# Supplementary material for: Genome-wide identification of MITE-derived microRNAs and their targets in bread wheat
Source: BMC Genomics. 2022 Feb 22;23:154. doi: 10.1186/s12864-022-08364-4 (PMC8862332; doi:10.1186/s12864-022-08364-4)
Supplement: Supplementary file 1 — Additional file 1 FASTA file containing 2002 unique MITEs used in this study. [file 12864_2022_8364_MOESM1_ESM.fasta]

>MITE_0 MITE_T_13765|chr7B|255748631|255748962|TTTT|336|F651 _
ATTGGAAAATTTTGTTTTTGCCACTATATATTTTGCTAATTTTGCTTATGCCACTCTAGA
TTTTGACATTTCACTTTTGCCACTCTTAGTTTTGGACAATTATCACAATTGCCATTCTGT
GGCAAAAGTAAAATAATTTTATTTCATTGTTGCAACTCTTAGGTTTTGACAATTATCACA
ATTGCCATTTTGAAAATTTTGCTTTTGCCACGGTAATGGCAATTGTGATAATTGTCAAAA
ACTAAGAGTGACAAAAGTGAAATGTCAAAACCTATAATGGCATAAGGAAAATTGGCAAAA
TCTGGAGTGGCAAAAACAAAATTTTCCCAAT
>MITE_1 MITE_T_91121|chr4A|743550386|743550508|TG|123|F3953 _
GGCGGGGTTAGGATCCTCTGCAGTACTGTACGGTGCTGTACAGTTACTGCCATGTGGGAC
CTGGCCCCACATGTCATCGACACTACAGCACCATACGATACTGCAGAGGATCTCAACCCG
CC
>MITE_2 MITE_T_52748|chr5B|384566112|384566340|TA|78|F2056 _
GGATGTAGAGCCTAATTGGTTTGATGCCAAAAGTTGGCATGCCAAATTTTGGCAACTGCC
AAATGTTGGCTAGAGATTGGTTGCATACCAATTTTTGCTACCAATCTCACAAAAGGTTGC
CAAATGTTGGCAACTTTTGATTTTGCCAAATGTTGGCTTGCCAAATGTTGGCTTGCCAAA
TATTGACAACGCCAAATATTGGTAGCAAACCAATCAGCCTCGTACTCC
>MITE_3 MITE_T_123257|chr7B|187597156|187597849|GC|12|F5776 _
GTTTGGTTGGCGATTTTTGCGCCGTCTTCCCATTACACCGGCTCCTGATTACGTTACCGG
TGTTTGTTTAGATCGGGCCGGTTCTAGATCCCCTGTAATCAGAAACAATTCTTCGCAAAA
CCAAAAACGGTCCATATGGACTGTATGGGAAAACACCGCTCCTCTTGTAACGCCGCACGT
TCTGATTTTTTCCCCCACCACGAGCACCCCGCAACCGCCAACAGCGCCGCAGATCTTCCT
TCGCCTCCGTGGACAACAGCGCCGGCGATCTTCCTCTGCCGTGAGCCCGTGAGCAGCAGC
ACCGTGATCTTCCGTCGCCGCCATTTGCAGCAGCGCCGGCGATCTTCCCGGCCATAAGCA
GCAGCGCCGCGATCTTCCGTCGTCACCATTGGCAGCAGCGTCGGTTTCCTTTCGTCGCCT
TGAGGAGCAGCGCCGGCGATATTCCCCGCCGTGTGAGGCAGCGCCAAAGACCCTGCCGCC
ATCATCAGCAATAGCGTGGCTGATTTCCCTCTGCCGGCTGAGCAGCTGGCACCCTCTTTT
CTCGTTGCAACCCAACCATATGCTGGCGTCTGTAGGCCATCGTTTCCTCTTCCCTTGCTC
GAACCAAACACATCGTGCATTCGCTTAGTTCCTGATTTAATACAGTGTATTCTCATTACA
ACACCGAATACGTTACCTGTGTCCCAACCAAAC
>MITE_4 MITE_T_123214|chr6B|645522142|645522836|AATT|14|F5775 _
AATCAAGCATGCTAATGGTATGTATTGAAATTAGAATTAAAGAGATGGTAGCTAGCTAGC
TAGTACTAGGGCTGCAAACGAGTCGAGCTCGAGCGAGTTGGAGTTGGCTCAGCTCAACTC
ATATGAAAATTCAAGCGAGCTCAAACTAAGTGAAGCTCATGATCGAGCTGTAGAACATGA
CTCGTGCTTAGTTCGTAACGATCTCGAGTCGATCTCGAGCTAGTTTCGAGCTAAATGAGG
TGGTAAAAATTATAAATCTATGGATGaaaaacaaaaaaaaTAAGGTGAATATGCTGGAAC
CTTTGGCAAAAATATAGGATATTTAACACATAATTGACCACGTGCCATAATTAGGTCTAA
ATCTTCTCTGCACTTAATTAAGTTTCCATGTTCGTTGGTAAATAAAATGGAGAAAAATTA
TGAACAACATATATGGTAATAAATTATCTTATTTTCATTTAATATATGGCATTGTTCATT
TAACATAATGATATTCTGTCGAGTTATCGAGCTAAAATCGAGCAAGCCAACATTGGCTCA
AGATCGGCTCGTTTCTCGGTCAAGCTACATAAAGTGTTCAAACTCGGTTTGTTTCTTTTC
GAGTCGATCTCGAGTCGAGTCAAAAGACGAGTCGATCTCGAGCAGCTCACGAGTCTCGAG
CTTTTCTTGCAGCCCTAGCTAGTACTGCTTAATT
>MITE_5 MITE_T_80586|chr4A|497867095|497867239|TTTAAA|18|F3445 _
TAGCGGGCTATGGCATATAGCGACCCTTAAAAACAGCTATAGCTGGGCTATAGCAGGCTA
TAGCGGCAAATTGTACATGAAATCATTTAGTGACAACATGCTCAAACAGCTATAACGGAG
CTGTAGCGGAGCTATAGCCGGCTA
>MITE_6 MITE_T_65303|chr5B|656466689|656466862|TA|43|F2640 _
AGATACTACTCCCTCCGTTTCTAATTAAAAGATGTTTTAGATATTGCAATATGGACTACA
TATGGATTAAAATGAGTGAATATACACATTAAAACGTGTCTAGATGCATACAAATCTGAG
AAAATAGAGAAAAGCTAAAACATCTTATATTAGGAATGAAGGGAGTATTTTTT
>MITE_7 MITE_T_127224|chr3A|11077866|11078416|AG|16|F5943 _
GTTTTTGAGTCGCCGAGTCAAACCAAGTCGCCGAGGCTGCGGCTAGTGGCTTGCTGGCTT
GAGTCAGCGACTTGGCTTGATTAGTCGCCCCAAGTCGCCATGGCACAATAGTACATAGAG
CAGCAGAGCACATAGATATACAGCAGCAGAAGAGCACATATACAACAGAGAAAATATACG
ACATCTAAGCAGAACACATATAGAGCCCACCCTGCGCTCTCTTTCATATACTATATCTAA
GCAGAGCACATATATGGCCCACCCCACGCTCTCTTTCCTTCGGTCCTCCTCCTTCCCCAG
TCCCCACATGATCACATATACAACAGCAGCAAGCCACGCGAGCCAGTGAGCCAGCGAGTC
GTGCGACTAATCGCCCAAGTCACCGGCGAGCCATGCGAGTCGCGCGACTTGCTCCCTGAG
TCAAGTCACCTACACGAGCCAGCCACGCCGCGATGACGTGGCGATTAGTCGGCGACTAAT
CGGCGATTAGTCGGCGACTAATCGGCGATTAGTCGGCGACTAATCGGCGATTAGTCGGCG
ACTAAAAAAC
>MITE_8 MITE_T_80465|chr7A|664121135|664121282|AT|156|F3432 _
TTGATAATTTGTCACCCCTTACTTTCCCCTTTCACAATTTGCCACCCATTGTCTTAATGA
CAAGCAGGCCCGGGCTCCACCTGTCATTCTCAgggggagggggggACAAATTATGAAAGG
CGGAGGTAAGGGGTGGCAAATTATCAA
>MITE_9 MITE_T_33673|chr4D|325892205|325892478|TA|10|F1354 _
CTCCCTCCATTCCACAATGTAGTGCTTCCTCTATCTCCGTGCTTTAACTTTGACCGTAAA
TTTAACTACCAAGACCGATTGCGGCGGGAGCAAAAATTATATCAGTGAATTCGTATTTGA
AAGAAGTTTTTAATTATGTAATTTTTTCACCCGCCGCAGTCGGTCTCAATCGTTAAATTT
ATGGTCAAAGTTCGACCTCGGGAAGCGCGGACGCACTATATTTTGGAATGGAGGGAGTAT
AAAATTGAGTCACTTATTTTGAGTCGGAGGGAG
>MITE_10 MITE_T_49776|chr6D|382617311|382617550|CC|242|F1946 _
TACTACATCCGTCTGGGTTTATTGATCCCCTTTGTATTTTGTGCCCAATTTTAACTATAA
ATTTGACCGACAAAATATAAGTTGTATGTCACACAACTTAGATTATTGGATTCATATTCG
AAAGAGGTTTCCATTGATGCTATTTTTGTGGTATATAACTTATTTTTTGATAGTTAAATC
AAACGTCAAAGTTTGACCCAAAATACAAGGGGGACTAATAAACCCGGATGGAAGTAGTA
>MITE_11 MITE_T_7485|chr1A|22277999|22278369|AATT|112|F423 _
TCGTGTTTGACCCTTTTCTAAAAGTTGATCGAGATCTGACCCTACTTTGTAAAAATTTCG
GGATCTGACGCTTTTGCTACCGCCAAGGTCCATATGGCGGTAGGGTTGCATGCCCTATTG
TAAtttttttttCTAAGTATGAAACACAGTGTGTGCTCGCACCTACCGCCGGACACCTTG
ACCGTAAAGTTGTACAGCCTACCGGCAGTCTGTTTGGCGGTAGGGGTGTTTCCTACCATC
AGGGTCCCTGGCGGTAGGCTGTTACACCCTAACGCCATGGACCTTGGCGGTAGCAAAAAG
GCCAGATCTCGAAATGTTTATAAACTAGGATCAGATCTCGATCAACTTTGAGAAAAGGGT
CAAAACACGA
>MITE_12 MITE_T_122801|chr4D|120832564|120832616|AT|56|F5757 _
ACTCCCTCTGTAAAGAAATATAAGAGCGTTTATATTTCTTTACGGAGGGAGT
>MITE_13 MITE_T_49322|chr4B|45191513|45192255|GGGAGGAT|11|F1923 _
TAGGGATGGCAGTTTTGCCCATGGGTATGGGTACCCGCGGGTACCCTACCCGAAAACAAC
GGGCATGGGCAAGACTTGGAGAGATTTTGTACCCACGGGTAATGGGTATTCATACCCGCA
AAATATATGGATAGGGCATAGATATGAACTTATGCCCATGGGTAACCCAATAGATACCCA
AAAGATAATAATAAATGAAAATAATTTCTATGGCACGTGGGTCAACATCCAACTCCTATG
ACCCAATCCTAGATCTCGTATTCTTTAAAGTGTCCATAGCTCATAGGCCCGTAATCACTT
GATCGCCACTCCTCATACGTCCTATGTGACTCCTCAAAAAGATGAAATATCAACTCTTCT
GTATTGGACTGTTGTCCAACTCTCGATCAAGCGATCCCCAATTCCCACCGCCGCCTCTGA
CTGCGTCTGCTTCTACCAATCGTTCCTCATACTACCTTGATGCCTCCAAGTGGCCACCCA
CATGAGGAGGCCATGTCAGTGATATACTGCTCGCCCATCATCACATGATTTTTATACTCA
TTTCTCTACTTTTCGAAAATTTAAATGTTATATATTGTACCCACTGAGTATTCATTGGGT
ATAGGATACCCAACGGGTATGGACATGAGTGTCAATTTATACCCATGAATATTAAAATGG
GTGGGTATAGAAAGTTTTGATGGATGTGGGTTTGCGTACAATAAAGTTATACACGTCCAT
ATCCTATCCATTGCCATCCCTA
>MITE_14 MITE_T_41260|chr6A|58050876|58051133|TA|275|F1741 _
CTCCCTCCGGTCCTTTTCACTCCGCATATTAGATTTGTGTCAAGTCAAACTTAGCAAAGT
TTGACCAAATTTATATTAAAAAGTATCAACATCTACGACACCAAATATATATACTATGAA
ACTATATTTCATAATGAATCTAACAATATAAATTTGGGCTTGTGAATGTTGATGCTTTTT
TCTATAAGTTTGGTCAAAGTAAAGATACTTTGACTTTGGACAAAACTTATATGCAGACTA
AAAAGGACCGGAGGGAG
>MITE_15 MITE_T_1330|chr1B|28520384|28520826|TAA|14|F102 _
CAGCGTGTTTGGTAATGACAGGGAGAGGGCATGGGAGTTTAGCGATGGGAATTTGCCAAG
GGATTATACATGGGAAGTTGATTTGAAGTCCCATTCCTCTATTTGGCATGTGGAGGCAAT
TGAAGGTGGGAATTTAAGAGATAATTAACTGCCCCTATTTAGTTGGTGGGATTAGGCAGA
GAAATAACCAACTTTCAACATGAAATGCCATCCCTCACCACGTCCCAACTAACAAAACGt
tttttttCTCTGTCAATTCCCAATCCTCGGTTAAATTACCAAGGCCCCCCTAGGGAAGAG
ATATGAAGGAGTTGGGCCTCTTAATTCCCCTTTCCCCTTCCCTTCTTAATTCCCATGTCC
CTGAGTCAATCAAAGGATTTAAAGTGCCACTTACCTTAAACTTCCATTCCCTGTCTTCAA
CTCCCCCCAACCAAACACGTTG
>MITE_16 MITE_T_38450|chr1D|457223477|457223740|AATT|44|F1589 _
TTTATACTCCCTCTGTTTCATATTATAGTGCGCATGGATGCTAGCTCCAATACCAATGAG
TGAGCTGGAGTTGTGAATTTTACCAGATTAACCTTGCATGCATGGTCTGCCACACACCCA
TGTGCTTGTTCCGCTGTGTGTGTCCCTTGATTACAGCCAAGGGTAAATAGTCCAAACCAG
GTTTGTGCTGCATGCATGCACTACATTTCGGAATTTTAGACAAAAATCTATGCGCACTAC
AAAAGGGAATGGAGGGAGTATAT
>MITE_17 MITE_T_25700|chr5D|189140232|189140526|TGTAGATGG|21|F1027 _
GGAACCGGCTCCTCTACCGTGCTCCTCTACCGTGCAGTGAGCACGGCAGGGACGCTACAG
TACCCTGCCTTTGGGCATCTATCAGCTGTTAGATGCAGTATAAATGGCTCAGATCTATTT
GCTACAGTGCGCAAACAGTGCGAATGCTACAGAACCGAAACAATACATTCTGCTACAGCG
TGCAAAACAGTAATTTCGGCTACAGTTCGCCCTACCGTGCCTTCTGTATTTACGCTGTCC
CGGGGTACTCTAGCATTCCTGCCGTGCCCGCTACACGGTAGAGGAGCCGGTTCC
>MITE_18 MITE_T_11398|chr3B|745737179|745737973|GG|13|F590 _
TCGGGCCGGGCCTGGGCCCGCTGTTTATGACATTTACTGAAGAGTATAGCTGGCCAAACG
GGCCGTGCTAACTGGGCCGGCCCGGTAGCACGCAGGCCCGACACGACCCAGGCACGGCAC
GGCCCGGGCTAAACGGGCCAGGCCCGGCACGCGGCACGCCATGGGCCGTGCCTGGGCCTG
GAGGCTAGGCACGCAGGCCGGCACGGCACGGCCCGTTTATGTTTTTTTgaaaaatataaa
tatatatgtcctatataaataccgaataccctaatatgtttaatatTTTCATAGTGCATG
CGTATTTTATTAGTGCTTGAATCTAAGTAGTAGTAGTGTTATAGTGTAGTCTTTGTATTT
TTTATCCTTTTGTAATTATAGAGTATGTCTTGTATTCTTTTATTCTTTTAGATGGGAGTT
TTAATGATGTATATGTGCTAATAAAACTCTAGATTTATCTCACATAATAGTCTACCAGat
tttgcaattttctaatttttttgactttttttttGCAGTTTTCAGAGGTATTGCGAAGaa
aaagaaaaaaaaTCGCGCCAGACGGCCCAGCGTCCTCCAACGGGCCGGCGTGCCTGGGCG
TGCCGCGTGCCGGCCCATGTAGACTATGTGCCGTGCCTGGGCTGCTAGCTCCCGCCCGTG
GGCCGGCACGGCACGACCCGGTTATTATTCGTGCCGAGAtgggccgtgccgtgccaggca
cgtttacggcgggccgggccgggccgtgccgggccggcccgTTTGGCCAGGTATACTGAA
GAGGCCCGGCCCGA
>DTT_Taes_Athos_42j2-4 _
CTCCCTCTGTAAATTAATATAAGAGCGTTTAGATCACTAAAATAGTAATCTAAATGCTCT
TATATTAGTTTACGGAGGAAG
>MITE_19 MITE_T_101685|chr1A|549511068|549511172|TA|38|F4473 _
CTTCCTCTGTTCACTTTTATAAAATGTTCTAGACAATTTAGACAGTGCCCAAAACAGTTT
AAAGCTAGCTGTCCAAAACGTCTTATAATAATAAACGGAGGGAG
>MITE_20 MITE_T_78064|chr2A|624461757|624461911|CT|22|F3338 _
ACCCTTTAGGCCTTGTTCGGTTCCTTCAGATTTGAAGGGGTTTGGAGGGGATTGAGAGGG
ATTAAATCCCCACAAGTCAAAATCCACCTCAATCCCCTTCAATCCTCTCCAATTCCCTTG
TGGGAGGGATTGACCGAACAAGCCCTTAATGGGT
>MITE_21 MITE_T_81338|chr2D|579962343|579962481|TA|22|F3499 _
AGGGCCTGTTCGGCAACCCCGTGCTCCGTGAAATTCGAGGATCTGCGGAGCGCCTGTTCC
CCCGCTCCGTAATTTTTAACTTCAACTCCGCCAGCTCCCGGAGCGGGAGTGTGGAGCGGT
GGGATGCCGAACAGGCCT
>MITE_22 MITE_T_81179|chr4D|362346263|362346402|TAA|15|F3488 _
GGCCTTGTTCGGTTGCGTGTGGATCCGAGTGGATTGAAGGGGTTTGAGGGAGATTTAAAC
CTTTTATTAGTCAAAATATGAACCAATCCTTGCCAATCCCCTCCAATCCTCTTGGGGAGA
GGATTAACCGAACAAGGCC
>MITE_23 MITE_T_1542|chr3D|396602275|396602712|CG|55|F117 _
ACGGGGAAATATCTAGTGCACCCAGTCATCTTGTGCTACCTATGCACCAAGTTAATAAAG
TCCAATTTATGAATGTCAAAAAGATCTGAACAAAAGGTATGTTGTACTAGCAACAAGAAT
CTGTAGTACTATAAAATTTGAGATCCAAATTGAAAACACAGCATTAGACACAAAAAAGAC
AAATTCACCGATGATATAAAAAATGGGCTGAATTCAAGGCCCAGGTTGCATTAGGTGCTA
TTCACAGCATGATTTGTCTTTTTTGTTTCTAACAATGTACGTTAAATTTGAATCCAAttt
tttttACTATGGTAGATATGTGTCATACTTACCACCTCATAAAATTTCATATTTTTTCAA
TGTTTATAAAGTGAGATATGGAGATCGGTGCACCGGTAGCACCAAATTCACCGTTGCACC
AGATACGTTCCCTCGGT
>DTT_Taes_Tron_RND-1 _
CTCTGCATATAAGGTTTGATCAAAGTCAAGCTTTGTAAAGTTTAACTAACTTTATATAAA
AAATATCAACATTCACAACATAAAATCAGTATTATCAGATGCATCATCAGATGTATTTTC
ATACTATATAATTTTAATATAATAGATATCCATATCTTTTGATATAAATTTGGTTAAACT
TTATGTTGTTTGACTTTGACCAAATCTTATACGCGGAG
>MITE_24 MITE_T_35315|chr6B|304400316|304400586|TT|13|F1453 _
CTACTCCCTCCGTTGCACAATACATGCCTTCTACTACCTCTGTCCTGGTTTATAGGTCCC
CTTTGTAGTTTGTGTCAAATTTTGACTAAGGATTTAACTAATAAAATGTTAATGCATGTa
aaaaaaaTTATCTTATTGGATTCGTATTTGAACATAGTTTTCAAAAATATAATGTCTGGT
AACAGGCGTAAACATTTTGTTAGTTTAATCTATGGTCAAAATTTGATACGAAATACAATG
AGGACCAATAAACCTAGACGGAGGTAGTAG
>MITE_25 MITE_T_8283|chr7A|11009086|11009880|TA|45|F469 _
ACGCCCATACGTGTGGTGGGAGCGACACCGGCCCATACGCCCTATAACACACATACTACG
GCACGTCACCGCATGCATGCATGTGGGAATCATTTTGGATTTCCAGTTTTTAAACTGTTA
TATCTCTTTAGTGAAAAATCCGATGGAAGCTCTGTTTTCACCATTAAATCCATCGCGACG
AGATCTTCGAAACTAGATCTCATAAAATTATGTTTCGGCCACTTTTAAAAGTTGCCATGT
CTATTGCACATGAATTGCGGTGGTGTTTACACTGAAGTTGCCGTGATATGTTTCAGATAT
TTTCTTCTACATTTAAAAATAAATTTTGACATATTGTAAAATGGAGAATTAAGAAACTAG
ACTTGTCATAAATCATAAACTAAAATATCTATGATACATGCACTTAAAATTGCCATGGTT
CATACaaaaaaaaaTCATGGTCAAAGTACTGGAATTGCCGTGGTCAAAATACTAAAATTG
CCATGCTCTATAAACTAAAATTGCCACATGGCAACTTTAGTGTACCACTATGGCAACTAC
AGTGTAAATATCATGGCAACTTTTGGCCaaaaaaaaTTCGTCGAAACATATCAACATGGG
ATCTAGTTTTGAAGATCTCGTCAAGACGGATTTAATGGTGAACACGGATTTAGTTACATT
TTTAATTAGGAGATAAAACATTTTAAGCCGAAAACCAAAAAGATTCCGGCTGATGTCATT
TGTTTTGATGTGGCAAAATGAATGGTACTAAAGGCGTTTGGGCCATGTAGCTTCGTGCCA
CAGCGTGTGGGCGT
>MITE_26 MITE_T_8119|chr7D|618810994|618811360|TA|41|F462 _
TTCATCACCCAGGGTGCAGAATAAGTTATTCTTCACCCGAGGTAATCTTACAATCACTTC
ATAATTAAATTACATTTGGAATTCAAATAGTTACATTCCTATTGATTCAGTACGTAAATT
TTAGTATAAAACAATAATAATATAGGTCATAAGACAAGAAAATTTGGAGTTTATGTATAT
TTTACACTATGTTTTTACGTTTGTAATTTTACATAACATAAAATATTTTTTACGGCAATT
ATATATTTTCTTACGGTCTCTTTTTATGTAAGAAATAAGACAAAACTTACGAAATGTAAA
ATTACAGTGCATTGGTGATAAAATAGAGGGGGTGAAGAATAACTATTCCTCACCCCGGGT
GACGAA
>DTT_Hvul_Oleus_BQ468447-1 _
CTCCCTCCGTTCACTATTATAAGATGTTCCAGCTTTCTGATTTGAATGTATATAGACGCA
TTTTAGTGTGTTTGTTCACTCATTTCAGTCCGTATGTAGTTCATATTAAAATATCCAAAA
CATCTAATATTTGTGATCGGAGGGAA
>MITE_27 MITE_T_102932|chr5B|591579745|591579847|GATC|111|F4579 _
GTAGAAACCTACTCCCTCCGTCCCATAATATAAGAACGTTTTTGACACTAGTGTAGTGTT
AAAAATGTTCTTATATTTTGGGACAGAGGGAGTAGATTCTAT
>MITE_28 MITE_T_80430|chr3A|141963091|141963238|AGT|16|F3429 _
GGCGGAGCTTGCAGCCCAAAGGTGGGCGGGCGGAATAGAAAAAATAGCCTATGGGCTACT
GTTTTCAGGCCCGAACTAGATATATAGTGTATAAAATTCAATGGGCTGGGCAGGCCATGG
CCCATTCAGCCTTGCTGAAGCTCCGCC
>MITE_29 MITE_T_127587|chr3B|522866003|522866541|CCCCTACC|13|F5962 _
TAAGGATGGCAATGGGTAGGGTAATGGGCGGTTAGAGCAATACCATACCCATACCCATGT
AGTTAATGGGTACAAAATTCTACCCATACCCATACCCATGGGTATGAAACTTTACCATAC
CCATACCGAACGGGTATCCATACCCATTGGGTACCCAACAGGTAGATCAAATAGTACATA
AGTTGTTCACAGTTTTACATTCATTGATAGCACATTTGaaaaaaaaCATTTGATGGAGAC
GAGGGGATTTGGTGTAATGATGTGAGGCTTAATTACAAGAGTAGTTGGATTGCCCAGCTC
CTTTTACACTACCGACCCTTGCCCATACGTTGGAGATCCATGAGTAAGGTCCACATGTCA
GTATAAACGGGTAGGGTATGGATATATCGATGGGTACAAGGCTATACCCGTACCCTTCCT
GTGACTTAGTGGGTAGGGTATGGGTCCTACCCATGGATGTCAAATTGTACCCATACCCTG
CCCATGCGGGTACGGTATCCGCAGGTACCCGTACCCATGGGTAAAATTGCCATCCTTA
>MITE_30 MITE_T_5520|chr2A|732220661|732221046|TT|398|F333 _
TGGAGACCGAGCTCCATGGAGGCCTTTATTTTGAAACATTCAAAATACAAACTTTTTAGT
TTCAAAAAATTCTAAAAATAAATACACGTGTTTGCAAGGATATAATGTGTATGTGTGAAA
AATTTCAGGATGAAATACCTTGAATTGTGAGCTTCACAAAAAAAGAACAAAATCACAGAC
TTTAAGGATGAACAATACATATGCTAAAAGCCTCAGATTTGTCTTTTTTGTGTAGCTCTC
ATTTTAATATGTCCTGACCTGAAAATTTGCACACATGTTCATTATGTATCCAGGCATATG
CGTAATTCTTTTCAGAATTTTTTGAACCAAAAAAGTTTGAATTTTGAACTTTTCAAATTA
AGCCCTCTATGGAGCTCGGTCTCCA
>MITE_31 MITE_T_31470|chr7D|95056114|95056390|TAA|17|F1261 _
GGGCATCTACAATGCTAGGAGCTTACATAGGCGCTTATAGACAAAATAATAAATAAATAA
AAATCTGAAACACACCTAAGCGCCTCATCCCTCAACGCTAGACGCTAATTAACTAAACAA
CGTGGACGCTAAGTACTGGAAGGAAAATGACCAAGCGCCGGGTGCATGGTTTGGCGTCGA
TGCCAGGGTTGACACCAGGATTACACCCGGCAACCGCTAATCTGCCGAGATTATGAACCT
GGCGCCTGGCCTAAACGCCCAGCAATGGAGATGCCC
>MITE_32 MITE_T_49661|chr1A|276244747|276244986|CG|254|F1942 _
GTCCTTTTTAGTTCGCATATAAGATTTGTCTAAAGTCAAGCCTCGTAATGTTTGACCAAC
TTTATAGAAAAAATACCAACATTCACAATATGAAATCAATATCGGTAGATGTGTCATGAC
TTAAATTTTCATATTGTAGAACTTTAGCATGGTAGATGTTGATATTTTTTTCATATAAAT
AAGGTTAAACTTTATGAAGTTTGACTTCAGACAATTCTTATATGCAGAGTAAAAAGGAC
>MITE_33 MITE_T_121884|chr5A|657060031|657060111|TGT|81|F5638 _
TGTACTCCCTCTGTAAAGAAATATAAGATCGTTTAGATCACTATGTAAACGATCTTATAT
TTCTTTACAGAGGGAGTACA
>MITE_34 MITE_T_25725|chr7A|487624520|487624814|TA|23|F1030 _
GGCCTCCTTTGGTTTGTAGGAATCTCATAGGATTTCTATAGGATAGGATTTGCATAGGAA
ATTTTCCTTTGAAGCCCTTTGGTTTGTAGAAACAGATTCCTATTCATATATAGAATAGGA
ATCAATCCTTCACATTTTGGAGGGAAAAAAACATTAGGTAAGACTCAATGGAAAAATTCC
TATCTATGCATCAAATGACATCTCTTTCTCTATAGGAATTGAGATACATGTCATCTCACT
TCCTATGATCTTTCTATTCCTATAACATTCCTATCCTATGAACCAAAGAAGGCC
>MITE_35 MITE_T_93866|chr1A|373262634|373262751|CC|26|F4066 _
TACTCGCTCCGTCCGTAATTACTTGTTACGAAAATGAATAAAAACGGATGTATCTAGAAC
TAAAATACGTCTAGATACATCTATTTTTGGGACAAGTATTTCCGGACGAAGGGAGTA
>MITE_36 MITE_T_81584|chr4B|620408998|620409797|TTTT|304|F3516 _
AAAAAGGGATAATTAGATTTATGCCTCTAGTTGTGTCCCACTCGTCTGTTTTACCCCTAT
TTCCCAAAAGTCACCGGTTCTGTTCAACTCACTTTGCTCCTCTTATGCTTTTGCCCTTTG
ACCGTTTGACCATCAGTTTGAAAACTTCATAACAAATTCATACTAAATCAGAAAAATGCA
AATAAGATACCAAAATGTTCAGAAAACATCACCTATATGTCAGTGTCATTTGCATTCATG
AAAAAAGTGTTGGAAAGTGCACATCCGAGTTTTTAGCTCTTTTGATACCACCATGAATAG
TAAACTCTAATGGAATTGaaaaaaaaaatctaaaaaaTATGGTGGCAAAGAACGACAAAT
GTTCTAAGTGCTTGCTGGTGAAACTTTCATGGCAAAAAAATAATCTATTTTGGAGTGCTG
ATTGttttttttGCTGCGGCACCCACGAATGTTATTTCCTGATGAAACTTAGCAGGCACT
TAAAACATTTGTCATTCTTTGCTATTCATGGTGGTAGACTAAGAGTAAAACTCAGATGGA
CACTTTCCAACACTTTTTTCATGAATGCAAATGACCCTGACATATAGGTGATATTTTTTG
AACATTTTGGTATCTTATTTGCATTTTTCTGATTTAATATGAATTAGTTATGAAGTTTTC
AAACTGACGGCCAAACAGTCAAAGGGGAAAAGCATAAGAGGAGCAAAGTGACTTGGACAG
AATCGGTGACTTTTGGGAATTAGGGGTAAAACAGACGAGTGGGACACAATTACAGGCATA
AATCTAATTATCCATTTTT
>MITE_37 MITE_T_80261|chr1B|246750415|246750563|AGT|12|F3416 _
GGCGGAGCTACACAGCCAAAGCTGGGCGGGCCGGCATGAAGGAAGATCACTAGTTTTTGT
TCTCATGGCCCAGTTTACTTCAATCTGACACTGCATTTGCTGTGGGATGGGCGGGCCATG
GCCCATTTTCGTCACACGTAGCTCCGCC
>MITE_38 MITE_T_25696|chr3B|354194509|354194803|AT|35|F1026 _
ACCCCCTCCATCTAGGTGAATAAGTCATCTTAGGTTCTGCACTGTGACCAAGAAGGAGGG
GAAAACGAGAGAACTTAATGTTTATTTGCTAATTAATAGCATTGCATGCAATGAACTAAC
CACTGCATGTTGTGCTTGGTACTCTCGAGTAACTAAAAACATGCACGCCCCACATCTCTT
ATTGGTTGATAGGTCAAGAATCAAGAAACGAGGTGGGAGTTAATGCACCATGCCTAAGCG
TTTTGGGATTATTTGGTTTTCATAAGGTGACTTATACACCTAGACGGAGGGAGT
>MITE_39 MITE_T_77103|chr1A|60360702|60360860|GC|36|F3271 _
ACATCTAGATGTGCCCTAAGTATTGCACATTTAAGTCCTATGCCATTGAGTCCATGTGAA
GATTCGTGCAAGCATTTTTATTAGTCtttttttttcttttttctttttAGTTTGATTGAG
TCACTTAGATGTGCAATAACTAAAGCATATCTAGATGT
>MITE_40 MITE_T_126917|chr5A|673765552|673766114|CTCTCCTC|12|F5923 _
TAAGGATGGCAATGGGTAGGGTATGGGGCGGGTAGAGCAATACCATACCTATACCCATGT
AGTTAATGGGTATAAAATTCTACACATACCCGTACCCATGGGTATGAAACTTTACCCATA
CCCATACCCGATGGGTATCCGTGCCTATTGGGTACCCAATGGGTAGATCAAACAGTACAC
AAGTTATTCGCGTTACATTCATCTATAACACATTTGACAAAAGAACATTGATCTCAACTC
AATAACAGATATACGAGTACATGACAATTATCTCAATTCAAATTTACAATTGGTGACAAC
TTTATCATAGGTTCAATAGCTCACAATTTTAACATATGTGCACTTGTGAATCATGGGTAA
GTTTCACATGTCATTATAAATGGGTAGGGTATGGGTATATCCATGGGTAAAAGGCTATAC
CCATGCCATACCCATGCCATACCCATGAATTAGCGGGTAGGGTATGGATAGTACCCGTGG
GTATAAAATTGTGTCCATACCCTGCCCATACGGGTACGGTACCCGCGGGTACCCGTACCC
ATGGGTAAATTTGCCATCCTTA
>MITE_41 MITE_T_121703|chr4B|562606|562687|TA|86|F5615 _
CTCCCTCTGTCCCATAATGTAAGACATTTTTTGACACTATACTAGTATCTAAAAACATCT
TATATTATGAGACGGAGGGAG
>MITE_42 MITE_T_68423|chr3A|695679598|695679766|AT|17|F2763 _
GCTAGACCTACGTACAAGTCCTATGTAATTAGCGCTACGTGCTGATGTGGCCCAAATTAG
TTGGGCCAGGATTAGCGCCCGGGCCCCCACACGACTGAAATCAGGGGGCGAAGGAGAGGA
TTTAGGAAGGTTACGTAAGTTGCCTACGTAGGTTTACCTAGGTATAGC
>DTT_Hvul_Thalos_EF067844-1 _
CTCCCTCTGCTTCTAAATATAAGTCTTTTAAAAGATTTTATAATGGACTACATACGGAGC
AAAATGAATGAATCTACACTCTAAATTATGTCTATATATATTCGTATGTAGTCTTTAGTT
AAATCTTTATAAAGATTTATATTTAGGAACGGATCGAG
>MITE_43 MITE_T_7533|chr7B|525621290|525621660|AT|380|F427 _
CCCGAGCTCATATGCTCCCGCATGAACAGTaaaatccaaaaaaagatagtaaaaaaattt
caaaaaaaTCTGttttttttGTGATGAACATTGATAATTTTTTAACTACTTGTAAAATTT
CAGGTTGAAATGACATTTGTGGAGGTCTGGGCAAAGAAAATAAAATCGATGGTTCAAAAA
GACTATTGTTGGAAGCATTTTGGAGCATCGATTTTGTTATTTTTGCCTAGACCTCCACGA
ATGTCATTTGGACCTGAAATTTTGCACGTAGTTATAACATTCATCAATGTTCATaaaaaa
aaaTCAtttttttgattttttttagtatttttttgattttACTGTTCATGCAGGAGCATA
TGAGCTCGGG
>MITE_44 MITE_T_58697|chr5B|500897775|500897977|GC|63|F2251 _
ATAATTGGTTTGATGCCAAAAGTTGGCATGCCAAATTTTGGCAACTGCCAAATATTGGCT
AGAGATTGGTTGCTTGCCAATTTCATTTCATCATTGCCAAAAGTTCTCACAAAAAGTTGC
CAAATGTTGGCAACTTCTAATTTTGCCAAATGTTGGCTTGCCAAATATTGGCAATGCCAA
ATGTTGGTAGCAAACCAATTAT
>MITE_45 MITE_T_101744|chr3A|468643034|468643138|TA|25|F4475 _
CTCCCTCTATTCACTTTTATAAGACCTTGAAGACATTTCAGACAATGTGCAAAACAACCT
ATTTTGAGTTGTCTAAAGTGACTTACAAAAGTGAACGGAGGGAG
>MITE_46 MITE_T_28400|chr4B|164744006|164744754|GGTCTAGT|13|F1128 _
TAGGGATGGTAGTGGGTAGGGTATGGGCGGGTACAACCTCCTTCTGCCCAAACCCATACC
CATAGAAACTTTCTATACCCACCCACTACAATACCCATTGGTATAAATCGATACCCATGC
CCATACCCATCTGGTATCCTATACCCAATGGGTATCCAATGGGTACAATCTATGCTATTT
AAATTTCTAAAAAATAGAGAAATGGGTCTACAATTCAAGTGATGATAAACGAGTAGTATA
GCACCGATGCAGCCTCCTCCGGTGGGTGGCCTCTTGGAGGAATCAAGCGAGTATGAGCAA
CGGTTGTTGGAATCTCGACATAGTGGGAGACGGCTGTGGGAATTGGGGATTGCTGGATCG
AGAGATGGACAAGAGTTTTCGACGACGAGAATTCAAGATTTCATCTTTTTGAGGAGACAT
ATATGATGTAGAGGGGAGTGGCAAGAAAGCGCGTGTGAGCATATCAGCTATGGCTGGTTT
AGGGAACACAAGATTTAGGGATGGGCCATGGGAGTTGGATGTTGACACCACATGTCATAG
GACTTATTTTCATTTATTAATTTTTTTGTGGGTATCCATTGGGTTACCCATGGGCGCAAT
TTCATACCCATGCCCTACCCATATATTTTATGGGTATGAATACTCATTACCCATGGGAGC
AAAACCTCTTCATGTCTTGCCCATGCCCATTGTATTCGGGTAGGGTACCCGCGGGTACGC
ATACCCATGGGCAAAACTGCCATCCCTA
>DTT_Taes_Athos_BQ487424-1 _
CTCCCTCCGTCCCATAATATAAGACATTTTTACAAGCTAAAACAGCTTGCAAAAACATCT
TATATTGTGGGATGGAGGGAG
>MITE_47 MITE_T_100065|chr7A|501658163|501658271|TA|115|F4384 _
CTCCCTCCGTTCCGATTTACTCGTCGTGCTTTTAGTTCAAATTTACTCGTCGTGGTTTTA
GTTCAAATTTGAACTAAAACCACGACGAGTAAATCGGAACGGAGGGAG
>MITE_48 MITE_T_37562|chr2B|442799911|442800175|TTA|39|F1552 _
TACTCCCTCCTTCCCATGTTATTAGGCGTATTAGTTTCAGCACGAAGATTAACGCAGGTC
TATCGTTAGTTTATTACGTGAGCCGTCGTGCAATTTTTTACGTGAGCTAACAGCATGAGA
GATCCATCAGACGTGATTTGTTTTATTTCCAGAAAAATAGGGATTCTTAATTGTACAAGA
GAGAGAGAGGAAGTAGTCTGCGCCTAATATTATGGGATTGCATGAAAAAGCTAATACGCC
CTATATTTTGGGAAGGAGGAAGTA
>MITE_49 MITE_T_123744|chr6D|108670720|108671392|CCGTGAGC|16|F5807 _
CATTGTTTTAAGGCGTCCCTAAGGCGTCGCTTAGGCGACGCCTAGGCGTCAGGGCGCCCC
CAGGAGCCAAGGCGTCGGCCTTGCCTTACCTGTGTGTCTAAGGCGTCCGCCTTAGTCCAT
AAGGCGTCCAAGGCGTCCGCCTAGGCGCCATTCTGCCTACCTTAGGCAAATGAGGACGCC
TTAGACAGGGCTGGGAGGTTCAGGCGGGAACAGAGATCTGGGAGGGAAGAAAAGGGCGGG
AAAGTCTGTTTTGGTGCCAACAGTTACTAGCAGGGAGAGGAGAGAGAGCTGTAACCAATT
TCAGCTTCCCCCCACCCCCACCTCAGGCTGGATCTGAGCTTATCCCCCTCCTCTACATCA
GCATCCCCCTCCTCTACAGCGGATccccctccccttcctctcttgcaattcctcctcccc
atcctctcctgcagtacctcctctcctGCAGCTTCTCCCTCCTCCAGGACAACAAGCAAG
CAGCACCTCTCCAAGACAGCAGACAGCAGCAAGCTGTGTATGGTTGTATGCCTAGTTGCC
TAATACCTACCAAATTCTACTTAATTCTGTTGCATATAACTCTCTAAGGCGTCGCCTCGC
CTTATGCCTTAGCGCTTAGGCAGTGAGGCGCCCCCCAGCGCCTCGCCTCGCCTTACCGCC
TTAAAAACAATG
>MITE_50 MITE_T_36323|chr5B|518233146|518233413|AT|48|F1497 _
AGGGTTGTTTGGTTTGAGACTAAGTTTGCCAAAGTTTGCCACACCTAAGGTTAGGCAAGT
TTGACCAACTTAGGTGTGTGTTTGGTTCAAGCCACATCTTAGGCAAGCCACACTATGGTC
CCACATCACATACACATAAAAAGTGTGGCAAGATTCCCTTAGGCTTGCCAACTTGTGGCT
CTCATTTTGAAGAACTAGCCTTAGGCAAGTTTAGTAACATTGTATGGCAAAGTGTGGCAC
TCCTAGGCCTATAACCAAACAGCCCCT
>MITE_51 MITE_T_3028|chr1A|517928905|517929322|TGGCCA|13|F200 _
AACGGGCCGACCCGGCACGGTACGGCCCAGCACGTGCTAATCGTTCCTAAACCGGCATGG
CCCGCCGTGGCACGTTTAATAGCCGGGCCAGCCCACGGGCGTGGCTCTCTGGCCCAGGCA
CGGCCTGATTATTAAACGGGCCGACCCATGGCACGTTTAGCATGCTAGCCCATCTGATTT
TTAGCCTGTTGAGCTGTATTTTATGCCTATTGGGCTATAATTTAGGTCATATATGTAAAC
AAATCTGGAAAAAATAAACGGGTCGTGCCGTGCCGGCCCACGTGCCCAGCCTCCAGGCCC
AGGCATGGCCCATGGCATGCCGCGTGCCGGGCCTAGCCCGTTTAGCTCGGGCCGTGTCGT
GCCTGGGCCGTGCCATTCCTGCGTGCTACTGGGTCGGCCCAGTTAGCACGACCCGTT
>MITE_52 MITE_T_82582|chr3D|312088827|312089549|AT|18|F3574 _
TATTGACTCTAGTGCAAGTGGGAGACTGAAGGAAATATGCCCTAGAGGCAATAATAAAGT
TGTTATTTATATTTCCTTATATCATGATAAATGTTTATTATTCATGCTAGAATTTTATTA
ATCAGAAACTTAGTACATGTGTGAATACATAGACAAAACAGAGTGTCCCTAGTATGCCTC
TACTTGACTAGCTCGTTAATCAAAGATGGTTAAGTTTCCTGACCATAGACATGTGTTGTC
ATTGATGAATGGGATCACATCATTAGAGAATGATGTGATGGACAAAACCCATCCGTTAGC
TTAGCATTATGATCGTTAAATTTTATTGCTATTGCTTCATTCATGACTTATACATGTTCC
TCTGACTATGAGATTATGCAACTCCCGAATACCGGAGGAACACCTTGTGTGCTATCAAAC
GTCACAATGTAACTGGGTGATTATAAAGATGCTCTACAGGTGTTTCCGATTGTGTTTGTT
GGGTTGGCATAGATCGAGATTAGGATTTATCACTCCGATTGTCGGAGAGGTATCTCTGGG
CCCTCTCGGTAATGCACATCACTATAAGCCTTGCAAGCAATGTGACTAATGAGTTAGTTA
CGGGATAATGCATTACGGAACGAGTAAAGAGACTTGCCGGTAACGATATTGAACTAGGTA
TGATGATACCGACGATCGAATCTCAGGCAAGTAACTGAAGGAAATATGCCCTAGAGGCAA
TA
>MITE_53 MITE_T_27900|chr4A|618318910|618319659|GCGC|17|F1109 _
CATTAGTATGCCTTCCAGGGGGGCCATATTTACCCATGTGCTTTGGCATTAAGGATGGCA
ATGGGTCGGGTTTGGATCGGGTTGAACAATCTTAAATCCATATCCATGTCCATGACGACA
GTCTTTGCCCGCCCATGAAAAATCCATGGTGAAAAATTGTGTTCATGTCCAAATCCGATG
GATATACATACCCATTGGATATTCATTGGGTCCTCTCGAGACATATAAATAAGACATAAC
ACAATATTAACATAAACTCTTCCATTCTTCACCTCGTGGTAGGCTAGGCTTCACTTATGG
TAAATCAACATTCACTAACAACCTAAGATCATTTAGTATTTTTCTAACAGATGAGAATGA
CGAGTCATTTAAGAAGGAGGTAAAAATAAGGAAAGGGGTGTTGGGGTATGTTACAGAGGG
GATTGAATGTCAACTAAAAAACGTTACGATGGGGATTGTGTAATTTCTTATGCATGTTTT
AGATaaaaaaaaGTGTAAAATTGTTGTGGGACATATGACCGTGGGGCAGGGATAGCAGAT
TTTCCCCAATTAAGTCATACTATCGGGTCGGGTTTCGGTATATCCATGGGTACAAGATTA
TATCCATGCCATATTCACGAACAATCGGGTCGGGTTTGGGCGCCGCCCATGGACACAAAA
GCATATCCAAACCCTATCCATTCGGATCGGATATCCATGGATGTCTATGTCCATGGATAA
AATTGTCATCCTTATTTGGCATACTAATG
>MITE_54 MITE_T_66278|chr5B|477637017|477637188|TA|37|F2684 _
TAGAGCATGATTGGTTTCATGCCAAAAGTTGGCATGCCAATATTTGGCAAATACCAAATG
TTGGCTGGTGATTGGTTGGCTACCAACTTTTCTTGTCAACCTCACAAAAAGTTGCCAACA
TGTGGCAACTTTTGGTTTTGCCAAATATTGGCATCAAACCAATTATGCTCA
>MITE_55 MITE_T_122496|chr4A|225339535|225339596|AT|65|F5732 _
AAAGAAATATAAGATCGTTTGGATCACTAAACTAGTGATCTAAACGATCTTATATTTCTT
T
>MITE_56 MITE_T_22881|chr3B|825888092|825888393|TA|30|F943 _
CTCCCTCCATTTACTTATACAAGGCCACTATGGAATATACATTTTGCATCTATACAAGGC
CACCAACAGTAATCGAGGCAAAATTAATGACATTTTTTCGTACTAACAACCTGTTTAATA
CTTGCATGCATGCAGTCATAATGACAGTCAACTACATCCTCCACTTAGTTTACTTGCATG
TTTTTGGTGTATTAATGTTCACATTAAGCAAAAAGAAAGGCTGACTTTCAAAGCAAGAAT
TAAAATTTACATTGGTACCTGTAATTTGAGTTTGTGGCCTTGTATATAAAAATGGAGGGA
G
>MITE_57 MITE_T_80335|chr5D|94027697|94027845|CA|17|F3426 _
CTTAGGCCGCGTTCGGCAGTCATCCGCGGAGCGGAGCGCGCGGAGCGGGCTTTAATCAAC
TCCGCAAATTATGGCCTTAATCAACTGGATTGCCGCTGCGCTCCGGCACGGAGCCGCGGA
GCGGAGGGAATCCAAACGCGGCCTTAAG
>DTT_Hvul_Eos_Hn582D21-1 _
TTGGATCCAAGGGACTAAACTAGTCTAATTAAAAATAGTCTCTTTAAGAGGTTAAAGTTT
GAAGCACCCACTAAAGAGGGGTTAAAACTAGTCTTGAGGCTaaaaaaaaTTAGTCAAGGG
TACCCCTACTAAAATATAGATTGTCCTCTCTCTCCTCATTTAACTCCTCTCCTTTAACAT
CGGTGAGTTCTGGATTGAAGGGTTTGGAGGATAATAAATGCTCATTAACTTGACTTTAGT
CTCTTTAGTACTTCAATTCAATCATGGATGATGCTAGCAAGTTTTAATCCCACTACTTTT
AGTCATGAGACTAAAACGTATCCAAACACCCTCT
>MITE_58 MITE_T_123794|chr6D|211700447|211701116|TG|45|F5810 _
TACACATCATCCATCATAGGGATGAAAACGGCGCGGAAACGTTCGGAACTGGGTGCTACC
ATATTTGTTTTCATATTTTTTTGCAGAAGCAGAAATGAATACAGAAACCCCGGAAACGAA
TACGGAAACAAATACTACCAGAAACAGACACGGAGCGAATACAGAGCGGACACAAAAACA
AAACGGTTTGTTGACCAGAACTTAAAACCTCTTTGAATCATAGAGAAATATAGACAAAAA
CAAACAAATTTATGGAATTGTTAACCTGACTACAAAATAATATGGTTGTGTTAGTAACAT
AGGATAGTATTGTAGTAGTACATGACAATTGTGTATATGGTCTAGTTGAGTACGTGTCTG
GTAATAAAAGTTGGTCCTCAAATGATCCATTCTGCCCATTCTACTCGTCGTTGTGTGTTG
TTTGGTAGTTGGGCTAAAAAGCAGCAATAGGCCTATAGTAGAAACGGAAATTCCATATTT
ACGGAAATGGAAAGTTCCGTTTCCACATGTGTTCCACCGGAAAACACTGTTCCGTTTTTG
TTTCCgtttccgcataaaaaaatccattttcatttttgttttgcaaatttccatttccgt
ttccatttTTCCTCTGGAAAAGCGGAAACTTTCCACTCCATTTTCATCCCTAATCCATCA
TGATGTGTA
>MITE_59 MITE_T_123386|chr3B|250275907|250276593|TCGGTACT|23|F5785 _
TAGGGATGAAAACGGCGCGGAAACGGACGGAACTGGGTGCTACCATATTTGTTTTCAttt
ttttttttGCAGAAGCGGAAACGAATACAGAAACCCCGGAAACAAATACGAAAACAAATA
CTACCGGAAACAGACACAGAGCGAATACAGAGCGGACACGGAAACAAAACAGTTTGTTGA
CCAGAACTTAAAATCTCCTTGAATCGTAGAGAAATATAAACAAAAAACAAATAAATTTAT
GGAATTGTTAACATGACTACAAAATAATATGGTTATGTTAGCAACATAGGATAGTATTGT
AGGAGTACATGACAATCCCGTATAGGGTCTAGTTGAGTACGTGTATGGTAGTAAAAGGTA
TAGGGTCTAGTTGAGTACGTGTATGGTAGTAAAAGATGGTCCTTAGATGATCAATTCTGC
TCATTCTACCCATTGTGTCATTGTGTGTTCTTTGGTAGTTGGGCTACCTATAGTAGAAAC
GGAAATTCCATATTTACGAAAACGGAGAGTTCCGTTTCCACGTCTGTTCCACCGGAAAAC
ACCGTTCTGTTATTGTTTCCGTTTCTGCATAAAAAAATCCATTTCCATTTCCGTTTTGCA
AATTTCCATTTTCGTTTCCATATTTCCTCTCTGTTTCCATTTTTGGCCCGGAAAAGCGGA
AACTTTCCACTCCATTTTCATCCCTA
>DTT_Taes_Athos_BQ170773-1 _
CTCCCTCTGTCCCATAATATAAGAGCATTTTTGACACTACGCTCTTATATTATGGGACGG
AGGGAG
>MITE_60 MITE_T_115547|chr3B|112281184|112281269|CA|85|F5246 _
TACTCCCTCTGTAAAGAAATATAAGAGCATTTAGATCACTGCTTTAGTGATCTAAACGCT
CTTATGTTTCTTTACGGAGGGAGTA
>MITE_61 MITE_T_59137|chr5A|658491037|658491235|TCA|204|F2284 _
GGGCCAGTTCTTTTGGCAGCTTAAAAAATAAGCCGCCTCCTCCCAAGCTTTTTTCATAAG
CCGTATCTCTTATTTATTGCGGCTTCTAAACTAGTTATGAAATAACTAATTTAAAAGTCT
CAACAAATTCTAGAGACGGCTTATTTTTTAAGCTAGGGAGAGGCAGCTTATTTTTTAAGC
CGCCaaaaaaaaTGGCCC
>MITE_62 MITE_T_5761|chr1D|24095076|24095459|AT|398|F348 _
GTGATCCCGAGCTCCAGTGATCCTGGCTGAACAGtaaaatccaaaaaaatagtaaaaaaa
ttcaaaaaaTCCTGAAATTTGTTGTCAAGAAACTTTGATGTTTTTTCTACATGCGTGCCA
ATTTTGTGATGAAATGACATTTGTGGAGGTCTCGGCaaaaaaaaaagaaaatcatgctcc
aaaaaaaCTGTTTTTGAAAGCATTTTGGAGCATCGAttttttttttGCCGAGACCTGCAT
GAATGTCATTTCGTCATGAAAATTTGCACGCATGTAGAAAAAACATCAAAGTTTCTTGCC
AAAAAATTTCAGatttttttgaatttttttactattttttcggattttACTGTTCATCCA
GGATCACTGGAGCTCGGGATCAC
>MITE_63 MITE_T_18367|chr4B|637590406|637590725|TA|32|F758 _
CTTCCTCCGTCCCATAATATAAGACGTTTTTTGACACTACACTAGTACTCCCTCCTTCCC
AAAATCTTAGGCGTATTAGGATTTACATGCAATCCCATAATGTAGGACGCACAGTTAAAG
CCTAGCCAAGGATCGCTACTTTTTTGGAAATAAAAAGATGCGGCCAATCCTCTTGTGGGG
TTAGCACCCAAATCATGCATGCCTTCCTTTTTTATCTCCAATCGTGGATGGCTCCCTCCT
GCGATTTGCTCACGTAACTGACTCTGCGCTAATTTTTGTGCTAACAACTAATACGCCCTA
GATTTTGGGAAGGAGGGAG
>MITE_64 MITE_T_42761|chr2D|114690842|114691090|CCGGAGAA|70|F1814 _
GGGGAGAATATCAGGTGCTCCGGTAGCACCTGATCTTAGGTGCTCCGGTAGTATCTCGGT
CATTGGATAGTGATCCAACAGGCAACATTCACGGGATGTGGATTCAAGTGTCATTTTAAA
AATGTTTTGGGGTTTTCTACAAAATTCGCATTGACCAAATGTTGTCCATTCGATTGATGA
TCCAACGGCCGAGATGCACTGGGAGCACCTTATCATCAGGTGCTATCGGAGCACCTGATA
TTCTCCCC
>MITE_65 MITE_T_80232|chr3B|177086369|177086518|AATT|163|F3415 _
TTAACATGCTCCCTCTTACCCCCTCTTTTTACATGTGAGGTAAGAAGGTAAGAGTTAATC
AAACCACTAATTAGTGAGATCAATGGCTCAGATCTATTATATACTCTTACCTCTCATGTG
AAAAGAGGGGGTAAGAGGGAGCATGTTAA
>MITE_66 MITE_T_65241|chr5D|390263446|390263619|TCTCAT|13|F2633 _
GCACTGGCGGAGCCACCGCAAGGCCGAATGGGCCATGGCCCGCCCAGCTTTCTGGAGTTT
ATACACTAAGtttttttttttACTTCTAGGCCTTGGAACACCAGCCCCAAGATGTTTCCT
TCTGTTTGGCCGGCCCAGCCCGCCCAACAATGGGCTTGAAGCTCCGCCACTGC
>DTT_Hvul_Hades_AY643844-1 _
TACTCCCTCCGTCCCAAAATAAATGTCTCAGTCAGTGTCAAGACGAGTACAATTTTATAC
CGGAGCTACTATAAATTTGAGACACTTA
>MITE_67 MITE_T_62123|chr4B|566446487|566446670|ATA|49|F2462 _
GAGCATAATTGGTTTGATGCCAAAAGTTGGCATGCCAAATTTTGGCAACTGCCAAATATT
GGCTAGAGATTGGTTACTTGCCAATTCTCGTTACTAATCTCATAAAAGTTGCCAAATGTT
GGCAACTTTTGATTTTGCCAAATAATGGCAATGCCAAATGTTGGTAGCAAACCAATTATG
CTC
>MITE_68 MITE_T_105756|chr2B|776812892|776812988|AT|103|F4746 _
ACTCCCTCTGTACCGAAATACTTATAGTTGGGGGAACTTGTACTAGTTTTCCCCAACTAC
AAGTTCCCCCAACAAGTATTTCGGTACAGAGGGAGT
>MITE_69 MITE_T_62023|chr4A|73138333|73138517|AA|25|F2451 _
TGCTAGACGTACAGGCTTTTACAGGTTTCTATAGGCTCCGCCCAAACTTTCTAAACACAc
cccccccccccTTCTTAACCCTGATTTCAACGGGGGTGGGCCCGTGCCTCTACTAATGAC
CAATTAAAAACTACTACGACACCCTGTAAACCCCTCATCCCTGTAACATCCTGTACGTGT
AGCA
>DTT_Tdur_Icarus_294D11-2 _
TACTCCCTCCGTCCAGAAATAGCGGTCACTCAAACGGATGTATCTGAACATCCATCCATT
>DTT_Taes_Hades_BQ169086-1 _
CTCCCTCCGTTCCAAAATAAATGACCCAACTTTATACTAAAGTTAGTATAAAGTTGAGTC
ATCTATTTTGGAACGGAGGGAG
>MITE_70 MITE_T_20095|chr7A|556688460|556689212|CGAA|12|F830 _
GGTAGGGATGGCAATGGGTAGGGTATGGGCGGGTACAACCTCCTTCTGCCCAAACCCATA
CCCACAGGAACTTTATATACCCACCCACTTTAATACCCATGGGCATAAATTGATACCCAT
ACCCATACCCATCAGGTATCCTATACCCAATGGGCATCCGTTGGATAACATATATAGCAT
TTAAATTTGAAAAAAATAGAGAAATGAGTCTAAAATTTAAGTGATATGGCCATATGGGCA
AGCATTATAGCACCAACATAGCCTCTTCCGATGGGTGGGTTCTTGGAGGTATCAAGGGAG
TATGAGCAACGATTGGTGGAAGCCCGGCGTAGTGGGAATGAGCAGTTGGAACTGGGGGTC
ACTGGATCGATAGTTCAGAGGAGTCCGATGGCGATGAGTCAAGATTTCATCATTTCAAGA
AGTCAAATAGAACGTCAGAGGAGTGTTGAGAAGGCGATTGTGGGCCTATGACCTATGGCC
GGTTTAGGGAATACAAGATTTAGGGTTGGGTCATATGAGTTAGATGCTTACCCCACATGT
CATAGGAATAATTTTGATTTATTAAATATTTGGGTATCCATTGGGTTACACATGGGTGGA
GTTAATACCCATGCCCTACCCATATATTTTGTGGGTATGTATACCCATTACCCTGTGGGT
ACAAAATCTTTTAAAGTCATGCCCATACCCATTGTTTTCAGGTAGGGTACCTGCGGTTAC
CCATACCCACGGGAAAAACCGCCATCCCTACC
>MITE_71 MITE_T_35470|chr4A|429540413|429540682|TA|13|F1461 _
TGTTACTACCTTCATAATGCAAAGTATTCCCTCCTTCCATCTATATGGGGCCTAATGCGT
TTTCCAAGACGGCCTTTGACTATTGACAAGATTAATAGTACATGACATGCATAATGTGAA
AAGTATATCATTGAAATCTCCTTTTCACATACGAATTTGACGGTATGCGTTGTGTAAGTT
GCATGTCATATATTGTTGCTTTAACATTTGGTCAAAATTAGCCTCAAAAAACGCATTAGG
CCCTATATAGGTGGAAGGAGGAAGTAACA
>MITE_72 MITE_T_80954|chr1B|450851003|450851144|GC|21|F3471 _
AGCTAGGGATGCAAGCGGCGCCCCGCATAACCCTCGAAACGAACAAATTAGTTCCCAAAT
GGCCGGAAAATTAACACTAAACTAGAGATTGATTTATACTACGGTGTAGCCCGCAAACCC
GTCCGCTCTGCATCCCTAGTT
>MITE_73 MITE_T_67173|chr2B|57732002|57732172|TA|43|F2713 _
GACAGTGGCGGTGCCAGAAGTTCAATGTTGGGTAGTCGATTTAAAGTTGTGCAGTCAGAT
ATATGAATTTATATTTATTTTTTTGCAAGATGTATACATGTATACATTGATTTTATCAAA
AAGCTGGGTAGTCAATTGACTACCCAGCTTATTTGTGGCTTCGCCACTGC
>MITE_74 MITE_T_76003|chr2A|59326426|59326586|TTA|17|F3172 _
GGCCCCGTTTGGATTGTCGTGTTCTTCTCAAATACACCCGTAAAGAATACAAGTCTCAGC
TCGTCGTTTCATTTCCGCCCCAGATTTGCTAAGCGGCCGGTAAGATACAGGTGTAAAATA
TACACCTCCGTATTTGAATACAACCAATCCAAGCGCGGCC
>MITE_75 MITE_T_15933|chr2A|60805043|60805371|GGCGGCGTG|33|F682 _
GGAACTGGATCCTCTAATATTAAGAAAAAAAGTTAGAGAAGCTACAATACTCTAACTTTC
CCTGTTTCTATCCATATGATTATGGATAAAACGATTTAAATTAATTTGCAAACTGATGAT
CTACTCTGTACATTTATAGTAATTAGATACAAACAAATTGATGGTGAAACAAAATTAATT
TAAATTATTTATATCTATATAGTAAATACCAAACGTAAACAATCTGTTAACTACCTACTA
GTAGTCTCTAACTTCCCTTCTTTATTTTACACTAGGCTAGCACTATAGCACCGTGACTTT
CCTTCTTTCTGTTAGAGGATCCGGTTCC
>MITE_76 MITE_T_59717|chr3A|734021327|734021520|CG|28|F2324 _
CCTGAGGCAGTGGCGGAGCCAGCTCATAAATGCAGCCCGGGCATGACTGAACTGTGACAG
CGTGAGCTGCGACCTACCCAAAGAAATAAGTCTTCTAATCATAGATTATCAGTAGTGCTT
AGTAGTAATTTTTTGGACTAGCCCGGGCAGCTGCCCGGGGTCGCCGGGAGGTGGCTCCGC
CACTGGCCTGAGG
>MITE_77 MITE_T_72280|chr6B|190375496|190375659|AT|20|F2979 _
ATGCAGTGGCGGAGGCAGGATTGCCTATAATTTGATCTTAGGGAGGGCCGGCTTAAAGAA
AAATGAAAAAATATTCACTGTTCATATGCATAATACAAAAGAAAGTGTGATCATGGGGAG
GGCCTTGGCCCCTGCTGGCTACCCCATGCCTCCGCCACTGCCT
>MITE_78 MITE_T_77523|chr2B|109974316|109974473|TA|170|F3304 _
CTCCCTCCGTTCCTAAATATAAGTCTTTCTAGAGATTTCAATGTGGCTACATACATATGT
ATATAGACATAGTTTAGAGTGTAGATTCACTCATTTTGCTCCATATGTAGTCCATATTGA
AATCTCTAAAAAGACTTATATTTAGGAACGGAGGGAG
>MITE_79 MITE_T_668|chr4D|158379415|158379874|TAA|12|F55 _
GGGCGTGTTCGGGAGCCCTCCAAATCCTGGCTCCTTCGGCTCCAACTCTGGAGTTTGACC
GAACGCTCCAGCTCCTGGAGTATAGCGAGAGAAGCTGGCGGCGAGCGCAGTGTAGAAAAC
AAGGATTCAGGGAGCTGGACAAACCGAGCTCCCAGAAAAAGAGAAGATGGAGTTGATGGA
TATTACCAGCCCCTGCCACCGCCAAGTGAGTTCCTAACGTACCGGTTCGCTCGCCAAGTG
AGTTCCTCACGTACCGATTCGCTAGCCGACCGGGCCTATGGGCCATCCCCAGGCCAAGTA
CACTAAACGAGGCCAGCCCAAACAAACAGGATGCTGGCTCTAGGTTTTGGTGCACCGAAC
AGATCGCTGGCTCCAGAATTTCACATGAGAAGCTGGCGCTCGGAAGCTGGCGGTGGAGTT
CAGGATTTTGCGGCCACGGAGGAGTACACGAACACGCCC
>MITE_80 MITE_T_16582|chr2B|181755720|181756046|TA|24|F700 _
CGACTCCCTCCGTTCCTAAATACTCCCTCTGTTCCTAAATATTTGTCTTTCTAGAGATTT
CAACAAGTGACTACATACAGAGCAAAATGAGTGAATCTACACTCTAAAATATGTCGACAT
ACATCCGTATGTGGTAGTTTATTTGAAATCTCTAAAAAGACAAATATTTAGGAACGGAGG
GAGTATAAGTCTTTGGAGAGATTTCACTATGGACCACATACGGAGAAAAATGAGTGAATC
TACACATAAAATGCATCTATATACATCCGTATGTGGTCCACAGTGAAATATCTACAAAGA
CTTATATTTAGGAACGGAGGGAGTAG
>MITE_81 MITE_T_127648|chr6A|375530867|375531398|CCTA|13|F5968 _
GGTAGGGGTGGAATTCGAGCCGAGTCGATCCAGCTCGACTCGACTCGCTAAAGCTCGTTT
CATTAACAACCTAGCTCAACTCGACTCGTTACTATAACAAGCTCAAATCCAAGATTGGCT
CGACTCGTATAACTCGCGAGCTGGCTTGTTTAGCTTGTTAAGCTCATTAAAGATATGAAC
ATTAGACCTTACAAATACGATAAAAAGATTAACTGAGAATTTAGCATGTGCATATGTGGT
CTTGTACGTGTGAGTCTCCTAGGTGGCTCGGCCTTCAGCGGCTGGGCCTTGTGCTGGGAC
GCAAGGTGTTTAGTGGCTGCATTTTACTACCCCTAAAAAACATTGAttttttttACCGAT
CTTCATGAGTTGCTCGAGTACTCGTGAGATCGACTCGTTTAACTTGGTATGTAAACGATC
TTAAACTAAAGCTCGGCTCGGCTCATTATTCTTCGAGTTCGATTCGATTTGAGCCGAGTC
ACGAGCTACTCATTTAGCTCGCGAGCTTCGAGCCTTTTTTCCAGCCCTACC
>MITE_82 MITE_T_1247|chr5A|626126242|626127009|TA|18|F98 _
ACGTCCACATGTGTGGTGTCACCGACTGCATGCATGTGAGATTTTTTTAGATTTCCAGTT
TTTAAAATGTTTTATCTCTTAAATAAAAAATCCGGTTGAAGATTCGTTTTTACCATTAAA
TCCCTCGCGACGAGGTCTTCGAAACTAGATCTCATATCAATATATTTCGACGAATTTTTG
AATTTTTTTGAGGTTAAAAATTGCCATGCCTATTGCACATGAATTGCCATGGTGTTTACA
CTGAAGTTGCCATGATATATTTCAGCTATTTTTTTCTACATTTAAAAGTAAATTTTGACA
TTTATAAAATAAGAAATTAAGAACCTAGACTTTCCATGAACCATAAATTAAAATTGCCAC
GATACATGCATTTAAAATTGCCATGGTTCATACAAAAAATAATTTTCATGGTAAAATTAT
TGGAGTTTCCATCATCAAAATACTAAAATTGACATGCTCTACAAACTGAAATTGCCACAT
GGCAACTTTAGTCTAAGCATATGGCAACTACAATTTAAACATCATGGCAACTTCTTGGCa
aaaaaaaTTCGTCGAAAGATATCAACATGGGGTCTAGTTTTGAAGATCTCGTTGAGACGG
ATTTAATGATGAAAACGGATTTTTAATTCAACTTTTTAATTGGGAGATAAAACATTTTAA
AGCGGAAAACCAAAAAGATTCTTGCTGATGTCATCTGTTCACATGTGGCAAAATGAGTGG
AAAAGAAGGCGTGTGGGCGATGTGCAAGATGTCACACGTGTGGACGT
>MITE_83 MITE_T_31538|chr3D|32181132|32181408|TCAACATTT|69|F1263 _
GAGAAAGTATCTCCTGGAAACCACTCACTCTGTGGAAACATGGAAACTAAAACGTGGGCC
GTTGGATTTGAAACTTGTGCTGTTGATCAAACCTTGTATTTTTACATACAACTGCCCGCA
GGACTGGTTATTATTTTGCACAAATTCTCAGGGTGTTTCTATAAAATGCACGGAATGGGT
TGGTGGAAGAAACAGCCCTCAGATCATAAATCCAACAGCCCATGTCTTGGTTTCCATGTT
CCCACTGAAACTCAGGTTTCCAGGAGATACTTTCTC
>MITE_84 MITE_T_16426|chr3D|273565540|273565867|AAAGTAAAA|334|F693 _
GGGAAAACTTTGTTTTTGCCACTCTAGCTTTTTCCCACTTTGCTTATGCCACTCTATAAT
TTTACATTTCACTTTTGCCACTCTTAGATTTTGACAATATATCACTTTTGCCATTCCGTG
GCAAAAGCAAAATTTTCAGAGTGGCAATTGTGATACATTGCAAAAGCTAAGAGTGGCAAA
AGTGAAATGAAAATTTATCATTTTTGTCACGGAATGGCACTTGTGATGTATTGTCAAAAG
TTAAGAGTGGCAAAAGTGAGATGTCAAATTCTAGAGTGGCATAAGCAAAGTGGGCAAAAA
CTAGAGTGGAAAAAACAAAGTTTTCCC
>DTT_Hvul_Thalos_Hn582D21-1 _
CTCCCTTCGTTTCTAAATATAAATCTTTTTAGAAGTTTCACTATGGGACTACATATAGAT
GTATGTATATAGACATATTTTAAAATGTAGATTAATTCATTTTACTTCGCATATAGCCCC
TAATGAAATCTTTAAAAGGATGTATATTTAAGAACGAAGGGAC
>MITE_85 MITE_T_7294|chr7B|290709419|290710178|AGCT|11|F414 _
GGCCCATGAGTAAGGATGGCAATGGGTCGGGTTTGGACCGGGTTGAACAATATCTAATCC
ATATCCATATCCATGTAGATAGTCTTTGCCCAACCTTGAAAATATCCATGGGTGAAAAAT
TGTGTCCATGTCCAAACCCGTCGGATATCCATACCCACTGGATGTCCATTGGGTCCTCTC
GAGACATATAAATAAGACATAATACAATAAGCTCTTCCAATCTTCATCTCGTGGCAGGCT
AGGCCTCACTTACGGTAAACATCAACTTATGGTAAATCAATGCCCACTAACAACCAAATA
TCATTTAGGATTTTTTTCGAATAGATAAGAATGACGAGTCATTTAACAAGGAGATCAAAA
TAAGAGAAGGGGTGTTGGAGTATGTTATGGATGGGATTTAATGTCAACTATTAAAAGTTA
CGATGGGGATTGTGCAATTTCTTTTGCATGTTTTAGATAACAAAGTGTAAAATTGCAGCG
GGACATGTGACTGTGGGGTAGGGATAGAATTTTTTTGCCCAATAAGTCATACTATCGGGC
TGGGTTTGGATATATCCATGGGTACAAGGTTATATCCATGTCCTACCCATGAGCAATTGG
GTCGGGTTTGGGCGCCGCCCATGGACACAAAAGCATATCCAAACCCTATCCATTCGGGTC
GGATATCCATGGATATCCATGTCCATGGATAAAATTTCCATCCTTACCCATGAGGGCTAG
GACCTGGAAGTTTCTCTGTTCTATTAATAAGAATGGGCC
>DTT_Hvul_Stolos_AY661558-2 _
CTCCCTCCGATCCTTTTTAGTCTGCATACAAGCTTTGTCTGAAGTCAAAGTATATCTACT
TTGACCAAACATGTAGAAAAAAATATCAATATTCACAACCAAATCAATATGATTAGATTC
ATTATGAAATGTAGTTTCATAGTATATATGCTTGGTATTGTAGATGTTGATATTTTTTAA
TATAAATTTGGTCAAACATTGAAAAGTTTGACTTGACACAAATTTAATAGGCGGAGTAAA
AGGACTGGAGGGAG
>MITE_86 MITE_T_1492|chr4A|174807922|174808361|GCCCCAAGG|454|F114 _
GGCTAAATTTCATGTTTTAACCCTTTTGGAGAAGTTGTTCGAGATCTGGCCCTAGTTTGC
AAAAAGATCAGGATTTGACCCTTTTCCTACCGCCAGGGGGTCTGGCGGTAGGGTATAGCA
GCCTACCGCCAAGGCCCCTGGCGGTAAGAAACTTGACCACATCAGCGCAATGCATCCCTA
CCGCCACAGGGGATGGCGGTAACATGTGTAACCCTACCGCCAAGGTGCCTGGCGGTAGGT
GCACACACGCATTGTGTCTGAAACTTAGAATATTTGCGGTAGGGTGTGCAACCCTACCAC
CATGGACCTCGGGGTAGGCTGTTATACCCTACTGCCATGCTCCTTGGCGGTAGGAAAATG
GTCAGATCCTGAAATTTTTGCAAACGAGGGTGAGATCTCGAACAACTTCTCCAAAAGGGT
CAAAACACAAAATTTTGCC
>MITE_87 MITE_T_2833|chr1D|37961110|37961531|GG|52|F188 _
GGGAGACTTGTATGAGATCTCACATTAGGTGAGATCATGAGATCAACCCCAAAAATTCAT
ATTTAGATATTTCGAAAAAATCCGAAATCATTTGACAACATCCATGTGGGGTATGTCTGC
AACTCCACAAAAAATCAGCTCAAAACTCGATGTACATTTGAAGATTCAAAAAAGACAAAT
TCAAATGTGAATAGTAGCAGCTTTGGGTGAATAGTAGTTTGACACTATTCATGTCCAATT
TTGTCTTTTCTGTTTCTATTAATGTAGGTTGAATTAGGAGCTGAAACTTTTTGAGGTTGA
ACATCAACCATTGATCTGTGTCTACAAAGTTTTTTGAGAATGTTTGAACATGTAGATCTT
TTTTAAAAAATTGATCTTATAGATCTCACCTAATGTTAGGTGAGATCTCACACAAGTCCC
C
>MITE_88 MITE_T_9457|chr5D|537981754|537982103|TTA|10|F539 _
GGGCATGTACAACAATGTACACTCAGCTGTCTAGAAGGAGCGCCAGCTAGGATTTTTTGT
TGATGTGGGAAAGAGAGGGAAGAGAGAGAAGATGTCCGTCTGTAGAATTGCAGTCGATCT
AGAAGCTAGGAAATCGGTTGCTATCGACGACTTGTTCCCCGTTGTACCAAGGGTGTCTAT
AATTTTGCATTTATCTTCTTACTCAAAGGTTCTACTGATTCCAACCCAACGTGCAGTTCC
ATAGACGATTAAAAAGATAGCCCATTGTGGTAGCTGTCGTTAGTGCCCGTCTAGAGATGA
CATGAAGAGAGATTATAGACAGGCCTCGTCTAAACCATTCTACATGCCC
>MITE_89 MITE_T_64338|chr6D|419592588|419592764|TA|20|F2586 _
ATGCTACATCTACGTAAACAATTACGAAAGCTTACGTAACCTGCCTAAACTAAATCTTCT
CCCCCCTTCCCCTGATTTTAACTGGGGGTGGGCCCCTTCCTCCCCTCTCTCCAACCCCAG
CCCACCACGTTGTTGTTTTCGTTAGTTTACGTTTGTGTTTTACGTAGATGTAGCAT
>MITE_90 MITE_T_29608|chr5D|218637791|218638073|TCA|41|F1182 _
GACTACCCACAGTGGGAGTAACATAGGTAGTAACATCACACATATCTAGATAAAATAGAT
GATGTGGCAAGCAATAAATGAAGAAAGAGAGTCATGTAGTAACATAGCTAGTTACTACTA
GTATGAGTAACATCACACATCTCAAGGCAAGATGAGTCTATAGCATAATAAATAAAGTGT
TGCATGTTACCACACATATGTTACTCCCCACTATAGAGGTAGTAACATAGAGTAGTAACA
TGGGCATGTTACTACTCATGTTACTATCCATTGTGGTTAGTC
>MITE_91 MITE_T_13430|chr2B|114181850|114182183|AT|40|F633 _
ACTCCCTCCATTCCTTTATATAAGGTGTATTTGTTTTTTGATAACATTCCACAATGTAAG
GTGCATTTGTTCTAATTCCTTGTAATTCCCTTTTTAACCTTGCAGAAAAAGGAAAGTATC
TCTCCCCTGATTGCATGTATCTCTCCTTATAGAGAAAAAAGGAAAGTATCTCTCTCCCGA
TTGTGTGTATCTCATCATTTCTTAGCCTAAACGATTTACTTGCCGCTAATCAAAGAATTC
GATAAGGGTAATTTTGTCCTCAATTATCTATAATTATCTGCCTTGGTCACCGCGACAAAA
ATAATACACCTTACATAAAGGAACGGAGGGAGT
>DTT_Osat_Pan_AF277239-1 _
CTCCCTCCGTCCCAAAATTCTTGTCTTAGATTTGTCTAAATACGGATGTATCAAGTCATT
GATACATCCGTATTTAGACAAATCTAAGACAAGAATTTTGGGACGGAGGGAG
>MITE_92 MITE_T_283|chr2A|81165545|81166017|AAAAATATC|478|F30 _
GGACGCAGCTTCAGTGACTTCATGAAGCTAAGTCTCATCATAACTTAGCCCCCTTTATCA
GCTGTCCATTGAAGATCCCACGTACCAGATTGATCCATATTCCAAACAAATTTTTTAAAA
CTGTTCAGaaaaaattgaaaaaaaaTTCAATAAATCATAAATGTTTCGTTTACTAATCTG
GGAAAGTTTCAACCCAGTTGGATGTATGATTTGTGATTAAATAGCCTTTTGAGCGCAAAT
AAATAAAAAATGTTTATTCATAAACGATACATCGAAATGGATTGAAATTTTTATAGAATA
CAAAACGAAACATTTATGATTTCTTGGAATTTTTTCAATTTTTTCTGAACAGTTTTGAAA
AATTCGTACGAAAATTGGGTCAATCTAGTACGTTGGATTATGAATAGACGACTGATAGAG
GTGGCTAAGTTGCGGTGAGACTTAGCTTCACAAAGTCACTGAAGCTGCATCC
>MITE_93 MITE_T_113910|chr4D|36590430|36590517|AA|87|F5180 _
ATACTACCTCTGTAAAGTAATATAAGACCTTTTAGATCACTAAAGTACTGATCTAAAAGG
TCTTATATTACTTTACAGAGGGAGTAT
>MITE_94 MITE_T_122408|chr2D|90713759|90713823|AT|68|F5716 _
CCAAAATAAGTGTCGCAGTTTTGAACTACCCCAGTTTAGTTCAAAACTGCGACACTTATT
ATGG
>MITE_95 MITE_T_6214|chr7A|613024167|613024547|TA|39|F369 _
AGGCCCAGTTTTTTTGGCTCAATTCTGAAGAATTACTGGCCGGAGAATCACAATCGCAAA
AGAACTCGTTTCTTCCCCAGGAATCATCCGAGAATTATCAGAATCGCTAGTGTATTTGAG
AATCATGGAAACTCGGCAATTCTGGCAATTCTAGCCGGGCCCTTAAAAGAAAATTGTTCG
GTTTGAACTACTACCCCAATTGGGGACTCAAATTACAGCCAATATGTCACCGGGCCAGCC
CCACCGAGCGACCTCATACAACAATTACATGTTAAAATTACAAAAAAGAACTGGACAGAC
AATTCTGTGGGCAGACGATTCTGCGGGCAATTTCCAGAATCACAATTCTCCAGAATTATA
GGACGAAAAGAACTGGCCCT
>MITE_96 MITE_T_62634|chr5B|34558164|34558345|GGATCC|28|F2509 _
CAAAAATGCTAGACATACAAAGATTTGTAAAAGCCTGTAAACTGTTTCTATCTAACAACC
AATCACAAACCTCTCTCCCCCTGATTTTCAGGGGGGGTGGGCCGTCCCGCTCACTTGTTG
GCCAATGAAAACTAACCCACCCTGTAAAAGCCTGTAAACTGTTTGTACGTGTAGCATTGT
C
>MITE_97 MITE_T_126420|chr2B|795994724|795995302|AT|10|F5903 _
ACATGATGGAAATTCCACACACTTAGGGCTGTAAAAAAAGCTCGAAGCTCGCGAGCTAAA
CGAGTAGCTCGTGACTCCGCTTGAATCGACTCAAACTCGAACAATAACGAGTCGAGCCGA
GCTTTAGTTTAAGATCATTTACAGGATGAGTTAAACGAGCCGATCTCACAAGTACTCGTA
TAACTCATTAGGCTCGGTAATGAATCAGTGTTTCTTGATGGGTAGTAAAAAACAGCCACT
AAACACCTTGCGTCGAAGCACAAGGCCCAACCGTTCAAGGCTTAGTCACCTAGGAGACTC
ACACGTACATGACCATATATGTCCATGTTAAATTCCCAGTTAATCTTTTTGTCGTACTCG
TAAGGTTTTTATGTGCATATCTTTAACGAGCTTAACAAGCTAAACGAGCCAGCTCGCGAG
TTATATGAATCGAGCCAATCTTGGATTTGTGCTTGTTATAGTAACGAGTCGAGTCAAGCT
AGCTCGTTAATGAAACGAGCTTTAGCGAGTCGAGTCGAGCTGGCTCGACGGCTCGAATTC
CACCCCTACACACACTCATGTGTTTGGATTAATCATGT
>MITE_98 MITE_T_116153|chr7D|4027536|4027620|ATAT|92|F5293 _
ACTCACTCCGTTCCATAATTCTTGTTGTGGTTTTAGTTCAAATTTGAACTAAAACCACGA
CAACAATTATGGAACGGAAGGGGT
>MITE_99 MITE_T_108269|chr1D|31154766|31154859|TA|98|F4897 _
CTCCCTCCGATCCAAATTAACTGATGCACCTTTCGTACAACTTTAGTACAAAGTTGTACT
AAGTGTGCGTCAATTAATATGGATCGGAGGGAG
>MITE_100 MITE_T_106212|chr4D|317189863|317189958|TA|99|F4782 _
TTATGTACTCCCTCCGTCCCATAATATAAGAACGTTTTTCAAGCTATGTTAACTTGAAAA
ACGTTCTTATATTATAGGACGGAGGGAGTATAAAA
>MITE_101 MITE_T_27701|chr4D|492804264|492804551|ATAT|24|F1104 _
ACTCCCTCCGTTCCTAAATACTCCCTCCGTCCCAAAATTCTTGTCTTAGATTTGTCTAAA
TACGGATGTATCAAGTCACGTTTTAATATTAGATACATCCGTATCTAGACTAATCTAAGA
CAAGAATTTTGGGACGGAGGGAGTATTTGTCTTTCTAGTGATTTCAACAAGTGACTACAT
ACGGAGCAAAATTAGTGAATCTACACTCTAAAATATGTCTATATACATCCGTATGTGGTA
ATCATTTGAAGTCTCTAAAAAGACAAATATTTAGGAACGGAGGGAGT
>MITE_102 MITE_T_5765|chr1B|538871064|538871447|AT|20|F349 _
TTAGGGCCCGTTCGGAAGTGCTTCACCTCCACGCTTCCCCAGAAGCGGGCCAGGAGCTGG
CCGAACGCCTAGGCTCCATGGAGCCAGCTTCAGAAGCGGAGGAGGCACGCAGTGCAAATC
GATGGAGCTAGGGAAGTGCTGCTTCGCTAAATCCAGAAATAGAAGTTCCTTCAAATTACA
TCTGGCTGCCATCTCGAAGTGCCGGCCGCGAACCGTTTTCCTCTCTGAATAAAGCCCAAC
ATGATGGGCCCGACCACAGTAGCTAGCGCATCTCCTCTCCTGTGCTGCCAAACGCTCCTG
GCTCCCCTGGGAAGCTGGCTAGCGCTGCTCCTTCAAGAAGCTGGCCCCGTTGGGAAGTTG
GAGAGCTTCCGAACGGGCCCTTA
>MITE_103 MITE_T_4693|chr7B|317254089|317254485|GC|38|F282 _
TACTACTCCCTCCGATTCTCTTTAGTCTGTGTATAACTCACATCACGCATACCAAGGAGT
GCTACTCGAAATTGATTTCGGATGGAATTACCCCTGTGCTCGATGAATTGCAAAGACCTG
AAAAGCTGCAAAGCGGTAATCACACGAGGCAGTTGATTGGCCCATCTGCCTCGTTTCGCC
TGCGTATTTCTCTGCATGTCTGTTATTGGCCCATCCTCCTTTGCATGCTCTGCATGCCCG
ACCAGAATTAATGCACAACAGGAGGCAGCCCTGCATGTAGTGATGAAAAGTAGGGATAGA
TTTGGAAGAAATTGCTACAATCTGGATCGCGCAAAGCATTGCGGGAAAAATGAGAAAAAC
TTATGCGCAAACTAAATGGGTTCGGATGGAGTACTA
>MITE_104 MITE_T_80663|chr7D|593116123|593116915|GGCAAGAG|29|F3454 _
TCAAGATGGCAACGGGGCCCCGAAACCCGCATCCCCGCGGGTTTTTACCTTAATAGGGGA
CCGGGATGGGCGTCTTTTTATCCCCGTGAGGCTGTTGTTGGGCACATTATACAACCCGAC
ACGTTTTGTGGGTTTGCACCCATTTCGATAGTCCCCGAACCCGAAACCCGGCAAACCCGG
CAAAATACATTCTATTTCAGAACTTGGCATTGGAAGATTTGAAGATGGTCTTTTGGAGGC
TTGGAGATGTGAAAGATACCACGATGGTTTCAACTTAAAATGATTTGTGAACTATAAATT
CTATATCAGAACTTATGTATTGGACCATTTCGCCTCGGTTGTGCTCGTGATTTGTGAACC
AAGAATTCTATTTTAGAACTTGTGTAATCGCACATCTTGTTGAACCATGTATGGCTGAAA
GCTGATCATCTTTGTTGCTGAAATATGATCATCTTTGTTGCTGAAATGTGGTATCATGCT
GCTGAAATACACTCTATATAGCTGTTGAACCATCTACTATTGTTTTTTGTTGAAATTTGC
TCAAGTTATGCTGCTGAAATCTGCttttttttGCTGCTGAAAAGTTATTATTTGTCGCCA
CTATGTTTGTTTAAGTATTTTGATTTTCTCGTTGGTTCCCCGTGGGTTCCCCGAAACCCG
ATGGGTTTAGGGGACGGGCGGAAAACTAGCCCCGCGCACGGTGATGGGGACGGGGACGGG
TTTACATTTTTCTCGTGGGGATGAGTTTGGGAAGGCAAAACCCGACGGGTTTCGTCCCCG
TTGCCATCTTGA
>MITE_105 MITE_T_53105|chr7A|62477405|62477630|TTTCTCAGG|236|F2080 _
GGAAAAAAATTCTATGAGACCAGGTCTCACGCGAGACCCATCCTGATGGATGACACGTGC
CATTCACAAATCACAAAGCATccccacccccccacccccccacccccACTTAAAATCAGG
GGGGAGAGAGATTAGATGCTTTGTGATTTGTGAATGTCGTGTGTCATCCATCAGGATGGA
TCTCACCTGCTAACCGTGAGACCTGGTCTCATATAATTTTTTTCC
>MITE_106 MITE_T_15989|chr7D|230901609|230901936|AA|38|F686 _
ATACTCCTTTGTTCCTTTATGTAAGGTGTATTATTTTCGGCAGGGTGACCAAGGCGCATA
ATTACAGATGCGTTAGGACAAAATTACCCCTGGCAAATTTTTTGGTTAGTGGCAAGTAAA
TCATGAGTCGAGGAAAGTAATAGAGACATGCAATCGATAGTTTGCTTCTTTTGATACAAG
GAGAGATACAGAAAATCAAGAAAGAGACACTTTCCTCTTTCTGGAGGGATAAAAAGGGAA
TTATGTGGATTTAGAAGAAATGCACCTTACATTGTGAAATTTTGTCaaaaaaaaaaTACA
CCTTATATAAAGGAACATAGGGAGTAT
>DTT_Taes_Hades_BF588685-1 _
CTCCCTCTGTTCCAAAATAGATGACTCAACTTTGTACTATATTTGGGAACAGAGGGAG
>MITE_107 MITE_T_65585|chr2B|303376395|303377126|CATG|15|F2658 _
GACATTGGATGTCGTTGATAACGGGATCACATCATTAGGTGAATGATGTGATGGTTAAGA
CCCAATCCTAAGTAAGGATGGCAATGGGTCGGGTTTGGATAGGGTTGAACAATATCAAAT
CCATATCCATATCCATGAATACAGTCTTTGCCCGCCCATGAAAAAAATCCATGGGTGAAA
AATTGTGTCCATGTACAAATCCGATGGATATCCATATCCACTGGATATCCATTGGGTCCT
CTTGAGACATATAAATAAGACATAAGACAATATTAACATAAACTCTTCCATTCTTCACCT
CATGGTAGGCTAGACTTCACTTATGGTAAATCAACATCCAGTATGAACCTAAGATCATTT
AGTATTTTTCTAACAGATGAGAATGACGATTCATTTAAGGAGATAAAAATAAGGGAAGGG
GTGTTGGAGTATGTTACGGAGGGGATTGACTATCAACTTATAAAAGTTACGATGGGTATT
GTGTAATTTCTTATGCATGTTTTAGATAAAAAAAGTGTAAAACTGCAGTGGGACATGTAA
ACGTGGGGCAGAATAGCAGATTTTTCTCATTAAGTCATACTATCGGGTCGGGTTTGGGTA
TATTCATGGGTACAAGATTATATCCATGCCCTACCCACGAACAATCGGGTCGGGTTTGGG
CGCCGCCCATGGACACAAAAGCATATCCAAACCCTATCCATTTGGGTCGGATATCCATGG
ATATCCATGTC
>MITE_108 MITE_T_63076|chr7D|504254134|504254314|GC|33|F2526 _
TAGACGTACAAAAGAATACAGGATTTTACAGGTTCTCTTCATCTAGTATCCAATCATAAA
CTTGcccccccaccccccccctccccccTCTGATTTTTAGAGGGGTGGGCCATGTTCCTC
ACCTATTGACCAATCAAGTTAACCTTCTTTGTAAAACCTTGTAACTCTTTTGTACGTGTA
>MITE_109 MITE_T_52642|chr5D|308459461|308459692|CAA|56|F2046 _
GGGGTTGTTTGGTTCTTGCCTATAGCTGCCCTGCCAATATTGGCTTGCCAATTATTTGGC
GTGGGATTCCACCACCCAAGGTTGGCAAAAAATTTGGCAAGAATCAGTGAAGAAAGGAAT
AGAGGACTCGTTGGCAGCCAAATATTTGGCAACAAAGCAAACAACATATAAGTGATTTGG
CATGACCAATATTTTGGTAGGGTGAGTTTGGGACACAAACCAAACAGCCCC
>MITE_110 MITE_T_11005|chr5A|436244002|436244344|TA|32|F577 _
GAAATCAGTCGATTGAGACTTGACGAAGTCTTGCTCGAGTGATGTTGGCGtttttttttG
CTACAAGTGGCATGGGTAGATGCTACAAATGGCGACGAAAAATGTTGCGATGGTATTGCA
AGCAACAACAACAAATGCTACAAACGTTCTAACTAAAATGCTACAACCGTCAATGAAGGA
TGTTGCAACCGGTGAGATGACGTGCTACACAACCAATGAGGTATGACGTGCTTCAACCAA
CAAGACGAATGTTGCAACCGGTAGGAAAAAATGGTTGCAAACGGTCAAAAGAAATGCTGC
ATGGTCAACTGAAACTTGGTTAAATCTCAGTTGACTGATTTT
>MITE_111 MITE_T_8031|chr3A|37835307|37835673|GGA|70|F459 _
TGAATCCGGGTGCATATGAACCCACTTTGAAAAACACATTTCTAAATGCTAAAGAAATCT
GAAAAAGGTTGCACTGGTACATCTTCATGTTCTATGTGCGTGCATAACGTTTCGCGGAAA
AATAACCTTTTTTGTGACCTGTGCaaaaaaaataataaaaaaTGTGTCATGGAACGCTAT
TTAGAAGCACTGAAATTTGCCTTTTTTGTGGAGACAAAACAAAAAGACATTTTTTCACAA
AACTTTGTGTCGCGCATATACAGTTGCGAACATGTATGAATGAAATTTTCTATTGAATTT
TTTGAGATTTTAAAACATGCTTAAAATGTATTTTTTGAAAAGTGGGTGCAGATGCCCCTG
GGTTCA
>MITE_112 MITE_T_62155|chr4B|612272674|612272857|GC|21|F2464 _
ACTCAGTGGCGGAGCTAGACAAGATTGATTGGGAGGGCCAATGAGAAAATACAATTTCTA
ATGAGGGCAAAAGCTCTATTTTTTCTAATATAAAACTTACTATATGAATTTCCTTCACTA
AAGTCGTCCAGGCTggggggggCCACGGCCCCTGCAGCCATGCACGTAGCTCCGCCACTG
GTC
>MITE_113 MITE_T_53116|chr6A|155798548|155798772|CTTGCA|16|F2081 _
GCTGTGTTTTGATTTTCGGTTTGAGCTTTTTTTCGCCCTAGGCTGAGATGGCCGAATTTC
GGCCATTTTCAAAAATTTCGGCTGAAATTTGATCAAATTTTAACTGCGATTTGACTTAAA
TTTGACCAAAATTTACCAAATTTGAGCAATTTCGGCCTAAATATACTTTTCGCCCCAGGC
CGAGATGGCCGAAACCATTTTTTCGGCCAAAATCAAAACACAGC
>MITE_114 MITE_T_118199|chr3D|534730911|534730993|TA|87|F5409 _
CTCCCTCCGTCTCATAATGTAAGACGTTTTTTTAACACTACACTAGTGTGAAAAAACGTC
TTACATTATGGGACGGAGGGAG
>MITE_115 MITE_T_91592|chr7B|630104522|630104643|TA|125|F3989 _
AGTACTCCCTCCGTCCGGAAATACTTGTCATTGAAATAAATGTATCTAGATGTATTTTAG
TTTTAGATACATCCATTTTCATCCATTTTGATGACAAGTATTTCCGGACGGAGGGAGTAG
T
>DTT_Hvul_Hades_AY853252-1 _
CTCCCTTCGTCTCAAAATAATTGTCTCAATTTTATACTAGCTTTAGTATAAAATTATATT
AAAACTAAGACATTTATTTTGAGACGGAGGGAG
>MITE_116 MITE_T_28|chr6D|178646158|178646642|TG|486|F5 _
AGCTATTCTGTTTCGCGTAACAGAATATTATTCTGTTTTGCCACTTGAACTGATGGTTTC
AGGCGACTGTACTGACGATTTTCATCATGTCGAACTGATCCTCCTCGATTTTTTTCATCG
GAACGGGGCATGTAATATATCATTGGAAATCTCTTGACATCTAGATTACAATAATATAGA
ACTTTTTTTGCAAAATCATCATGGTTTAAGTGCAGTTTTGAAAGAGCCATTTTATTCAAA
ACTGTTTTGAAGAAAACGGTTTTTTCAAAACTGCTCTTAAATCATGATGATTTTGCAAAA
ATGTTCTATATTATTGTAATCTAGATGTCAAGAGCTTTCCAATGATATATTACATGCCCT
GTTCTGACCGAAAAAATCAAGGAGGACAAGTTCGACGCCTCGATTTTCATCAGTACAGCC
GACTGAAACCATCAGTTCAAGTAACGAAACAGAATAATATTCTGTTACACGAAACAAAAT
AGCT
>MITE_117 MITE_T_45205|chr2B|609758832|609759075|TA|37|F1879 _
CTACCTCCATCCTAGTTTATTAGCCCCACTCGTATCCAGTGTCATACTTTGACACTTTGA
CCATGATTTTAACTAACAACATATAAGTTATACATAACAAAAATAACATTGTCTGGAACT
GTGTTCAAATACAAATCAAACGATATAACTTTTGGTGGCATCCATTAGTATTTTCTTAGT
TAAATCTATGGTCAAACATTGACACAAAATACGAAGGGGACCAATAAAGCAGGACAGAGG
TTG
>MITE_118 MITE_T_61283|chr7A|504219975|504220162|CTGGG|20|F2407 _
CGGTAGTTCAAAAAAGCGCTAGGCGTTAATTGTGCGTTTTGCCACCGTCTTGCGCTTTTC
TGATCAAAGCGCATGCTTATGCGCAATTATGTGCAGATTAAGCGCAGTTATGCGCTAGGT
GTTTTGCTATCACCTAGAGCCTAGGCGCACTTAAGCGCTTGCTTAGGCGCGCCTTTTTTA
ACTACGG
>MITE_119 MITE_T_36333|chr6A|585106935|585107202|AT|20|F1499 _
AGTGGGGAGTAACTTAGACTAGTGTCATATGCATGACACTATGCATATGACACTAGTCTA
AGTTACTGCCCCCATAGTGCAAAGTATGTTAGTAGTAGTGACATAGTTTGTTTCATTTAT
TGTCTTATAGACTCATTTTACCTCGGGAAGCGCTATGTTACAGTAACATATTATGTTACT
CCAAGCACCTCTCTCCTCATTAAATACTTGCCACATAAGCAAAATTGTCTTGAGATGTGT
TAAGTTACTACCTAAGTTACCCCCACT
>MITE_120 MITE_T_122269|chr7B|217359153|217359858|GC|12|F5692 _
AGCGCGAAGCTGCGGAGGAGCGCGTGTGGGAGCTCCAAGGCTGGTGCATAGGGATGGCAA
TGGGTACCCATTACCCAAGTACCCTGTGGGTAAAAACCCTATTAGGGTAAGGCTATGAGA
CAAAAAATTACTCATGGGTATATAAATAGGGAAAAGTTAAACCCATCGGGTAGAGCGGGT
ACGGGTATGGGATCGTATAACCCATACCCACATACCCATGTACCCATATAAAATCTGTAT
GAACTCGAAATTATCTCTAAACTTTGTCATAAATTTGTGAACTCAAAATGTATGACTTAT
GTGAAGATGTTTCAATGTATTGTTATTCAAGAGAAAGTGATGTTGTTTATTAAGTATGGT
GTTGTTTATGATGTGTTGTTGTTTAAAAGTGTGTCTTGCTGTATAATCTGTTGTTTGTTT
ATAGATTATAATTATATGTTGTCGATTATGACTATTAGGTTGTCAAACTGATGCTTTGCA
GACATGGGTAATTTTACCCACGGGTGCCCATCTACCCTGTCGGGTAACGGGTATGGGAAA
AAATTATACCCATTAACGGGTATGGGTAAGGGCGATGGGTAAGCTAGAAGCGGATGGGTA
AGGGTATGGGGTAGCTCCACCCGTACCCAAACCCTGCGGGTGCCATCCCTACTGGTGCAA
CTCCCTGGAGCAGCAGGTGGAGCTACACCGATCTGCCTTCGCGCT
>MITE_121 MITE_T_65482|chr2D|86085954|86086126|CC|178|F2647 _
CTACCAAATACTACCTCCGTTCCCTAATATAAGACATTTTAGCTTTTTCTTGAGTCGTAT
GTATCTAGACACATTTTAGTATGTATGTACACTCATTTTAGTATGTATGTATTCAATATT
TTGAAATAGCTAAAAGGTCTTATATTAGGGAACGGAGGGAGTATTTGGCTAG
>MITE_122 MITE_T_4937|chr2A|180100250|180100642|TTA|68|F295 _
GAGAATCTTCAACAGACGCGCCACACTAGCGCCGCGCCACAAAATCTCTCGTTTTAGCGC
GCGCGCAACCAGAATAATTGCTCCAGCGGGCGCGCAAAAACAGCGCGCGCGGTATACGTA
GTCCAGCGCGCGGGCTGAAACGCAATCGCGCGCCGCATATTTGCTGCGCCTGCTTCCGCG
CGCTGGACTCTCGCGCGCTCGCTCGCACCTTCCACCCCCCATTCATACTGTCGCGCGCGC
TGCATTTTTCGGCGCTGCTGGAGCGGGGCGCGCGCTGCATTTTAACGCGGCTGCTGGAGC
CAGCGCTGCGCGCCGCGCCAAACCAGACGATGGGCGCGCGCGCTATAACTGTTTTTTGCG
CGCGGCGCGTTCGGCGCCTGTTGGAGATGCTC
>MITE_123 MITE_T_80331|chr6A|100178141|100178289|ACT|13|F3425 _
GGCGGAGCTATGTGTTGGGAAAATGGGTCATGGCCCGCCCAACACATAGCAAATACAATG
TAGGACTGAGAGTAAACTAGGTCATGTGGGTAAAAATAGTTGGCTTCCTTTGTGCCGGCC
CATCCAACTTTTCTTGCATAGCTCCGCC
>MITE_124 MITE_T_121997|chr7A|663454928|663455636|GCCCTAGA|32|F5654 _
TCAAGATGGCAATGGGGCCCCGAAACCCTCGTCCCCGCGGGTTTTTACCTTATTAGGGGA
CGGGGATGGATGTATTTTCATCCTTGTGGGGCTATAGTTGGACATATTATACAACCCGAC
ATATTTCGTGGGTTTGCACCCGTTTCGGCAGTCCCCGAACCCGAAACCCGGCAAACCCGG
CAAAATACAttttttttATCAAGCACTGATCCGGTGCGGCCCAAACCAAAGCTATCGAGC
CTGAGCGACTGAGCCCCCACCCCCCAACGTTCGAAGGCCAAACCAAGAATTCTATTTTAA
AACTTATGTAATTGCACATCTTGTTGAACCATGTGTGGCTTATCATCTTTCTTGCTGAAA
TCTGATCATTTTTGTTGCTGAAATGTGGTATCATGCTGCTGAAATACACTCTATATAGCT
GTTGAACCATGTACTATTGTTTTTTGTTGAAATTTGCTCAAGTTATGATGCTGAAATGTG
CTTGTTTTGCTGCTGAAATGTTATTTTTTGTCGCCACTATGTTTGTTTAAATATTTTGAT
TTTCTTGTGGGTTCCCCGTGGGTTCCCCGAAACCCGATGGGTTAAGAGGACGGGCAGAAA
ACTAACCCCGCGCATGACGATAGGGATGCGGACGGGTTTACGATTTTCTCGTAAGGATGG
GTTTGGGAAGGCAAAAGCCGATGGGTTTCGTCCCCGTTGCCATCTTGA
>DTT_Tdur_Hades_294D11-1 _
TACTTCCTCCGTCTCATATTAAGTATCGCTCATACCTCCGTCCCAAAATAAGTGTCGCTG
ATTTAGTACAAAGTCATACTAACTTTGTATTATACTAAATCAGCGACACTTATTTTGGAA
CGGAAGGAGTA
>DTT_Taes_Pan_42j2-6 _
CTCCCTCCGTCCCAAAATTCTTGTCTTAGATTTGTCTAAATATGGATGTATCAAGTCACA
TTTTAGTATTAGATACATCCGTATCTAGACTAATCTAAGACAAGAATTTTGGGACGGAGG
AG
>MITE_125 MITE_T_96210|chr2A|351171954|351172067|CG|35|F4217 _
ATACTGCTGAACGATTCACGCACGATATGTTTAATCCAGTGGCTGTGTTGCACCTACTTT
TTTGCATGGATGGTCTGATTTACACTATCGTCCATGTATCGTTCAACATGTAT
>MITE_126 MITE_T_126872|chr5A|602327174|602327736|TA|127|F5922 _
TTTTATTTAAAGGGTTTTTATCATTTTTGCCACTAGTTGTGTCCCACTACTCAGTTTTGC
CATTAGAAGTTACAACTACTCAAAAATGACATCGATTCGTGAGATGTTTGCTCAAAAATG
CCATCGTTCCGTTAGATGTTTCCTCAAAAATGCCATTAGACATCGTTATTTTCACATCAA
ACTCATTGACCATGTTATATAACAAAAATAAGCCTAGACTCACATGTCAGTTATCTCTAT
CTCACAATGATAAGTGTGGCCCCACTTGTCCGGAGTAACCAAGCGAATAATTTTATAGAA
AAATAAGAACGTCGTTGGGATCAAGTGGGCCCCACACTTTATTGTAGTAAGATAGAAGGA
TAGCTGGCATGCTGGTTCATAGGTATTTATATCATTATAACATGGCAAAAGAGATTTGAG
ATCACAATAATGGTGTCCAGTGGCATTTTTGAACATATGTCTAACACAACGATGGCATTT
TTGAGCAGTTGAAATTCCTAGTGGCAAAACTGAGTAGTGGGAGACAACCGATGGCATAAA
TGATAAAAACCCTTATTTAAAA
>MITE_127 MITE_T_238|chr2B|51174964|51175442|TGCA|21|F23 _
CTTAGGGCGTGTTCGGTAACCCTCCACAACCTCAAACTCCACAACTCCACAACCCAAAAC
CAGCAGCCAGCTTCTCGTTAAAAAGCCTGGAGTTAGACATATGTTCGCCTCGACAACTTC
TACTTCTGGTCGCTAAAGCTGGCTGAAAGCCAATTTGCGTGACTGGCCCATTAGTGATGC
AGCCCATTTATGCCACTTGCCCATGAAGGGATGAGGTCACGAGGATACGAGGGGAGGAAA
CAGAGCTAATCGGTATCTTGCAATTCACTTGGCGGTGGCATTACACTGTAATATTTGACA
ACTCCAGCTTCCCGGTTTTGGTGGAGCGCCGATTTCCCAGCTCCTCGACTCCTCACATTT
TGTACTGTGAAAATAGCCAGCTTCTCTCAGGAAACTCCAGGAGTTTGACCGTTCGGTTCA
ACTCTGGACACGGAGTTGGAGGAGTCAGGAGCTGTAGAGCTCCCGAACACGCCCTTAG
>MITE_128 MITE_T_85448|chr5B|21360426|21360555|TA|46|F3669 _
AATGTAAGTTTTTTGGAGAGATTTCACTATGAACCACATACGGATGTATGTAGATGCATT
TTAGAGTGTAGATTCACTCATTTTGCTCCGTATGTAGTTCATAATGAAATCTTTACAAAG
ACTTATATT
>MITE_129 MITE_T_78235|chr1A|44475883|44476037|TT|38|F3347 _
CACATCTAGATGTTTTTTAAGGATGTCATATCTAACCTCCCATAAATATATAATGCATCA
ACAAGaaacaaaaaaaactaggacaaaaaaaaTAGACCACAAACAGAGTGAAAATCAGGT
TAGATGTGACATAACTATGTCACATCTAGATGTG
>MITE_130 MITE_T_68504|chr7A|20116556|20116724|AT|14|F2765 _
GCTACACTTACCGATGGATTTTTACAGATTGAAGTTACAGACTGAAGTGTGAAGCCTTGA
TTGGAAATAAGGAGGGGGTGGGACCAGCGCTGGAAATCAAGGGGAGAAAAAGATTGGTGG
GGAGTAGTCCGTAGGTGCTTTCCATGTCAGCTTGCCCGTAAGTGTAGA
>MITE_131 MITE_T_3886|chr3D|236111871|236112276|ATA|31|F245 _
ATAACTATTCCTCACCTAGGGTGACGAATAGTCAATCCCTATTCGTCACCCTGGGTGAGG
AATATTTATTTTCTTCACCCACCTCTATTTTAACATCTATGCATCGTAATTTTACGTTTC
GTAAATTTTGTCTTATTTTAGAGATAAAAAAGAGAACGTAAGAAAACCTATAATCGTCGT
AAAttttttttATGTTACGTAAAATTACAAATGTAAAAACATAGTGTAAAATGTACATAA
AATACATTTTTGACCTATATTTTTTTGTTAATGCCAAATTTTATACAGTAAATCAATATG
AATGTAACTATTTGTATTTCAAATGTAATTTATTTATGAAATGGTCGTAAGATTACCTCG
GGTGAAGAATAACTTATTCTGCACCCTGGGTGATGAATAGTATAT
>MITE_132 MITE_T_84252|chr5B|396461144|396461274|TA|30|F3624 _
AGCCCCGTTCGGGAATTCACCAGCTCCTAAGAATCTGTGGAGCGGCAGTTTGCTCGCTCC
CAGATTTCATACTACAGCTCCATCCGCTCCCGGATCGGAGCGTGGAGCGGAGTATTCCCG
AACGGGGCCT
>MITE_133 MITE_T_21638|chr2A|688640832|688641139|GAT|55|F880 _
TACTCCCTCCGTTCCTAAATATTTGTCTTTCTAGAGATTTCAACAAGTGACTACATACGG
AGCAAAATGAGTGAATCTACACTCTAAAATATGTCTATATACATCCGTATGTGGTAGTCC
ATTTGAAATCTCTAAAAAGACAAATACTCCCTCCGTTTCCAAATATAAGTCTTTTTAGAG
ATTCCAACAAGTGACTAGACGGAGCAAAATGAGTGAATTTACACTCTAAAATATGTCTAC
ATACATCCGTATGTTGTAGTCCATTTGAAATGTCTAAAAAGACTTATATTTAGGAACGGA
GGGAGTA
>MITE_134 MITE_T_53006|chr5D|446272064|446272290|TTAA|239|F2067 _
AGAATGTACTTCCAACTTTGTTGGAGGGTCAAACTATCTCAAAGTTTGACCGAGTTTGTG
CAAAAATATATCAATGTTTGTGAAATCAAATAGGTATATGATGAAAGTATATTTTATCAC
GAATCTAATGCTACTAATTTGATGGCATAAATTTTGATGTATTATTATATAAACATGGTC
AAACATAAAAAAGTTTGACTTTCCAAGAAAGTTGGAAGTACACTCT
>MITE_135 MITE_T_29037|chr7A|515173277|515173560|CG|46|F1173 _
GTCGCTTGAGTGCTAGTTTGTAAGGGCATGTACAATGGTTGATAAGACAGCCTTATCTTA
CACCCACCATGCAACTAAGATATGACAATAAAACATGACGTACAATGGGTTATATCTTAG
TCTTATCTCTATTCCTAAATTTGTGGTGAGACAAACTATGCTAAGAGATCATCTCTTAAC
TAAGATAAAACAAAACTCTTTTTTCATTTCTCTCTCCTCCACCTCAGCAATGATAAGACT
AAGATATAACCATTGTACATGCCCTAAACTGGCACTGAAGCGC
>MITE_136 MITE_T_127300|chr3A|443850571|443851119|TA|13|F5947 _
TATATAGAGGCCCTGGTCCTCTTCCCAAATATTGAGCGGGAAGGGATCCCAGGTAACGCC
CCGAGACCGATGTGCCAGGTGTCCTCCAGTTATTCGCTGTTGTTGCCTTGTCATTGCTTG
CGTGTCATGCATTGCATATCATGTCATCATGTGCATTTCATTTGCATACATATTCGTCTC
ATGCATCCGAGCATTTTCCCCGTTGTCCGTTTTGCATTCCGGCGCTCCGTTCTCCTCCGG
TGGTCATTTCTACCTTTCTTTCATGTGTGGGGATTAAACACTTCCGGATTGGACCGAGAC
TTGCCAAGCGGCCTTGGTTTACTACCGGTAGACCGTCTGTCAAGTTTCGTACCATTTGGA
CTTCGTTTGATACTCCAACGGTTAACCGAGGGACCGAAAAGGCCTCGTGTGTGTTGCATC
CCAACACCCTTCCAAAGTGGCCCAAAACCCACCTAAACCTCCTCCATCATCTCGGTCGTT
CGATCACGATCACGTGACCGAAAACCGCACCTCATTTGGACTCTCCTAGCTCCCTCTACC
TCTATAAA
>MITE_137 MITE_T_77967|chr5A|560218661|560218816|ATAT|13|F3332 _
CGAAACAGCAGTGCTACACACACGACACACTGCGCACGATTCGTGGACGATACTTAAATC
CAGCCGCACATGCACATCATTGAGAAGGACACCAGCGGCTGGATTAGCACGTCATGCATA
TATCGGGCAGCAGTGTCGTCTGGGTAGCAGTTTCG
>MITE_138 MITE_T_3243|chr3A|212096376|212096790|CA|432|F213 _
TATCTGGTGCACCAACGGAATTGGTGCTACCGGTGCACCAGACCCCATTGCATATTAAAT
AATGTTCAAAAAATCTAGAAAAATAATAATTTATTGACACAACAACAATGTATGTTGTCA
CAAAATTTGAATCAAAATTCAAAACAATGCTCAAGATACAAAAATGACGAATTTGACGTC
AATGTGCTAATGGGCCAAAATTGAAGCCCAACTTGTGTTATGTACTATTCAGTGTCAATT
TTGTTATTTTTGTATCTCGAGCAATGTTTCGAATATTGATTTGAATTTTTGTGACAACGT
ACATTGATGTTGTGTCAATGCGCTCattttgttttggatttttttcaaacatttttGAAT
GTGCCACAGACGAACGGTGCACCGATAGCACAACTAGTGCGGGTGCACCAGATA
>MITE_139 MITE_T_118073|chr5A|422040646|422040728|TA|86|F5397 _
CTCCCTCCGATCCAAAATAAGTGTTGTGGTTTTAGTTCAATTTTTTCCTAAAACAACGAC
ACTTATTTTGTATCGGAGGGAG
>MITE_140 MITE_T_51652|chr3D|573605512|573605745|GTA|13|F2030 _
GGGGCTGTTTGGATCACGCCCCAGTCCGCCCCGCCAATAGCGGGCTCGCCAAAAAATTGG
CGAAGGAATCCGCCACCGCGGTTCCGCCAACTCGCAGGCGTAAAAACTGAACGAAGCTGC
CAAAATTTTGGCGTGGTCGCGAAATGTTGGTTCCAATCCAAACGGCTGCCCGGCGTGCTA
GTCAACGCCAAAAAATTGGTAGGGCACTCGTCGGCTGTATTCCAAACAGCCCC
>MITE_141 MITE_T_29789|chr3B|661161550|661161831|GC|11|F1191 _
GGAGCCAGGAAATTTTGCTAATGGGTTCGCTAAGGGTTTGAGTATGAATTAACTATTGTA
TGCAGTGGTGGAGTTTGCTAGAAATTTCCAATATAAGCTCGCCAAAAATATATCCGATCC
AAGGTTGGGGCCCAATGcccccctcccccccTCATAACATTATTCGATGGGGTCATTCTA
GACTTTCTATTGGGTTAAAGTCAAGCAAATACGTCCCTATATGTAGGTGGAAGATAAAAT
TCATTGGGTTCACTTGAACCCAACCTTTCTATGCTGGCTCC
>MITE_142 MITE_T_61736|chr3B|696283606|696283791|AGGCCT|198|F2435 _
TGTACAATGCAAGGTGCTTAGGAGAGGTGCTTGGAGAAATAAACCAGACTTTTCTTAAGC
ACCAATGCTTATTTGTACAGGACAGACGCTTAATTAGGCATCTCTCCTCTAGAAATAAGC
ACTGGTGCTTCGGAAAAAACCGGTTTATTTTTGTAAGCACCTCCCTAAGCATCTAGCATT
GTAGA
>MITE_143 MITE_T_89393|chr2D|618082785|618082909|CA|35|F3838 _
CACACGATAAATTCATGCACGATCTGCGCACGACAACACATCTACACCCTTGGGTTGCCT
CGTTTCGTAAATCTCTGTGGCCCAAATCATGTCGTGTGTGGATCGTGCATGCACGGATCG
TGTG
>MITE_144 MITE_T_64698|chr6B|653759418|653759593|GTGCATGCAC|49|F2607 _
GAGTAATGCTACACGTACAAAGGATACATGCTTTTACATAAAGGTGGGTTTTGATTGGAG
ATTAAGGGGGAGAAGGGCCCACCCCATGAAAATCAGGGAGGAGAGGTTAGTTAGTTTAAA
AAGATCCTAGTCAGCGTGTAAAAACATGTAAACCTTTGTATGTTTAGCATTATTG
>MITE_145 MITE_T_61294|chr6B|684602742|684602929|TA|19|F2408 _
TAGGGGGTGTTTGGTTCCAGGGACTTTTTTGTGTTGGGACTAGAAAAAAGTCCCTAGCAA
ACCAAACAGGGTGGGACATTTTTGAGACTTTTTGCTAAAAGTCCTTAGAAGCACCTACTT
GAGAGTCTTTTTCAAAAAGTCCTAGGGACTAGAAAAAGTCCTAGGACTAGAGAACCAAAC
ACCACCA
>MITE_146 MITE_T_81355|chr1B|119126414|119126552|AAGA|18|F3502 _
ACCATTGTTTTTAAGGCGGTAAGGCGACCTAAGGCGAGCACCACCCGCTCTAGCGCCTAA
GGCGGGCATATTTGTAAGGCGCTGCCAGGGCGCCTTGTCGCCTAAGCGTCCAAGGCAGGA
CGCCTTAAAAACAATGGT
>MITE_147 MITE_T_61463|chr4B|289510959|289511145|GCTCC|22|F2414 _
ACGAGTAATGCTACATCTACATGAAATTTCGGGGGAGAGTGGTTTACAGGGTGACGAGGC
ATTCTTTCATTGGTCAATTTGGGGGGCACCGGCCCACCCCTGAAAATCAGGGGGTGGAGG
TATGGTTAGAAGAGAAGGGAGGTATGTAACTTCCTATTGATTACTTGTAGGTGTAGGATT
ATTGGT
>MITE_148 MITE_T_52646|chr4D|88262526|88263266|CAGTG|19|F2047 _
GTTAGGGATGGCAATGGGTAGGGTATGGGTGGGTACAACCCTTTTCTGCCCAAACCCATA
CCCACAAAACTTTCTATACCCACCCATTTCAATACCCATGGGCACAAGTTGACACCCATG
CCCATACCCATTGGGTATCCCATACCCAATGGGTATCCGATGGGTACAATATATAGCATT
TACTTGTTGAAAAAGTATAGAAATGAGTCTAAAATTCAAGTGATGATTGTCGATCAACTT
AGCATCGATGATGCCCCTCCGGTGGGCCTTTTAGAGGTGGAAAGGGAGTACAATAAGTGG
TGGGTAGAAGCCCGACACAAAGAGTGGCAGCCATGGGAACTAGGGTATACTGGTCCGAGT
GTTGGGCAAGAGTCTGTTGCCGAATAGTCAAGATTTGACTATTTTGATGAGCCACATAGG
TTGAAGGAAGAGTGGTGATCTGTAATTTGCGATCCTACGACTATGGCCGGTTTAGGGAAT
AAGGGATTGAGGGTTTGGCCATAGAAGTTGGATGTCGACCCCACATGTCATAGGGGttat
ttttatttattaattttttttGGGTATCCACTGGGTTACCCATGGGCACAATTTCATACC
CATGCCCTACCCATATATTTTGCCGGTATGGATACCCATACCCATGGGTACCAAATCTTG
CCAAGTCTTACCCATGCCCACTATTTTCGGGTAGGATACCCGCGGGTACCCATACCCATG
GGCAAAACTGCCATCCCTAC
>MITE_149 MITE_T_68964|chr1A|111154319|111154487|AT|37|F2788 _
GCTAGACATACAAAGATTTACAGGCTTTTACAGACTCTTTTCATCTAACAATCAATCACA
AATCTCTCCCTCCTCCCTGATTTTCAAAGGGGTGGACCATCCCACTCATCTGTTGTCAAT
GAAGACTAACCACCCTGTAAAAGCCTGTAAATTGTTTGTACGTGTAGC
>MITE_150 MITE_T_79034|chr7B|632273990|632274141|TA|45|F3399 _
GAACTTATCTAGATGAGATATAATTTGGTCTCATTCACTTTGAAAACAAGAACAAATACA
ACCCACGTCAGCACACACGCATCTTATAGCATCACATCCAATGACTATAAAAGGTGAATG
AGACCAAATTATATCTCATCTAGATGAGTTC
>MITE_151 MITE_T_8842|chr2A|670235588|670235948|AT|25|F495 _
CGATTCGGGAAGTGGATCCTAGAGAAAACTCACCTAAGCTACAGTGCATCaaaaaaaaaT
CTAGTGCAAAATAAAGAAGGAAAGTCAGAGGCACGGTAGCAAATAATGTAATTATCTACT
GTAGCAGATTATATGTGTGGTTACTGTTCATGTAAATAAATTTAAAATTAATTTTATTGC
ATCATAATTTTGTTTGTATGTATTTTTTATAAATGTATACAATAGATTTGTAATTTGTAA
ATTAATTCAAGTCATTTTAGCCTTAATCATATGGATGTGaaaaaaaaaaGTTAGAGAATT
GTAGCTTAGGTGACTTCTCTTCTTCATGTTGATGTTAGAGGATCCACTTCCATCGATTCG
>DTT_Osat_Hades_AF380335-1 _
CTACCTCCGTCCCAAAATATAACAACTTTTGGCTATGAATCTGAACGCACAGTTATCCAG
ATTCATAGCTAAAAATACTTATATTTTGGGACGGAGGGAG
>MITE_152 MITE_T_37805|chr2B|332767007|332767752|AT|13|F1560 _
AGTACTCCCTAGGGATGAAAATGGAGCGGAAACGGACGGAACAGAGTGCTACCACATTTG
TTTTCATATATTTTTGCAGAAGTCGAAACGAATACAGAAACCCCGAAAATGAATATGGAA
ACAGACACTACCAGAAACGGACATGGAGCGAATACAAAGCGGACACGGAAACAAAAGTGG
GCATTGACTGGAACTTAAAACCCCCTTGAATCATAGAGAAATACACATAAAAAGAATCAA
ATTTAATGAATTGTTAATATGGATACAAAATAATATCATTATGTTAGCAACTTAGCGTAG
TATTTAGTAGGACAATTGTGCATAGGGTCAAGCTAAGTACATGTGTGGTAGTAGAAGTTG
GGGATCAAATTATCCATTCTACTCATTGTGTCATTGTGTGTTGTTTGGTGGTTGGGCTAC
AAAGCAACCATATGTCTATTGTAAAAAATGGAAGTTCCATATTCACGGAAACAGAAAGTT
CCATTTCCATGCATGTTCCACCGGAAAACACCGTTCTATTTTTGTTTCCGCTTCCGCATA
AAAAAATTCCATTTCCACTTCCGTTTTGCAAATTTCCGTTTTCGTTTTCATATTTCCGCT
CCGTTTCCATTTTTTCTTCGGAAAAGCAGAAAGTTTCCACTCCATTTTCATCCCTAATTA
CTCCCTCTGTCCCAGAATATAAGAACGTCTTTGACACTATGCCAGTGTCAAAAACGTTCT
TATATTTTGGGATGGAGGGAGTACT
>MITE_153 MITE_T_91370|chr5B|557898140|557898262|TA|24|F3967 _
TTTGTCTTTCTAGAGATTTCAACAAGTGACTACGTACGGAGCAAAATGAGTGAATCTACA
CTCTAAAATATGTCTACATACATCCGTATGTTGTGTCCATTTGAAATGCCTAGAAAGACA
AA
>MITE_154 MITE_T_785|chr6A|446518340|446518795|TAA|16|F71 _
GAGCATCTACAGGCGGACTCCTCCAATTGACCGGGTGGGCGCGGGGAGCACTGACCGGAT
AGGAGAGAGAAGGAAAAAGTAGCAAAAAGTTTACCCAACCGGACCCCTCATATCATCCCT
ATACGCCCGGGCTATCTGCGGACCCTCATATCCATCTCAAATATGGGGAGAATACGAGGG
CTCGCGGATGCGCCCGGGCGTTTCCGGTCATTCCGCCACATAGGATGCTCCCCACCCCGG
ACCAccttttctctttctttattcattcttttctttctctctctcttcATCTCCACCAAT
CACATGCACGTGACCGGACATATGAGGAAGAAAATGAGAAGTGTGACTGTGCAGACGGAT
AAATAAGGACTTAAAATGGACACGCCCGGTCACTGACTGGGCGTGCCCGTAGGCATTTGA
GGGGTCGAATTAAAGGTACGTGGCTGAAGATGCTC
>MITE_155 MITE_T_69109|chr2B|357913164|357913331|GTC|19|F2802 _
TAGGGCCCGCTTGGATTCGGTGTAAGATATTACATCCGGATTTTGTATACACTTGTATTA
TACCGGCCGCAGCGTGAGTTTCGCCGGGAGAAAAAACGACGCCTAGAGGTCTGTATCGTT
TTTACAGGGGTATTGAGAGGCCAAACGCTAATCCAAGCGGAGCCCTA
>DTT_Hvul_Athos_AY853252-3 _
CTCCGTAAATTAATATAAGAGCACTTAGAACACTACTTTAGTAATCTAAACGTTCTTATA
TTAGTTTACAGAG
>MITE_156 MITE_T_7936|chr2B|120180387|120180754|TTTGTGTC|16|F452 _
CAGGGGCGGAGCCAGGGGGGACGannnnnnnnnnnnnnnnnnnnnnnnnnnnnnnnnnnn
nnnnnnnnnnnnnnnnnnnnnnnnnnnnnnnnnnnnnnnnnnnnnnnnnnnnnnnnnnnn
nnnnnnnnnnnnnnnnnnnnnnnnnnnnnnnnnnnnnnnnnnnnnnnnnnnnnnnnnnnn
nnnnnnnnnnnnnnnnnnnnnnnnnnnnnnnnnnnnnnnnnnnnnnnnnnnnnnnnnnnn
nnnnnnnnnnnnnnnnnnnnnnnnnnnnnnnnnnnnnnnTTAGTAGGAGCAATGAGTAAT
TACCAACGAGATTCGATCAATATACGTACTCGGCCCCCCCTATACTCCAATCCTGGCTCC
GCCACTG
>MITE_157 MITE_T_27509|chr5D|502540092|502540841|TA|11|F1095 _
GGGCTGCAATAAAAGCTCGAGGCTCGTGAGTCGCTCGAGATCGACTCATATTTTTGCTCG
ATTCGAGATCGACTCGaaaaaaaaaaTGAGCTGAGTATGAACACTTTATGTAGCTCGATT
GAGAAATGAGCTAATCTTGAGCCAACACTGACTCGCTCGATTCTAGCCCAATAGCCCGAG
ATCATATAATTATATTACATAATTTTGATATATATTAAAGGTAAATGGGAATATTTATTA
CCATATAGATAGTGAAAAATAATTTATTACCATGTACGTTGTGTATGATTTTCCTCAGTT
TTACCTACTACCAAACATGGAAAATTAATTAACCACGGAGAAAATTCAGCCTCACTATGG
TATGTGATCACCGTGTGTTAAAGGAGTATGTTGTTTTGGCAAAAGTTTGAGTGCAGACGC
ACCTTCGTTGTTCTCTCGCTACTAGTTCTTCCACGAACTCTTCTGTTATGTACTAGTATC
TGTTTAGGAAAAATAGCTTGAATTATATAATGGTCTTTATGTTGTGTTGTGGCCTATCTT
GTTTTAAAATTTGTTTTAAATTGTTAAAAAATATCATTTTATTTAGCTCGAAACTAGTTC
GAGATCTACTTGAGATCGTTACAAGCTGAGCACGAGCCACTTTCTACAGCTCGATGTTGA
TCTTCGCTTGGTTTTGAGCTCGCTCAAATTTTTGTAGAAGTTGAGCTGAGCTTGGTCCAA
CTCGCTCAAACTCGACTCGTTTGCAGCCC
>MITE_158 MITE_T_100562|chr5A|382779513|382779619|GC|112|F4415 _
TTCATTGCCGTAATTGCACCTGCAGTTGGGTCATTGACATGTGGGCCAGCTATCTGTTAG
GCCCACATGTCAGTGACCCAACTGCAGGTGCAGTTACGACACTGAA
>MITE_159 MITE_T_74315|chr4B|592674885|592675047|TATT|15|F3047 _
AGGCCCCGCTTGGATCGTTGGTTTACTCCTAAATACACTTGTAACCAAAACAGACCTCGA
GCCGTCGTTTTCAATCTAGGCGGAAATAACACTGCGACCGGTAAAATACACTTGTAGATT
AAATCCGGGTGTATAAGTTTACACCGAATCCAAGCGGGGCCT
>MITE_160 MITE_T_103050|chr3B|606573380|606574095|TA|28|F4586 _
CTCCCTCCGTCCCAAAATAAGTGTCTCAACCTCGAATGCACCGATATGGATACGGGTATC
AGTATCGGGCCAATACGGATACGTAAATTCGTCATTTTCAAAAAGTGCCAATACGGATAC
GTTGTAGGTACTCAAAGCCATCTGGAGGAGATGAGAATGATAGATCTTCAGAGATCAGAG
AAGAAAGAAGAGGAGATGAGCTTGGCTGGGCAGGAGAAATGGAGAAGATAAGTGTCCATG
GCTGTTGCGTCAGAGGGGACGTTGGTGAGTAGGAGGAGGAGCTCGTCACCGGCTAGCCGC
CACTGCTGCTAGCCCTGGGACCTGGGTGAGCAGCTGCTGGCGACACAGCCGCCGCCTGGT
GTGAGCATGGGAGGGAGGAAAGACGCTGTGAGGGAAAGGATCGGGGGCATCGGGGCACTA
GGGTTGCTGGTTGCTTCTTAACTGGGCTGAGCGGGCTCTTACCTGGGCTGGAAAAGTATC
CAAAACGTACTGGCGAAGTATCCTTAGAGTATCGTAATTGTTTTAAATCATTTATTCTCC
GATACTCCAGTGATACGTATCGGGGGCGTATCGGAGGAGTATCGGTATCGGATACGGTAT
CAGATCCGGATTTGCTGGTCGGCTGAAGTATCCGTGCATTCGAGGTCTCAACTTTGTACT
AGCTCTAGTACAAATTTGTAATAAGCTCAAGACACTTATTTTGGGACGGAGGGAG
>MITE_161 MITE_T_4234|chr6D|57784900|57785301|AAA|422|F263 _
GGTGAACAAGGGTGCGCGCGCACCCACGTGAATAGTAAATTCATaaaaaatactagaaaa
aataaaaaaaTCTGAAATTTCATGGTATGAAACTTAGTTGATCATTCTACTCACGTGTGA
AGTTTCATGATGTATTGACACCCATAATATTCTTACTGAAGAAAATACAAATGCGACCAT
ACTATTCATTAAACAGTGTTTTTACATATATAGGTTCGATTAGCTTCGATTTTGTCATTT
TTGCCCAGATTATCACGGATGTGATTTCTTCGTGAAACTTCATAGGAGAGTATACCGGTT
GACTACGTATATTCCAAAAATAAATTCAGAtttttttaattttttctagcatttttttGA
ATTTACTATTCATAAAGGGTGCGTGCGCACCCATGTTCACC
>DTT_Taes_Icarus_BJ306535-1 _
TCCCTCTGTCCTAAAATACTTGTCGGAGAAATGCATAAAAATGGATGTATCTAGAACTAA
AATACGTCTAGATACATCCATTCCTCCGACAAGTATTTCCGGACGGAAGGA
>MITE_162 MITE_T_127956|chr2B|159850446|159851219|AT|18|F5994 _
GGGCCCTGTTTGGATACTCTAACTTGGTTAGAGGTTAGAGTTATTTTCTAACTCTAGACT
AATCTTAAACTAACTCTAGTCTTTGGTGGTGTTTGGATGAGAGGGTAAGTTTGAAAATAA
ATGCACTTTTTTCAATCATTTGACTCTTTTAACCAGGATTTGCTGTGGCCGGCTCTTGTG
TGGGTGACCGGTGCCGCGGCCGGCGAAGGTTGCGTCGGAGATGGTGCAGATGGATGGGAA
TGGGATGGAGGCGGACAAGGCGGGCGGACTGATGCAGCGGGATGGAGGCGGACGGGGCCG
GCTGTGGCGGGCGGAAGGGACGGTGACGGGCGGACAAACTGGTGCGGCGGGATGGaggcg
gacgggggcgggcagacgggggcggcgggggcgggcAAACGCGGCCGATGTGGGCGAGCG
GACGCGGCCGGCGGGGGCGGACAGACGCGGCCGGTGTGGGCGAGCGGACGCAGCCGGCGA
TGCAGGACGACAGGGGCCAGCGGGAGGAGGAGAACGAGATGCAGCGGGGGAAGGAGAATG
AGAGGCAGTGGGGACGAATGGATAGGATCCGGTGCGGTTGCATGCGACGGCCaaaaaaaa
aaTTTTAGGGCCCCATCACAACTAGCTCCAATTAGCACCTCTCCACGGGGATAGTTTTTT
TGGTGGGTTAGTTCCAATCTAACTCAAACTAGCCCATGTGTTTGGATACTTTAAGAGTTA
GTTTAGCCCCAAGTAGCTCAAAGTAGCTCTAGCCCTGGGATCCAAACAGGGCC
>MITE_163 MITE_T_4606|chr5B|33751181|33751578|CTTAG|20|F277 _
GCTCCGTTCGGAAGCTGTCCAGATTCCCAAACGAGCCAGCTTCTCGCGGGAGCTGGGCGG
GCTGGCTTCTTGCGGGAGCTGGGCTAGCGTTCGGCTGCTCGTTCGGCTGACTTGGTGGAG
GAGTATTGATAGGAAAACAGGAGTTGTAGCGACAGGATAACAGGAGTTGTAGCGATAGTG
CAAACGAATCGTTTTCTTGACTTGGCGGTGGCATTCCTCTAGTAATTATGCTGAACTTCT
CCTCCGCCGTTTCATGAAGCTGTGCTTGGGCAGCTTCTCAAATTTGCACTCAAGGCCGCC
TCCGCTTCTTGAAGTTGGCTTCGCGGAGCCGAAGCGTTCGGCCAGCTTCTCGCCCACTTC
TGGAGAAGCGCGGAGGCGAAGCACTTCCGAACAGGGC
>MITE_164 MITE_T_6287|chr4D|81454592|81454972|TAA|16|F373 _
GAGCATCTCCAGCCGCCTCCCCGAGTGCCACCCCAGGCGCCTTTTCTTCTGCCGACGAGC
TAAAAATGGCAAAAAAGGCCCAACCATGCCCCCAAGCCCCCCAAGACCTCAAAAAGGTGC
CGACAAATCCAGGCCACATCCAACGCGCTGGGGGGCTGCTGGGGGCGCCGGCGGAAGCAA
CAGCCAATCATATTCCTCCATGTATCATTTTTCTGGCCCACTCATTCACTTTTTGCCTGG
CGACTGTCCTGGGGGGCACCAACGGCTGGGAAACCGTCCTCACGTTTCATCCGGCGAAGG
TGTTTTGCCCCCCCAGGACGTGCTATTTTTGGCCCGGCGATTGTCCTggggggggggggC
TCCAACGGCTGGAGATGCTC
>MITE_165 MITE_T_113320|chr2B|139072829|139072916|AA|87|F5151 _
GTACTACCTCTGTACCAAAATATAAGACGTTTTTGTAGGCTAAACTAACCTACCAAAACA
TCTTATATTTTGATACGGAGGGAGTAC
>DTT_Scer_Hades_BE704981-1 _
CTTCCTCCGTTCCAAAATAGATGTCATCTATTTTGGNACGGACGGAG
>MITE_166 MITE_T_62286|chr7A|308301544|308301726|CAGA|16|F2476 _
ATCAGGGGCGGACCCACGTTCATGGGAGTGGGGGCCTAGGACCCCACTCAAAATATGAAA
CTTCAGTGATATTTCTTTGAAATTTCAGAATTTTTTGCCAAAACTATGTGAATTTGTACA
AAGTATGCCCCCACTCCCATAGTTTGCCCCCACTTAGAATAGTTTCTGGGTCCGCCCCTG
AT
>MITE_167 MITE_T_80286|chr7B|604637890|604638038|AT|24|F3420 _
TTGATCTTTTGCCACACTTTACTTCTCCATTTGATCATTTGccccccccccTTCCTGAGA
GGCTGTCGGGTTGGGCTCGGGGCCACTGTCATTGAGACAATCATAGGAAAAATCATAAAA
TCCCTTGTAAAGTGGGGAAAATCATCAA
>MITE_168 MITE_T_3828|chr6A|17981216|17981622|GC|13|F239 _
TGATTGCGGAAAATGCCAACGGAGGCCGAGCTCCAGTGAGCTCgttttcattttttttgg
agcgcgaaaaattccaaatttattttttGAACACACATGCACATGTATACTATGTATATG
AAAAATTTCACAGTATTATATGTTTACATGTGGCGTACAGGAAAAAGACAAATACACATT
TTTTAATGGGCCTTTTATTTTTATTCTTGGGCCAGAAATTTGTTACGTATTTTTGTACAG
CCTACAAATCACAACATTTTTCGACGAAATTTAACACGTTCTTGCGGAATACATATAAgt
tttcatggtattttttcaattttttttggaacttttaaatacgctttttgattttttttC
AAAATACCGAGCTCACTGGAGCTCGGCCTCCAAAAATCCGCACTCA
>MITE_169 MITE_T_25271|chr1B|171126707|171127003|AT|22|F1005 _
ACTCCCTCCATTCCTAAATATAGGGTGTATAGTTTTTGGCACGGAAATTAAAGAACACAT
GTGGACTGAAAATTTCACAAGTTTTGGGAGAGATTTCACCTGACTAATTGACATGAGAAA
ATAGAGGAGCTTGCCTAATATAAGTAAATGTAATCAAATCTCTaaaaaaaaTATCCAAAT
GAGTGGTGCAACGCAAGGCACCTTATATTTTGGATGTTTTCTCAACAATTTATACACCTT
ATATCAAGGAACGGAGGGAGTATCTAAAAAGACTTAGATTTAGGAACGGAGGGAGT
>MITE_170 MITE_T_55221|chr7D|592546245|592546460|TA|229|F2184 _
CTCCCTCTCTCTCAGTTTATAAGGCGTGCGCGTATCTCTAGGTGGTCAATTTGACCAACC
TAATACAAGTCATATATTACAAAAAATATACCAACATAAACTTCAGATGTTCTATTTTCA
AAAGGTATAATTTTTTTGTTATATAGTTTATATTAAGGTGATAAAATTGGCAACCTAGGT
ATACGCGTAGGACTTGTAAACTGAAACGGAGGAAG
>DTT_Taes_Tantalos_42j2-1 _
CTCCCCTGTTTTTATTTACTTTGCATATTTGGTTTGTCTAAAGTCAAACTTTATATACTT
TCAACAAGTTTGTTGAAAAATATATTAACATATACACCACCAAATATATATCATTAGATT
CATCATTGCATCTATGTTCACATCATATAAATTTGGTTACTGTAAATGTTCATATTGTTT
TCTATAAACTTGGTTAAACTTTATGAAGTTTCACTTTAGTCAAAGGTAATATGCGGAATA
AATAAAAATGGAGGGAG
>MITE_171 MITE_T_65289|chr2B|29224371|29224544|GGCGTGAT|10|F2639 _
CAGTGGCGGACCTAGCCCACTGGGCCAGGGTGGACCAGCAGTGCTAGTGTACATGTACAT
TTATTTATTTTCTTTTAGTTTTTAGCCTTTCTTCTATGTATATGAAAAGTATTTCCAAAT
CTCAGGGTGGGCCAGCCATGGCCCACCCTGGACACCCTCTACCTCCGCCACTG
>MITE_172 MITE_T_21361|chr4A|699975310|699975618|TTA|27|F867 _
GAGCATCTTCAACGGCCGCACAAAAATTCCGCGCCCAATAAAAGTTATAGCGCGCCACTG
TAACACTTTTAATGCGCCGGGACCAACATTGCTTTAGCAGGCGCCCAAAAACACGCGCCC
CAAAAGCACACAATGTAAATTGTGAAGCTCGCGCAATCCGGAGCCCAAAATATACTGCGC
ACGTTAGCGTTTTTCAGCGTGTGCCCAAAAACTTTTAGCGCTACAGCTTCTGCTGGAGCT
GTTCAGCGCCCAAAAAATATGATTTTTTAGTGCGTGGAGCGCTTTTTGGGCGCCTGTTGG
AGATGCTC
>MITE_173 MITE_T_81455|chr7B|733885518|733885656|TA|140|F3506 _
AATTGTGGACGAGGCTCCTCTGACGTACTGCAGGGTGCAGTTGGGCCACTGACAGGTGGG
CCCGAAAGCAAGTTGGCCCACCTGTCAGTGACCCAACTGCACCCTGCAGTACGTCAGGGG
AGCCGAGTCCATAAATTG
>MITE_174 MITE_T_4889|chr5D|434358735|434359128|AT|27|F293 _
AGGATCTGTTCTTAGGTGAGATCAATGAAATCAATCTTTTTGAAGATACAAAACATGCTC
AAAAATTCTGAAAAAAATTGGAGACATACATCCATGTTTGATGTACAAGCTCAAAAGTTT
CAGCTCCTAATTCGAATTGCACTTAGAGGACCAAAAAAGACAAAATCAGATGTGAATAGT
GTCAAATACTACTCATCCCAAAGCTGACACTATTCATAATCGAATTTGTCTTTTTCAAAT
CTCTAACTATAGATCGAGTTTTGACCTGAttttttttGGAGTTGTAGACATACCCCGCAG
GTATGTTGTACAtttttttttcagatttttttGGATTGTCTAAATGTGAAATGTTTGAGT
TCATCCTATGATCTCACCTAAAGGGCTGATCCT
>MITE_175 MITE_T_82651|chr1B|3239953|3240085|TA|23|F3575 _
CTCCCTCCGTCCGAAAATACTCCCTCCGTCCCGAAATACTTGTCGGAGAAATGGATAAAA
ATGAATGTATCTAGAACTAAAATACGTCTAGATACATTCATTTGTTCGACAAGTATTTTC
GGACGGAGGGAG
>MITE_176 MITE_T_86366|chr2D|433668543|433668671|TTA|16|F3712 _
GGCCATGTTCGGTTAATCCCCTCACCATAGGGATTGAAGGGGATCGGGGAGGTTTTAGGG
AAATTTTGACTTGCAAGGGTTTGAATCCTTTTCAAACCTCTCCATTCCCTGCCTAACTGA
ACAAGGCC
>MITE_177 MITE_T_79104|chr1B|668967790|668967940|AATT|164|F3405 _
TTAACATGCTCCCTCTTACCCCCTCTTTTCACATGAGAGGTAAGAAGGTAAGAGTAAATC
AGACCACTATTTAATCAAATCAATGGCTCAGACCTATTATGTACTTTTACCTCTCATGTG
AAAAGGAGAGGTAAGAAGGGACCATGCTAA
>MITE_178 MITE_T_6842|chr4A|719269016|719269392|TA|34|F397 _
CTCCCTCCATCACAGTTTAAAGGGCATACCTCACATCTCTCTGGGCCCAAGGTTGCTAGC
GATTGGAAGGAATAATTGATGCGCTGGAGCTGCGGTAGTTAAGGATATGCGCCTAATTAA
TCGCCAAAAAAATGCATAGTAACCTCCCCGTCCAGTAAAAGaannnnnnnnnnnnnnnnn
nnnnGAAACCATCACATGCATTGGTGGAGTAATTTCAGTTCACACATGCATGCGCACCAG
GAAGGCAAGCGGAAGGAGCTAATTCCTCCCAAAACAATGCAGTTAATAGGTTAATTAATG
ACCTGCGCCCTATTTCCCTCTAATTGTGAAAAATTCTGGTTTTAGAGATACGCCCTTTAA
ACTGTGATGGAGGGAG
>MITE_179 MITE_T_59256|chr5A|644023080|644023277|AA|24|F2290 _
AAGCAAAAATGCTAAACGTACGGGCACCTACAGGCCCGTACGAGGACATACCAACAAACT
AAACACTGCCCCCCCTGATTTTTAAGGGGTGGGGCTTGCTTTGGCAAATAAAATCCAATC
ACAAACTTCCACGTCACATTATTTTCAAATCAACCTGTAAAAGCCTGTATAATCCTGTAC
GTGTAGCATTACTGCTT
>MITE_180 MITE_T_20857|chr6D|128953401|128953710|TA|10|F853 _
TGATACTATGCACTATGGATGTAGAGGCTGTTTGGTTTGTGACTATGATTGCCACATGTT
GCCACACCTAAGGTTAGGCAACTTTGACCAACTTAGGAGGGTGTTTGGTTCAAGCCTTAC
CTTAGGCAATATACTTTTTGCCACACTAGGGCCCTACATGACATACACTCAAAAAGTGTG
GCAAGATTCCCTTAGGCTTGCCAACTTGTGGCTCTCATTTTGAAGAACTAACCTTAGGCA
AGTGTGGCAAAAGATGTGTGGCAAAATGTGGCACTCCTAGGCCTTGAACCAAACAGCCCC
GTAGTATCA
>MITE_181 MITE_T_64715|chr2D|135484198|135484372|GC|21|F2608 _
ACGCAATGGTGGAGCTAAGGCTGGGCAAAACCGGGCCGTGGCCCGCCCAGCCAAACAAGG
ATTCGGTGTAGATTGGTGCTGAATTTGGGCCATAAGAGCAAAATTACAGACGTGTTTCTT
AAGCTAATTTGTTTTGGCCCGCCCAGTGAAGCGTGTTTAGCTCCGCCACTGCAT
>MITE_182 MITE_T_1215|chr1B|688071460|688071905|AT|38|F97 _
TCTGTAGAGCTTAGGCTCAGGTGCACCCCTCTATCTAGCCATCCATCTTTGCATCACGAT
TCGTGCAAAAATTTTCTCTTTTTTGTTTCTATCAAATAAAAACAACATATGAACTTCACA
CTTTGCTGCACAACAAAACATTCTATCTAGAATGTGGGAAAAAACTTTCAGATTTTTTCG
TGCATCATAAGTACTAAAAATAACATTTTTTAATAAAGAAAATCTCATTTTGTATATTTA
TGTTGGTCAAAAAAATCTGTAAGTTTTTTCTCTCATTGTAGTAAGAATGTTCTGCTATCT
TGCAAAGTTAGAAGTTCATATGTTGTTTTATTTGGAAGCAACAAAAAAGAGAAAATTCCA
CGCAGTAAGTTAGTTGTCTAGCACGTATCTCAAAGCTCTACTGAATGGTATGGATAGGAG
GTGTCCATGAGCCTAAGCTCTAAGA
>MITE_183 MITE_T_41342|chr1B|531534116|531534372|TA|41|F1748 _
CTCCCTCCTTTCCAAAATGTAAGGCGCGGTTTGACTTTTCTGATCTTCGTTACATAACTT
TGACTAAGATTTTCATGTACTCTATGTCTATAAAATTAGTATACATACATATGAAATAAA
ATTGTTCTGCAAGACAAATACGATGATGCCATTTATACGTGTTCAATCCATATACATTGA
TATATATTAGTGGTCAAAGTCGTGCATCAAAGACCGTAAAAAGTCAATCGCGCCTTATAT
TTTGGGAAGGAGGGAG
>DTT_Hvul_Thalos_BF260264-1 _
CTCCCTCCGTTCGTAAATATAAGTCTTTTAAGATATTTCATTAGGAGTCCACATAAGGAG
CAAAATGAGTGAATCTACACTCTAAAGTATGTCTATATACATCCGTATGTAGTCCACTAA
TGAAACCTCTTTAAAGACTTATATTTAGGAACGGAGGGAG
>MITE_184 MITE_T_63983|chr1B|662721014|662721746|ATT|47|F2555 _
GGCCCTGTTTGGATACTCTAACCAAGGTTAGAGTTAGAGTTAGTTTCTAATTCTGGACTA
ACCCTGAACTAACTCTAACCAAGATGGTTGTTTGGATCACAGGATTAGATTGATAATAAA
TGCAttttttttCTCACTTTCTAGCCGGATTTGATGCGGCCTTGAATCATAAAAGGTTGA
CGAACAACAAATACTCACTTCACATCGCTCTTGAAGAAGCCTAGGCGCAATCAGTGAAGA
CTCCACGAATAAGTGAAGCATAGCCGCAACGAGGGGCGCCGGTCGAGTGGCTTAACGGCG
ACGAGGGCGCAAGAGACGACACCGTGGCTCGAGTGGCTGAACGGGGAGGGATGCCGCGGC
CCCGAAAGGAgcgggatgggggcgggggaagcggtggcgggatgggggcgacgggcgggc
gcggcggggagctgtgggacgggggcggcgggggctgcgggagtggcggcgggggtggcg
ggattggggcgacggggcgggacgattggggcGGCTGGCTGGTGCGGGAGGATGAGGTAC
GGGTGCAGGAGAGAGTATCTTTTAATGGGACCAACCACATCTAACTCCAATTAGCACCTC
CCCATTGGGTTGGATTTTTTTGCCAGGTTAAAGCAACTAACTGCTATCTAACTCCACATG
TTTGGATCCTCTAGGGTTAGTTTAGCCTGAACTAACCAACTCTAACTCTTACTGCAGCAT
CCAAACAGGGCC
>DTT_Ogla_SM_consensus-1 _
TACTCCCTCCGTTTCAGGTTATAAGACGTTTTGACTTTGGTCAAAGTCAAACTGCTTTAA
GTTTGACCAAGTTTGTAGAAAAAAGTAGTAACATTTTCAACCCAAGACAAATTTATTATG
AAAATATATTCAATTATTGATTTGATGAAACTAATTTAGTATTATAAATATTACTATATT
TGTCTATAAACTTAGTCAAACTTGAAACAGTTTGACTTTGACCAAAGTCAAAACGTCTTA
TAACCTGAAACGGAGGGAGTA
>MITE_185 MITE_T_31429|chr2A|56879857|56880133|AT|11|F1260 _
ACTCCCTCCGGTCCTTTTTACTCTGCATATTAGGTTTGTCTGAAGTCAATCTCATCCAAC
TTTGACCAAGTTTATATAAAAAATTATTGACATTTACATAACAACACCAATATCATTAGA
TTCATCTCAGaatatattttcatattatatttattagatattatagatgctaataatttc
taatataaattTGGTCAAACTTAGCTAAGTTTGACTTTCGACAAATCCAATATGCAGAGT
AAAAAGGACCCGAGGGAGTACATGGAAGGAGGGAGT
>MITE_186 MITE_T_7902|chr2B|223727860|223728227|CACGCCGGC|79|F449 _
GGCAAATTTAACAAATTTGACCTATAGACGAAATCAAATCATAGAATGAACTATCCGTGA
AACTATTTCACGCGGCTGATCTTTTTGTGTGACACTCGCCACAAAGGCGCCACACTACAC
TGTGCAACGCCTCACAGATAGGCGCTACACGGCCAGCGTCGCACACGTGTGATCAAAAAA
TTACTAAGTCGTGTGCAGCGCCTGAGAGCTAGGCGCCATACTATACAGTGTAGAGCCTAG
CTCCTAGGCATTGCACTAGTGCAGCGCCTGAGAGCTAGGCACCACGGGTCAGCTGTGTGA
AATAGTTTTACGGACAGTTCATTCTGTGATTTAATTTCGTCTATAGGTCAAATTTGTCAA
ATTTGCC
>MITE_187 MITE_T_60074|chr7A|670295017|670295208|TGGTAC|15|F2354 _
GCAGTGGCGGAGCTTAGTGGAGATCAAGCTGGGCCATCGcccccccgcccccccaccccT
ATCTAGGAGATTTGTTCATATTATCATAAGTAATTGCCCATAGATTCATAGAAATCTAGC
CTAAACCTGATGTTAGTTGTCCCCCTAGCCCATTTGCCCCTCCTAAGATGTGTCCCAAGC
TCCGCCACTGC
>MITE_188 MITE_T_1864|chr2D|190096714|190097147|TT|440|F134 _
CATGTACGGGGAAATATCTAGTACTCCCATCCTTGGGGTGCTCCCCGTGGTCCAACTTCA
AATAAATCAATTTTAAATGTTTGAAAAAATTCTGAAAAAATATGTATGTTTACAAGGAAT
GTGACTACAACTCTTAAAAGTTTCAGGTCCAAACTCTAAATACACATTGAGAAACAAAAA
TGTGAAATCTAGCATGAATAGTGTCATACAAAGACAAAAGCAACATTTGACACTATTCAT
ATCTGAATTTGTCTTTTTTGTTTCTCAATGTACATTTCGAGTTTGGACCTGAATTTTTAG
GGGTTGTAGTCACATTCCTTTTTAACATTCACAATTTTTTTCAGAATTTTTGAGACATTT
AAAATTGATGTTTTACATTTGGAGCATAGGGAGCACCCCAAGGATGGGAGCACCTGATAT
TTCCCCCTTCATG
>DTT_Hvul_Thalos_AY853252-12 _
CTCTCTTCGTTTCTGAATATACGTTCTTATAGATATTTCACTACGGGCTACATACGGAGC
AAAATAAGTGAATCTATACTTTAAAATATGTCTATATACATCTGTATATAGTTC
>DTT_Hvul_Thalos_AV833789-1 _
CTTCCTCCGTTCCTAAATATGTCTTTCTAGAGATTCCACTATATACACTACATACAGAGC
AAAATGAGTGAACCTATACTCTAAAAGACGTCTATATACATCCGAATGTAGTCTTTCTAG
TGGGATCTATAAAAAAGACTTATATTTAGGAACGAGGGAG
>MITE_189 MITE_T_2736|chr7D|135974843|135975264|AC|19|F182 _
TTATAGGGCTAGTTTGGTTCAATTCCTGGCAAAAAATTGCCTGGCCTGGACCTCCTTCCC
TGAGACCTTCCTGAAAATTGTTTGGTTGGTGCCTGAAGAGTGAAATACTAGCCTGGCCTG
GAGCTCCTGCTATAGTCCTTAGCCTGACTGAAACATCAGGCATGATCGTTAGCCTGGACC
AGGCGTTCTGCACCGCTCGCCTGGCTCGAGCCTAGGGTTCTAATGCTGCTTTTTTCTTGT
GGGCCAGCAGCTATTTATAGTCTGATACATTAACAATTGCTCCACGGGCACATGACATGA
ACCAAACACATAGCACTCAGGCAGGCCTGGCCAGGCAATTTTCTTCATGTCTCCAGGCCA
TGGCCAGGCTCCATTTTCTCCCAGGTGTGAAGTCCAGGCCTCAAACGAAACTAGCCCATA
A
>MITE_190 MITE_T_118147|chr2D|434348654|434348736|TA|86|F5404 _
CTCCCTCCGTTTCAAATTACTCGTCGTGGTTTTAGTTCAAATTTGAACTAAAACCACGAC
GAGTAATTTGAAACGGAGGGAG
>MITE_191 MITE_T_85580|chr2B|24352332|24352461|ATA|132|F3681 _
TACTCCATCCGTTCCAAATTAGTTGACTCCCATTTGTCTGGACATGGATGTATTTAGACA
CTAAACAAGTATAGATACATCCACATATCTAGACAAGTGGGGGTCAAGTATTTTGAAACG
GAGGGAGTA
>MITE_192 MITE_T_3874|chr2A|472463058|472463463|TA|29|F244 _
TTCTGCACCCTGGATGATGAATAGTTACACTATATATAGTAATACTATTCATCACCCAGG
ATGCAGGATAAGTTATTCTTCACCCAAGGTAATCTTACGATCGCTTTCCAAATAAATTAC
GTTTACAATATAAATAGTTACATGCATATTGATTCAATATGTAAAATTTGGTTTAAAAAA
TAGATTATAAGACCAGAAAAATCACATTTTATGTATGTTTTACACTATGTTCTTACATTC
GTAATTTTACGTAACATAAAATATTTTTTACGGCGAATACATATTTTCTTATGTTCTCTT
TTTATGTATGAAATAAGACAAAATTTACGAAACGTAAAAATACATTGCATTGATGTCAAA
ATAGAGAGGGGTGAAGAATAACTATTCCTCACCCAGGGTGACGAA
>MITE_193 MITE_T_60696|chr6A|606716633|606716822|TGCA|27|F2376 _
TCCATGCAGGGGCGGCGCCAGGGGTCTTCTTGGGTATTCGGTTGAATACCCAAGATTTTA
ACAAATCATTGAAATTTTATATAAAACAAGCGAtttttttttGCAAAACAGTGATGATTT
GGGCAAAATGAATACCCTCCTTCAAAATGAATACCCACCCTCTAGAACCTGGCGCCGCCA
CTGCATCCA
>MITE_194 MITE_T_19347|chr3B|646823269|646823582|TA|28|F815 _
CTCCCTCCTTTCCGGTTTATAAGGCTTATTTCAACTTTTTTGTTTTTCCAATTTAAAGGG
CTCATCTTCATCCCATTTTTAGTTTTCGAGGCGCATTAAATCTTTGCATGTAGGAATTAA
AAAGGAACACGCCAATGCATGTAATGTTCCTACTCATCTAGTGGCCAAGCATGCATGCAC
TGCAATTAATCCAAATTAATGCATGAGTTTAATTTGGGTAGTTTTGTAAAGTACGAGATA
CATTCCTCCACTCACAAAATGCCTTGGTTGATGAGATTTCAGATTTGAGCCCTATAAACC
GGAAAGGAGGGAG
>MITE_195 MITE_T_81350|chr2B|97183349|97183487|TTA|13|F3501 _
GGGCCCGTTCGGGGATCCACCAACTCCTCAAAATACGCGGAGCTGGGAAGTACCATTTCG
GCCGCTCTGGATTTTCTAGCCGCAGCTCCGTCCGCTCCGGGAGCGGAGGCGCGGAGCGGA
GGGCCTCCGAACGGCCCC
>MITE_196 MITE_T_80310|chr5D|564950126|564950274|CA|19|F3423 _
CTTAGGGCTTGTTCGGTTAATCCTCCTCCCAAGAGGATTGGAGGGGATTGGCAAGGACTG
AGATTTATTTTGACTTATAAGAGGTTTAAATCCCCCTCAAACCCTTTCAATCCCCTCGGA
TCCACACGCAACCGAACAAGGCCTTAAG
>DTT_Hvul_Icarus_BE420571-1 _
CTCCCTCCGTTCGGAAATACTCGTAGTTGAAATGAATATAATCTAGACATACTTTAATTT
TAGATACATCCATTTTCATTCATTTCTGCGATAAATAATTTCGGACGACGGTGGGAG
>DTT_Ogla_SR_consensus-1 _
TACTCCCTCCATCCCAATATATAGCAACCTAGGACCGGATTTGATAGTCCTAGGATGTGT
CAAATCCGGTCCTAGGTTGCTATATATTGGGACGGAGGGAGTA
>MITE_197 MITE_T_97033|chr2A|20794993|20795105|CG|13|F4280 _
ACAGTCCTTGGACCATGCTTGCACGACCGATGATCCAACGGTGCAAATCCACGCATCAGA
TGTGATTAAAGGCTCAGCTGGCTGTGTCGTCCATAAATCGTGCAAGGAATGT
>MITE_198 MITE_T_78742|chr1A|268911167|268911318|ACT|22|F3385 _
TCCTAAGGCCTTGTTCGGTTAAGCCACTCCCCAAGTGGATTGGAGTGGATTGGAAGGGAT
TTGGGGGGGATTTGAACTAGATGGGATTTAATCCCTGCCAATACTTGTCAATCCCTCTCA
TTTGTCATGGAACTGAACAAGGCCTAAAGGA
>MITE_199 MITE_T_88718|chr1B|330232927|330233052|GT|126|F3815 _
CTAATACTGCCTCCGTCCGGAAATACTTGTCGTAGAAATGGATACAAATGGATGTATCTA
GAACTAAAATACATCTAGATACATCCATTCCTCGGACAAGTATTTTTGGACGGAGGGAGT
ACTAG
>MITE_200 MITE_T_58649|chr7D|423887140|423887876|GC|33|F2247 _
GAACAGCCCCCTTTGAAGTAGGGCTGCAAGAGAAGCTCGAGGCTCGTGAGCTGCTCGAGA
CCGACTCGAATTCTGGCTCAACTCAAGATCGACTTGAAAGGAAATGAGCTGAGTATGAGC
AATTTATGTAGCTCGATCAAGAAACGAGCCGATCTTGAGCCAGTATTGGCTCGCTCGGTT
GTAGTTCGATAGCTAGATATCATATAAGTATATTAAATAATTTTCATGTTTATTACAAAG
AAATGGTTAGTTTATTACCATATATGTTATGTGCGATTTTTTCTCCATTTTAATTACTAA
CAAAACATGGAAGCTTAATTAAGAGCGAAGAAAATTTAGCCTCAATGCGGTGCGTGATCA
GCCATACGTTAAATATCTTATTATTTTTGCCAAAGTTTGAGAGAAGATGCACCTTTGTTT
TCTTCTCTTGCTAGTTCGTCCATGATATCTTATCTTCAGTTGAGAAAGAATAAGTCAAAA
TTAAGTGATTTTTTATGTTGTGGCCTATATTATGTGAAAATTTGCCTCAATTCAGAAAAA
ACATTTTATTTAGCTCGAAACTAGCTCGAGATTGACTCGAGATCATTACAAGCTGAGCAC
AAGCCACTTTTTACAGCTCGACCTTGAGCTTCGCTTAATTTGAGCTCGCTCGATTTTTAG
TATGAGTTAAGCTGAGCCTAGTCCAACTCGCTCAAACTCGACTCGTTTGCAGCCATACTT
TGAAGGAGGGGGGTGC
>MITE_201 MITE_T_105605|chr6D|429498197|429498293|TA|105|F4734 _
CTCCCTCTATCTCATAATATAAGACGTTATTACATCCAATATGTGTGAGCATATCGGATA
TAATTAATAACGTCTTATATTATGGGACGGAGGGAG
>MITE_202 MITE_T_59996|chr2D|603126232|603126424|AC|37|F2345 _
TTGCCTGCTCCCTTCCCATGCTCACATCCGTGCTCCCGCATACGTGGCTTGATTTGATTG
GAAGAAAATAAGGCCTGGCCCCACCCCTGAAAATCAGGGGGGGAGATGATTAGATTAGAA
AAGAAAAAGGGAAAAGAACAGCCGTAGGATGAAGTGGGAGCACGGATGGGAGCATGGAGA
GGGAGCAGGCAA
>MITE_203 MITE_T_9307|chr7D|235498663|235499015|TAA|13|F527 _
GGGCATGTACAACAGTGTCTACTCAGCTGTCTGCAACACAGTTCACGTAGGAAATTAGAT
GATGCGAGGGAGAGAGAAGAAAAAAACAGCACAGTCCATCGGTAGAGATAACGACGGTCT
ATTATTAGCTTGAAAAAATCGTTGTTACCGACAGTCTATTTTCCGTTGTACCGGGAGCGT
CGTCGGATGGGATCCCATCTTCCACGGAAACCACCTCTCTCCATTCCCGTGAAATTTGGT
GATTAGCGACCGTCAAATAGACTCCCTGTTGTATAGGCTCTCCGTTGCGATGTCTATAGG
TGACGTGGAGAAGTTTTACAGATATCCCGCGTCGGAACGATTGTACATGCCC
>MITE_204 MITE_T_14041|chr7A|104030348|104031147|CAAAG|14|F662 _
GGCCTGTTCTGAAACCATCTAGCTTCTCCAAAACTTTCCATAACCGGCTTCTTGGGTCGC
TTCTTGCTTTAGGTGGTGAACAAAAAAACGTTCTGGAGCTGCAACAGCTTCTCCCATCGC
TTGGATGAGTTGGCAGCCCAGCTGGGGGCTGAAGGCCTGCTGGTTGGCACGTTGGGCTGG
CTGAAGGAGCCCATCTCGGGCGGAACTGCAGACAGGCGGCGTCTTGGCAGGCTTCATGGC
GGCTCTTGGCTCGGGAAGAAGAGAAGGGAAGGGGAAGAAGAGATGGGGCGCGGTTGTCTT
GGTGCTGCTCCTAACTCTGAGGTTCTCTCGGGCGTCAATGGCATCGGGGCTCCGAGCCAT
GGGGTCGCAGTTCTTTGTAGCAGGCGCGACGGGCGGCAGCGACGACGAGATCCGGCGGGA
AACAGCCTTGGATGTCCGGATCTGTAGTTGGAGGCGAGGATCGGGCCGGGGACGGGGGCA
GCCGGGCGTGGCGGCGGTAACGGCGGCGGCAAGGGTTCGAGAGGAGGGACGAGGGAGAGG
GGAGATGTGACGAGTGGGTGCGTGCAGGATCGAGGGAGGAGGAGCTGATCGAAACGTTTT
TTGGGCGGTGGCATTATGGCCGTAAATAACCCGAACTCCAGATTCACTAAAACGTGGAGC
TGGGAATGTCTCACTTTAGAAAAATGAACTACAGCCCATGATAGCTTCTTGGATTTCAGC
TTCATGGAGCTACGACGTTCGGGCTCGCTTCTGGCTGGGAATTAGAGAAGTTTGGAGTTG
GAGGAGTTCAGAACAGGCC
>MITE_205 MITE_T_18374|chr1B|133217154|133217473|ACTTTTGTG|22|F759 _
GGAAGCGGATCCTCTAACTTAGAGAAGCAAAGTCACGGTGCTACAGTGTAATCATAGTGT
AAAATGAACAAGGAATGTTAGAGACGTTTAGCGGATTATTTAGTATTGATATTTACTATA
CATAAAATAATCTATAATTAATTTTATTTCACCATCAAATTGTTTGTATGTAATGATTAT
GAATTTACACATTAAGTCTGTAATTTGCATATTAATTTAAATCATTTTAGTCTTAATCAT
ATGGATTGTAGGAAGGAAAGTTAGGAGATTGTAACTTCTCTAACTTTCCTTCTTAATTAA
TGTTAGAGGATCCGGTTCC
>MITE_206 MITE_T_4953|chr4B|624837609|624838001|TAA|12|F298 _
GGGCATGTACACTAGTTTAGACACTTGCAGTCTATAATGATCGTCCACGTCATCTATAGA
TAGCAGTAAAAACATCATCTATAATAGTCTGCttttttttGCTATCTGTAGCACGTCGAT
CGAGGGCAGGCCGCTGCATGCGAACCCCTCCATCCTCGTGTGCTTCTTGGCTAGAAAATG
GGTAGACTACTGCATGCAAACCGCAAATTAACGATGCCTGAACGTACAATGGGGACAAGG
CTATCGGTAAGTAGCGAGATTGTTGGGATATCGACTATCTGCAAATTAACGACACCCTCC
TTCTCTCTCATAGCTCTCTCTCCTCCATGTAATAAAAAAATCTGAGGTGGCATATGTTAT
AGACGGCTGATTAGATGTCGTTGTACATGCCC
>MITE_207 MITE_T_81922|chr6A|506544184|506544907|TA|10|F3539 _
GGGTTTCGAAGAAAAGGAATATCAAACGGAGTCCAAACGGAATGAAACCTTTGGGAACGT
CATTTTCTCAACAAACATGATCCAGGAGACTTGAAGTGTGCGTCAAGAAATGATCGAGGA
GGGCACGAGGCAGGGGGCGCGCCTGTAACACCCCGGATGTAAATTTCCCAATTTGTACTC
CAACTCTTGCCGTTTCGGCGTTAAGTTATTTTATTTTCTCGAGTTCGGGTCTTTGTCTCC
GTGTGTTGTTGTCGTTGTCATGCATCTTATATCATGTCATCATGTGCATTGCATTTGCAT
ACGTGTTCATCTCATGCATTCGAGCTTTTTCCCCGTTGTCCGTTTTGCATTCCGGCGCTT
CGTTCTCCTCCGGTGGTCATTTCTACCTTTCTTTCGTGTGTGGGGATTAAACATTTCCGG
ATTGGACCGAGACTTGCCAAGCGGTCTTGGTTTACTACCGGTAGACCGTCTGTCAAGTTT
CGTACCATTTGGACTTCGTTTGATACTCCAACGGTTAACCGAGGGACCGAAAAGGCCTCG
TGTGTGTTGCAGCCCAACACCCCTCCAATTTGGCCCAAAACCCACCTAAACCTGCTCCAT
CATCTAGATCGTTCGATCACGATCGCGTGGCCGAAAACCGCACCTCATTTGCACTCTCCT
AGCTCCCTCTATGGCTATAAATAGACCCCCCTTTCCAAATCTCGGATCCCCTCCCCGAAA
CCC
>MITE_208 MITE_T_30692|chr2D|615458674|615458953|CC|50|F1228 _
ACGGAACCGGCTCCTCTACCGTGGTGAAGGCAAGGTAGGGTGCTACAGTAACATGTGCAA
TGGAAAATATGTAAGGCACGGCAGGTTACACTGTAGTAGTTTATTGTTTGAATCCTGTAG
CAAGATGTACTGCTTCCGCACTGTAGCATGTATACTATTTATGTTCTGTAGCAAAAATCT
AAGCCATTCATACTAGATCTGAAGGCTGATAAGTGGCCCAAAGGTAGGCTACTGTAGCAC
CCTACCGTGCCTTCACAGCGGTAGAGGAGCCGGTTCCGT
>DTT_Hvul_Orion_AY853252-2 _
TACTCCCTGGTGCACCTACACCCCACAGGAACAGTAAAATCAAAATTAACACAAATCAAA
ATCAAACATTTATGAAATATTGGTAAATCAATATAGATGAATTATTATTGGTTCTTGCAA
AACTTTATCCACAAAAATCATCCAGGGAGGTGACTGAAATTTTGCAAAAAAACCTAAAGA
AATTGGATCTAGATTGATTTCCAAACATATCAGATTTTTTTAAATTTAGTTTTGATTTTA
CTGTTCATTCCACTGTATGTGCACCCGGG
>MITE_209 MITE_T_126060|chr5A|658491604|658492196|AT|10|F5886 _
TTCAGAttttttttttCAAAACTGTGATGATTTTTATAGCAAATTCGGAATCTATACGTC
CTCACGCAAGAAAATCAAAACTAGCACCCCGCCGGCTTCCAGTTGGCCGAAGAGGGGCTC
TTCGGCCTGCGGTTGACCGAAGTGGGCTCTTCAGCCTCCCGTTGGCTGAAGAGTAGCCCA
ACTGGGCCGAAAAGGACTCTTTGGTATGCCATAGGCCGAAGAGTACTCTTTGGTCAACTG
TAGGCCGAAGAGTACTCTTTGGGGCCCAAGGCCTAGCATAGGCAGAAGAGCGCAGCCATG
CAGCTTCAGCCTCCCGTTAACGCGAAAAGTTGGGGCCCAAGGATCTTCGGCCTACAGTTG
ACCAAAGAGTGCTCTTCGGCCTACGGCGGACCAAAGAGTCCTTTTCGGCCCAGTTGGGGC
ACTCTTCGGCCAACAGGAGGCTGAAGAGCCCACTTCGGTCAACCGCAGGCCAAAGAGCCC
CTCTTCGGCCAACTAGAGGCCAACGGGGTGCTAGTTTTGATTTTGGTGCGTGAGGATGTA
TAGATTCCGAATTTGCTATAAAAATCATCACAGTTTTGATTTTTAATCTGAA
>MITE_210 MITE_T_125291|chr3D|10515959|10516574|TGTG|13|F5861 _
GCTAGGGATGCAAACGAGTCGAGCTCGAGCAGAGTTAGAGTTGGCTCAGCTCAACTCATA
TGAAAATTCGAGCGAGCTCAAACTAAGTGAAGCTCGTGATCGAGCTGTAGAACATGACTC
GTGCTCAACTTGTTATGATCTCGAGTTGATCTCGAGCTAAATGAGATGGTAAAAATTATA
AATCTATGGaaaaacaaaaaaaTTAAGGTGAATATGCTGGGAACCTTTGCCAAAAATATA
GGATATTTAACACATAGTCGACCACGTGCCATAATTAGGCCTAAATCTTTTCTGCACTTA
ATTAAGTTTCCATGTTCGTTGGTAAATAAAATGGAGAAAAAAATATGGACAGCATATATG
ATAATAAATTATCTTATTTCCATTTAATATATGGCATGACCATTTAACATAATGATATTA
TGTCAAGCTATCGAGGTAAAATCGAGCGAGCCAACATTGGCTCAAGATCGGCTCGTTTGT
CGGTCGAGCTATATAAAGTGTTCAAACTCAGCTTGTTTCATTTCGAGTCGATCTCGAGTC
GAGTCAAAAAATGAGTCGATCTCGATCTCGAGCAGCTCACGAGCCTCGAGAAAAAGCTTT
TCTTGCAGCCCTAGC
>MITE_211 MITE_T_45087|chr4A|604459842|604460085|ATA|246|F1871 _
GGCCCTGTTTGTTTGGGTTTTTGCTTCTGCTTTTGCAGCTTTTCCACTTTGGCCAAAAAG
CTATAAAAGATCCTAAATAGGTGCTTTTGGAGCTTTTATGGCTTTTTTGGAGCTCAAATG
GGTTATATTGATTCACCAAAAGCCAAAAAAGCTTCAAAAGCACCTATTTAGGAGCTTTTA
TGGCTTTTTGGCCAAAGTGGAAAAGCTGCAAAAGTAGAAGCGAAAGCCCAAACAAACAGG
GCC
>MITE_212 MITE_T_61930|chr7A|683981450|683981635|GT|17|F2443 _
ATGCAGTGGCGAATCTAGACAGAAACTGAAGGGTGGGCTCAAAGCCTGTATCATGCCAAT
ATCTGTTGGGTTGGGCTTGCAAGTGGCTGAATTGGGCCATGAAACTAGTAGTaaaaaaaa
TTCTTGCAGTGCTGGAGGGGGGGCTCAAGCCTGTTGAAGCCCCCCTAGTAGATTCGCCCC
TGCAT
>MITE_213 MITE_T_64182|chr5D|433183929|433184106|AT|27|F2571 _
AGTCATTGCCAGGGACGTAGCTGGCATGTAGGCATTGGGGTCAATTGACCCCAATGAAAT
TACTAAATCCTTTATTAACTTAGTACTAATCACTGTTGATTTATCGAAGATGACCCCATT
GCCATGGATATGACCCCATCAAGCTTTTTTTCTAGCTTCGTCCCTGGTCATTGCCTC
>MITE_214 MITE_T_125370|chr4B|346526652|346527261|CG|216|F5865 _
AAATCACTATTTTGACTCTTTCAGCAAACTTTGTCACAAAGTGAACTCGACATGAAAGTA
TTTCACGATCTAACCCTTTTAGAAACGCCATAGCCCGCGGCGTTTTTGCCCAACATACCA
ATGCCGAGGTAGCTAGCGCTTCTAGCCAACAAAGAAACGCCAAGGTAGCTCGCGTTTCGG
ACCAGATGAGAAACGCCATAGGCCTTGGCGTTTCTTCGCTAGCACCCAACCCACTCGCTG
CCTCGTCAGGGTCTTCCTCCTCAGCTGCCAGAGACGCTGGGCCAGAAACGCCAAGGCTAG
CGGCGTTTCCGGCCTTCTTAGAAACGCCAAGGTAAGAAACTACTCGATAACCAGGGCCGC
AACGCCAAGACAAATGGCGTTTGTTTCTTGGTCATAAACGCCAAGGCCTATGGCGTTTCT
TACATGGTCCAAAACGCGACCTACCTCGGCGTTTCTTTGTTGGACAGAAGCGCTAGCTAC
CTCGGCGTTGCTATGTTGGGCAGAAACGCCGCGGGCTATGGCGTTGCTAAAAAGGGTCAG
ATCATGTAATACTTTCATGTCGAGTTCATTTTATGACAAAGTTTGCTGAAAGGGTCAAAA
CAGTGATTT
>MITE_215 MITE_T_67487|chr1D|440423264|440423433|GGCGTGTG|16|F2726 _
CAGTGGCGGCGCCAGGAATTTCTTCCTTGGTATTCATTGGTATTCATTTGTGCAATTTTT
ATAGCAATATAACAACAAATATACAGCAAGCTAGCAGCAGTATACTAATGGATTAGCAAT
TCTTTGGTATTCCATAGAAGTCCAGGGAAGACCCCTGGCGCCGCCACTG
>MITE_216 MITE_T_20844|chr7A|543425894|543426204|TAA|24|F852 _
GGGCTTCTTTGGTTCAAAGGATTCTCAAAGGAATTATGAAGGATTCTAATCCTTATCCTT
AGGATTTTTTTCTATGTGGGTTGTTTGATTCGTAGGATTGTAAACCATAGAATTTTTTTC
ATAGGATTCATTTGCACTAGATTTCATAGGAAATTTTCCATCCACTCAAACCTCTTTGAA
AGAATCCTACGTTTTTCCTATGCACAATCAAACACTTGTACAATCATGTAGGATTCAAGA
TGACATGCCACTTCAATCCCACGTTTTTCCTATTCCTGCATTTTGGAAATCCTATGAATC
AAAGAGGCCC
>MITE_217 MITE_T_79054|chr5A|692489780|692489931|AT|35|F3400 _
TGGATCTTTTGCCCCACTTTACTTCTCTATAAGATCATTTGCCCTCCTTCTTGAAAGGCT
ACCAGGTGGGGTCCGAGGCCACTGTCATTGAGACAATCACAAAGCAAATCATCCAACCCC
TTATAAAGTGAAAAGTGGGGCAAATCATCCA
>MITE_218 MITE_T_45035|chr7A|127913716|127913959|TTA|16|F1865 _
GAGGCTGTTTGATTTCAGCTCAGGTTAGCCCCGCCAAATCGTTGGCGCTGTTGGTGAGCC
AAAAAATTGGCCAACAATTCCACCGCCCTCGCCCTTACCAACAGATTGGCGTAAAAGAAG
CAAAGGAAAGGTGAGTCGGGTTGGCGTGTCAATTATTTGGATCCCATCCAAACACGCACC
CTACAGCTGGTCAACGACCAATTTTTTGGTTCAGCGCCTTAGGGCAATAAACCAAACAGC
CCC
>DTT_Taes_Marius_10k23-1 _
TAGGGGCGGGCATTCGGTAGAAACCAAAAATTCAGTTTGTACCGTTTGGTTTATTTTTAA
ATTCAGTTTTGAAAACTGGAAACCGAAAATAGCAAGCCAAAATTGCTAACCGATTTTCCG
GTTAACCGATACTTCAGTTCAATTTTCGGTTTATTACCGAATAGTGCTTACTATGCAACA
ACAAGTGCTTCTAGTCTGATCAGTAAGCACCTCATGGTCTTATATCACCCAGCGCCTTGC
CCCTTGAGTATTCGCAAGTGATGTGCGACTAAACAAATGCTACACACTCCACCCGGCCGC
CAGAAGTACTAGTTTTTGCGTTGGAACTTGTAGTTAGTGGTGGGCCCAGGTCAAGAAAAG
TAGAAGTACTAGTCAAAACATGGGACAAACAGGATGCATGGGCCTTTGTACCATGTGTGG
TTGTAGCGTGGAGACGCGCACGCGGCTGCCAGCGTTTGGCGCTACGCGCGGGAGCGTACG
GAGGGAGCCTCGTATATGAGTCAGGAAGTCAGGAACTCGTTGCACTTCGGTTTTTTGTTC
AGTTATCGGTTTGATACCGAACTAACCGATTTAAATTCGGTTATTAAACATAAAAACCGA
ATTTAATTGTGGCAGCACAAAAAACCAAAAATTCAGTTTATTCGGTTTCGGTATCGGTCC
GGTATTCGGTTGGTCGGTTTTTATGCCCACCCCTA
>MITE_219 MITE_T_39812|chr5D|104580325|104580584|GTGCAAGAT|52|F1668 _
GGAACCGGCTCCTCTGCCGTGATGAAGGCACGGTAGGGAAGCTACAGTAGCCTGCATTGC
CTCTGTGATTTTTCACTGCGCGCTACAGGAACTCGTGAACAGTATGGTGCTACAGAAGGT
CCGCTACAATACATATTTACTACCTGAACTCTGCTACAGTGCATATTGCTACAGGACCCT
GCAGTGCCTTCTCTGAATCCCACTGCGCGGCTACTGTAGCTCCCTGCCGTGCCTTCAGCA
CGGTAGAGGAGCCAGTTCC
>MITE_220 MITE_T_81475|chr7B|72052333|72052471|GC|13|F3507 _
TAAGTCTCAGTCAATGCTATATCCGTGAGATCTTACATTGAGATCCATGCAAAAAAATTC
TTCAGTTTTTTCTTTTTCTCTCTTGCATGGTATGTCACTTGACTAAGACTTGGTTAAATC
CCAGACCACTGAGACCTA
>MITE_221 MITE_T_57888|chr6D|456740904|456741110|AT|10|F2221 _
CAGGTGCTCCACGAGCTTTTCAACCGTTAGATCTGAGATCCGAAGGCCGAAGAGAGAGCT
CACGCTTTTATTCAAAGAACACCCTCAGAAATTTGATATTGCAAATCGGGTCCAGCGCAT
CTGTAGATAACCGTTGGATTTTAGATCCAATGGCCGAGAAGCTCTTGGAGCACCTAAACT
TAGGTGCTCCCGTAGCATAGCACCTG
>MITE_222 MITE_T_104082|chr7D|395073668|395073767|AA|102|F4635 _
ATACTCCCTCCGTCCCAAAATAAGTGTCTCAACCTTAATACAACTTTGTACTAAAATTAG
TACAAAATTAAGACACTTATTTTGAGACGGAGGGAGTAT
>MITE_223 MITE_T_55436|chr4D|154885093|154885305|ATA|15|F2194 _
GGGAACATTTGGATCTCAGGCAAGCACTCGCCTAGCCTGACCTAGCAAGCAGGCGAAGCA
GGCGAAGCATTTGGTTTCTGGACGAGCACACCTCGTTACCAGCAGTTTCCAGCTTTTCTC
GCGTTTGAGCGAGCGAGCCGATTTGGCTCGCCTCCGTGGGCAAGGCTAGCCCTGCCTAGC
GAGGCAATCAGGCGAGGGATCCAAACGTTCCC
>MITE_224 MITE_T_855|chr6D|2290746|2291197|TTA|15|F81 _
GAGCATCTACAGCCCGACATAGCAAATATGACCTCTTAAACACCCGCGGACGCGCCTTGT
CAGTGATCGGGCGTGTCCGTTTTGAGCCCCTATTTATCCGTCCGCGCAGCCACACTTTTC
ATTTTTCTTCTCATATGTCCGGTCACTAGCACGCGATTGGTAGAGATGAACAGAGATAAA
TAAAAGAATGAACAAAGAAAAAGAAAAGGTGGTCCGGGTGGGGCCGCGTCCTACGTACCG
GAATGCCCGGGCATGCCCGGACGCGTCCGTGAGCCCTCATATCCTCCCCATATTTGAGAT
GGATATGAGGGCTCGCGGACAGACCAGGCATATAGGAATGATATGAGGGGTTCAGTTGGG
TCACATTTTTCCTTCTCTCCTGTCCGGTCACTCACCGGGCACGTCCATGGACATATGAGG
GATGGTTTGAGGCGTTCGGCTGTAAATGCTC
>MITE_225 MITE_T_14151|chr3B|24919274|24919604|GC|22|F666 _
GTATTAGGGCATGGCCAATGCATAGCCCCAGGGTGATGCCTCACATGCCATGTAGGATCG
GATGACAGAAAAAGTAGGTTCGGATGGGGAAGCAGGATCCTCTCCAGGAGGCGGGTGCTT
GGAGAGAAAAGTGTGACCCGGAGCATAAAGTTGGAAAAAGTTGAAGTGAAGATGAGGGAT
GCATGTGTAGTGAGATTCACTTTTTATTTTTTGATGAGGCCCAGTAGTAGTAGCCTGCAT
TGGAGAGAAAAAATCAACACATATGCCTCAAATTACTTTTTGTCATGAAGCATCTGTATC
CATATGACATCATTGTACATGCCCTTATTC
>MITE_226 MITE_T_127054|chr3A|9502238|9503038|ATCAGGAG|10|F5931 _
TAGGGCTGCAGGAAAAGCTCGAGGCTCGTGAGCCGCTCGAGATCAACTCGTTTGCTAGCT
CGACTCAAGATCGATTCAAAAAGAAATGAGTTGACTACGAACACTTTCTGTAGCTCTGAA
GAAATGAGCTGATCTTGAGCCAATACTGGCTCGCTCGATTTTAGCTCGATAGCTCGGCAT
AATATCATTATGTTAAATGATCATGTCATATATTAAATAAAAATAGATAATTTGTTACCA
TATACGCCGCCCAAGATTTTTCCCCTATTTTCTTTACAAGCAAACAGGGAAGCTTAATTA
ATTGTAGAGAAAATTTAGGCCTTATTATAGTACGTGGTCGGCCGTGTGTTAAATATTCTG
TTGTTCCTAGCATCTTTGGCCTGCACTACACTGCAACTTATTATGATTGTTGGCCAATAT
TTTATTTTCCCAATTATATACATATGTCATGACATGTTATCTTCTATCAGTACTAGACTT
TCGGTTGTGAGAGAATAAGTCAAACTAGTTCTAAAAAATTTATATTATCATCATTCTGAT
TGGAATAATATTTTCTAGTGCCTTTTTATGCCGTGTTGTGCCTTATCTAGTTGGAATAAT
GGTTGCACATTTTATATTTTTAATCGTCTCATTTAGCTCAAAACTAGCTCGAGATCGACT
CGACATCGTTACAAGCAAATCACGAGTCATGTTCTACAACTCGACATTGAGATTCACTCA
GTTTGAGCTCCCTCAAATTTTAATATGAGCTGAGCTGAGCTAAGTCCAACTCGTTCGAAC
TCGACTCGTTTGCAGCCCTA
>MITE_227 MITE_T_68703|chr7B|4396179|4396347|AT|17|F2781 _
GCTAGACCTACGTATGGCTTTACGAAAAGCTACGTAAGCCTTCCATCGCTAACTAATCAG
CCCCCCCTGATTTTCAGGGGGTGGGGCCCCTTCCCTTTTCTTTTCCAATCAAATATCTCC
ACCTAAGCCTCTTCGTAAGATACGTAAAAGAATTTACGTAGGTGTAGC
>MITE_228 MITE_T_4640|chr2B|406089736|406090133|TT|405|F280 _
TGGCGGGCGACCTCCATGGAGGTGGATATTTTAAAAAATTCAATAATTACATTTTGGAGT
TTCAAAAAATTCTGAAATTTTTTTCTACACATTCATATGGATGTATTCTACATGTGTATA
CAATCTCATAACGAAATACATTATGGTGAGAGCTACACAAAAAAGAGAAAATCGTGCATT
TCTAATAGTGAACAGTGTTTGCACTGTTCATCAGTTTGAAAACCGCGATTTGTCTTTTTT
GTGTAGCTCTCATCATAATGTATTTCATCTTCAAAAGTTGCACACACGTATAGTGCATCC
ATGTTAACATGTATGAtttttttcagaattttttGAAACTTTAAAATATGTTTTTCGATT
TTTCCAAAATACCCACCTCCATGGAGGTCGACCGCCA
>MITE_229 MITE_T_8872|chr6A|615044482|615044841|GC|21|F498 _
CCAGGCCTCATCTGCACCCGGTCAGaaaaaatattacaaaaaaatttaaaaCAATTCTAT
TTTTTGCATGGTAGAAAATTTAGTGCGTGAGATCTGTTCCAATGTTTAAATCATTTGGAC
ATCTGAGCAGCTCTCAGCAAAAAAGACAAATCGGGTCAGAACAGTGCATGAACAGTAAAC
CTTTTTATAGACCCCGAATTTGTCttttttttCCAAGATCTGCTTAGATGTCCAAATGAT
TTGAAAATTGGAGCGGACCTCACGTATCAAATTATCTACTATGCAAAAAATTGAATTTCT
TTGAATTTTTCTAGTATTTGTTTTGACTTTTTCGTCGGCGTGGGTGCACATGAGCCTGG
>MITE_230 MITE_T_5731|chr3A|520867711|520868094|TATATATATA|414|F347 _
TATAGGACTCCTCTTCTGTACGCTTGGGAGTATGTACTCCCATCCTCAATATACCTCATA
TACGCATTAATTATACCTCTTTATTATTCTCAATATACTTTATTAAATATTCTAAGATAC
CCCAATATGAGTTTAGATGAAAAAATATCATCTGCGACGTACTTTTTGTAATATACCTTT
TCACGTACAAACACATCAGTATATACGTAAATATTTAAAAATATATAGACTCACATGAAT
TTTTTCATGAAACTCATTTTGGGGTATCTAATAATTACTAATGAAGTATATTAAAAATAA
TAAAAAGGTATAAAAGATTCATTTATGTGGTATATGAGGAGCGGGAGTACGTACTCCCAT
GAGTACACAACCATTTTCCTATA
>DTT_Tdur_Athos_103H9-3 _
CTCTCTCCGTCCCATAATATAAGATGTTTTTGAAAGCTAACACAGCTTCCAAAAACGTCT
TCATTGTGGGACGAAGGGGG
>MITE_231 MITE_T_34151|chr3B|684956322|684956595|TAA|42|F1388 _
GGCTGGCCATAGTGGGGGTAACATAAGTAGTATCATGCACTTGGGACTCGCAAACATGCT
TATGTGGCAGATAATTAAAGAAGAGAGAGATGGTTATAGTAACATAGGTAGATACTGTAA
CATAATAAATGTGATGCTACTATGTGTCATGCATGGAAATAAATGAGACCACCTATGATA
CTAATCTATGATATTATGCACTATAGAGGTAGTAACATAGACTAGTAACATATGCATGTT
ACTAGTCTAAGTTACTCCCCACTATGACCAGCC
>MITE_232 MITE_T_40853|chr6A|589344834|589345092|TACTA|36|F1713 _
GTACTCCCTCCATTCCATTTTATAGTGCGTATGGTTTCTAGCACCAAGACCAATGTATGA
CGTGGAGATGCGGTTTATACCAAACTAGCCCTGCATGCAGGGTCTGGCTGACACCCATGT
GCGTCGGGCAGCTGTTTCTCGCATGGTGCAGCCGAGGGCTAATTCGCCAATACCAGCCTG
GAGCTGCATGCACGCACTACAATTCGGAATTCTAGCACAAAGCTAATGCGCACTACAAAA
AGGAACAGAGGGAGTACC
>MITE_233 MITE_T_122473|chr6B|166127584|166127645|TA|66|F5728 _
CTCCCTCCGTCCCAAAATAAGTGTCTTGACCTTAGTACAACTTATTTTGGGACGGAGGGA
G
>MITE_234 MITE_T_126984|chr4D|257066431|257066991|AAGAATTAA|112|F5925 _
GGGTTTTATCGTTTATGCCACCGGTTGTGTCCCACAATTCAGTTTTTCCACTAGGAATTT
CAACCGCTCAAAAATGCCATCGCTTAGTTAGAAACATGCTCAAAAATGCCACTGGACACT
ATTATTGTGACTCAAATCTCTTTTGCGATGTTATAATGACATAAATACCTATGGACCAAC
ATGCCAGCTCTCCCTCTATCTTACTACAATAAAGTGTGGGGCCTACTTGATCCCAACAGC
GTTCTTATTTTCCTGTAAAATTATTCGCTTGGTTACTCCTGACAAGCGGGGCCACACTTA
TCATTGTTAGATAGAGAGAATCGACATGTGGGTCTAGGCTTATTTTTGTCATATAACATG
GTCAACGGGTTTGACGTGAAAATAAAAATGTCTAATGGCATTTTTGAGCAAACATCTAAC
AGAACGATGGCATTTTTGACATATCTAATGGCATTTTTGAGCAAGCAGCTCAGGGATCGA
TGGACTTTTTGAGTAGTTGTAACTTCTAATGGCAAAACTGAGTAGTGAGACACAACTAGT
GGCATAAACAATAAAAACCC
>MITE_235 MITE_T_8331|chr2B|693439284|693439648|TA|34|F471 _
CTCCCTCCGTCTAGGTGAATAAATCACCTTAGGAGTAGCAGCGCAACCTAGGTGGCTTCA
GATTGGGTGAGGAGGAGCAGCGGGATGAGCTAAACTTTCAATCACAGCAGAGTATAAAAG
GGAAGCAAAACCAGCATTTAATGGTTACTAATTAGGATGCCTTTTCAGCTCTCCATGCAA
GCCCACGTACTGGTGGGGAGGGGTTTCCACGGGGTGAGAACGAGGCAGCAAAGGGAATCA
AGGAGGATGCGGGCGCTCGTGAACGAGGTTGGGCTGGGATCGAGGAGAATTTAATGTTCT
GCGCCTTATGGTTTTGGAAAAATCTGGATTTCGTAAGGTGACTTATTCACCTAGACGGAG
TGAG
>MITE_236 MITE_T_36372|chr2D|76126969|76127236|CT|83|F1501 _
GGCGCGCCGGGAGAGTACCTGGTGCTACCAAGGCTTAAATGCTACCGTGATACGGGCATC
TGGGCCGTCGGATTCTTAGATTGGACGGCATCCAGGAGTTGTTGAATCTGCTGGACTGAT
GCCCAATTTTTGGACTCCTCGTAGGTGTTTTTACAAATATTGCAGAGTTATTGAGAGCCA
TCAGATCTGAGAATCCAACGGCCCAGATCCTTGTATCATGGTAGCACCTAAAGCTTGGTA
GCACTAGATATTTTCCCCTGGCGCGCC
>MITE_237 MITE_T_87843|chr2A|56906495|56906621|AT|132|F3776 _
TATATACTCCCTTCGTCCAAAAATACTTGTTGTAGAAATTGATGAAAATGGATGCATCTA
GAACAAAAATACATCCATATACATCCATCTCCCCGACAAGTATTTCCGGACGGAGGGAGT
AGTAGA
>MITE_238 MITE_T_34808|chr5D|432081385|432081657|TTA|30|F1425 _
GGCTGGTCATAGTGGGAGTAACTTAGCAAGTAACATAGCGCATTTCAAGACAAGTTTGCT
TATATGGCATATAGTTAATGAGGAGAGAGGTGTTTGGAGTAACATAATATGTCACTGTAA
CATAACGCAACCCAAAGCAAAATGAGTCTATAATGTAATAAATGATATCATCTATAATAC
TACTTGTATGTTACTTTGCACTATGAAGGTAATAACAAAGACTAGTGTCATATGCATGAC
ACTAGTCTAAGTTACTCCCACTATGACTAGCC
>MITE_239 MITE_T_7582|chr7A|267390916|267391285|AT|22|F433 _
TAAGGGCCCGTTCGGAAGTGCTCTGCCTCCGTGCTTCTCCAGAAGCGGGCGAGATGCTGG
CCGAACGCGACGGCTCCTAGAATCCAGCTCCTGGAGAAACCGAATGGCGCAGTGCAATTT
TCTGGAGCGGTTGTCGCGCAGCTTCGCGGAAACGAGGAGTAGGAGTTGGTCGTTATTACA
TGAGAGTGCCCTTCCGAAGTGCTAGTCGAACCGTTTTCTCTAGCTAATTACATCGATACT
GCCCTTCCGAAGAGCTGCAGCGAGAGAAAACGCTTCGCTGCTGCCGAACGCTCGCTGGAC
ACCACGAGGAGCTGGCTACTGGCGAAGCTGGCTCTTGGAGAAGCCAGCAGACTTCTGAAC
GGGGCCTAA
>MITE_240 MITE_T_2617|chr2D|502514691|502515115|TA|451|F170 _
TAGGAGGACGTATCTGGTGCACCAACACTTCTTGTGCTACCGGTGCACCGAACGTGTAAA
CATGTTCAAAAAAATCCAAGAAAAAATTGGTGTATTGACAAAACATCAATCTATGTTGTC
ACAAAAATTCAAACTAAAATTTAGAACATTGCTCGAAATATAAAAATGACAAATGTGACA
TCAATGTAATAATGGGCCAAATCTAAAGCCCAGCTTGTGTTGTGTACTAGTCAATGTCGA
ATTTGTCATTTTTGTATCTTGAGCTATGTTCCAAATTTTGATTTGAAATTTTGTGACAAC
GTACATTAATGTTATGTGAATGTGCTATATTTTTCTCTGATTTTTTTGGACATTTGAAAG
TGTGGTACGCGAGTCTGGTGCACCGGTAGCACCAGAAACTCTGGTGCACCAGATATGTTC
TCCA
>MITE_241 MITE_T_78124|chr1A|405349919|405350073|GC|10|F3342 _
GGAGCTACATGCAGGCAAAACTGTGCCTTGGCCCGCCCTATCCAAGAGAAAAATAGTGAA
GAGTGGACAGGAAGCTGGGCTTTAAGAGCAATTATTTTGTAATTTCCTTTGGCCTTCTTC
CCTCTGGCCCGCCCAGCAGATTTTGGGTAGCTCC
>MITE_242 MITE_T_18360|chr2D|483049307|483049626|AT|39|F757 _
ATCAGGTGCTACGGGAGAACCTCACATTAGGTGCTCCCACGCGACCTCGGCCGTCGATCT
GCGATCCAATGGGCTGTATCAAGGGATGTGGACCAAAGTGTCATTTCAGGAATGTTTGAG
GGATTTCTGCAAAACATTAAGGCTGGATTTGTTTTTTATTTCTCAATGTTTATTTTGAAA
TTTGATTTGAAATTTTTAAAAATTATACATTCATGTGATGCTAACATCCATAATTTTGTT
TTGGAATTTTCTGGAACTTTTAAACATGCATTTTGAAAACTGAGAGCACCTAATGTGAGG
TGCTCCCGTATCACCAGAA
>MITE_243 MITE_T_122517|chr3A|374433105|374433164|TA|64|F5736 _
CTCCCTCTGTCTCAAAATATAAGACGTTTTTTGACACTTATATTTTGAGACAGAGGGAG
>DTT_Hvul_Pan_M801L24-1 _
GTACTCCCTCTGTCCCAAAATTCTTGTCTTAGATTTGTCTACATACGGATGTATCTATTC
ACATTTTAGTGTTAGATACATCCGTATCTAGATAAATCTAAGACAAGAATTTTGGGAAGA
GGGAGTAC
>MITE_244 MITE_T_417|chr3A|333269323|333269791|TAGCCCAAG|470|F41 _
GGACAGGGATTCGGTGACTTCACTGAGCAAAGTCTCATCGTGACTTTACCTAGATGAGGG
CCATCGGATCAAGATCTAATGGACAAGATTGGTCTAAATTTTATGCTCAAAATTCAAACT
GTTTAGAAAAAATTGAAAAAATTCAGCTAAGTCATATATGTTCCATTGAATATTCTGGGA
AATTTTCGTTTCATTTGGATAAATGGTTTAGCAGCTAATTGGGTTTTGAGCTTGAAATAT
AAAACCCTATTTAATCATAGACCGTTTATCCAAATGAAACAAAAAATTTCACAGAATATG
GAATGGAACATGTATGACTTACCTGAattttttcaattttttctgagcagttttagtttt
GAGTACAAAATTTGAATCAATCTTGACCGCTGGATCTTGATCCGATGGCACTCACCTAGG
TAAAGTCACGATGAGACTTTGCTTAGTGAAGTCACCGGATCCCTGTCC
>MITE_245 MITE_T_56455|chr3B|536072529|536072737|AT|45|F2207 _
ATATATAGGGGCTAATTCGTCTTTCAAGGTAGCCTTTGACCAATGATAAAATTATTAGTA
TATGAGATGTATGATATAAAAATTATATCACTAGAAACTCTTTTCACATACGAACTTGAT
GATATGATTTGTGTAACATGCATGTCATATATTATTGTGCTAACCCGTGGTCAAAGGTAA
CCTCAAAAAATGTATCAGGCCCTATATT
>MITE_246 MITE_T_75479|chr6B|42508862|42509023|TA|172|F3125 _
CTCCCTCCGTTCCTAAATATTTGTCTTTCTAGACATTTCAAATGGACTACAACATACGGA
TGTATATAGACATATTTTAAAATATAGATTCACTCATTTTGCTTTGTATGTAGTCACTTG
TTGAAATGTCTAGAAAGACAAATATTTAGGAACGGAGGGAG
>MITE_247 MITE_T_316|chr1A|335048447|335048919|CT|15|F33 _
ATCTCAAGATGGCAATATTCCCCGTGGGGATGGGTACCCGCGGGGATTTATCCGTCATGG
AGCGGGGATGGGGGACAAATTAGCCCCATGGATATTGTTTGGTGGGTACCCGTTAATCTC
GCGGGGCGGGGATGGATATGAAATTCCCCCCGTGGGGACTCCATGGATACCCGAAAACTA
TGACATTCGTACTACAAATGCAGAATATATAGATTAATACCTAGATATTTTACACAATTA
TTTTTCTCCACCTCTCCCAACAACCATTTCTTCTCCAATCTCACCTATCCCAGTCAGCTT
TGAAATCCCCATGGATACCCGACGGGTACTGGATACCCGGTATTAACGGGGATGGGGGCG
TTTTGTCCCCGCGAAGCTTCACGGGGATCGCGGGTATGGGGATTGGCGGGGATCGGGGCG
GGGATGGCGGAGTCATCACCGGTCATCCCCGTCCCCGTTGCCACCTTGAGAT
>MITE_248 MITE_T_122259|chr6B|555959095|555959166|TA|77|F5690 _
TTACTTGTCGCTCAAACGGATGTATCTAGACGTATTTCAGTGCTAGATACATCCATTTGA
GCGGCAAGTAA
>MITE_249 MITE_T_127655|chr3D|518557567|518558097|AAA|29|F5969 _
TGATTTAGTGACTAAGGGCCTGTTCTGAACCTCTCCCAACTCTCCCAACTCCGAAGATTC
AGCTTCTCAGCCTGGCTTCTCACTCCATCTAGCGATCCCGGTTCGTTCGGCAGCTGAATC
AGCTTCTCTCTCGCAACTTTGGGCTGGCAGCGGCTGTTGGGCTGTCTTGCACCATATTGG
GCCAGCTTGGAGGCAGGCTGGCAGCCCAAAAAGGTAGGAGAGACCGTTTTCTGTTCCAGG
AACAAGCACGAGGCTGTTCTCACGAGGAAAGAAGGGAGGAGAGAGGTTAAACGAAACGTT
TTTCTTCACTTGGCGGTGGCACACCTTGTAATTTCAGTTCACTCCGCCTTTTAGAGGATT
CCGTGGAGCATCGTTTTCTCAGCTTCTCAAACTCCACTAAAATAACACTACGGGTCGTCA
CAACTTCTTGAAGCTAGCTTCTCACATAAAAAACGTTCGGCTCAGCTTCACATCTGGAGT
TTACGGAGCGCGGAGCCGAAGGACTTCAGAACAGGCCCTAAACTAAATCA
>MITE_250 MITE_T_789|chr5A|431543388|431543843|AGTTGCC|81|F72 _
CGGCCTTTTTCACTGTTTTGACCTTCTCAGCAAATCTTAGTATACAATAAACTCCTTCGA
AAACTATTTCACGATCTGACTTTTTGCTAACGTCATAAGCCGTGGCATTTCTTCTCTCTT
TAAAAATGCTGACCTAGCTAGCGTTGCACCCCTACATAAATAAGTGGCAAATGTAAATAG
CTACTTGCAACGCCACTAATATTGGCGTTTCATAGTTGGGCACCAACGCCACGCCCTTTG
GCATTTCCAAGAACGCCAGACACTTTGGCGTTTCTACACTGCCACGTAGCATCTTGACCA
GGCCAGCAACGCGAGCTAGTTTGGTGTTTCCATGTAGTGCAGCAACGCCATGATCCGTGG
CATTTCTGAAAAGGGTCAGATCCTGAAATAGTTTTTGTACAAAGTTCATTTTATGCTAAG
ATTTGCTGAGAAGGTCAAAACAGTGAAAAAAGCCG
>MITE_251 MITE_T_18630|chr2D|331440022|331440339|GT|37|F780 _
TACTCACTCTGTCTAGGTGTATAAGTCACCTTATGAAAACCAAATAATCCCAAAACACAC
AGTCAGGAAAGAGTAGTACTAGTTGCATGCATATTAATTAGACCCCATCTATTAATTGGA
GGACCAATGCATGTAATTTCTGTGGCACGTTATTCGGATTTGAAGAGGTCTTCTAACTAA
TAGCACGTTTTTAGTTGAGAAAGGAATGCTGTGATTGGTTTCATCCGTGATTCAAAtttt
ttttATACCCCAATCTCTTTGCGCCTAGGTTGCGGTGCACCTTCTAAGATGCCTAATGCA
CCTAGACAGAGGGAGTA
>MITE_252 MITE_T_34644|chr1B|13064851|13065123|TAA|44|F1419 _
GGCTGGTCACAATGGGCAAGAACATAAGCTAGTAACTTCACACTTCCCTAGACTATGTTA
CTACCTCCATAGTGGGTAGGAACATCTATGTAGTGTCATGCAATGATGTATTTATTAGGT
TATAGACTCATTGTTTCTTGAAGTGTGTGATGTTCCGGTAACTTAGCTAGTTACCACAAG
CACCTCTCTCTTCATTAAATACATGCCACATAAGCAAAGTTGTATTGGAGTGTGTGATGT
TACTCCTAAGTTCCTCCCCACTGTGACCAGCC
>MITE_253 MITE_T_32282|chr4D|434731635|434731910|AATA|39|F1290 _
AGGCTAGTCATAGTGGGAAGTAACTTAGAGTAGTAACATGTATATGTTACTAGTCTATGT
TACTACCTTTATAGTGGGTAGTAACATAAGTTTAGTGTCATGCAAGACTTCATTTATTAG
GTTGTGGACTCATTTTGCATTGGGGTGCGCTATGTTACAGTAACATAGTATGTTACCACA
AACACCTCTCTCCTCATTAACTCTTTGCCACATAAGCATATTTGTCTTGGGATGTGTTAT
GTTACTAGCTAAGTTACTCCCACTATGGCTAGCCT
>MITE_254 MITE_T_124342|chr1B|678238124|678238775|AGTTC|48|F5827 _
ATGAGTACATATCTAGTGGAAACCATACATTCAGTGAAAACATGGAAACTTCATCTTGGG
CCGTTGGATAGAGAATGTGTGTTGTCGGATGAAAAACCGTACAAATTGCAAATAGAACCC
CACAACCATCCTGTACGGCTGTACCTCGGTATAGAATATTCCCGATGGAGGCTGAGCCAT
CCCGTTCAGCTAATTGGGCTAGTAGAGACTGAAAAGTCCTGTTAAAACGTGCATGTGTCC
TGTTCAAACGTGATGTCaaaagaaaaaaaaaaTCATGTTCAAACGTGCCTGCATATTTGA
ACGCACAAGATTTGTCTTTTGATGATTCTTTTTGCTGCCTCTGACTCAAACATGCCTACA
TATTTGGACGGCCAAGATTTTAATAGAACTGCAACTGTTCTGTTTGCAATATCATGTATT
CATTCCTGTGCATACTTTTCTTTATTGGGCAGAGTACTGTTGGACATGCTTCTAATTCTG
CTAGCATTGAGGGGCTATGTGCAAACAATCAACGCTGCCAGCGGGTGTTTTATCGCAAAT
AGCACGTAGCAGTTATGTACGGATCTAGTCCATACATACTGGATCCAACGGCCTGCACTT
AGGCTTCCAAGCTTCCACTGAAGATGTGGTTTTCACTTGATATTGTCTCAT
>MITE_255 MITE_T_127996|chr7D|522867569|522868076|AT|41|F5997 _
CTCACGGATACGAATCAACGAAAAAAATAGCACGCTATTTCGCGGTTATAGCGCGGTTAT
AGCATATTTGGAAGGGAGACGTTATGTTTTGGCAAAATCGGCCGCTACGGCGCTAATTAC
GTAATTAGCGCGCTACACACGCTATAACGTTGTAGCGTTACACGTTTTAACTTGCAGACC
ATGCAAAATTTAAACAACCACAGCCCAGCAGGCCCAGCAGGCCAAAACCAACCCACGACC
ACTACCTTTCTCACTCTTTTTATCTTGAAACTGTTTGAGACTTACAATTTTTATGTCCTA
GATTTGGCCCTTATGCACATATTGCTTGCTCCTAGCAAAAATTTAGTTGCTTAAATACTT
TATTTCTAAATATATTTGAAATTTTTGGCAAACGCTATTTTGAAATATAGCACGCTATTA
GCACGCTATAACTTGTGTAGCATTTGGAGAAGGGCCTCGCTATATTTTGTAGCGCGCTAT
TTTTTTCGTTGATACGAATGCGCGCAG
>MITE_256 MITE_T_62483|chr7B|652147289|652147471|TTT|47|F2491 _
GAGCATAATTGGTTTGCTACCAACATTTGGCATTGCCAATATTTGGCAACCCAACATTTG
GCAAAATCAGAAGTTGCCAACATTTGGCAACTTTTTGTGAGATTGGCAACGAAAATTGAC
AAACAACCAATATCTAGCCAAAATTTGGCATGCCAAGTTTTGGCATCAAACCAATTATGC
TC
>MITE_257 MITE_T_64598|chr1D|307447976|307448151|AT|23|F2603 _
ACCACTCAGGCCCTGCTTGGAATGGGTGTAAGTTTTTACACCTGTATTTATCTTACAGGT
GTAAATTACTGGTCGCCACTTGATTCCAGCCTGAAATTAAAACGACGGAAAGAGGTCCGT
ATCCTAAACCGGCCAAAAACGAGCTGAAACGCTGATCCAAGCAGGGCCTCAGTGT
>DTT_Hvul_Thalos_AY853252-6 _
CTCCCTCCGTTCCTAAATATAAGTCTTTTTAAAAAAATTATTAAAAGGCTACATATGAAG
CAAAATGAATGAATCTATACTTTAAAGTATGTCTATATACATCCGTATGTAGTCCTTCTA
GTGAAACCTCTTAAAAGAGTTATATTTAGGAAAGGGGGGAG
>MITE_258 MITE_T_124915|chr5B|197752428|197753057|TTAA|15|F5847 _
CTTGCCACATCAGTAGGGATGGCAATGGGGACAATCCCCTATGGGGATACCTACAACGTC
CCCATCCCCATCTATTCCCTATCATCCCATCCCCATGCCCGTTTACATGACTGGGGATGA
AATTTCCCCATACCCATGCCCCACTGGGGAACGGGGCCCCATTAGGGTCCCCATCCCCAT
AAACAAATACTCATATACATAATATGAGACCCTATGATCAACATGCATACATGGTGTTGT
CCTTGTCCTGCTAATGCCTATCTAGGTCGTATTGACTTCTTGGTCATGGTGGCAGCTGAG
GTGGCAGCTGAGGTGAGGATGTGAGATAGGTTTAAGGtttttttttcaaagctttttttt
tgttttGCAAGTTTGTATGTGAATATTTTAACGTTGACCGCAGTGTCACGCTTACTAACT
GGGTCCCCGATGGGTATTGGGTCTAGGGAATAGGATATCGTCCCCATCCCTGTTGTACCC
TATGGGGAATAAATTAGTTTGGTAAATATCCCCATGGGGATGTTTTTCGCCCATCCCCAC
CCCCTAATAGATGAAATCCCCATGGGTTTGGCGGGTATGGGGCCCCATTGCCATCCCTAC
ACATCAGACTTTATGCCTATGTGGCAAGC
>DTT_Hvul_Oleus_BE437667-1 _
CTTGATCCGTTCACAAATGAAGTAAAGATGTTCTAACCTCTTCTGAATCAGATGTATATA
GACATATGGTTTAGTGTGTTTGTTCACTCATTTCAGTTTGTATGAAGTCCATATTGACAT
ATCTAAAACATCTTATATTTGTGAACCAAGGAAG
>DTT_Taes_Icarus_BJ238962-1 _
CTCCCTCCGTTCGGAATTACTTGTCGCAAAAATGGATGTATCTAGACTTATTTTAGTTCT
AGATACATCCATTTCTGAGACAAGTAATTCCGAACGGAGGGAG
>MITE_259 MITE_T_65471|chr1D|13687110|13687282|GC|22|F2646 _
ACGCAGTGGCGGTGCCAGGGGTGTTTTGTGTAGTCAATTGACTACACAGGATTAAGGCCA
AATCAGTAGAAAACGTCTGAAAAATAATATATAATTAATCTAAATACAATTACTGGACAT
CACAATTTTGAATTGACATCACAACTTTGAACTCCTGGCTTCGCCACTGCCT
>MITE_260 MITE_T_62281|chr5B|270633573|270633755|TTA|27|F2475 _
GGCCTTGTACAATGCTAGGTGCTTAGAAAAATAAAGCGGTTTTTCTGAAGCACCAGTGCC
TATTTCTACAGGAGAGACGCCGAACTAAGCATCTACCCTGTACAAATAAGCACCGGTGCT
TAAGTAAAGCCTGGTTTATTTCTTTAAGCAGCTCCCCTAAGCACCTTGCATTGTACAAGG
CC
>MITE_261 MITE_T_2646|chr6D|347683187|347683610|ATGATCAT|451|F175 _
CGGGAAAGTATCAGGTACTCCCATCCTTGAGGTACTCCCAATGCTCCAAATTCAGAAACC
ATTCTTAAATGTAACCaaaaaattcggaaaaaaaTGTGAATGTTCATAGGTAATGTGACT
ACAACTCCTAAAAGTTTGAGGTCCAAACTCGAAACGCATATTGAGAAACAAAAATGTAAA
ATCTAGCATGAATAGTGTAAGGAAAAAGACAAAATCAACATTGACACTATTCACATTTGG
ATTTCATTCttttttttCTCAATGTGCATTTGGAGTTTGGATCTCAAATTTTTAGGAGTT
GTAGTCACATTCCTTGTAAACATTCATAtttttttctggatttttttGTTACATTTAAGA
ATGGTGTTTTGAATTTGGAGCACCGGGAGTATCCCAAGGATGGGAGTACCTGATACTTTC
CCA
>MITE_262 MITE_T_36084|chr7D|138497103|138497370|TA|284|F1488 _
CTCCCCCATTTCTTTTTTATTTCGCATATAAGATTTGTCTTAAGTCAAATTTCATAAAAT
TTGACCAAATTTACATACAAAATTATCAACATCTACAATACTAGGTATATACAATATGAA
AGTGAATTCAATGATACATCTAATGGTCATCTAATGATATCGAATTTATATTGTGAATGT
TGATATTTTTTCTATAACCTTAATCAAACTTTACTAAGTTTGACTTAAGACAAATCTTAT
ATGCAGACTAAAAAGAAACGGAGGAAG
>MITE_263 MITE_T_7689|chr2B|773936960|773937328|CA|38|F439 _
CCCAAGCTCATCTGCACCTCCGCTGACGAAAAAATTCAAAATAAATACTAGAATAATTAA
AAAAATCAACTTTTTGTGCGGTAGACAATTTGATGCGTGAGGTTCGCTCAAATTTTTAAA
TCATTTGGACATCTGACGAGCTCTCAGCAAAAAAGATAAATTGGAGATCTGTAAAATTGT
TTACTGTTGATGTACTGTTTTGGTCCGATTTGTCTTTTTTGCTGAGAGCTGCTCAGATGT
CCAAATGACTTGAAATTTGGAGCGGGCCTCACGCATCAAATTGTCTACCGCACaaatttt
gttttgaaattgtttgtttttttaattgtttacgaattgttttCTAACAGAGTGCAGATG
AGCATGGG
>MITE_264 MITE_T_127660|chr1B|602416166|602416695|GGG|18|F5970 _
CGCCGGGTAGGGCTGGAAAAAAAGCTCGAAGCTCGTGAGCTAAATGAGTAACTCGAGACT
CGGCTCAAATCGACTCGAACTCGAAGAATAACGAGTCCAGTCGAGCTTTAGATTAAGATC
GTTTATAGACCAAGTTAAACGAGCCAATCTCACGAGTACTCGTGTAACTCGTTAGGCTCA
TTACAAGATATCAGCTAAGCACCATGCGTCCTAGGCACACAACACAAGGCCCAGCTGCGC
TATAAATATGAAAAAAATGATTACTTGTGAATGTAAAATGTACATATTAAACATGTACAA
TGTTCATGAACAATGTTCATTTTTATCTTATTCGTAAGGTTTTATGTTCATACCCTTAAC
GAGCTTAACAAGCTAAACGAGCCAGCTCACGAGTTATACGAGTCGAGCCAATCTTGGATT
TGAACTCATTATAGTAACGAGTCGAGTCGAGCTAGCTCGTTAATGAAACAAGCTTTAGCG
AGTCGAGCCGAGCTGGCTTGACTCGGCTCGAATTCCAGCCCTAGCGGCG
>MITE_265 MITE_T_124490|chr5A|370194807|370195452|TAA|11|F5836 _
GGAGGTGTTTAGATTGGAGACTGGTAACGTGAATGGTAAAGGAATTAGATAACGCTGGTA
ACAGGGATGTAATGGAAAAACTCTGTTTTGTTTGGTTCATGCCTGTAAAGGAATCGAGTT
ACGGTGTCTGCTTCGAGGTCATCGTGGCCAGTGGCCGGTGGCTGAAAAGGAGAGCAGACA
AGGGATGGGAAGGAGAGCAGGCAACAAAGGAGGACGGAGGAGCGAGGACAGGAGAAGGAG
GGACGGAGCCTGTACCTTGCAGTCCGGCGATGAGGTGGAGCTGGGGCGGCAGGGAACAGG
GCGGCGACCAGGGGCGGCGGCGATGGCTACCAAGCGGCGGTGCGCGCTGGACGGGGAGGA
TCGAGGGAGATGGAGAGGGGGCTGGAAGGGGATCTAGAAGGCGTCGGCGCCAGCGCCGGA
GTCGAAGGGGAGGCGGCGGCGCAGGTCAAGGACGAGCGAATCATGGGAGGAGAGGTGCGG
TAACGCCAGCGTTTACGGAGGGGAGTGGGTGATATCGATCTAAAACTGACCTGCAATTGT
TTACGGAGGCATCCAATTACGTCGTGCGCATACCAAACACTTGTAACATTTTTCGTTTAC
CCCATAAACAGGTAACGGAGGTTTCTCGCTGAAACAAACACCTCC
>MITE_266 MITE_T_2050|chr7B|377815087|377815518|TGTTC|443|F144 _
AGGGGAAAGTATCCGGTGCACCGGCGCTTGTGGTGCTACCGGTGCACCGGACGCCCATAG
CGCATTTaaaaatgttcaaaaaaatcaggaaaaaaTTAGCACATTCATACAACATTGGTT
CATGTTGTTGCAAAATTTCAACTTCAAATTTGAAACATTGCTCGAGGTATAAAAATCACA
AAATTGGCACTGAATAGTACACAAGATAAGTTGGGCTTTAGATTTGGCCCATTAACACAT
TGATGCCAAATTTGTTATTTTTGTATCTCATGCAATATTTAGAATTTTGATATGAATTTT
TGCGACAACATAGGCCAATATTTTGCCAACGTGCTACATATTTTCTGATTTTTTAAAACA
TTTTTAGATGTGCTACGACATCCGGTGCACCGGTAGCACCACAAGCACCGGCGCACCAGA
TACTTTCCCCT
>MITE_267 MITE_T_111154|chr1D|49932204|49932293|TA|25|F5065 _
CTCCCTCCGTCCCAAAATAAGTGTCGCTGATTTAGTACAAATTGTACTAAATCAGCGACA
CTTATTCACTTATTTTGGGACGGAGGGAG
>MITE_268 MITE_T_5975|chr5B|563165478|563165860|TA|63|F355 _
GCTTTTGCAAAAGGGTGTGTCTAGAACTCAGTCAACTGAGACTTAACGAAGTCTCAGTCG
AGTGACGTTAGCGTGttttttttGCTACAAGCGGCACGGCTAGATGCTACAAATGGCGAC
GAAAAATGTTGCGATGGTATTGCAAGCAACAACAACAAATGCTACAACCGTTCTAACTAA
AATGCTACAACCGTCAATGAAGGATGTTGCAACCGGTGAGATGACGTGCTACAACAGAGG
AGGGATGACATGCTTCAACCAACAAAACGAATGTTACAACCGGTATGAAAAAATGTTGCA
TACAGTCAAAAAATGTTGCATGGTCGACTGAGACTTTATTAAATCTCAGTCGACTGATTT
TTAGCAGACCCGTTTGCAAAAC
>MITE_269 MITE_T_41924|chr3D|38183331|38183583|TGCA|86|F1779 _
TTCGGGAGGATATCTGGTGCTACGGGAGCACCTAAGATTAGGTGCTCCAGGAGCTTTTCA
ACCGTTAGATCTGAGATCCGAAGGCCGAGGAGAGAGCTCACACTTTTATTCAGAAAACAC
CCCCAGAAATTTGGTATTGCAAATCGGGTCCAGCGCATCTATAGATGACTGTCGGATTTC
AGATCCAATGGCCGAGAAGCTCTTGGAGCACCTACACTTAGGTGCTCCCGTAGCACCTGA
TATTTTCCCGCA
>MITE_270 MITE_T_88892|chr6B|674714637|674714762|AT|129|F3828 _
ACTCCCTCCGTCCGAAAATACTTGTCATCAAAATGGACAAAAAGGGATGTATCTAGAACT
AAAATACATCTAGATACATCCCCTTTTATTAATTTTGATGACAAGTATTTTCGGACGGAG
GGAGT
>DTT_Hvul_Icarus_HnBtr-1 _
CTACCTTCGTCCGGAAATACTTGTCCTAGGGATGAATGTATCTAGACTTATTTTAATTAT
AGATACATTCATTATATGCATTTTTAGGACAAGTATTTTCGGACGGAGGGAG
>MITE_271 MITE_T_65255|chr2B|305318884|305319057|ATCTGAGC|16|F2636 _
CTATGTTTTTAAGGCGACACTTTGCTTTAAGGCGCTGGGGGGGCGCCTCGACGCCTAGGC
GACGCCTAGGCGCCTAAAGCGGACGCCTAGGCGCCTAAAGCGGGCATATTGCAAAGCGCT
GGGGGGGCGCCTCGACGCCTAGGCGTCACCTTACGGACGCCTTAAAAACATAG
>MITE_272 MITE_T_78251|chr5B|618270444|618270598|GC|10|F3349 _
GGAGCTACATGCAAACAAAACTGTTCCATGGTCCGTCCAAGCCCAAGAGAAAACAATGAA
GAGTGAAGGGGAATATGGACTTTGAGAGCAAATTTTCGGTCATTTCCTTTAGCCTGGTTC
CCTCTGGCCCGCCCAACAAATTTTGGGTAGCTCC
>MITE_273 MITE_T_3320|chr7A|647918461|647918875|CG|36|F216 _
TGTTTTGACCCTTTTCTAAAACTTATTTGAAATTTAAAACCTATTTAAGATTTGACTCTA
GTTTAAAAAAATTGAGATCTGACTCTTTTGCTACCGTCAGAGTCCATGACGGTAGGGTTT
AACAGCCTACCGCCAGGGACTTTGACGGTAGGAAACATCGCTACCGCCAACCGGGCTGGC
GGTAGCCTGCACAACCTTATTGTCAAGGTGGTTGACGGTAGGCATGAGCACGCATTGTGT
TCAATACTTAGAAGGTTTTTGGCGGTAGGTCATGCAACCATACCGCCAGGGACCTTGGCG
GTAGGCTGTTATACCCTATCGCCATGGTCTCTGACGGTAGCAAAAGGGTCAGATCTCGAA
AAAAATTCAAACTAGGATCAAATCTCGAATAGGTTTCAGAAAAGGGTCAAAACA
>MITE_274 MITE_T_18238|chr5A|672373908|672374228|AA|13|F752 _
TATTCTCCATTTTTTCGTATATTATCACATCTATATTTACTCCCTCCGTTTTTATTTACT
CCGCATATTAGAGTTGACTGAAGTCAAACTTCGAAAAGTTTGACCAAGTTTATAGAAAAT
AATATAAACATTTACCATAACAAATTTATACTATGTGAAAGTACATTCAATAATAAATCT
AATGATGTTGATTTTTTTATCATATATGTTAATATTTTTGTTTATAAAATTGGTCAAAGT
TTACAAAGCTTGACTTTGACCAAAGCTAATACGCGAACTAAATAAAAACGGAGGGAGTAC
TCTTAACAAAATGTAGAATA
>MITE_275 MITE_T_41697|chr1D|270280283|270280537|TTA|14|F1771 _
GGCCCTGTTTGTTCCAGCTTCACTTAGATTTTAATCACATATGGATTCGCTTCACTGGCA
AAGTTGATTCTGCGAATCAGCTTCACCACCAAAGTACACTTTGAGATGCTTTAGGAAATT
GCACTAAAAATTGCCCAAATCCAGATTCAGCTTCACTGGCAAAGCTGATTTCAAATAGCT
GTTTGTTTTAGATTTCAGATTCAGCTTCACTTGCAAAGCTGAATCCGGTCCCAGAATCCG
AAACAAACAGGGCC
>MITE_276 MITE_T_49843|chr4A|425885577|425886319|CGTGGGCC|17|F1954 _
TCAAGATGGCAATGGGGCCCCGAAACCCGCGTCCCCGCGGGTTTTTACCCTATTAGGGGA
TGGGGATGGGCGTCTTTTCATCCCCGCGGGGCTGTTGTTGGGCACATTATACAACCCGAC
ATGTTTCATGGGTTTGCACCTGTTTCGGTAGTCACCGAACCCGAAACCCGGCAAACCTGG
CAAAATACATTTTTTTCACCAAGCTTCAGCGTATTTTGATCTTCTCTAGGACTTGGCACT
TTGATTTGGCTTTGGAAGCTTTGAAGATAGTCTTTTGGAGGCTTGGAGATGTGAAAGATG
CTATGATGATTCCTACTTTAAAGTGATTTGTGAACTATGAATTCTATTTCAAAACTTATG
TATTGGACTATTTCATCTCATTTGTGCTTTTGATTTGTGAACCAAGAATTATATATTAGA
ACTTGTGTAATTGGACATCTTGTTTAACCATGTATGGCTGAAATATGCTCATGTTTGTTG
CTGAAATCTGATTATCTATGTTGCTGAAATGTGGTATCATTTTGTTGTCGAAATATTATT
CTTTGTTGGTTCTATGTTTCCTTATATATGTCGATTTCCCCACGGGTTCCCCGTGGGTTT
AGAAAACCCGATGGGTTTAGGGGACGGGCAAAAAAGTAGCCCCACGCACGGTGACAGGGA
CGGGGACGGGTTTAGGATGTTCTCGTGGGGATGGGTTTGGGAAGGCAAAACCCGATGGGT
TTCATCCCCGTTGCCATCTTGA
>MITE_277 MITE_T_55481|chr6A|78961125|78961337|GG|216|F2196 _
CTGTATTAGGGCCAGTTCTTTTGGGCGATTCTACCAGAATCGCCCCCCTTCCCAGCTTCT
CCCAGAATCACCACTCCATATGTTTTTTACAATCCTATCTAATTAGACCTTAACTAGATA
GGATTGTAAAAAAATATGGAGTGACGATTCTGGGAGAAGCTGGGGAGGGGGGCGATTCTA
GGAGAATCGCCGAAAAGAACTGGCCCATACAG
>MITE_278 MITE_T_30613|chr7A|626390897|626391176|TTGGC|62|F1223 _
CTGGGAAAGACTACAATAGAAGCTGGGCAAAGGATAGAAGAATAGAAAAACGAATCTGGA
GCCGTTGGATCCTTAATGGATGCTTCAGATTTGAAATGTTAGGCTGGTGAAATCTCTGTA
CTTTTGCAGAAAGCTCCCTGAGTAATTTCTGTATACAATAAAGACCCTCCCACCAGTTCC
CATGTGCCTGATCTAAAGCGCCCATTGGACATCCGATGCTCCAGATTCATTTTTCTATTT
TTCTATCCTATGGTCAGCTTTTATTGTAGTCTTTCCCAG
>MITE_279 MITE_T_66319|chr7A|52435709|52435880|AT|17|F2689 _
CCTACACCTACGAAGACTAACATAAATCTCTTATGTAACCTTCCATCAATACTCCAcccc
ccccTCCTCTAATTTTAAGTGGAGTGGGGCTCACCTTCTCTCTAATCCCAATCATAACCT
GCCAGCTGTCTAATTACATAACGATTACGTTAAACCATTCGTAGGTGTAGC
>MITE_280 MITE_T_62652|chr1A|539324554|539324735|GGACCT|15|F2510 _
GCAGTGGCGGAGCTATGTTGTAAGCTACAGGGGCCATGCCCCCCGCCCCGCTTTTGTAAA
TATGTGAAGGAAtttttttttttGGAGAGAAAGATGAGGAAAAGTAGAGTTTTTTTGCCC
TCCCAAACGTCCACATTTATGTTTGGTCCCCCCAAAAGAAATTGCCTAGCTCCGCCAGTG
C
>MITE_281 MITE_T_5202|chr1B|545367974|545368362|CTCTAAC|37|F317 _
TTAGTTAGAGGTTAGAGTTAGAGGGTGCTTGGATCCAAGGGACTTATTTTAGTCTGACTA
AAAATAGTCTTTTTAAGAGGCTAAAGTTCCAAGCACCCCTGACTAAAGAGGGGCTAAATC
TAGTCTTGAGACTAAATTTTTTTAGTCAGGGGTACCCCTACTAAAATGTGGATTAGTCCT
CTCTCTCCTCATTTAACTCCTCTGCTTTAACAAAGACGAGTTCTGGATTGGAGGGTTTGG
TGGATAATAAATGCCCATTAACTTGATTTTAGTCTCTTTAGTATTTGGATCCAAGCATGG
GTGAGGCTAGCAAGTTTTAGTCCCACTACTTTTAGTCATGGGACTAAAACGTATCCAAGC
ACCCTCTTAGATTCTAACCCTGAACTAA
>MITE_282 MITE_T_114392|chr1A|566654703|566654789|AG|87|F5210 _
TACTCCCTCCGTCCCATAATGTAAGACATTTTTTAAAACTACACTAATGTCAAAAAAACG
TCTTACATTATGAGACAAAGGGAGTA
>MITE_283 MITE_T_7641|chr3D|19786930|19787299|TA|10|F438 _
TGTACTCCCTCCGTTCCTTTATCTAAGGTGTATTATTTTTGGCATGGTGACCAAGGCACA
TAATTTTGGACGTGTTAGGACGAAATTACCCTTGGCAAATTATTAGTTAGTGGCAAGTAA
ATCAATTAGTCCAGGAAGTAAGAGATACATGCAATCCACATAGAGATAGTTTCCTTATTT
TGCAGGAGGAGAGATACAGACAGTCAGGAGAGAGCTACTTTCCTTTTTCTGGAGGGCTAA
CAAGGGAATTATGAGGAATTAGAAGAAATGCACCTTACATTCTGGAATTTTATCAAAAAA
CAAATACACCTTATATAAAGGAACGGAGGGAGTATTAGTTAGGACGCAATCTTGGTTGCC
AAGAGTACA
>MITE_284 MITE_T_1900|chr3A|735405311|735405744|TTA|62|F136 _
AATTTTGAGTGAATTCCACTTTTTACTCCTTAGTTATGCATTTTGACACTAATTACCCTG
TCGAATGAAAAATCGTCAAGATTACCCCTTTTAAAAGCTTTGAAACCTTGTTTTTATGCG
TGTCTATTGGGCAAGGTGTAAGGTGTTGACCAGAGTTTAAAAATATCAAGACGAGGAGGA
GGATTTGAACATATGGGTAAGAGAAATCTGAACATGAATATCGATTATGCCCTCAGATCT
TTACGCATTTTACCGTGCCACGTCGGCCTAACATGCCGGTACTATCTAACAGAAACAAGC
AAAGTGCTAAACTGGGGTAAAACTGTGTTCAAAATCTTCTAAATGAAATATTTGGTAGAA
GTTGCACTAAATAGGGTAATATGTGTCACAAATGCAGAACTATAGAGTAAAAAGTGGAAT
TCACTCTTAAATT
>DTT_Hvul_Thalos_AY853252-5 _
CTCCCTCTGTTTCTAAATGTTCCTAACATAAGTCTTTTTAAGGATTCCATTAGACTACAT
ACGGAGCAAAATGAATGAACTTATATTCCAAAGTATGTCTATGTATATCCTTATGAAGTT
TGTAGTATAATGTCTAAAAAGATTTATATTTAAGGATGGAGGCAG
>MITE_285 MITE_T_116269|chr7D|530672759|530672843|AT|88|F5299 _
ACTGCCTCCGATCCATAATAAGTGTCGCAGTTTTGAGCTAACCCCAGTTCAAAACCACGA
CACTTATTTTGGATCGGAGGAAGT
>MITE_286 MITE_T_7355|chr2B|140537358|140537731|AT|20|F415 _
TAGGGCATGTACAATGGAGGCAGTACCCTGCTACTGCCCCATCTGCCAACAAGATAAAGA
AAATCTGAAGCTACATGCATTACAAAAGTTACCCAACGCATGGGGTGGTCTCATGTATTT
TACCGGGTCCCATGATGACTCTCCTATCATCAACTTTATTTGCATGTAGATCGATTTTTC
CTCACATCACATTCTCTCCCTTCCCTTTCTCTCATGGAGGACCACATTTTTTGGCTGAAG
AAGCTAGCTCCTCTACAAGCTACACCAAGCCTCTGCAAGCTATAGTCTTTTCTACCAATT
TTCTCCACGGTAGCATTCATCCAACGTGGAATCATGGGGCATGTGTCCAAGCTGGACCAT
TGGCCATGCCCTT
>MITE_287 MITE_T_80552|chr6B|462025905|462026050|CCGG|25|F3442 _
ATGAGTAAATTGCAAGAAACCACCACAATTGGGTCCAAGTTATCAATGCTTCAGGAAAAA
AACCACCAGAAAACATGCATTTTGGTGGGTGTTTGATGACTTCTGCACAATTGTGGTGtt
tttttttttttGCAATTTACTCAAT
>MITE_288 MITE_T_123063|chr5D|491723343|491724039|TCTCTT|19|F5767 _
CCTGTGTTTTGATTTTCGGCCGAAAAAATCAATTTTCGGCCGAATTTCGTCCATCTCGTC
TGGGCCCGGTAATTGTCTGTGTCAGCCAAAATTTCCGGCCCAGTTTGAACTTGTTTTCGG
CCCAATCCAACTTTTGGGGCCACCCCACAGTTTGCCGATCGAACCACACCTGAACCCTAA
ACGAATCACGATCCCCGCTCCCCCGTGTGTGCGGCGGCGGCGGCGCTGCGCCCAGTCCCG
GGCTCGCGGCTCCTCCACTCGTCGCCGCCTGCCTCCCAGCTGGAGCCTGCAGCTCCTGCC
CCATTCGCGCCTTCCCGGCGGCCCGGCCCCTGCTACAGACCTCTGCCGGCTGCGGGCTGT
AGGTGAATCCAGCGACAAATCCTCCTCAACTCTGCAGCAAATCTCCCCGTCCTTGTTTCA
ATCTTTGTGGAGCTGATGGTGATATTTGACTGATGCAAAGTTTGGTAAACGTATACGTAC
ATATCGTACTCCTTAGTGTTGTTCTACTGCTATACTTCTGCTCTGCTTGTTTTCAATTTT
CTCGGCCGAATTTCTGCCAGATTTCGGTCAAATTTCATTTAAAATTTAAATTTTGTAATT
TCGTCCGAGATTTGACCGGAATTTTTGAAATGGCCGAATTTCGTCCATCTCGTCCAGGGG
CGGaaaaaaaaTGCAAACCGAAAGCCAAAACACAGG
>MITE_289 MITE_T_65906|chr7A|174839527|174839698|TCCA|40|F2668 _
GGCAGTGGCGGAGGTAGGGGATGGACAGGGTGGGCCATGGCCCACCCTAAGATATGGAAA
TAGCCTCTATAGTACTGTAGCATAAAGGCCAAAAATAGAAGAAAAGATAAATATATATGT
AAATTACACTATTGGCCCACCCTGGCCCAGTGGGCTAGGTCCGCCACTGAC
>MITE_290 MITE_T_32575|chr3A|70707500|70707774|AT|292|F1297 _
TTTATGTACTCCCTCCGGTACTTTTTACTCTGCACATTGGTTTTGCCGAAAGTCAAACTT
TGCTAAGTTTGACCAAATTTATATTAAAAATTATTAGCATCTATAATATCTAATAAATAT
AATATGAAAATATATTTCAAGATGAATCTAAAGATATTGGTGTTGTTATGTGAATGTTTA
TAATTTTTTATATAAACTTGGTCAAAGTTGAATAAGATTGACTTCGGACAAACCTAATAT
GCAGAGTAAAAAGGACCGGAGGGAGTATCATATA
>DTT_Taes_Polyphemus_464G14-3 _
CTCCCTCCATTCCAAAATATAGTGCGCCCGCGCTTCCCGAGGTCCAACTTTGACCATAAA
TTTAACCAACGAGACCAATTGCGGTGAGAGAAAAAATTATATAATTGAAAACTTCTTTCG
AATATGAATTCACTGATATAATTTTTGCTCCCGCCGTAATCGGTCTTTGTAGTTAAATTT
ACGGTCAAAGTTGAAGCACGGGGATAGAGGAAGCACTACATTGTGGAATGGAGGGAG
>MITE_291 MITE_T_9176|chr2D|8788570|8788923|TA|46|F520 _
AAAATCAGTCGACTGAGATTTAACCAAGTCTCAATCGACCATGTAACATCTTGTCCCAAC
GTTTGTAACCTTTTTTCCTACCGGTTGCAGCATCCGTCTTGTTGGTTGTAGCATGTTGTC
CCTCATTGATTATAGCACATCATCTCACCGGTTGTAACATCCGTCATTGACGGTTGTAGC
ATTTTAATCACACCGGGTTGGAGCATCAGTTGTCAATGGTCGCAAAACTATTGCAACATT
TTTCATCATAGGTTGTAGGCTGTAGCATCTAGCCGTGCCGCTTGCAACAAAACAACTATG
CTGACGTCACTCGACTGAGACTTTGTTAAGTCAAGTCTCAGTCGACTGAGTTC
>DTT_Tmon_Antonio_109N23-1 _
CTCCCTCCGTTCACTTTTGTAAGACCTTTTAGACATTTAAGACAGCACCTAAAACAGTTC
AATTTCATCTGTCTTAAACGACTTACAAAAGTGAACAGAGGGAG
>MITE_292 MITE_T_27422|chr7B|656292236|656293030|TA|13|F1087 _
GGGATGGCAATGGGTCGGGTTTGGGGCAGGTGGAGCTGGTCCAAATCCAACCCATGATCC
ATCTTCATGCTCTCCACGCATCCACCAAAGTATCCATGGACACAACTTGTGCCCATGCCC
AAACCCACTGGATACCCAGATACCCATGGAGCTCCATGGGCAGAGAAAAATCAGCATGAA
GACTTCCCACAGGTCAAATTAACTCATTATTCATTCAAAACTGACAACATAAGCTACAAG
CATAAGTAGGCAGCAAGTGCAGTATTCAGACATTGTCCATGCACACAATAACAACTCAAA
TAGTATGATAGTGAAAAACTTGTCTTAAATCTTATTACATAAAAAAACTGAAGTAGGCCA
CACAATGACAACTCAATTAGCCTCATAGCACAACACTTGTCTTAAATCTTATTACATCAG
AACCGAAGTTGCAAAGTCTTATTACATCACAACCAAAGTTGCATTAATAAATACCTAACA
TATTTAAGATTAAAATACACTTCCAACAGTATGTGCACTACTAATTGGAGACCCAGCTGA
ATGTCAACATGAGCGCATTTGGCTCCAAATTAGTTGTCAGTAATGATGGATCCTTTTTCA
TCCTAACAAATGGGCCCACGTGTCATATGGGTATCCACTGGATATCCATGGAGCAGAAAT
TATAATCATGCCCAACCCAGCCGTTCACGGATATCCAGATCCATGGATCCATGGGCAGAA
ATGAGCTCCATACCCTTTTCCAACCAGGTCGGGTATACATGGGTATCCAGATTCATGGAT
AAAATTGCCATCCC
>MITE_293 MITE_T_59118|chr5B|437687092|437687290|CA|31|F2281 _
GTTTAAACCAATGTTTTAAATAGCGGGCTATGGAATATAGCGGCAACCCTTAAAAACAGC
TATAGCTGGTCTATAGCAGGCTATAGCGAGGCTATAGCGGCAAATTGTACATGAAATAAT
TTAGCGGCAACATGCTCAAAAAGCTATAGCGGAGCTATAGCGGGGCTATAGCCGGCTATT
TGAAACTATGGTTTAAAC
>MITE_294 MITE_T_125749|chr1A|115134207|115134988|CTCATGTTA|173|F5880 _
GAGAAAATTCCTTATTTGACACTATCTTAAAATCTGCTTCGTTATTTGACACTGGAAAAG
TTTTTCTTCCCTATTTGACACAAGTTCTAAATTTTATTCCCTATATGACATTTCTGTCCA
TTTTGAGCCTAAATGACACCTGAAAAGACTCTTTTGCCCCTCATCTGGTATGTAGGTGGG
GGGCAATAGCGCACACATGCAGGATCAGTGCGAGGGCAGGAGAAcacacacagcaacaca
tacacatgcaccaacacacactcacgcgcacgcacacacgcaacaacacgcatgcgcatg
tgcacacacacatgcaacaacacgcacgcgcacgcgcacacacacacgcaacaacatgca
cgtgcacatgcacacacacacacacgcacacacacacgcagcaacacacacgcacgcaac
acacacacatacacacacacgcagcagcagcacacacgcaggcagcacatatgcacgcaa
cagcacacacacacgcgcgcacgtacatacacagtagcaaacacacactgcagcacacat
gcacacacacatgcagcagcagcacacatgtgcgcgccacacacgcaacagcacacacgc
gcgcgcacACATACCGCATGAGGGGCAAAATCGTCTTTTCAGGTGTCATTTAGGCTCAAA
ATGGACAGAAGTGTCGTATAGGGAATAAAATTTAGGACTAGTGTCAAATAGGGAAGAAAA
ACTTTTCCAGTGTCAAATAAGGAACCAGATTTTAAGATAGTGTCAAATAAGGAATTTTCT
C
>MITE_295 MITE_T_118164|chr1B|539573260|539573342|TA|86|F5406 _
CTCCCTCCGTTCCATATTACTCGTCGCTGATTTAGTACAAAGTTGTACTAAATCAGCGAC
GAGTAATATGAAACGGAGGGAG
>MITE_296 MITE_T_27044|chr7B|564286038|564286329|TA|33|F1072 _
CTCCCTCCGTCTAGGTGAGTAAGTCATCTTAGGTTGTGCACCGTGACCAAGGAGGAGGGG
AAAACGAGAGACATTAATGTTTATTTGCTAGTTAATAGCATTGCATGCAATGAACTAACC
ACTGCATGTCGTGTTTGCAGTCTCAACTCATTAAAAGCATGCACACCCCTCATCTTTTAT
TGGTTGATATGTCAAGAAACAAGAAACGAGGTAGAAGTTAATGCACCGCGCCTAAGTGTT
TTGGGATTATTTGGTTTTCATAAGATGACTTACACACCTAGACGGAGGGAG
>MITE_297 MITE_T_5813|chr6B|570651286|570651668|AT|10|F354 _
GATACTACCTATGATACTCCCGTTACGACCAGCCTTAGAGCATCTCCAATAGCTTGTCTA
TATGGATGTCTATACTCGTTTTCCACGACGTGATCCCAAAATAGGCGTCCAACAGCTTGT
CTATATGGTCGACCAAATATACACATCCTCTAAATCGACCTCGACAATGTCCACACCTGG
ACAATGTGAAGGCGTGGTCTAAACTCATTTGTAGTCATGATTTCTTCCTCTCCCTAGCAA
CGGCCCACCTATCATGGTCCCTGTAAATAGACGTTCTGATGCAAAACTGGATGTGTATAT
GAGGGAATCTTTTTAGACCATAGTCTATATGAATATATAGACATCCAAATATACACATGC
TATTGGAGATGCTCTTAGTATC
>MITE_298 MITE_T_5797|chr6D|144066049|144066431|TG|148|F352 _
GCTCTCGGGTGCCACACACCCCTATATGAATATAGCATTAAAAATATATCAGAAAATTTC
AAAAAATTCTGAAATTTTGGAATATCAAACTTGGGTGTCCCTTGTACACCCGTGTTCAGT
TTCGTGGGGGGTGGATGCCCGTAGTAATCTCGGtaaaaaagttaaaaaattcttatgtat
aagggaaaaaaaTTGGATGGGTCGTACGTCGGACCCTATTTCCTTCGCCACGGATACCAC
AGGCACCCATTCCCCGCGAAACTGAATACGGGTGTACAACGGGTACCTAGATTTGATATC
CCAAAATTTCAGAAtttttgtttttttttCAGATATTTTATTTAATGCTATACTGATATA
GGGGTGTGTGGCACCTGAGAGC
>MITE_299 MITE_T_80267|chr5B|375641440|375641588|TA|23|F3417 _
CTCCCTCTGTCCCAAATACTCCCTCCGTTCCGAATTACTTGTCTTGGATTTGTCTAGATA
GTAGATACAGATGTATCTAGACTCATTTTAATGCTAGATACATCCGTATCTAGACAAATC
CAAGACAAGTAATTTGGAACGGAGGGAG
>MITE_300 MITE_T_127474|chr1A|338638500|338639046|AT|72|F5951 _
TTATGCCACTGGTTACGTCTCACTACTCAGTTTTGTCACTAAGAATTTAAACTGCTCAAA
AATGCCATCACTTCGTTAGGCACATGCTAAAAAATGCCACTGGAGACCATTACTGTCAGC
TCAAATCTCGTTTGCCATGTTATGATGACCAAAATACCTATAGACCAACATGCCAGCTCT
CTGTCTACCTCACTACAATAAAGTGTGGGTCCCACTTGGTCCCAACAACATTCTTATTTT
CCTCTAAAATTATTCGCTTACTTGCTCCTGACAAGTGGGGTCCACACTTATCATTGTGAG
ATAGAGTGAGCTAACATGTGGCCATGTGGGTATAGGAGAAttttttttCATATAACGTGG
TCAACGAGTTTGACCTGACAATAATGATGTCTAATGGCATTTTTGAGCAAACATCTAATG
GAACGATGACATTTTTTAGATATCTAATGACATTTTTGAGTAATCATCTCATGGAAAGAT
GGCATTTTTGAGTAGTAGTAATTTCCAATGGCAAAACTAAGTAGTGGGACACAACTAGTG
GCATAA
>MITE_301 MITE_T_69835|chr7B|728688673|728688840|TATACG|10|F2848 _
GTAGGGATGTAAGTGGCAAATAAATGGCGTCCGCAATCCCGTTTAGTTAGTTTTTGCTAG
CTTGATAGTTCATTTTCTTCAAACaaaaaaaaTATTTTTGAACTATCATATCATTATCAT
AAGTGGACTTTAAAAGGGATTAAGCGGGACCCGGTTGACATCCCTAC
>MITE_302 MITE_T_65766|chr7A|665996678|665996850|GC|18|F2664 _
AGGCAGTGGCGTAGCTAGGGGGTGGCCAGGGTGGTCCATGGACCACCCTGGAATTTTCCC
ATAGCTTGTATATAGTGTAGTAAAAAAATATTTCTTTAAAAATAAATAAACTTATGTAAA
TATTTCTATTGATGGACCACCCTGGTTTATTGGGCTGGCTACGCCACTGATT
>MITE_303 MITE_T_57884|chr1D|430064780|430064986|AT|48|F2220 _
AAGTGTCACACGTGCGGTGCGAAGTAACACCATCCTGACGTTTTTTACAACTAAAATTGC
CATAAAAAATCCCAAAAAAGACTAAAACTTGTCATCCAAACAGAAAATTGTCATGCTTGA
CAACTAAAGTTGCCATCCTCGGGTAACTAAACTTGTCATCAAAAAAACGTCGGGTGTAAT
TACTTCGCGCCACACGTGTGACACTT
>DTT_Taes_Thalos_BJ213327-1 _
CTCCCTCCGTTCCTAAATATAAGTCTTTAGAGATTCCAATGCGGACTACATACGGAGCAA
AATGAGTGAATCTACACTCTAAAATATGTCTATATACATCCGTATGTAGTTCACATTGAA
ATCTCTAGAAAGAATTATATTTAGGAACGGAGGGAG
>MITE_304 MITE_T_120103|chr2D|24948572|24948653|TA|85|F5474 _
CTCCCTCCGTCCCAAAATATAAGATCATTATTGACACTATCATAGTGTCAAAAATGGTCT
TACAATTTGGGACGGAGGGAG
>MITE_305 MITE_T_81773|chr3B|237321438|237322230|TTA|15|F3527 _
GAGCATCTCTAGCAGACTCCATATAAGTGGTGAAACCCGCAAAATAACCGTTTTTTGCAG
TTCCAGTCAAAAAAACGAGCCCGAACAGACCCCTTAAAATTGTCCGATCCTTaaaaaaaa
TTAAGGGGCCCTGTAAACGCGAACGCGAAACCCTCATCTATAAGTTTTGAGGGCAACTTT
GCCAAGGCCCTGCATACCGGTCAACGTTGGTGGTTGAGGAATCTTTACTCCCGCCAACGC
CATGAAGCTcgcccggccgccgcgcccgtccgccccggccaccgcgctcgcccgccgGCC
GTTCGATAGCTAGCCGGCCCTCTGTCCTGGCCGCCGCGCTCGCCCGTGCCTCCGCGGCTC
TCGAACagagctagctagctagctcaatccattcgaacggagctagctagctagctagca
gctCAATCGATTCGAAGAGCTAGCTAGCTCGATGCGCCGGCCGTTCGATCCGGCCGCCAC
TCGCGCCGCcccgccagccctggcctctgcgcgcgccgcgctcgccccggccgccctggc
ctccgcccgTCGTGCTCGCCTCGCGTTTTCCCTCGTCTGCCTGTCCACCGGATTGACGCG
AGGAAGAGGACGACTaaaaaaaaGAGCTAGCTCTAGGTCTGTTCGGTATATTCGGAGAAT
ATTCTTTTCTACAGGTTGATTATACAGGGTCTGAGTCTGTCTTCGCCTGCGCCGACCTGC
ATATACCCTTTTCCGCGAACTGCAAAAGACTTATGCGGGTTGGGATTTTTGCGGGATATG
CTAGAGATGCTC
>MITE_306 MITE_T_114001|chr6B|628814452|628814539|TA|92|F5185 _
CTCCCTCTGTACCATAATATTTGTCTTTTGAGCAACTCAAATTAAGCTGAAGCTGCTGAA
AAGACAAATATTATGGTACAGAGGGAG
>MITE_307 MITE_T_3837|chr2A|575652976|575653382|CCATATGG|432|F240 _
CGGCTAAATTTCGTGTTTTGACCCTTTTCTGAAACCTATTCGAGATTTGACCCTAGTTTG
AAAAAAATTCGAGATCTGACCCTTTTGCTACCGCTAGGGACCATAGCGGTAGGGTATAAC
AGCCTACCGCCAAGGTCCCTGGTGGTAGGGTTGCAAGCCTCCTAAGTATTGAACACAGTG
CGTGCTCGTGCCTACCGCCAAGGTGCTTGGCGGTAGGGTTGTGCAGGCTACCGCCAGCCC
GGTTGGCAGTAGCGATGTTTCCTACCACCAAAGTCCCTGGCGGTAGGCTGTTAGACCCTA
CCGCCATAAACTCTAGTGGTAGCAAAAGGGTCAGATCTaaaaaaaaTCAAACTAGGGTCA
AATCTCGAATAGGTTTCAGAAAAGGGTCAAAACATGAAAATTTGCC
>DTT_Osat_SU_consensus-1 _
TACTCCCTCCATCCCAAAATATAAGGCACAACCACTTTTTTTCCATGTCTCATAATATAA
GGCGTGCATGCATGCATACATTAACTATCATCTCTTGGTTCTTTAAATTTGATTTGTTTT
AAATCATGTACCATTAAATCTCCCAATCACATTGCTTGCATGTATGGATGTGATCCAATC
AAGAAGGTGATTAAATTTTTTCTTGGTCTTTGTGTTATGAGTGGTTGTGCCTTATATTTT
GGGATGGAGGGAGTA
>MITE_308 MITE_T_59235|chr4D|500428464|500428661|TTGAGT|18|F2289 _
GCATGGTTTTTGAGTCGCTGATTAGTCGCTGTATAGTCGCCGACTAGTCGCCGACTAATC
GCCAAGTCGTTTTCCAAAAATCAGGGCGACTCGCGACTATACAGCGACTTATGGCGACTA
TACAGCGACTTTCGTCGACTATACGCTGAGCCGCAGGGCTCGCGGCGACTCGCCAAGTCG
CGACTCAAAAACCTTGC
>MITE_309 MITE_T_13492|chr3B|354466076|354466409|AT|40|F638 _
ACTCCCTCCGTTCCTCTATATAAGGTGTATTTGTTTTTTGATAAAATTCCATAATGTAAG
GTGCATTTCTTCTAAATCCTCCTAATTCCCTTTTTAGCCCTCCAGCAAAAGAAAAGTATC
TTTCTCCTGATTGCATGTACCTCTCTTTGTTGCAAAATAAGGAAAGAATCTCTCTCTCGA
TTGTATGTATCTCTTACTTTCCTGCACTCATAGATTTACTTGCCACTAATCAATAAATTT
GCCAAGGGTAATTCTGTCCTAACACCTCTATATTTATGCGCCTTGGTCACCGTGCCAAAA
ATAATACACCTTATATAAAGGAACGGAGGGAGT
>MITE_310 MITE_T_2622|chr2B|319137479|319137903|TTA|16|F171 _
GGCCCCATTTGGTTGTAATCTTTCCCGGGGGGAATCCCTGCCTTTTCCCCTGGTGGGTAA
ACCACGGGCCGACTTGGCCCTGGCCAAGCAATCAACCCAATTTGGTTACACGCGAGGGAG
GCATATCCCTAGCCTTTCCGCGGCCTATCCCCGGGTATATCTCCCTGTGTCGTTAGCTCG
GGGAGAAAACCCTCGACTGTTCGCTCACTCTCCCTCGTGACCCTCCAGCCTCTGCCTCTG
TGATTCTCCGTCTGACAAAAGAAAAGCGGCGCCCCCTCACCCGTCCCCGCCATTCCCTCT
TGCATGTTTCCCAAACTGAGTTCGTCTTCTCCCCGTGGTGGAAGGGGATCCCCAATGACC
ATGGAAATCACCCTGAGGTGGATTAGTGCCATGGGTAACTTTGCCCTTCCAACCAAATTA
GGCC
>MITE_311 MITE_T_59916|chr2B|799144054|799144246|GACG|18|F2335 _
GGCAGTGGCGGAGCCAGGAAAAAGTATTAAGGGGGGCCAAGTGTTGCTTATCCTTGGCAG
GGAGGGCCAGCCCACTAAAATACATCATTTTCACAGTACATAATCACTTGTTTATATGTA
TATTAGGCTTAAATCAATTTTGTTAggggggggCCAGGGCCCCTGCTGGTCCCCCCTGTC
TCCGCCACTGCC
>MITE_312 MITE_T_3127|chr4B|99751548|99751965|TCA|13|F203 _
GGCCTCGTTTGATGGAAGAGGTTTGAAGAGGAGTACAGGGGAATATGCCCGCATGGCCCA
TAATCCCCAGAAAACCCCGTCAGCCCATTTGATTCACATGGATTAAATGGGCCAATCCAC
TCCAATCCCATCCAATcccccccccGACCCATGCAGCTCAGCAACCTCTCGTAGCCCCTC
GTGGAATGAGATTCCGTCGGCCGCAGCTCCTTCGTCTCCGCCCCTTGCAACAGCTCCTCC
AACGGGAGACAGGAGGAAAAGGGACTACTAGCCAAACTCCTCTGAAATATGTTGGTTGGA
GGGGGATTGAGTATTCAAAGGGATTTGAGGGGATTGGGTGGAAGAGAGGGATTCACCCAA
TCGTCTGAAATCCCCTTCCCCTCTGGGGCTGGAAATCCTTCTACGTCAAACGAGGCC
>MITE_313 MITE_T_127822|chr4B|507387172|507387691|AGCACGTA|11|F5984 _
TAGGGCTGGAATTTGAGCCGTGTCGAGCCAGCTCGGCTCGACTCGCTAGAGCTTGTTTCG
TTAACGAGCTAGCTCGACTCGATTCGTTATTATAACGAGCTCAAATCCAAGATTGGCTCG
ACTCGTATAACTCGCGAGCTGGCTCGTTTAGCTTGTTAAGCTTGTTAAAGATATGAACAT
AAAACCATTAAATATTATAAAAATAATTATGTATATATTAAACATATATATGAGTCTCCT
AGGCGGTTGGGCCTTCAAGTGCTAAGCCTTGTGTTGTGCGCCTAGGACATAGGGTGTTGA
GTGGCTGATCtttttttttGTATTGGGAGTGGCTGATCTTTTGTACCGAGCCTAACGAGT
TACACGAGTACTCGTGAGATTGGCTCGTTTAACTTGGTCTATAAACGATCTTAAACTAAA
GCTTGGCTCGACTCGTTATTCTTCGAGTTCGAGTCGATTCGAGCCGAGTCACGAGCTACT
TGTTTACCTCACGAGCTTCGAGCTTTTTTTCCAGCCCTA
>MITE_314 MITE_T_80302|chr2B|385161128|385161276|GTTACA|18|F3422 _
CTAGGGATGCACGCGGCCATCCCGCATAAGCACGCATAAATATGATATTAGTTCAAACTA
AGCTGAATCTGGCTGGAAGAATTATAACTAGCCTGAGATAATTTTGACTTGGAAGCGGGG
CGGATCGGGCGCCGCTCTGCATCCCTAG
>MITE_315 MITE_T_80582|chr2D|635073288|635073432|CT|14|F3444 _
TGCTATACGTACGACAGACTGCCTGTCCAACACTGTACGATTAGAGCCAAATCATACATA
ATTCAGTTTGTGGGCCATAGTAGTTAGAGATGCGTTGCTCTCTGGTCGTACGGGTCGGAT
GGGGAAATCATCGTACGTAGAGCA
>DTT_Osat_SQ_consensus-1 _
TACTCCCTCCATTCCAAATTGATCTACATATAGttttttttGAGGTTATTCCTAAATGAT
CTACATATTTGTGTTCATTCATTAAGTCTATTCGTTATTTGTGCATTGGAGTAAATGGAC
ATTGATGCATGCATCCATGCACACAAGTATTTATAACCCACATGCAATATCTTGATTTGC
TATTGGCTAGGAAATAGTGGGGATGGTGCATGCATTGAGTTTGTTGCTAGAGTAAATATA
GTATGAGAGAGTTATTAGCTTTTCTTGGTCTTGGTGTACCTATGAAATATGTAGATCAAT
TTGGAATGGAGGGAGTA
>MITE_316 MITE_T_8340|chr2D|418074472|418074835|AAATTT|68|F473 _
GACCTATAAACGAAATCAAATCATAGAACGAACTGTCCGTGAAACTATTTCACGCGGCTG
ACCTTTTTGTGTGACGCCCGACACGAAGGCGCCACACTACACTGTGCAACGCCTCACAGG
TAGGCGCTACACGGCCAGCGTCGCACCCGTGTGATCCGAAAATTACTAAGTCAGTGTGCA
GCGCCTGAGAGCTAGGCGCCACACTATACAGTGTAGCGCCTAGCTCCTAGGCGTTGCACT
AGTGCAGCGCCTAGCTCCCAGGCGGTGCACTAGTGCAGCGCCTGAGAGCTAGGCGCCACG
GATCAGCCGCGTGAAATAGTTTCACGGACAGTTCATTCTATGATTTGATTTCGTTTATAG
GTC
>MITE_317 MITE_T_4262|chr7A|104653374|104653774|TATATATATA|57|F264 _
TATATATATATAGGACAAATGTTTCCTACAAGCAGTGGTAGTTACCACCACTTGCGTTTT
GTATGTTGTATGTAGTATCTATCGAAACCGAGAGTATGTACGTGTAGTATGTAGTATATA
ACAATGATTAGGTAGTATATATACAAATTTTTAGGTAGTATGTACCATTTTTTGAGTATG
CTCTTTTTTACGTACAAATATGTACGTATTTCACAAATATAACAAAAACTATGGGCTCAT
ATGCAATTTTTTCATGTAACTTGCTTTGAAATATCTTAGATATATTATATGAACATATTT
AAAATAATAAAATAGTATATATAGTACCACATGGTAGTATATGAGATATGTAGGGTAACT
ACCACCGGGTGGTAGGATGGATTTTCCCTATATATATATA
>MITE_318 MITE_T_123885|chr5D|531464980|531465767|AT|17|F5815 _
GACCGCCGGCGGCACGATCACTAGTAGAAAAACGACTTTTAGTACCGGTTCGTAAGGACC
TTTAGTACCGGTTCTGGAACCGGTACTAAAGAGTGGGGGCTAAAGGTCCCCCCCTTTAGT
CCCGGTTTAACACGAACCGGGACCAAAGGCCCACCACGTGGCACGAGGCGCGCCGTGGTC
TGGGGGACCTTTAGTCCCGGTTGGTAAGGATTTATTATTATTATTATTGAAATAAAGCAA
AAACAGCCAGACTACTGGGCCGGCACGGCCTGCATACGACTAGAAACCCAATCTCTAGTT
GGGCCAGGATGCAGGCCCGTACGGCCCCGTAGGCCCCACAGGGCAGAAGACTTGCAATAG
GCCCACAAAGGCCTGCTTAGAGAGGAGCTCGACACGGTAGCCGCGGCGGGGCTTATAAAC
CGGTGCGAGCTCCTCTCAACTTGCGAGGTGGGACTAAACATTGTGCACTGCGGGTGACAG
CGCACCACCTTTAGTACCGGTTGATGGCTCCAACCGGTACTAggggggggggggTCTTTA
GTACCGGTTGGAGCCACCAACCCGTACTAAAGGCCACCACCTCTTTAGTACCGGTTCGTG
GCACGAACCGGTACTAAAGATTCGCCACGAACCGGTACTAATGAGCGTCGCCCGCCTGGC
CGTTGGAACCGGCATTAATGGTCACATTAGTGCCGGTTCAATACCAAACCGGGACTAATG
AGTTTCACATTAGACCCTTTTTCTACTAGTGGATTGCCGTCTCCCAGTACACTGCGGCAC
GGCGGTC
>MITE_319 MITE_T_63848|chr3A|631290588|631290766|CTAG|23|F2548 _
ACCATTGTTTTTAAGGCGGTAAGGCGACCTAAGGCGAGCACCACCCATTCTAGCGCCTAG
GCGACGCCTAGGCGCCTAAGGCGGACGCCTAAGCGCCTAAGGCAGGCATATTTGTAAGGC
GCTGCCCAGGCGCCTTATCGCCTAAGCGTCCAAGGCAGGACGCCTTAAAAACAATGCT
>MITE_320 MITE_T_21406|chr4D|93436751|93437058|TA|27|F868 _
CTCCCTCCGTCCATGAATAAGTGTACATATAGAAATTTTAGGACAGATTATGCAATGGAG
TAAAAAATGCATTGGGAAGATCCAAGCCACCATCTCTCTCCTCTTTAGTTACTCCACCCC
AATGAGCTAAGTGCATGTAGAAAGTGAGGAGACCATGTGTTGAATGTTATTGGTCTTGAT
TACCGTGTGATGACTGATGAGAGAGAAACAATTTTTCTACTTTAAAGTGCATTGGAAAGA
TAGAAGTACACTATTTTGTGTAAAGAATTTAAATGCCAAACATACACTTATTCGTGGAGT
GAGAGAG
>MITE_321 MITE_T_64805|chr3A|50722680|50722854|TA|48|F2619 _
TCTAATACTCCCTCCGTTCCTAAATATTTGTCTTTTTAGATATTTTAAATGGACTATCAC
ATACGGATGTATATAGACATATTTTAGAGTGTAGATTTACTCATTTTGCTCCGTATGTAG
TCATTTGTTGAAATCTCTAGAAAGACAAATATTTAGGATGGAGAGAGTAGTAGT
>MITE_322 MITE_T_127728|chr6B|13948394|13948920|ATAT|16|F5973 _
TTTAAATAGCGAGACCCTTCTAACAGGAAGGACATAACACCACAACACCGCCTAACATAC
AGTAGATCAATATTTTAAATAGCGCGCTAGAAAATATAGCGAGACCCTTCTCTAAATGCT
ACACAAGTTATAGCACGCTAATAGCGTGCTATATTTCAAAATAGCGTTTGCaaaaaaaaT
CAAATATATCTAGAAATAAAGTATTTAAGCAACTAAATTTTTCATAGGAGCAAGCAATAT
ATGCATCTGATAAAAGGAGTGAGAAAGCTAGTGGGAGAATCTCATAAAAGGAGTGAGAAA
GCTAGTGGTCGTGGGTTGGTTTTGGCCTACTGGGCCTGCTGGGCTGTGTTTATTTCAGTT
TTGCATGGTCTGCACGTTGTAGCGTTACAACGTTACAACGTTATAGCGTGTGTATCGCGC
TAATTACGCGATTAGCACCGTAGCGTCCGATTTTACCAAAACATAACATCTCCCTTCCAA
ATATGCTATAACCGCGTTATAACGGCGAAATAGCGCGCTATTTAAA
>MITE_323 MITE_T_836|chr6D|455258338|455258790|TAA|46|F79 _
GGGCATCTCAAACACCGACCTGCAAATTCATCCGGTATATGTCCGTTTTTGTGTCCGGAC
GTGGTCCGAGAAAATGACACGGGAGGGAGCCATCCAACGCTAATTACAAAGTATCTGGCT
GGGAAGAGAAAAAATAGGTGAGGACCATGCATGTGTTGGGCTATTTGTGGTGCGGTCTCC
GGTTGGGAGGAGAGCGAGAGGATAGGGAGACCATGCATGTGAagagagagagagagagag
aaaagagaggagaACCATGCAGATGCTTTTGGTTGGTCAAGTGGATGTCCGGACCCTGGT
ATAGCTCTTCCATGTTTGTCTCGTATTTGCCAGAAAACGAACGTCCGGACCACTTCGCGG
ACCGATGCAGGACTGCGTTGGATTACAAAAGTGAACAAGAGTGTCCGGTCGGACATATAT
CGGAGTTTTGCGGGTCTCCCTTGGAGATGCCC
>MITE_324 MITE_T_77770|chr7B|13842877|13843033|ATTTGATG|11|F3316 _
CAGTGGCGGAGACAGGCCTGGGGCAGCTGGGGCTATAGCCCCAGGCCTACTAACAAATTC
CCTTGTAATTCATTTAGAGAAAGCATAGAAAATCATAGAAGTTTTTCACTCACATAGCTT
AGCCCCAGGCGCAATCGACTTCTAGCTCCGCCACTG
>MITE_325 MITE_T_15885|chr6D|36066684|36067012|TA|45|F681 _
CTACCTCCATAGTGGGTAGTAACCATGGTTTTCACTTTCAGTGAGATTTCGGTGAAATTC
ATTGAATTTCAGTAATTTCAGCAGACACTGAAATATTACGTTTCGGCCAAAATATTTCAG
CAATTTCAGTATAGCACAACAATTCCAATatttttcaaaatattttttaaatttttcaaa
tttttAATTGAATTCAAGTGAATATTTCGGTCATTTGGCTGAAATGAAAACTGAAATCAC
TGAAATTCACTGAATTTCAGTGATTTCGGTTGGTGCTGAAATTTTTCTGAAACTGAAATT
GAAAACCATGGTAGTAACATAGAGGTAG
>MITE_326 MITE_T_26763|chr6B|245189767|245190058|TA|36|F1068 _
CTCCCTCCGTCTAGGTGAGTAAGTTATCTTAGGATCTGCATCGTGACCAAGGAGGAGAGA
AAAACGAGAGACATTAATGTCTATTTGCTAATTAATAGTATTGCATGCAATGAACTAACC
ACTGCATGTCGTGTTTGATAGTCTCAAGTCATTAAAAGCATGCACACCCTCATCTCTTAT
TGGTTGATATGTCAAGAAACAAGAAACGAGGTAGAGGTTAATGCACCGCGCCTAAGTGTT
TTGGGATTATTTGGTTTTCGTAAGATGACTTACACACCTAGACGGAGGGAG
>MITE_327 MITE_T_127760|chr1B|554635242|554635766|TTA|15|F5977 _
GGACGTGTTCGGTAGCCCTCCGTGGAGGACAAATCCTCAACTCCAACTCCATGAATCCAG
CTCCAGCTTATCACGATCGATCCCGGAGCTATCGATCTGTTCGGTGTCACCGCTTCTCGC
TAGCACAAGGGAGCGAACCTGAAGCCCATAAAATCGCCCCTTTCTGGCCCATCAAGAGCA
GGCTGGCAGTCCAAAAGGTGGGGGGGAAGATGGGCTGGGCCACAGGCCTGGTCGGGGACA
GGAGGGGGACTCGCGAGGGGAGAGACGACTCCCGACAAGAGAGACGATTGGGAGCGAACC
GGTACGCCAAGAATTCACTTGGTGGTGGCAGGAGCCGGTAATTATCTCTCAACTCTTGAT
TCCAGTTTTGGAGGAGCTGCGATTTCCCAACTCCATAACTCCACAGATTTCGCACTACGT
TTTTAGCCAGCTTCTCTCATGTAAATCCTGGAGTGGAGCCGTTCGGCTGGACTCCTGGCT
GGGAGTTAGAGGAGTTAGGAGTTGGTGGAGTACCGAACACGCCC
>MITE_328 MITE_T_121698|chr5B|642230869|642230950|TA|85|F5614 _
CTCCCTGCGTCCCGAAATGTAAGACGTTTTTTGATACTATCATAGTGTCTAAAAACGTCT
TACATTTCAAGACAGAGGGAG
>MITE_329 MITE_T_8838|chr2B|505013345|505013705|TA|39|F494 _
CTCCCTCCGTTCCTTTATCTAAGGTGTATTATTTTTGGCACGGTGACCAAGGCACATGAT
TATAGATGTGTTAGGACAAAATTACCCTTGGCAAATTTATTGGTTAGTAGCAAGTAAATC
AGTTAGTCCAGGAAAGTAAGAGATACGGTACAATCGACATAGATAGTTTCCTCCTTTTGG
TACAAGGAGGGATATAGAAAATCAGGAGAGAGATACTTTTCTTTTTCTGGAGGGCTAACA
AAGGAATTATGAGGAATTAGAAGAAATGCATCTTACATTTTGGAATTTTATCAAAAAATA
ATATATTTTTTTGAGCAGAATCAAAAAATAAATACGCCTTATATAAAGGAACATAGGGAG
>MITE_330 MITE_T_62601|chr3B|716526624|716526805|AT|57|F2506 _
TGGTTTGATGCCAAAAGTTGGCATGTCAACATTTGGCAAATGCCAAATATTGGCTAGTGT
TTGGTTGGTGACCAATTTTACTTGCCAACCTCACAAGAAGTTGCCAATTTTTGGCAACTT
GTGAAATTGCCAATTGTTGGCTTGCCAAGTATTGGCAATGCCAAATGTTGGCATCAAACC
A
>MITE_331 MITE_T_20072|chr7A|138078553|138078864|ACT|38|F828 _
ACTCCCTCCTTTCCGGTTTATAAGGCTCAATTCAAAAATCTCACCAACCAAGGTAGATGA
TGAGTGGTCGAATATTTTTTGTAGTTTGCAAAAGCACCCAATTATGCTCTTGTTTTCCTC
AAAAAATTATGTTTACGAATGCATTAATTACAATGCATGCATGCATTGGTCAGTTTTCTC
TTAATACTTGCATGCAATGATTTAATGCACCTTGAAGTCTGAACATGTGATGGGGAACAA
CCAAATTGAGCCTTATAAAATGGAAAAACTAAAATTTTGAGATAAGCCCTATAAACCGGA
AAGGAGGGAGT
>MITE_332 MITE_T_3772|chr1A|14852328|14852735|CCA|412|F237 _
ATAGAGACATGATTTTCAGCACCTGGGTGCCCCTACACCCTCTATGAACAGTaaattcaa
aacaaattcaaaaaaatcaaaaaaaTTCTGAAACTTTGGGACATCGAACATCATGAAACT
TTTGACGATCTTGCAATGTTTTAGCTAAAAACAACATTCGAAGAGCACTCAAATAAAAAA
ACAAAATCATTGTTCAAAGTGTATGTACATTTTTGAGCAGTGATTTTGTTTTTTTGGTGA
GGGCTCGACGAAGGTTATTTGTTGCTGAAACTTTGCAGGAACATCAAACCTTTGATAATC
TTTGATCCCTGAAAGTTTCAGATTTTCTTGATAGTTTTTCAATTTTTTATGAATTTACTG
TTCATAAGGGTGTAGGGGCATCCGGGAGCTGTTAGACATTTCTCTAT
>MITE_333 MITE_T_125662|chr5A|678567266|678567871|CG|56|F5873 _
AAATCACTATCCTGACCTTTTGAATGAACTTTGTCACAAAATGAACTCGACGTGTTTCTC
aaaaaaaaaTGAACTCGACGTGAAAGTATTTCACGATCTAACCCTGTTAGCAACGCCATA
GTCCGCGGCGTTTCTATTCAAAGAAGAAACGCCGAGATAGCTAGCGTTTCTGATCAAAAA
AGAAACGCCGAGGTAGGTAGCGTTGCGGACCAGGTAAGAAACGCCGAAGGCGCTGGCGTT
TCTGGCTATCATAGAAATGCCAAAGAACCAAGACGTTGCTGCCCTTTTTCATGTGCATGT
GGAACCTGGATGAACAACCTAATTAATAAGGCTAATTAATTATAACCAAAGAGGGCAGCA
ACGTCATGGTCATTGGCGTTTCCATGATGGGCTGCAACGCCAGCGCCTTCGGTGTTTCTT
ACCTGGTCCGCAACGCTAACTACCTCGGCGTTTCTTCTTTGGTCAGACACGCTAGCTACC
GGCGTTTCTATATTGGACAGAAACGCCGCGGGCTATGACGTTGCTAAAAGGGTCAGATCG
TGAAATACTTTGACGTCGAGTTCATTTTATGACAAAGTTCGTCTAAAGGGTCAGAATAGT
GATTT
>MITE_334 MITE_T_100589|chr4B|399946940|399947046|AT|19|F4418 _
TATGTACTCCCTCCGTCCTACTCCCTCTGTTCCGATTTACTCGTCGTGGTTTTAGTTCAA
ATTTGAACTAAAACCACGACGAGTAAATCGGAACGGAGGGAGTATA
>MITE_335 MITE_T_41865|chr5B|678625669|678625923|AGCCT|90|F1775 _
AGCGGGAGAGTATCTGGTGCTACCACCCCTTAGGTGCTACCGTGATACGGGCTTCTGGGC
CGTTGGATTTTCAGATCGGACGGCATCTAGGAGTGGTTGGATCTGCTGGACCTATGCATA
ATTTTTGGACTCCTAGTAGGCTTTTCTGCAAATGTTGCTGAGTTACTAGGAGCCGTCCGA
TATAAGAATCCGACGGCCCAAAAGCCCGTATCACGGTAGCATCTAAGGGGCGGTAGCACT
GGATATTTTCCCCT
>MITE_336 MITE_T_58899|chr2D|68599159|68599359|GGC|17|F2260 _
ATGGCCAGTGGCGGAGATAGTGGGACCAGCAGGGGCCCTGGCTGACGTTTGGAATTTGCT
GCTAATTCACTGATGAACAATGCATAATTAGCAATATTTTGATGTTAAATGTCTATTTTC
CTATGCTTTGGCCCTCCTTAACGTACTTTGACAGCACTTGGCCCACCTGATCCACATTTC
CTGGCTCCGCCACTGGGCAT
>MITE_337 MITE_T_123561|chr7B|493199307|493199990|ATGCCA|14|F5790 _
CTAAGGATGGCAATGGGTCGGGTTTAGATCGGGTTGAACAATATCAAATCCATATCCATA
TCCATTCAGACAGTCTTTGCCCGCCCATGAAAAAATCCATGGATGAAAAATTATGTCCAT
GTACAAACCCGATGGATATACATACCCACTGGATATCCATTGGGTCCTCTCAAGACATAT
AAATAAGACATATAAAATTGTTAACATAAGGAGGTAAGCTATTCCATTCTTCACCTCGTG
GCAAGCTAAGCATCACTTATAGTAAATCAAAGTCCACTAACAACCTACTATCATTTAGTA
TTTTTTTGAAAGATGAGAATGATGAGGAGATAAAAATAAGGGAACGGGGCGCTGGAGTAC
GTTACGGTGGGGATTGAATGTCAACTAATAAAAGTTACGACGAGGATTGCCCAATTTCTG
TTGCATGCTTTAGATAACAAAGTGTTATATTGCAGTGGAACATGTGACATTGGGGTAGGG
ATAGCAGATTTTTTCCATTAAGTAATACTATCATGTCGGGTTTGGGTATACCCATGGGTA
CAAGATTATATCCATGCCCTATTCGCAAGTAATCGGGTTGGGTTTGGGCATCGCCCGTGG
GCACAAAAGCATATCCAAACCCTATCCATTCGGGTCGGATATCCATGGGTATCCATGTCC
ATGGGTAAAATTGCCATCCTTAG
>DTT_Hvul_Thalos_BQ463852-1 _
CTCCCTCCGTTCCTAAATATAGGACTTTTTAGAGATTTCACTATAGACTAGATACGGAGC
AAAATGAATGAATCTACATCCTAAAATATGAACACATGCATCCGTGTGTAGTTCATAGTG
GAATCTCTAAAAAGGTCTTATATTTAGGAATGGTGGGAG
>MITE_338 MITE_T_95323|chr6B|500227344|500227459|AT|120|F4152 _
ACCCCCTCTGTCCGGAAATACTTGTCGGAGAAATGGATGTATTTAGACGTATTTTAGTTC
TAGATACATCCATTTTTATCCATTTCTGCAACAAGTAATTCCGGACGGAGGGAGT
>MITE_339 MITE_T_7057|chr4A|110087358|110087732|TA|10|F407 _
AGGGCATGGGACCGTGGGGACACCAGGACACTCAGCAGCGTAAAGGAGCAACTTAGGGCA
TGTACAATGGTGGCATATGGATACATATGCCCCATGACAAAAAGTAATTTGAGGCACTTA
CATTTATTTTTTCCCCAATGCAAGCTACCGTTAGTGGGCCTCATTAAGAAATAGAAAAAT
AAAGACTCTAGTACACATGCATCTCTACTTTCACTCCAACCTTTTCAGCTTTTGTCACCG
GACCACACTTTTTATCTTCAAGCACCCGCCTCCTGAAGAGGATCCCGCTTCCCTATCCGA
ACCTACTTTATGTCATATCCGATCCTACATGGCATGCGAGGCATCACCTTGAGGCTATGC
ATTGTACATGCCCT
>MITE_340 MITE_T_4561|chr5B|495655150|495655548|TAA|43|F272 _
GAGCATCTCTAGTGGATCATCTATATGGACGTGTATAGCAAATATACATGATGCGAGCTG
AAAAACTGCTCCCAGCGACTCGTGTAAAAGGGCGTGTAAACATCCACACCTAGGCCATGA
CGGTACGAGGCGTGGAACTAAACATGAGCAAGCCACGCTCGTGAGCTCGCGAAAAGGAGA
CCGCTGCTTCATCCCGCGCCCGCCCGGAGGAAGGATCAGAGGAGCTCACCCCCAGGTCGC
CGTCGCATTTCTTCTCCGGCCGCCGCTTTGTCCTATATACACGTCCTAATTTACAGGTTC
CACTGCAAAACTGGGAGGTGCATAATTTAGCAAGGTGTATATGGATGTGTATATGGAGAT
ATACACGTCCAAATTTACACCATCCACTAGAGATGCTC
>MITE_341 MITE_T_7448|chr2A|640097710|640098080|TA|17|F422 _
GGGTAAACTCGGGCATGGGTAGCCCGGCCCGACGACCCGGCCCAAAAAACCCGGGCCGGG
CTTGACATTCGGGTCGGGCTCGGGCTTTGTTTTGCAGCCCGAAAGATAGTTCGGCCCGGG
CTCGGGCTTCATCTTTTCTGTATTTCGGGCCGGGATTTCGGGCTTCGGGCCAGGCTTGCA
CGTGAGCGTACTAAAAAACAGCATTCGGGCCGGGCTTTCGGGCTTCGGGCTTGATTTCGG
GCCGGGCTCGGGCTTGAAAACAGGGAGTATTTTGGGCTTCGGGCCGGGCTCGGGCTTGAG
AAATGAAGGTCGGGCTTTTACAAGCCCGGTCCGAAACCCGGCCCGGCCCGACGTTTGCCC
GGGTTTACTC
>MITE_342 MITE_T_77857|chr7D|301885649|301885804|CATATATTTG|40|F3326 _
GGGGATTGGATGATTTGCCCCACTTTACAAGGGGTTGGCTGATTTGCCCTTTGATTGTCT
CAATGACAGTGGCCCCGGGCCCCACCCGGTAGCCTCTCAggggggggCAAATGATCCAAT
GGCGAAGTAAAGTAGGCCAAAAGATCCAATTTCGC
>MITE_343 MITE_T_28667|chr3B|761834687|761834971|TCAG|21|F1154 _
GGCTCATACAGTTTGGAGGATTTCTATAGGAAAAACGTAGGAGCAATCATTCAATAGGAA
AAATTCCTATAGATACATTCGGTTTATAGGACACGCGTACGGGAATTTCATAGGAATACT
ATTCATTTCCTATGTTTTTGGAGGAATCTACACATCCACTCAAAGCTCATTTTATGCGTA
GAAACGAGGCAAGACATTTCCGTAGGATGGCAAGTGTCATCCTATGAAATTCCTATACTA
TTCTTAATTCCTACGTTTTGATTTCCTCCAAACTGAATGACGCC
>MITE_344 MITE_T_18426|chr7D|123461338|123462137|CTTTG|25|F762 _
GGTGTGTTTGATAGGGTGCATGGAGGGTGTAGGGCAAAAGTTTCCAATCCGACCCACTTT
TGCTTGTTTGGTAGGGTGCATGGGCTCACCTGAGCTTTGTCCATCTCATGCATAAAAGGG
CCCTCAACCATGCTCATCTCATGCACCCCAAACAGGGTGCATAAAGGTAGCCATGCTGGC
CCTGACCCTCGTCCCCACCCACCAGATCACGTTCAGATATGTTTATATTtaaaaaaaatg
ttcaaatttcgaaaaaatattcaaattttgaaaaaGTTCAGAATTTCGatttttaaaaaa
gtttagagtttcaaaattgtttaaattttcaaaaaattGTTCTGAATTTCAAAATTTGTT
TGAATTTTTAATAAGTGTTTTAAAAATTCCaaaaatgttcggaatttagaaaaataaata
tttttgaattttgaaaaaaaccataatttcaaaatatatatataatattcaaatattGTT
TAAATTTTCGAAAGTTCAGAATTTCAAATATTTTAAATTTTCAAAATATGTTTAGAATTT
CAAATTTTAATTAGTTTTGAAAAAATATTTAGAATTTCAAAATTTGTTTCAATTTTGTTC
ATCATTCAAAAAATTAGAATTTGAAATTATTCAGCATGTCTAAACACATGCAGGCTGCCA
AACAAAGTCTCAGCTCAGCATGTCTCAGCGCATACATCGCCGCCAAACAACAGCAACTGC
ATGGACTCAGCATGTTTACACTGAGCATGTATGAGAGGAGAACAACTAGGCTAGGTCCAT
ACATGCTACCAAACACACC
>MITE_345 MITE_T_10851|chr2A|6326890|6327233|TA|34|F571 _
CTCCCTCCGTCCAGGTACATAGGGCATCTAAGGTGCTGCATCGCAACCTAGGTGTGTGGA
GATTGGATGGAGAAGACTAAACCAAAAATCAATGACAATAATGATTCCTACTTGGCCGAT
TTGGAAAATTGGAAGGAGCCAACCACAACGTTGGTTTCCCATGCCATTAATTCCTAAATA
GCAACATGCAATACCTATTTAATGCGCCAACCAATGAAAATGTTAGCATGCAAAATGAAA
ATTAATGATCATAAAGAATGAGGAACTTATTACATGCATGGTGACTTATATATTTGGAAT
ACTAATTTTTCGTTAGACGCCCTATGCATCTGGACGGAGGGTG
>MITE_346 MITE_T_80488|chr1A|129743654|129744379|GCGC|11|F3433 _
GGCGTGCGAAACGTCCGGTCAGGGGCGGACATGTCCGGTGCGGCGCGATGCGATTTGTTA
GGGTTTCGGGGGGAAGAAGAAGCTTGGATCTCGGAGGGGGTCTTTAAATAGGCATAGGAG
GAGCTAGGAGAGTCCAAATGAGGTGCGGTTTTCGGCCACGCGATCGTGATCGAACGCTCT
AGATGATGGAGGGGGTTTTGGTGGGTTTTGGGCCAAATTGAAGGGGTGTTGGGCTGCAAC
ACACACGAGGCCTTTTCGGTCACTCGGTTAACCGTTGGAGCATCAAACGAAGTCCAAATG
GTACGAAACTGGACAGGCGGTCTACCGGTAGTAAACCAAGGCCACTTGGCAAGTCTCGGT
CCAATCCGGAAATGTTTAATCCCCACACACGAAAGAAAGGTAGAGTTGACCACCGGAGGA
GAACGAAGCGCCGGAATGCAAAACGGACAACGGGGAAAAAGCTCGAATGCAAGAGATGAA
CACGTATGCAAATGCAATGCGCATGATGACATGATATGCGATGCATGACAACGACAACAA
CACACGGAGACAAAAACCCAAACCCGAGAAAATAAAATAACTTAACGCCGGAAACGGCAA
GAGTTGGAGTACATATTGGGTAAATCACATCCGGGGTGTTACAGCGGCCATGGACCCAGC
TGTCAGCCTCTCCACGTATAGTCCACATCCGACGGATGTCGTTCATTGACCACGTTGATC
ACGCC
>MITE_347 MITE_T_17495|chr6B|151692609|151692933|ATCATACG|13|F718 _
TAGACCTGGCCATCCTCCATGCCGGGATGGGCTTCGGCCGGGCCTGACCGAGCCCGAGGT
AGAAAACTCAGGCCCCAGCCCGGCCCGGCCAGGCCGCCAGGCCTAATTTTCAGGCCCAAG
CCCCGCCCATCACAACAAAAACACACATCGGGCCTCGGGCCTCCGGCCAGGCCTCTTCAG
TAAATGGCAGAAATAGTGGGCCTAGGCCCGGCCCGACCTAGTCTTCGGGCTCAAACCTAG
GCCTCGGCCTGGCCCGGGAGCAGCGTCGGCCTGGGTCGGGCCTGGCTTTTTCGGGCCCGG
CCGGGCGGCCCATGGCCAGGACTA
>MITE_348 MITE_T_3262|chr6A|591797768|591798182|TA|55|F215 _
CTAGGAGCCTGTTTGGGACTACTCTGCTCCTTTAAATTCAGCTCCGCTCCAGAAAACACA
AGCCAAACGGGGTAGCTCCACAATATGCCGCTCCGCAAAAAAACTAGAATCTGGTGTACA
ACTCTCAGTTTTTTATGAAGCTCTTCAGGGGTGCTCCAAAAAACTCTAGAAGCTGGAGTT
GGGTGGAAATTACCCACCACTGCCACCACTAAGTGGATACCCCTTCGTTTCTCCCCCCTC
AACCAATCAAACAGATTCTTTCCACCAAATATCTCATTCTTGAAGCTGGAGCTAGATGAC
AGCCAAACATTCTCCTTAATAGTACTACAACTTTTAGATGAAACTGCTCCAAAGTAAATT
TAGTGGAGCGAAACCGATTTTTATGAAGCGGAGCAGTCCTAAACAGGCCATAGA
>MITE_349 MITE_T_101174|chr2B|799224050|799224155|gc|110|F4455 _
TTTGGTGCCTTAAAGGCACCTGCCTTTGGGTCATTGACATGTGGGCCAGTCACCTGTTGG
GCCCACATGTCATAGACACAAAGGTAGGTGCCTTAAGGCACCGAA
>MITE_350 MITE_T_50817|chr3D|334641535|334641771|GT|64|F1993 _
ACTCCCTCCATTCCGTAATGTAGTGCGCCCACGCTTTTGAAATTCAACTTTGACCATAAA
TTTGACCAATAATACATAAATCATTTTACTAAAAAGTCATACCTTTGAAAACTTCTTTCG
AATAGGAATTCAAAGGTATCTATCATGCTTCCTCCACTCGCCCATGTTGATTAAATTTAT
GGTCAAAGTTAAATCTTGCAAAGCGTGGGCGCACTACATTATCGAATGGAGGGAGT
>MITE_351 MITE_T_10747|chr6D|238475696|238476041|TA|133|F561 _
CTCTTGGAAGTATGTACTCCTGCTCCTCATATACCACATAGATGAATCTTTTATACCTCT
TTATTCTTTTTAATATACTTCATTAATAATTACTAGATACCCCTAAATGAGTTTCATGaa
aaaaaaTCATGTGTGTCTCATATTTTCGAAGGTTTACATATACACTGATTTGTTTTTATG
TCAAAAAAGGTTTATTACGAAAAGTACGTCGCAAACGATATTTTTTCAACAAAACTCATC
TTGAGGTATCTTAGAATATTTAATAAAGTATATTGAGAATGATAACAAGGTATAATCAAT
GCGTATATGAGGTATATTAAAGATGGGAGTACATACTCCCAAGTG
>DTT_Taes_Hades_BJ276947-1 _
CTCCCTCCGTTCCAAAATAGATGACTCAACTTTGTACTAATAGTACAAAGTTGAGTCATC
TATTTTGGAACGGAGGGAG
>MITE_352 MITE_T_24792|chr2A|495960185|495960482|AT|41|F990 _
TCTCTAACATTATGAAGGGATGTCATGAAGCTACAGTGCAATCCCAGTGCAAAAGGAAGA
AGGGATGTCACCGGCACTGTAGCGAAGATAATGTGCGCAATTACTGTTCATAAAAAATAA
AATCCGAAATTAATTTTATTGCATCATAATTTTGTTTGTATGTAATTTTTGTAAATGTAT
ACAGTAGATTTGTAATTTGCAAATTAGTTTAAGTCATTTTAGGCTTAATCATATGGATGT
GAAGAAGGGATGTCAGGGTACTGTAGCTTCCCTACCATCCCTTCATAATGTTAGAGG
>MITE_353 MITE_T_42794|chr4A|658436099|658436347|AT|32|F1818 _
AGTACTCCCTCCATTCCCATATGTAGTGCGTATTAGTTTTTAGCTAGAATTCCACAATGT
AGTGCGTGTGAGCTGCTTTGGACAGAAATTGCCTTGAACTGTTCATGGGAGGTGCAGCCA
CAGCCACATGCATGTGTGCAGAGTGTGTGCATGCAAGGTTACTATGGTCCAAAAGTACAA
CTCCACGTCATGCCTTGGTTTTGGAGCTACATACCATGCGCACTGCATATTGAACCAGAG
GGAGTAGT
>MITE_354 MITE_T_50664|chr3A|13912644|13912881|TA|241|F1979 _
CTCCCTCCGTTCCACAATGTAGTGCACCCGCGCTTCCCGAGATTCAAGTTTGACCATAAA
TTTAACCAACGAGAACGACTATGGCGGGACCAAAAATTATATCACTGAATTCATATCGAA
AATACGAATTCAGTGGTATAAGTTTTGCTCCCGCCGCAGTCAGTCTCGTCGGTTAAATTT
ATGGTCAAAGTTGAATCTCGGGAAGCACGAGCGCACTACATTGTGGAACGGAGGGAG
>MITE_355 MITE_T_91755|chr2B|527699427|527699547|TA|13|F4001 _
CGTACGATCAAAATCTGTATGATTTATGTACGACAAGACTTATCTGGTGTGGTGGGCCCA
AACCTCGGGAAACGGGCCTGTCTCTTGTCGTACACATCGTATGATAAAATTGATCGTATG
>MITE_356 MITE_T_108733|chr5B|551407098|551407191|TA|86|F4926 _
CTCCGTCCGTTTCAAAATAAATGTCTCAACTTTGTACTAACTTTAATACAAAATTATATT
AAGATTAAGACACTTATTTTGGGACGGAGGGAG
>MITE_357 MITE_T_113899|chr5D|458811249|458811336|TA|92|F5178 _
CTCCCTCCGTTCCATAATTCTTGTCGTGGTTTTAGTTCAAATTTGAACTTGAACTAAAAC
TACGACAAAATTTTGAAACGGAGGGAG
>MITE_358 MITE_T_127755|chr7B|611668481|611669006|AT|27|F5976 _
TAAGGGCCCGTTCGGATCCTCTCCACGAGCCAGCTTCCTAGAATTCCTACGTGAATCGAT
CCTGAACGCTCCAGCTTCGAGGAGCCAGCTTCGCGGAGACGAGGATCCACCCGTGCAATT
TTTGCAGAGACGAGAAGCGGCGGTTGGCCAGCTTCGCTAAAACGAGAAGCGGGAGTTCGA
TGTAATTACAGGGAATGCCACCGCTAAGTTGCATACCGGTTCGGCGAGCCTCCCGATTTC
TTTTCTTCTGAGCTCTCGTAGGAACCAGCCAGTAGACGTGGGCGCATCAGGGTCATCCAC
ATCCTTCACTCCGAATTGGGCCTGCAGCCCATGCCATCATCTGTGTTCCCTAATAGCCCA
TGTACACGCCTTTCGCTCTAAACACCCCTGTAGCCCAGCGCCAGCGCACGAGAAGCTAGC
TAGAGCCTCCCGAACGCATGTAGCTCCTCACGGAAGCTGGACGCTGGTGCACGAAGCTGG
AATCGTGGATTTCCTGAACCTGGAGAGCTTCAGAACGGGGCCTAA
>MITE_359 MITE_T_80708|chr5D|142041877|142042601|TA|10|F3459 _
CACTAGTGTTGAACTAGCTCAATAACACTAGTAGGAAAACGACTTTTAGTACCGGTTCGT
AAGGAACTTTAGTGCCAGTTCTGGAACCGGCACTAAAGGGTGGGGACTAAAGcccccccc
cccACCTTTAGTCCCGGTTCAACAGGAAACGGGACTAAAGGCCCACCACGTGGCACGAGG
CGCGCTGTGGACTGGGGGAtttttttttatttttttGAAATAAAGGAAAAAAGGACCGCT
TACTGGGCCGGCACGGCCTGCATACGACTAGAAACCCAACCTCTAGTTGGGCCAAGATGC
AGGCCCGTACGGCCCAGTAGGCCCCATAGGGCAGAAGATTTGCAATAGGCCCACAAAGGC
CTACTTAGAGAGGATCTCGACACGGTAGCCGCGGCCGGGCTTATAAACCGGTGCTTGCTC
CTCTCAACTAGCGAGGTGGGACTAAACATTGTGCACTGCGGGTGGCAGCGCACCACCTTT
ATTACCGGTTGGTGCCTCCAACTGGTACTAAAGGGGGGTCTTTAGTACCGGTTGGAGCCA
CCAACCCGTACTAAAGGCTATCACCCCTTTAGTATCGGTTGAAGCCACCAACCGGTAATA
TAGGTCACAAATGACCCGGGAATAATGCATAGTCGTTCGAACCGGGACTAATGGTACCAT
TAATGCCGGTTCATTTACAAATCGGGACTAATGTGTCTCACGTAAAGTTGTTTCTCTACT
AGTG
>MITE_360 MITE_T_73614|chr3A|714941793|714941956|AT|35|F3013 _
ACTCCCTCCGTTCATAAATATAAGATGTATTAGCTTTTGGCCACATTCTACACGTATCAA
ATGTATCTAGACATGTTCTAGTGTGTACATTCATTCTTTTTAGTATGAATCTAGACAACA
TGTAGAACACCTAAAACATCTTATATTAAAAAGCGGAGGAAGT
>MITE_361 MITE_T_110683|chr1B|1833131|1833221|AT|96|F5034 _
AGTACTCCCTCAGATCCAAAAAAAGTGTCATGGCTTTAGTTCAAATTTGAACTAAAGCCA
CGACACTTTTTTTGGACTGGAGGGAGTACT
>MITE_362 MITE_T_31031|chr4A|244008235|244008512|AT|285|F1254 _
AAATCATATACTCCCTCCGTTTTAATTTACTCTGCATATTAGAGTTGACTGAAGTCAAAC
TTCGTAAACTTTGACCAAGTTTATAGAAAAGAATATAAATATTTACCATAACAAATCTAT
ATGATGCGAAAGTACGTTTAATAATGAATCTAATGGTATTGTTTTGTTATTGTACATGTT
AATATTTTTGTTTATAAATTTGGTCAAAGTTTACAAAGCTTGACTTTGACCAAAGCTAAT
ATGCAGAGTAAATAAAAACGGTGGGAGTATTTGAATT
>MITE_363 MITE_T_39254|chr4D|136189403|136189664|GAA|54|F1628 _
GGGTCTGTTTGGTTGGAGACTAGTGTGGCCAAGCCAAAGTGTGGCTAGCCACACAAGTAT
GGCAAACCACACAAGTGTGGCTGAGAAATTGGACGCCAAACTTTGGCAAAAGTTGGCAAA
AAAATTGTCTCTATGACAAGTGGGCCATAGTGGCAATAAAGTGTGGCAAGCCAAAGTGTG
GCAAAAACCAAACACATGCCAACTAAACTATGGCTGCCAAATTTTGGCTTGCCAAACTGT
GGCTGGGAACCAAACAGCCCC
>MITE_364 MITE_T_35109|chr5B|545363466|545363737|TT|36|F1442 _
TGGCCTGGCGCCCATGGTTTTAAATAGCGGATAGCGGGTTGGTAGCAGATTGGGGTCCGC
GTAGCGGAATGCGGATAGTGGGATATTGCGGGCGCTATGTCCGCATAGCGGATTTGTAAA
AGCACTAGATTATTGTTTCTATTTCTAGATCCTTCACAAAAAGTAATGATATTTATTTTG
ACCAATAGCGGATGCTATTGCGCTAGCGCTATTGCGGACGCAATAGCGAATGCTATATCC
GCTATTTGAAACTATGTTGGCGCCTAGCCCA
>MITE_365 MITE_T_83280|chr3D|439812721|439812852|GC|17|F3608 _
TATACAGACGAAAAAGATGGACGATGTGAGGACGACTACCAATCCCTGTGGCCGTTGCTC
CCATGTAGACATGCATGTACGGCTGGATTTTCATGTCGTGCATGAATCGTCTGGGATTTG
TCGTCTGTATA
>MITE_366 MITE_T_22179|chr4D|491562593|491562898|CAA|14|F905 _
GGCCTCCTTTGGTTTGGAGGAATTTTATAAGAATTTCATAGGATAGGATTTCTATAGGAA
AAATTCCTTTAGTGCCCTTTGGTTTGTAGGAATAGAATCCTATTCTTATGGAGGAATTCT
TCCTATCCTCCACATTTCATAGGAAAATAAACATTAGCCTAGACTCAATGGAAAAAATCT
TATGATGAGAATCAAAGGACATCTCCTTTCCTATTCCTACTCATAGGATTTAAGATGCAT
GTCATCTCATTTTCTATGACTTTCCTATTCCTATGACTTTCCTACCCTATGAACCAAAGG
AGGCC
>MITE_367 MITE_T_126037|chr7B|265166783|265167375|AT|10|F5885 _
TGGCGAGCCACTCGGAGTGGTAAATTTCTCGGATAAACTCTGTTGCCAGGAGCTAGGGCT
GGACCAAAAGCTCGTAGCTCGCGAGCTTAATGAGCGCTCGATAGTTCAGCTCGTTAAGCT
CATAGCTCGCTTCTTAATGAACAGAGCCAATCATTGATTTTAGCTCATTAAGCTTAACGA
GCTTAACGAGCGAGCTAACGAGTTTCACGAGTAGCTCATTAAGCTCGTTAGTAACAACAC
AACACATATTTTCATATTACGTGACAAACTTTTTGTAGCATCTCAGCCCATCTATTTAAT
CTAATAGACATATGAGGCAACAAACTACTTTATTTCTTTTTGTAGTCACCATATTTCATC
TTGAAAACCATACCTACACATTCATCACGTATATCATAACACATTATAATTTATTAACGA
GTGCTCGCGAGCGCTCACGAGCTTAACGAGCTTCAAACGAGCCGAGCCGAGCAGGGTTTT
CTGCTCGTTAATCTTAACGAGCTTAACGAGCACGAGCTTAACGAGTACGGGCTTAACGAG
CCGAGCTGCTCGTTAGTCCAGCCCTACCAGGAGCTGAGCCACCTCCTCGCCA
>MITE_368 MITE_T_66372|chr4A|66389971|66390141|AGT|13|F2696 _
GGCGGAGCCACACAAGATTGGTTGGGGGGACAAGATAGAAAATGTCCAATTCTAGGGGGG
TAAAAGTTGTATATTTTTTTCCAATCTGCACCTCCATATAAAAAATTTCTTGACAAAATT
TACCAAACCTAGGGGGTCATGGCCCCTGCAGGGTTGCATGTAGCTCCGCC
>DTT_Hvul_Stolos_AY661558-1 _
CTCCCTCCGGTCATTTTTACTCTGCATATAAGTTTTGTCGGAAGTCAAAGTATATCTACT
TTGACCAAACTTATaaaaaaaaTTATCAACATTCACCATGCCAATCAATATTGTTAGATT
CTTTACGAAATGTAGTTTCCTAATGCATATATTTGATATTGTACATATTGATATTTTTTA
TATAAATTGGGTCAAACTTTGCAAAGTTTAACTTGACCGAAATCTAAAACGCGGAGTAAA
AAGGACCGGAGGGAG
>MITE_369 MITE_T_120312|chr2B|677045429|677045510|TA|85|F5494 _
CTCCCTCTGTAAACTAATATAAGAATGTTTAGATAACTAAAATGGTAATCTAAACGCTCT
TATATTAGTTTACGGAGGGAG
>MITE_370 MITE_T_59053|chr3B|697172340|697172538|TG|25|F2275 _
GCCATGCCATGCAGTGGCGGAGCTTCTCAGGGGCCAACTTGGGCCGTTGCCCCCCCAGCC
CATGAAAATTTTCTGAAATACCCCTTAGTATTTGGCCCATATCTCAAGCAAAATCAACCC
AAAATACATATTGTTTtgcccccccagcccattgcccccccTAGATTTCAGCCCAAGCTC
CGCCACTGATGCCATGGC
>DTT_Hvul_Hades_509D2-1 _
CTCCCTCCATCCCAAAATAACTGTCTCAACTTTGTACTAGCTCTAGTACAAAGTTGTACA
AAGTTGAGACAGTTATTTTGAGACGGAGGGAG
>MITE_371 MITE_T_9016|chr5B|652341106|652341463|TA|41|F509 _
TTCGTCATCCTGGGTGAGGAATAGTTATTCTTCACCCCCCCTCTATTTTAACATGAATGC
ACCATAATTTTATGTTCCATAAATTTTGTCTTATTTCAGACATAAAAGGAGAACGTAAGA
AAATATATAATCGCCGTAAAAAATATTTTATGTTACACAAATTTCAAACGTAAAAATATA
GTGTAAAATGTACATAAAATGTAATTTTTCTGGTCTTCTGACATATTTTTATGCCAAATT
TTACGCAGTGAATTAATATGACTGTAACTATTTGTATTTAAAACATAATTTGTTTATGAA
ATGATCGTAAGATTACCTCGGGTGAAGAATAACGTATTCGTCACCCTGGGTGAGGAA
>MITE_372 MITE_T_122319|chr1A|28705660|28705729|ATAT|71|F5699 _
TAGTTGTCGCTCAAACGGATGTATCTAGCACTGAAATACATCTAGATACATCCATTTCAG
AGACAACTA
>MITE_373 MITE_T_42757|chr4B|394396107|394396355|AAAG|253|F1813 _
TACTACTCCCTCCATTCCATAATATACTGCGCACACGCTTTTTATGATTCAAGTTTGATC
ACAAATTTAACCAATGAAACGTGGGTTATGTGTCATAAAGATGATACCATTGAATTTGTT
ATTCAAAAAAAGTTTTCAATGATATAATTTTTCAATAACTTGATTTATGTATTATTGATC
TAATTTATGGTCAAACTTAAATCTCAAAAGGCATGTGCGCACTACATTATGAAATTGAGA
GAGTAGTA
>MITE_374 MITE_T_8720|chr3A|58887896|58888256|GAT|21|F489 _
GGCCCTGTTTGGATACTCTAACTCAGTTAAAGGTTGGAGTTAGATTCTAACCTTGAACTA
ACCCTAGACTAACTCTAAGCAAAGAGCTGTTTGGATCGTAGGGTTAGATTGACAATAAAT
ATTCTTTCTCAATCATTTGACTACTTTCTCAATCATTCAATCATGTTTGAATGGGAAGGA
TAACtttttttactattttttCTAGTGGGCCTAGGAGAACTAATCCAAATAAGCTCCTCT
AGTGTGGGCTACTTTTTTGAGGTGAGTTATATCCAACTAACCCATCATGTTTGATACTTT
TAGGTTATTTGAGCCCCAACTAACTAAAACTAACTCTAACTTAGGGATCCAAACAGGGCC
>MITE_375 MITE_T_6824|chr5D|410251892|410252268|CG|19|F394 _
AGCTCACTGGAGGCCTCCAGATTCAAAATTCAAATTTCATTAAAATTCATATTTTTACAT
TTCaaaaaaatctgaaaaaaataaaGATATACATGAAGGCATAACACACATGTGTGTAAA
TTTTCAGGGCAAAACACGTTGAAATGAGGGCTGTGCAAATAAGACAAATCTGGGGTTGTT
TAACACATGATACTATTCATCCTCCCAGGCCATGAATTTGTCTTTTTTGTATAGGTCGCA
TTTCAACGTATTTCATCATGAAATTTTACACACATGTGGGTTACATCCTTACATACCCGC
AtatttttttttcagaattttttgaaacataaagtttgaatttgattttttCGAAAATAA
AGGCCTCCATGGAGCT
>MITE_376 MITE_T_50763|chr1D|298552043|298552280|TT|38|F1986 _
GGGGACTGTTTGGTTGCCAGCCTTAGTTAGCCACGCCAAAGGTGTGGTGTGCCACAGCTT
CCTAGGAATACGTTTGGTTCTTTACCAAGGTGCGGCTCGCCACAGCTCGAAGGAGCTTTT
TAGAAATTTTCGTCTAAGGTGTGGCGCTCGTTTTAGCCGCCACACTTTCTGCGGCGCCCA
CACCTTCCTCTGCTTAGGCGTAGGCGTGGCAAACTGAGTGCCCAACCAAACAGCCCC
>MITE_377 MITE_T_89722|chr4B|165298985|165299108|TA|129|F3863 _
CTCCCTCCGTTCCAAATTAATTGACCTGGATTTATCTATATACGGATGTATCTAGTACTA
AAACGTGTCTAGATATATCCGTATCTAGACAAATCTGAGTCGGCTAATTCGGGACAGAGG
GAG
>MITE_378 MITE_T_11103|chr1A|364749939|364750279|TG|342|F585 _
AATATTATTGGGCCAATTCCATTTCCCCCCTAACTTTGTCCCGAACTCATCTTTACCCCT
AAATAAAAACAGTGCTCAACTTTGCCCCTCTTCCGTTAGGTGCGCTTATAGAAATTCTCT
TCTGTACATTTTCCGTCCAGTCAAAGGCCTTTGACCGTTGGATTTTTCTACACGCGCACT
TAACGGTCAAAGGCCTTTGACTGGACGGAAAATTTACGGAAGGGTATTTCTATAAACGCA
CTTAACGGAAGAGGGGTAAAGTTGAGCACTGTTTTGATTTAGGGGTAAAGATGAGGCCGG
GACAAAGTTAGGGGGAAAATGTAAATCTCCCAATATTATT
>MITE_379 MITE_T_105297|chr2B|11466185|11466282|TA|102|F4719 _
CTCCCTCCGTTCGGAATTACTTGTCGCAGAAATGGATGTATCTAGAATACGTCTAGATAC
ATCCATTTCTGCGACAAGTAATTCCGAACGGAGGGAG
>MITE_380 MITE_T_60577|chr2D|646434564|646434753|CGTCCA|16|F2371 _
CCAGTGGCGGAGCCAGAAAAATCCAATGAGGAGGGCCGAGTGTTCATATTTCTTGTTAAG
GAGGGCCAGTCCACTTGAATACACCATTTTAGCAACAAATAATCTTCTATGAACATGAGT
ATTAGGCTTAACACAATGATGTTAGTGGGGGCCAGGGCCCTCGTTGGTCCCCCCTGTCTC
CGCCACTGG
>MITE_381 MITE_T_37765|chr7A|343280778|343281042|TA|26|F1557 _
CTCCCTCCGTTCCTATATGTAGTGTGTATGAGttttttttAGAAAAAATCCGGTTTATAG
TGCGCATTTGCAGCCATCCTGTACTTTGGACCTAAATAGCCTTGTGCAGCAGCACACATG
CAGCCTCCTGGCTTGTCGCTTATGCCGAACTGCATCAGCACATGGGCCTGGGTGAGGGTA
TTCTCCGTCAAAGCTCCAGCCTCCAACTCACGTGTTGGTATGTGTGCCCACAACTATGTG
CACTAGATATTGGAATGGAGGGAG
>MITE_382 MITE_T_85047|chr6A|11559227|11559356|TTA|15|F3657 _
GGGCCTGTTCGGTATCGCTCCACTCCGCGGCTCCGCTCCAAGAGCGGATGGAGCTGTAGC
TCAAAAACTTGGAGCGAGCAAACAGCCACTCCACAGATTCTCGGAGCCGGTGGATTACCG
AACAGGGCC
>MITE_383 MITE_T_126028|chr1A|456446202|456446794|TTA|21|F5884 _
GAGCATCTCTAGTAGACCCCATAAAACTGGTCAAACCCTTATAATTTTTAGATTTTAAGG
GTCTGGTCAAAAAAAGTGTGCAAAACGGAAACCGTAAAAGTGGTCTGACCCTTAAATATT
TGAAGGGGCACCATAATCCAACACCCGAAACCCATATATTTGAAGGTCCGAAGGCCAAAT
CGAGGGCGACCCTTATACCGGTCAAACCTTGGCAGGAAGGATGCGCCGCCGCAATTCCAC
CGCATAGCTCACCGGAATCATCTGCTGCCCATCGGAATTGGCTGCCGCCTGCCGGAATCA
GCTGTCGGTTGTTTAGATTGGGTCCGGAGAAGGGCGGGGCGAGGTGGCCGGGATGAGAGC
CACGTCGCGGATGTGACCGGTTGTTGCCGGGGATGTTCGGGGGACGGCGGGGAACGAGGA
GGGAAGGTGGAGGAGGACGGCGGGGAGCATCTCTGAGAGAAATATCCGTTTTTACAGTGC
CGTTTACAGGGTCTGTTCCGTGGGAGGTAAAGTCGACCCTTAAAACACGTTTTTTGCAAC
CCTTATAACGGTTTTAAGGGTCCGCGATATAAGGGGTCTGCTAGAGATGCTC
>MITE_384 MITE_T_30056|chr2D|357894824|357895103|AT|290|F1210 _
TAACTAAATACTCCCTCCGTTTTTATTTACTCTGCATATTAGAGTTGACTGAAGTCAAAC
TTCGTAAAGTTTGACCAAGTTTATAGaaaaaaaaTATAAACATTTACAGTAACAAATCTA
TATAATGTGAAAGTACATTCAATAATAAATCTAATAGTATTGATTTGTTATTGTATAATT
TAATATTTTTGTTTATAAACTTGGTCAAAGTTTATAAAGCTTGACTTTGACCAAAGCTAA
TATGCGGACTAAATAAAAACGGAGGGAGTAGGTTAATTA
>MITE_385 MITE_T_4501|chr2B|24865852|24866252|TA|36|F266 _
CTCCCTCCGTTCCAAAATAGATGACCTAACTTTGTACTAAAGTTAGTATAAAGTTGAGTC
ATCGCGAATCAACCTGTGGTTGAGTTGGTTAGGTGGACAGTGGTATCCCCAACCCACCAG
GGTTCAAATCCTGGTGCTCGCATTATTCTTGGATTTATTTCAGGATTTCCGGCGATGCGC
TTTCAGTGGGAGGAGACGTTCCCGTCGACGACGAGGCGCCTACGGTGACTTCGTAAATTT
CAAGATGATATGCCGGCTCAGTCTCTCGGAGGTGCTCATAGGGGTAGGGTGTGCGTGCGT
GCGTTCATAGGGGTGAGTGTATGCGCGTGTATATGAGCGCTTGTGTCTGTACTGATGCTC
aaaaaaaaaaGTTGAGTCATCTATTTTGGAACGGAGGGAG
>MITE_386 MITE_T_4618|chr1B|463253969|463254731|TA|22|F279 _
TATGCTCTAGAGTAGGGATATCAATTTCGCCCATGGGTATGGGTATCCACGGGTTCCCTA
CTCGAAAATAGAGGGCTTGGGCAAGACTTGGCAGGATTTTGTACCCATGGGTAATGGGTA
TCCATACCCGCAAAATATATGGGTAGGACATGGGTATGAGATTGCTCCCATGGGTAACCC
AATGGATACCCAGAATATATTAATAAATGAAAATAACTCGGACATGCGGTGTCTACATCC
AACTCCTATGGCCCAACTCTTAATCCCTTATTACTTAAACCAACCATAGCTCATAGGCTG
GCAATAACCAGCTTGCACTCCTCCTATGACCTATGTGACTCCTCGAAATGATGAAATCTC
GACTCATCACCAATGCTCTCTTTTCCAACTCTTGAACTAGAGAACCCAAGTTCCCGCCAC
CGCCTTCCACTATGCCGGCTTCCACCAACCACTTATCGTAATCCCTTGCCATCTGGAATT
GGTCACAAACTAGACGATGTCGTGAAGGTACTAGGTTGATCGCCCATCATCACTTGAGTT
TTGCACTCATTTATGTACCACTTTAAAATTTAAATGCTATATGTTGTACCCATTGTATAC
CCATTGGATATACCATACCCGATGGGTATGGGCATGGGTGTCAATTTGTGCCCATGGGTA
TTGAAATGGGTGCATATAGAAAGTTTCTATGGGTATGGGTTTGGGCAAGAGGAGGCTGTA
CCCACCCATACCCTACCCATTGCCATCCCTACTCTGGAGAGA
>MITE_387 MITE_T_75930|chr3B|588857335|588857495|GACA|15|F3162 _
GCCAGTGGCGGAGCTACAGGAAAAAGGCTGGGCGGGCCGGACTAAGGAATTACACATAGT
ACTTGTACTTAAGGCCCAAATTTCATCTCATCCTTCCCCATTTTCGGCTGGGCTGGGCGG
GCCACGGCCCATTCGGCCTTGCCTAAGCTCCGCCAGTGGC
>MITE_388 MITE_T_50634|chr7A|17693940|17694177|TA|249|F1978 _
CTCCCTCCGTTCCAAAATATAGTGCTTCCTCTATTCCCGTGCTTCAACTTTGACCATAAA
TTTAACCAACAAGACTAACTGCGACGGGAGCAAAAGTTATACCAGTGAATTCGTATTCAA
AAGAAGTTTTCAATTATATAATTTTTTCTACCGCCGCAGTCGGTCTCATTGGTTAAATTT
ATGGTCAAAGTTAGACCTCGAAAAGCACGGACGCACTATATTTTGAGATGGAGGGAG
>DTT_Bdis_BdisStowawayT_consensus-1 _
TACTCCCTCCGTTCCTAAATACTTGTCGCTGTTTTAGTGCAAACTTGCACTAAAACAGCG
ACAAGTATTTAGGAACGGAGGGAGTA
>MITE_389 MITE_T_56438|chr3B|45887106|45887315|GC|21|F2206 _
CAGTTCTTTTGCTGGCTTCTAGAATAAGCCGGAATAAGCTGCCCCCTATCCAGCTTATCC
TAGAAGCCCAACCAAATTTATTTTTTAGAAGCCTACTAATTAAGATCTGACTAGTAGGCT
TCTAAAAAATATTTTTGGTTGGGCTTCTAGAATAAGCTGGGTAGGGGGTAGCTTATTCTA
GAAGCCCAAAAAAGGCACCAAAAAAACTG
>MITE_390 MITE_T_91500|chr5A|368108619|368108740|GCT|22|F3981 _
CTGTTTGGTATCTCTCCGCTCCGCGGAGCCGGGGAGCTGGGTTTTCGCTGCTCCGTTAAA
ATAAGCTGTAGGATGGTCCGCTCCGGGAGCGGAGTCAGAGGAGCGGAGAGAAACCAAGCA
G
>MITE_391 MITE_T_12705|chr7A|736123339|736123675|CCTGTCCT|13|F615 _
TATACCTGGCCATGGGAAGCCCGGCCCGGCCAGCCCGGCCCGACGCTGCTCTCGGGCCGG
GCTCGGGACTAGATTTTGAGCCCGATGGCCGGGCCGGGCCAGGCCCGGGCCCGTCGTTTT
TGCACTTTTCTGAAGGTCGGGCCGGGCCGGCCCGGAGCCCGACGGGCTTTTACGTGTTCG
GGCCGGGCTCGGGCCCAGAAAACAGGCCCGATGGCCGGGCTCGGGCCCAGAAAACAGGCC
CGATGGCCGGGCTGGGCCCAGGCCTGGGTTTTTTTGCGTCGGGCTTGGCTAGGCCCGGCC
CGAAGCCCGGCCCGGCCCGAGGTATGGCCAGGTATA
>MITE_392 MITE_T_22863|chr1A|84177051|84177352|GC|45|F941 _
CGGCGGAACTGGCTCCTCTAACTTCGCTCCTATGAAGTTAGGGAAACAGTACCCTAACTT
AGTCTGTGAACCATCAGATGGGAAATAGATGGCCAAGATTCTGCACTGTTTACATGGGGT
TGTAGCATACTGTTTGGACGAGCACTGTAGCTAAAATCACTGTTTGTTACCTGTAGCAAT
TGACACTGTTTAAAAACTGTAGCGATAGATCTCAGCCATTTATTCTAAATCCAACGGATG
AAATGTGGCTAAGTTAGGCTCCTAACTTCACAGTAGCTAAGTTAGAGGAGCCGGTTCCCA
G
>MITE_393 MITE_T_2248|chr4D|48638359|48638788|TCA|12|F153 _
GGCCTTGTTCGGTAGGCAGAGGACCAACCCCCTAGCAGATTCAATCCACCCAGGGATCGG
GTGATCCCTACACCGTCACCCAATCCCTGCACGGATTAAACCCCAAATCTCCTAAATCTA
TCCCTTAACAGATTACGTTCCGTTAACCCCTTAGCAGGCACAGAACGAGTTCGGTTTGGG
CTGCGCCGCAAGCAAGAGTTCCCCTCAGGTCGCTCGGGGTTTCTTTCCGCGGGTAGGGAG
ACGATGATTTTTCCCCCGTGCGTTTCGCGAAGACCGGAGGGGTTTCAGTCGGGGAACGGA
CCCACGCCAGGCTTAACCGAATATGCATTAACAGACTGGCCGGGTTCACACCCAGGCGGG
GGCGATCCCCGTGGATCCGCAGGGGTTGGGCCCCAAACCTCGTGGGGGAGAGAGTAAACG
AACAAGGCC
>MITE_394 MITE_T_91033|chr7A|710494679|710494802|TA|128|F3943 _
CTCCCTCCGTTCCGAATTACTTGTCTTAGATTTGTCTAGATACGGTTGTATCTAGCACTA
AAATGAGTCTAGATACATCCGTATCTAGACAAATCCAAGACAAGTAATTCGGAACGGAGG
GAG
>MITE_395 MITE_T_52758|chr3B|367243087|367243315|TT|235|F2058 _
CTAAGCGTGAGTGTAGAATAGCTTATTCTACACCCCTAGTAACGCTACATAAAAAAATCT
AGTAAAACAGTGTATAAATGTAGTAATTCGGAAAATATATTTTTTACTACCCAAGTTTGT
AATTTACTATATTTTTACAAAAATTACTATATTTTATATACTACGTCACTATATTTTGTA
TGTATCGTTACTAGGGTGTAGAATAAGTTATTCTACACTCACGCTTAG
>DTT_Hvul_Oleus_BQ472582-1 _
CTCCCTCTGTTCACAAATATAAGATGTTCTAACTTTTTCTTATTCGAATGTATGTAGACA
TGTTTTAGTGTGTTTATTCACTCGTTTTGTAGCCATATTGAAATATCCAAAACATCTTAT
ATTTGTGAACGGAGTGAG
>MITE_396 MITE_T_18439|chr2B|731194495|731194813|TTA|15|F765 _
GGGCATGTACAATGCATAGCCTCAAGATGATGCCTCGCATGCCATGTAGAATCGTGTATG
ACGTAAAGTAGGTTCGGATAGGGAAGCGGGATCCTCTTCAGGAGGCGGGTGCTTGAAGAG
AAAAAGTGTGGTCCGGTGACAAAAGCTAAAAAGGTTGGAGTGAAAAGTAGAGATGCATGT
GTAATAGAGTCATTATTTTCTATTTCTTAATGAGGCCCACTAGTGATAGCTTGCATTGGG
AAAAAAATAAATATAAGTACCTCAAATTACTTTTTATCATGAGGCATATGTATCCATATG
CCATCATTGTACATGCCC
>MITE_397 MITE_T_34199|chr3A|91467985|91468258|TAA|28|F1394 _
GGCTGGTCACAATGGGCAAGAACATAGTCTAGTAATTTACACACTTTCCTAGACTATATT
ACTACCTCCACAGTGGTTAGGAACATCTATGTAGTGTCATGCAACAATGTATTTATTAGG
TTATAGACTCATTGTTTCTTGGAGTGTGTGATGTTCCGGTAACTTAGCTAGTTACCACAA
GCACCTCTCTTTTCATTAAATATATGACACATAAGCAAAGTTGTATTGGAGTGTGTGATG
TTACTCCTAAGTTCCTCCCCATTGTGACCAGCC
>MITE_398 MITE_T_2970|chr5B|241679449|241679867|ATATAT|68|F196 _
ATATATATATATAGGAGTAGGATTTTTTACAATAGCTTGCCAAAGAACTAGTTAAGGTTT
TCGACGGTGTAAAAGTACTCAAAAATCCTGGAAAAAAATACTGAACCAACACACCTATAA
TATAACATGATCCAACGAATGGACTGAAAAAATATGACTGCATGTGTCCTGGACAAAAAG
AACAAATGTTTCAATATATATTGATCCTGCAGTGAGCTGAAATGCTTGTTTTTTCGCTGA
GGACACATAAATGCAACTTTTCACAATCACACCGTTGGATCATCTTATTATATTAGAGTG
AGGCTCCCCTATTTATTTCATGTTTTTTCACTTACTTTTAAACCGTTAAATGTTTAGCAA
ACTTTAACGAGTTCTGTGGCAAGCTACGATAGACATAGTTTTACCTATATATATATTT
>MITE_399 MITE_T_29951|chr5D|546382559|546383307|TAA|29|F1203 _
GAGCATGTCTAACAGAGCCCTCAAAAACTCAACCTTCAAAACTAGTTTGAGGGCTGAGAA
AATGTCGTTTTGAAGGCCGAAAATCCCTGGCGCAGACCAGTGCCCTCAAACTAACCCTCA
AAATCTCTGTCTCGTCGTCCTCTTCGTCTGCATGGAGGGAATCGAGCCGGGACGCTCGGG
AGCGAGGGAATCGTCTCTGTCTTCATCAACGTCGTGCGCTGCTCACCGCCGGAATTCGTC
GCTGTTCATCGACGTGGGTGCCCGCCCGCCACTATTTTTGGCCGACGTGGGTGGCCGCCA
CCATCTCCGCGACGGCGGCGtcggtcggggtggccgggggcgggaggcgcggggcggggg
cgggcgccggtgttggtgcgggggCCGTTGCCGGCGGCGGAGGAGTGGCGGAGGGGGTGG
CCGGGGGCTGGAGGGGGTCCATGGCCGGcggcggcgccgagaaagggtggcggcggcgcg
gaccaaggctggcggcggcgcggTGGTGAGAGGCAGTTGGGGAAATTTCATTCCCGCGCA
GCTCGTTGACCAAGTGAGGGTTGGGCCTGGAAATTGCCCTCCAACCCTCACTAGTGCAGG
TTGGCGTCCAACTTGAGGGTTCGGTCTAGAAttttttttAGGGTTTAGGGATTTGAGGGT
TTTGATCTGCGTCtttttttttCTCAACCCTTAAACTGGCAGTTATTTTGAGGGTTTGAC
CAGTTTGAGAGCTCAGTTAGACATGCTC
>MITE_400 MITE_T_75862|chr1B|133201058|133201218|TTA|15|F3157 _
GGGCTCATTTGGTAGGCTGGGGAATATTTCCCGGGGAAGCAAATCCCATCGGGGATAGGT
GGAGAGATGGGGAAAATTCTTCTGGTGTGCTGAGATCGGGATTTTCTACCCAGGGAAATT
AAGGGGATCCCGGGTGGATCTCGACTTACCAAACGAGCCC
>MITE_401 MITE_T_41460|chr1A|578924558|578924814|TA|266|F1757 _
CTCCCTCCGTCCCGAATAAGTGTACATCTAGCTTTTATGTTAAGTCAAAGTTTTAAAATT
TTGATCAAATTTATAGAAAAGAGTAGTTGCATATATGACATCAAATTGGTATATTATGAA
AGTACATTTCAAAACGAATCTAGGATACTAATTTGGTGTCATAAATGCTGTTACTTTTTT
TATAAAGTTGGTCAAAGTTTTAAAACTTTGACTTAATACAAAAGCTAGATGTACACTTAT
TCACGGACGGAGGGAG
>MITE_402 MITE_T_9509|chr4D|308061468|308061816|TA|38|F543 _
CTCCCTCCTTTTCGGTTTATAGGGCTTATCTCAAAATTTTAGATTTCTCATTTTATAAGT
CTCAATTTGATGGTTCCCTACCAAAATTTGATGGTTCCCTACCACATGTTCAGATTTCAA
GGTGCATTAAATCATTGCATGCAAGTATTAAGAGAAAATTAACCAATGCATGGACTTCAT
GCATGCATGCATGCATTGCAATTAATGCATTGGTAACCATAATTTTTTGAGGAAAACGAG
TGCATTAATTGAGTGTTTTTGCAAACTATAAAAATTATTCCACCACTCACCATCTACCTT
GGTTGATGATATTTTTGAATTGAGCCCTATAAACCGGAAAGGAGGTAG
>MITE_403 MITE_T_4484|chr6A|307259745|307260145|TA|27|F265 _
TTCGTCACCCTGGGTGAGGAATAGTTATTCTTCACTCCCTCTCTATTTTGACGTCAATGC
ACTGTATTTTTAGGTTTTGTAAATTTTGTCATATTTCATACATAAAAAGAGAACGTAAGA
AAATATATACTTGCTGTAAACAATATTTTGTGTTATGTAAAGTTACGAACGTAAAAACAT
ACATAAAAATGCGATATTTTTGGTCTTATAACCTATTTTTTTGTTTTCTTATACCAAATT
TTATGTAGTGAATCAGTATGAATGTAACTATTTGTATTCCAAATGTAATTTGTTTATGAA
GCGATCGTAAAATTACCTCGGGTGAAGAATAATTTATTCTGCACCCTCGGTGATGAATAG
CAATACTAGGGTCATGCTATTCGTCACCCTGGGTGAGGAA
>MITE_404 MITE_T_69590|chr3A|561060991|561061158|TATA|34|F2835 _
GCATGGTTTTTGAGTCGCTGATTAGTCGCTGTATAGTTGCCGACTAATCGCCAAGTCGTT
TTCTAGAAATCAGGGCGACTCGCGACTATACGGCGACTTGGGTCGACTAATCGCCGAGCC
GCAGGGCTGGCGGCGACTTGACTAGTCGCAACTCAAAAACCATGATC
>MITE_405 MITE_T_50967|chr7D|585666132|585666368|TA|85|F2004 _
CTACCTCTGTCTGGTTTATTGGTCCCATTCGTATTTTATGCCCAACTTTGATCATAGATT
GGACTAACAAATTATAAGTTATATATATCACAAAACTTATATTGTTAGATTCATATTTAG
AAAAGTTTCCAATGATACTATTTTTAGGGTCTCTTAACTTATTTTTTGATAGTTAAATCA
AAGGTCAAAATTTGACCCAAACTATAAGGACGACCAATTAACCAGGACGGAGGTAG
>MITE_406 MITE_T_30900|chr6A|446889409|446889687|TT|280|F1240 _
TTGTATTCGTGCCCCTAGTTGGGTCACGCTCGACTGATTTGCCCCTATTTTTTCAACAAC
TGTGGTTTTGCCCAGCTCACTTCACTCGCCTTGTGTTTTTGCCCTTCCGGGGCGGTTCCG
ACCAGTGAGCAGTCACCACGTGGCAAACCGTGATTGGTCGGAACCGCCCCGAAAGGGCAA
AAACACAAGGCAAGTGAAGTGAGCTGGGCAAAACCGCAATTGTTGAAAAAATAGGGGCAA
ATCAGTCGAGCGTGACCCAACTAGGGGCACGAATACAA
>MITE_407 MITE_T_40012|chr5A|34841906|34842165|TA|269|F1680 _
CTCCCTCCGTTTCTTTTTAGTCTGCATATAAGATTTGGTCAAAGTCAAACTTTGTTAACT
TTGACTAAGTTTATAGAAATAAATATCAAGATTCACAATATGAAATCAATATTGTTAGAT
GCATCATGAAATTAATTTTCATACCATATAACTTTAGTATTGTAGATGTTGATATTTTTT
CCTACAAAGTTGGTCAAACTTTACAAAATTTGACTTTGACCAAATCTTATATATGCAGAC
TAAAAAGAAACGGAGGGAG
>MITE_408 MITE_T_1368|chr4B|628240068|628240510|GC|11|F106 _
TATTATTTACTACTGGTACTAGCATTATGGAACGTTAGGCCTTCCACTATGTAGGCCATA
ATCGGTGCCAAATTTACTTTTTGACATTTAGCACCGATGCCCTACATTGTCCAGCCCGGT
GCCAAGTAAACAATTCTAGGCATCGATGCTTCTACTTGCTCCGGTGCCAAATTTGTTGAG
CCAATAAACTAAGCACGTCTTGGTCCTTTCTCACGCGAAGCAACACCCCGTGACACTGGT
CCTTGGGTAAGTTGGGCAGATATATTGCTAATTTATATGCATGCGGGCCCGTGCTGGAGT
GGATTTGAAATCTTTCACATTATGTGACCGGTGCCATAAAAAGTTCAACTGCCATCTGCG
TATACGTGGCTGGCTTTTAAGAAATGCGGCACCGAGTACATAGTGGAGGGCCTTATGGGA
TTGCATTATACTCTAAATAATA
>MITE_409 MITE_T_16049|chr4B|545235797|545236124|TA|35|F690 _
ATCTTAAGAGCATCTCCAACAGCCGCACAAAAATTCTGCGCCCAATAAAAGTTATAGCGC
TCCACTGTAGTACATTTAATGTGCCGGGACCAACATTGCTTTAGCAGACACCAAAAACGC
GCGCCAAAAAAAGTACGCAGTGTAAATTTTGAAGCGCGCGCAATCCGGATCCCAAAATAT
GCTACGCGCGATAGCGTTTTAGCGCGTGCGCAAATTTTTTTAGCGCGCGCAATATTTTAC
AGCATCAGTTGGAGCTGTTCGGCGCAAAAAACGAGTTTTTAGCGCGCGGGGCTCTTTTTG
GGCGTCTGTTGGAGATGCTCTAAGGAT
>MITE_410 MITE_T_41382|chr5B|266012812|266013068|TTCTA|267|F1750 _
TGTACTCCCTCCGTTCCATAATGCAGTGCGTATAGATTTTTTAAGAAGTCAAACTTTGAC
CAAGTTTCTGGAGAAAACTATTTATATCTACAATACCAAATATATAAAATATGGAAGTAC
ATCTTATGATGAATCTAATGATATATGCTTGGCGTTCTAGATGTAAATATTTTTCTCCAG
GAACTTGGTCAAAGTTTGTGTGGTTTGACTTTTCAAAAAATCTATATGCACTACATTATG
GAACGGAGAGAGTATA
>MITE_411 MITE_T_27175|chr5B|586525163|586525453|AA|301|F1077 _
TGCCACATCATCACTACTCCCTCCGTCCATGAATAAGTGTACATCTAGTTTTGTTCTAAG
TCAAAGTTTTAGAATTTTGACTAACTTTATAGAATATAGTAGTAACATATATGACATCAA
ATTGGTATATTGTCAAAGTACATTTCAAAGCGGATCTAGTGATACTAATTTAGTGTCATA
AATGCTTTTACTTTTTTCTAGAAAATTGGTCAAAGTTTTAAAACTTTGACTTAAGACAAA
AACTAGATGTACACTTATTCGTGGACGGAGGGAGTATGTCTCATGTGGCA
>MITE_412 MITE_T_127611|chr2B|765033852|765034387|AT|14|F5966 _
AAGGATGGCAATTTTACCCATGGGTACGGGTACCCGCGGATACCGTACCCCCATGGGCAA
GATATGTGCACAACTTTATACCCACGGGTAGTACCCATACCCTACCCATTAACTAATGGG
TAGGGCACGGGTATTGCCTTGTACCCGTGGATATACCCATACCCTACCCATTTATATTGA
CCTTACCCGTGAAGTGTGTTGTGAGCTTGTAAAACCTATTTTAAAGTTGTCACCAATTGC
CAATTCGAATTGAGATAATTGTTATGCCCTCATCTATCTTTTATTGAGTTGAGAACTTGA
GATAAATATTTTTTCTGTTAAATGTGTCATCGATGAATATAAAATTGTGAATAATTTGTG
TACTATTTGATCTACCCATTGGGTACCCAATGGGTATGGGTACCCTCGGGTATGGGTACG
GGTAAAGTTTCATACCCATGGATACGGGTATGGGTAGAACTTTGTACCTGTTGACTACAC
GGGTATGGATATGGTATTGCTCTACCCGCCCCATACCCCACCCATTGCCATCCTT
>MITE_413 MITE_T_5991|chr3A|9037845|9038227|TTA|16|F356 _
GGGGGTGTTTGTTTCCAGGGACTTTTTTGTGTAGGGACTAGAAAAAGTCCCTCTTAGAGA
CTTTTTACCAAATGGGAGAGCCTTTTTAGGGACTAAACTAGGAATTTGGGACTAAATGAA
GAAGACTCTCAAGGAGAGTCTTTTTGGGACTTTTTGGGACTTTTCCAACAATGCCCTCCA
TGCAACAAGGCCCGCCACCCCATGGTGTTGTTTGATTGTTATTTTTCTATATACTAGGGG
CAACATGGTCATTTAATAGCCTCTAGGAAGGGACTAGAGACTTTTTAGTCTCTGGAAACA
AACAGGAAGGGACTTTTTAGGGACTAGAGACTTTTTAGTTGGGACTAGAAAAAGTCCTAG
GACTAGAGAACCAAACACCACC
>MITE_414 MITE_T_125111|chr7A|631368281|631368905|TTACGCAC|19|F5849 _
TCAGGGTGGGAACGGGTCGACCCGGACCTGGCCTTGGACCCGGCCCCGTTGGCCTCGAGG
CCAATTTTAGAGGCCACGGGTCGACCCAATTCAAAAAAGTCAATGGCCTCGCCGGCCCGA
TGGGTACTTCGGGTCGACCCAAATTTTATTTTCTTATACAATATTTGGTTGTGGTTACAC
ATAGAATATTCTCAAAAATATGTTATTAAAAGTaaaaaaaaaTTATGACCTAAACATGCA
TGATTGAAATAATTAAAGTTTACAAATGAACCACAATATACAATTTCAGCTCTTTACACG
TCCGGTTTATAAAGGAGGATTGGGTTAATGGATTCCAGTACGTGTACAAATGTTAGCTAG
TTGATGTTTCGGCTAATTAGTATACTGTAATTAGCTGATCGCTAGTTGTCGTATAACGGT
ATAAGCTAAGCTAAAGATGAATTTGGTGATACCAATGGACTCCAGTACTCGGAGATGGGT
CGGCCCTGCTGGCCCAATGGGTCACTTAGTGCCGGCTCTACTGGCCCGATTTTTGTACAA
GGCCGACCCGACTGACCCATCGGCTTTGTTTTCTTGGGTCGGGCCAAAGACCCGATGGGT
CGCCCCGGCCCATTCCCACCTTGA
>MITE_415 MITE_T_41900|chr3A|475279713|475280457|TA|27|F1778 _
CTCCCTCTGTCCCATAATATAAGAGCGTTTTTTACACTAGTGTAGTGTCAAAAACGCTCT
TATATTGAGAGAAGTGCATATTTCAACCCTGAACTCTTGCCCTAGTCTAATTTACAACCC
TGAACTTTAATACCATCTAAATTACAACCCCCAAGTCTCAAAACCGGTCAGGATTCAACC
CTCCCCTCCCTGTTGACCGGTTTTGACCTGGGGTGACCAGTTTTGACTAGTCAACGGGTC
CAATCAGCATGCCACGTCAGAttttttttttCAAAATTTCAAGAAAAAGTAAATAAAAAT
CTATAAGATCAGGgaaaaaatataaaaaggcaaaattccgaaaaaattgttcgcgaaaaa
gctagggaaaataaaaaaTGAtttttttctggaatatgagtttttgggttttttctggaa
attcgtttttttattttccgtgtttttcGGAAATTGAATTTCTTATTTCTTTTCCTGGAT
TTTCTTCGATTTTACAGGTTGTTTCCTTGGAAATTTTGCATTTTTTGCTGATGTGGCATG
CTGACTGGACCTGTTGACTGGTCAAAACCGGTCAACCAGGTCAAAACCGGTCAACAGAGA
GGGGAGGGTTGAATCCTGGCCAGTTTTGAGAGTTCGGGGTTGTAATTTAGATGGTATTGA
AGTTCGGGGTTGTAAATTAGACTAGGGCAAAAGTTGAGGGTTGAAATATGCACTTCTCTC
TCTTATATTATGGGACAGAGGGAG
>MITE_416 MITE_T_4601|chr2B|52912395|52912792|TTA|14|F276 _
GGGCCCGTTCGGATCTCGTCTGGCTTCCAGATTCCAGAGAATCTCGCGAGAAGCCAGCCG
AACAGTTCAACTCCCGGAATCCAGCTTCTGAAGAACGGGCGAACCTGCGTGCAAATTTGT
GGAGCAGCTATCGCCCAGCTTCGCGAAAACGAGAAGCGGGAGTTGCTCCAAATTACGTGG
TAATGCCATCCTGAAGTGCTACAGCCCACCGAGCGAATCGTTTTCCTATCGCTAAAGCCC
TGCATGAACCGTTTTCTCTCAGCGAACAGTTTTCCTATCGCTACAGCCGACCAAGTCGGC
AGCCGAACGCTCGCCCAGCTCCCGCGAGAAGCCAGCTCGCCCAGCTCCCGCGAGAAGCTG
GCTCGTTTGGGAAGCTGGAGAGCTTCCGAACGGGCCC
>MITE_417 MITE_T_5198|chr6B|99071890|99072279|TAA|14|F316 _
GGGCTAGTTTGGTTACCAGCGATCCCAGGGGGATCCCCGTCGAAATCCAGGGCTCATGGC
CCACTAGGCAAACCAGCCCGTGGAAAATCAGTGCGTCGTTTGGTCGATCGTAGCTGGGGG
ACTTTCTGGCCCAATCCCCCGTGTTTCCCTCGGGAGAACGATCCACGACCCGGGAGGTCG
GGTAGAAAATCTACGCTTCTTCTTCTCTCACGCGATCGACTTGGAGCCTAGTGACCTGGA
GCCTTTCCCCCCATCCTCCAGCCACCAAATGATATACTACAGACTAGGGAAATATCCACT
ATGGTGGAAGTGGATCTCGGCAGCCCCATAAAATCCCCCGACTGGGGTTTGCTACCCTGG
TTTTTGTTACCTTGCTACCAAACTAGCCC
>MITE_418 MITE_T_123312|chr2D|556363279|556363967|TTA|45|F5783 _
GAGCATCTTCAACAGCTGCGCCAAACTAACGCCGCGCCGTAAAATTGCCCGTTTTAGTGC
GCGCGCAACCGATATAGTTGCTCCAGCGGGCGCGCAAAAACAGCGCGCGCGGCATATGTA
GTTCAGCGCGCGGGGCGAAACTCAATCGCGCGCCGCTTATTTGCTGTGCCCGCTCCCGCG
CGCTGGACTCTCGCGCGCTCGCTCGCAACTCCCACCCCATCCAGccgcgccgccgccgcc
gaccgcgccacccggcgaccattccccgacctatccccgccccgcGGTGGCTTCTCCGCC
CCCAACCCCCCTCTAGTCCCGCCGCCCCTCGCACGCGTCCGTCCTCCGACGAACAGCGCC
CGCGCGCTCGCTCACTATTTGTTGTGTTTATTGCACTATTTGTTGTATTGAACGATAAAC
TGTTTGTTTGAGTTGTAATAACGAAATTGAACtatttattttgatttatttttgtttgtg
tttgatctttttgcttctgttttgGAATGCATATGTTGTTTGTGCGAGAGTCGCGCGCTG
TGCATTTTTGCGCACTGCTGGAGGCGCGCGCGCTGCTTTTTAGCGCGGCTGCTGGAGCCA
GCGCTGCGCGCCGCGCCAAACCAGGCGATGGACGCGCGGCAAAGCAGTTTTTAGCGCGCG
GCGCGTTCGGCGCCTGTTGGAGATGCTC
>DTT_Hvul_Oleus_AV833224-1 _
CTCCCTCTATTCACAAATATAATATGTTTTGAATATTTTAATATGGACTACATACAGGCT
GACACAAGTGAACAAACACACTAAAACATGTCTATATACATCTGATTCAGAAAAAAGTTA
AAACATCTTATATTTGTGAAAGGAGAGAG
>MITE_419 MITE_T_89510|chr5B|36727537|36727661|TA|10|F3842 _
CTCCCTCCGTAATTCTGCTACTCCCTCCGTTCACTTTTGTAAGTCCTTTCAGACAGCTCA
AAATAGGCTGTTTTGCACATTGTCTGAAATGTCTTCAAGGTCTTATAAAAGTGAACAGAG
GGAG
>MITE_420 MITE_T_14329|chr2A|120109102|120109431|ATAA|334|F672 _
AGGGACAACTTTGTTTTTGCCACTCTAGCTTTTGACCACTTTGCTTATGCCACTCTAGAA
TTTGACATCTCACTTTTGCCACTCTTAGTTTTTGACAATACATCACAATTGCCATTCCCT
GGCAAAAGCAATAATTTTAGAGTGGCAATTGCGATACATTGTCAAAATCTAGAGTGGCAA
AAGTGAAATGAAAAGTTATTGCTTTTGCCACTGAATGGCATTTGTGATGTATTGTCAAAA
ACTAAGAGTGGCAAAAGTGATATGTCAAAATCTAGAGTGGCATAAGCAAAGTAGGAAAAA
TCTAGAGTGGCAAAAACAAAGTTTTCCCT
>MITE_421 MITE_T_57852|chr5B|262824401|262824607|TC|67|F2218 _
TATGAGCCTAATTGGTTTGGTGCCAATAATTGGCATGCCAATTGTTGGCAAATCTAAAAT
TTGGCGCTTAATTGGTTTGCTACCAATTGGTTCTTGCCCACCTATCAAAAATTTGCCAAT
TTTTGGCAACTTTTGATTTTGCCAAATGTTGGCTTGCCAAATATTGGCAATGCCAAACTT
TGGCAGCGAACCAATTAGCCTCTATA
>MITE_422 MITE_T_67420|chr5A|676808323|676808493|AT|15|F2720 _
GCTACACCTACGCACACCTACGTTCCCATCCTATATGTAAACTCCCTAATTAATCTCTCC
ACCCTCCTTATTTCAACTGGGTGGGCCCCCTTATCTAATTTCGCCCAACAACAAAAAATG
CTACCTGAGCTATTACGTTAATTACGTAAGACTGATTACGTAGATGTAGC
>MITE_423 MITE_T_41378|chr7D|121780584|121780840|TA|269|F1749 _
CTCCCTCCATTCCATAACGTAATGCCTATAATTTTTGTGAAAGTCAAACTTTGCCAACTT
TGATCAAGTGTATAGAAAAAATTGTCTACATCTACAATATCAAACATGTGCATTCTGAAA
ATATAACTCATGATGTATTCAGTGATGTGCATTTGGTATTCTAGATGTACCTATTTTTCG
TTATAAATATGGTCAAAGTTTGTAATGTTTGACTTTTGCAAAAATCTATAGGCACTACAT
TATGGAACGGAGGGAG
>MITE_424 MITE_T_2903|chr6B|357275089|357275508|TAA|46|F193 _
GAGCCTGTTCGGTTACTCTCCAGCTCCCAACTCCATCAACTCCAGCTTTGGAGCTGTGCC
GAACGGGTTAACTCCCGGAGTTAAAGAAAAAAGAGCTGGGAGCGAAGCGTACTGTATTTT
ACGAGGAGCTGAGGAGCTAGACATCTGCTGCTCTCAAAAATCAAAGGAGCGAGAGTTGAC
TAGAATTACAGCTGCATGCCACCGCCAAGTGATCAAGCGTACCGGTTCGCTGCAGCTTAT
CACTCGAGCTGGGCCAGATCAAAGCCGAATCAGCTGCCAGCCCACGCCAGTGCTCCCGAT
CGCGAAGCTGTGCTGCCAAACGTTTCTGAACTCTGGGTTTTTTCAACGAGGAGTTGGGCG
GAGGAGTTGAGCTGAGGAGTTGAGGATCTGAGGGGGCTAGAGGGTTGCCGAACAGGCCC
>MITE_425 MITE_T_39847|chr6B|2044108|2044367|AT|274|F1673 _
ACTCCCTCCGTTCCATAATGTAGCGCATATAGATTTTCTGCAAAGTCAAACTTTATAAAG
TTTGACCAAATTTATAGAGAAAACTATTTATATCTACAATACCAAATGTACATAATATGA
AAGTATGTCTTGTGATGTATCTAAGCACATGTGTTTGGTATTCTAGATGTATATGATTTT
CTCTACAAACTTGGTCAAAGTTTATAAAGTTTGACTTTTAGAAAAATCTATATGCACTAC
ATTGTGGAACGGAGGGAGT
>DTT_Hvul_Hades_BF628687-1 _
CTTCCTCCGTCCCAAAATAAGTGATTTAAAAATGACTCAGTTTTGTACTAACTTTAGTAC
AAAATTGAGTCACTTATTTTGGAACAGAGGGAA
>MITE_426 MITE_T_69988|chr3B|758243026|758243192|ACTGGAAC|11|F2860 _
CAGTGGCGGAGGCAGAGGGTGGCCAGGGTGGGCCATGGCCCACCCTGATATTTGGACATA
GGTTTTATACCATAGGAGAAATGCTATTTTTCCTGTTAAAAAATCAATGTATATGTACAG
TAGTATTGCTGGCCCACCCCGGTTCAGTCGCTTAGCTCCGCCACTG
>MITE_427 MITE_T_69286|chr5B|400924585|400924752|TA|14|F2816 _
CATCTACGTAAAAGGCAAACGTAATCTTACGTGAAAGCTGGCCAGGCAAGACACGATTGG
ATGAAAAACGACCCGGGCCCCACCCCGCGAAATCAAggggggaggggggCGAGAGAGAAT
TTGATTAAAAAAGGTTACGTAAGGTTAAGTAGATCATTACGTAGATG
>MITE_428 MITE_T_5445|chr7D|474171645|474172031|TA|17|F330 _
GGCCCTCCACTATGTAGGCCAAAAGTGGTGCCAAATACACTTTTGGTTGATTTGGCACCG
ATTCCCTCCATTGCCCAGCCGATGCCATAATATTTTTCCAGGGAACCGGAGCAAGTTGCT
GCACCGATGCCCACTTCTAGCATTGCAATAAAATATGTTAAACTGTGAAGGATCAAGGGG
ATGGGACAGAGGAGGACTAGAGAACTCGTACGAAGGATTGAGGGAAAGCTGGCTTGCTCC
ATTTTTTATGTATATACATGTGGTCCCACTTTTCTATGGGCTGCAAAGGCACATAGTGTG
ACCGGTGCCATAGAAATTTCTCAGAGCATCGATGCCCAATCTGTAATATTTTAATGTACC
GGGCACCGATCACATAGTGGAAGGCC
>MITE_429 MITE_T_76976|chr5A|214913577|214913735|GC|164|F3258 _
TTAAAAAATAAGCCGTCTCCTCCTCAGCTTTTCTCATAAGCCGCCTCTCTTATTCATCGG
GGCTTCTAAACTAGTTATGTAATAACTAATTTAGAAGTCTCAACAAATTTTAGAGGCGGC
TTATTCTTTAAGCCGAGGAGAGGCAGCTTATTTTTTAA
>MITE_430 MITE_T_41965|chr4A|47750940|47751192|TA|96|F1781 _
CTCCCTCCATTTCAAAATATAAGGTGTATTAAAATTTTCAAAAGTCAAACATGTGCATGT
TTGACCAAGTTCTTAGAAAAAGAATACCATCATGAAAAGTATTTGTATCAATAGATCCAT
CATGAAAAGTATTTTCATAATTTGTTTATTTTGTAAGTAGATGTTGATATTTTATTCTAT
AATCTTGGTCAAACATACACAAGTTTGACTTGCACAAAAATCGATACACCTTATATTCTG
GAAAGAAGGGAG
>MITE_431 MITE_T_128441|chr5A|46248854|46249654|ACCGAAAG|19|F6013 _
CTAAGAAGCACGGATACGGGGACGGAAGCACGGGGATACGGGATACGGCATTTTCCAAAA
ACAGTCATTCGGGGATACGGCGGGGTATATAAGTATTTAGAAAAATAAATATGAAAGTAT
ATAGAAAAATAAATTTGAATTAAGATCTAATGAGAATTTTTTAGTACTGGATATATATTG
TCTCCTTTCTATTCATGAAAGACTGAGAGCAGTCCACTCACAGCCCATGTAGCTGTCCGT
CCACTTAGAGCCCATGTAGCTGTCCATCCACTTAGAGCCCATGTAAGGCCCAATTCCAGA
AAACCCTAGACTAGTAGCACTCCAGCTGCTCCAGCCGACCCCAACCTCCCATTCTCGTAC
TCCCTTTCTCCAGCCGCCAGTGAAGAAAGGAAACGACAGCGCCGCCAAATCGGCAGCTTC
CATCACCCATCTTCTTCCTCGCTGGCCACCACACTCCCCATCTTTCTTCCTGCCGGAGCT
TCTTCCTTGTTGGCGGCCGCCTTGCCATCTTTCTCTATCAAGATCTCCTTCCTTGCTAGC
AGCCATTGAGGTTACCTGCTTGACCATGGTTGCTATCGGGAGGATAACTGGGCAGCAGCA
TGGTCACTGGAGTCTGGCTGCCGAGTCCCCACCGTGTCCACGCCGTATCTAGGCCATATC
CCGAttttatttcttttttttAATTCCAAAAAGATGGGATACTGCGGGATACGCGTATCC
AGCCGTATCTGGGCGTATCCCCGTGTCCCCCCGTATCAGGACGGCAAATCGGCAGTTCTG
GCCGTATCGGTGCTTTTTAG
>DTT_Tmon_Athos_AF326781-1 _
TCCCTCCGTAAACTAATATAAGAGCGTTTAGAATACTAAAGTAGTGATCTAAATGTTCTT
ATATTAGTTTACAGAGGGA
>MITE_432 MITE_T_80526|chr6D|18958673|18958818|ATAT|37|F3438 _
TTAGATGTGCTCTAGTTATTGCACATCTAAGTGACTCAATCAAACTTGAAAGGAAAGAAT
AAAGGATAAAGAAAATGCTTGCACGAATCTTATCATAAAATCAATGGCATAGGACTTAGA
TGTGCAATACTTAGAGCACATCTAG
>MITE_433 MITE_T_63898|chr2B|518050064|518050242|TA|21|F2551 _
CTCCCTCCGTTCCTAAATACTCCCTCCGTTCCTAAATGTAAGTCTTTGTAGAGATTCCAC
TATAAACCACATACGGATGTATATAGATGAATTTCAAGTTTAGATTCACTCATTTTGCTC
CGTATGTAGTTCACCCTGTGGGATCTCTACAAAGACTTATATTTAGGAACGGAGGGAG
>DTT_Tmon_Icarus_109N23-1 _
CTTCCTCTGTTCCAAATTACTCGTCACAAAAATGGATGTATCTAGAACTAAAATACATCT
AGATACATCCATACCTGCGACAAGTAATTCAGAATGGAGGGAG
>MITE_434 MITE_T_13541|chr3D|29798602|29798934|CCA|40|F642 _
TACTCCTCCGTTCCTTTATATAAGGTGTATATGTTTTTGATAAAATTTCACAATGTAAGG
TGCATTTCTTCTGATTTCTTATAATCCCTTTTTTACCCCTCCATAATAAAGAAAAGAATC
TCTCTTCTGATTGCATGTATCTCTTTTTCTAGAAAAAGAAGTAAAGTATCTCTCCCTGAT
TGTCAATATCACGTCATTTCGTAGTCTTACTGGTTTACATGCCACCAACCAACAAATTTG
CCAAGGGTAATTAGTCTTAAATTAGCTATAATTTGTTGTCTTGGTCACCGTGCCCAAAAA
AATACACCTTAGATAAAGTAACGGAGGGAGTA
>MITE_435 MITE_T_127803|chr7B|616662632|616663428|TA|13|F5982 _
GAAAAATGGGCTTTTGTCCCGGTTGATAAGGCCCTTTAGTCCCGGTTTTTGAACTGGGAC
TAAAGGGTCGTTACTAATGCCTCTCCCCTTTAGTCCCGGTTCTTACATGAACCGGGACTA
AAGGCCACGGCCACATGGAGCTCCACCTTTAGTCCCGGCAATCGGGACTAAAGGAAattt
tatgatttttttttaaaaaaatttgaatttttattttatttttttattttcaaatttctg
aattattttAACCTCTAATCTCTAATCACCACCCCTCATCACTGCTAAATTTATCCTCTA
ATCTCTATCACCCCTCATCATTCCAAATCATTTAACTTCCCGAACGGTCACCCATCCTCC
CACTCCCGCAGCCTGAGCACGCTTAACTTCCGGGTTCTATTCTCCCTCGTTTCCAAGTCT
GCACTTGTTGTTTTCCTGACAATAGTAAGATGTCAATCCTATTAACCCTCAGGAATTTTG
CTTGAGCATGAAGTGACACATTTCACTGTTTGAGTTTGAAACTATTGTTTTAAAAAAACA
ATGATTATTTAGTATCACTAATATTTCTTGAATAATTAGTTTGACCATTGTTTGACCATA
GTTTGACTAGATTTGACCAAAATTCAAAATAATTGAAATAATTATTTAGTAACACTAATA
TTCTAGAATAATTAGTTTGACCATTGTTTGACCACAGTTTGAAATTTTCTGAATTTTTTC
CACTCTAGATCTTAAAAGCCCCGTAACTTTTTTTCTGTTAGGTTTTTGAGGATCTTAAAA
GTTATGCCCATTTTAC
>MITE_436 MITE_T_55035|chr5A|285786742|285786957|TA|230|F2168 _
CTCCCTCCATCTCAGTTTATAAGTCTTGCACATGTACCTAGGTCGTTAATCTCACCAACT
TAATAAGAGGCATACCTTACAAAAAATATATCATTGGAAACTTTAGATATTCTATTTTCT
AATGATATAATTTTTATGTTAAACTATTTATTTTATATAAGTTAAATTGACGACCTAGAT
ACATGTGCAAGCCTTGCAAACTGAGATGGAGGGAG
>MITE_437 MITE_T_12154|chr3D|8886794|8887588|TATT|17|F608 _
AGAGCATCTCCAACAGAGGCGCTAAAAATAGTCCGTGCTGGAAAAAACGTCAATTTAGCG
CGCGGAGCATCTCCAACAGACGCTGCAAAAGCCAGCATGCTGTAAAATCTATCCAGCGCG
CTGGGAATTTCTGCATCGCACGCGGGATATTTGGTGCGCGGCGTACATCGCGCTGGACAA
TTTAAAGCGCGAAGACGAACTGCTCCGCTTCCTCTGCTCGTCCCGCCTCGAGCTCGCCGC
TGTAGGGGCTGCAGCGCGCCGCGGCCGGCCGCGGCCACTCCTATGCGTTCTCGTCTTTGC
TCATCCTAGCACGGGACGGAGCCGACGCTGCCCTTCTACTCGCCGGCTGCAGCTCGCCGC
CTCGAGTTCGCTGGCTGGGAGCGCGTGCCGGCCGGGAGCCGCCGTTGCCCTTCTGCTAGC
TTGCTCCAACGATTAAGGGAAGCTAGCTAGCTCGCATTTGCGATTCACAGCAAGCTAGCT
CGCGTGCGGTGGCCGGCGGAAGATGATTTGCAAGGTCAGCAAGCTAGCTTGCTTCAACCA
TTGGGGACCCAATTGCGTTTTTGTTTTGATTAGATGGACTTATTTGTAAATGTTTAGGGA
CCTGCTTGTTGTAGATATATTTATGGCGCTTTATTTTTTAGTGCGTTTGCTGGACTGCTG
TGCGCTGTCCTTTGCGCGCTATATTTTTGTGCCTCTGCTGGACTGAATCGGCCACGGCGT
GCTAAAATTACTAAAATGGCGTGCTAAAATTATTTTAGCGCGCCGTTTTCTTGGGCTTCT
GTTGGAGATGCTCT
>MITE_438 MITE_T_13867|chr7B|648907708|648908039|TA|31|F659 _
CTCCCGACGTTCCTTTATATAAGGTGTATTTGGTTTTTGATAAAATTCCACAACGTAAGG
TGCATTTCTTTTATTTCCTCGTAATTCCGTCTTTAGCCCTCCAAAAAAGGAAAGAATCTC
TCCCTCGATTGCATGTATCTCTCATTATATAGAAGAAAAGGAAAGTCTCTTTCCCCTGAT
TGCATGTATCTCTTCCTTTCCAAGGCTAAATGATTTACTTGTCACTAATCAATGATTTAG
TCAAGGTTAATTTCGCCCTAATTTGTGTAAAATTATGTGCCTTGGTCACCGTGCCAAAAA
TTATACACCTTATATAAAGGAATGGAGGGAG
>MITE_439 MITE_T_100595|chr5D|339226047|339226153|AGT|111|F4419 _
ACTCCCTCCGTCCCAAAATAAGTGACTCAAAAATGACTCAACTTTGTACTAAAGTTAGTA
CAAAGTTGAGTCATTTTTAAGTCACTTATTTTGGGACGGAGGGAGT
>MITE_440 MITE_T_125086|chr7A|735788140|735788766|TCGA|35|F5848 _
ACCCTATGTTTTCAAGGCGCCCAGGCGCTTTAAGGCGCTgggggggggCGCCTCAACGCC
TAGGCGCTCAAAGCGCGAGGCGAGGCGACGCCTTAGACACTTATTATTAGGCGGTAGGGG
TACTAATATGGCGGAGGAGCTTGGCTGGAGAGGGGGAGGACCGGCGGAGATGAATCTTGG
CCGGAGAGGGGAAGGGCCTGTGGAGGAGGAGCTTGGCCGGACAGGGGGAGGCCGGCGGAG
GAGTAGCGGATCTGGGCCGGCGGCGTGAGAGGAGAGAGCTCCTCTCTCTTTTCCCCTCGA
TTTGGAGTCACGGGTGTGTTCCCCTCTCTCTCCTGCCTCTGTTTACCCCCTCTCTCCCGC
CCAATTTCTCTTCCCTCCCGCCAATTCCTCTTTCTGGCGCGCGCCAGCTGCTGGTTCCCG
CTCAACCTGCCCACGCATGTCCAGGGCGTCCAAAATCAACTAAAGCGGCGCCTTATCCGC
CTAGGCGACGCCTTGGACGCCTCAACAGCAGAAGGCGGACGCCTTAGACAGAAAACTAAG
GCGACGACGACGCCTTGACGTCCCCGAGCGCTCTGACGCCTAAGCGTCGCCTAGGCGTCG
CCTAGGCGACGCCTTGAAAACATAGT
>MITE_441 MITE_T_41451|chr6D|230776827|230777571|TAA|19|F1755 _
GAGCATCTCCAGCCGTTGGCCCCCCCAGGACGCATAAAAATCGCCCCCTGGGGCGAGCCG
GCGATTCGTTCGGCGCTGGGGGCGGTTTTGCGCCCAGTCGTCGACCCCAGCTCGCCCCCA
GTCGCCGATTTTGGCCCACTTTTGAAGGCCCATATGGGCGAGAATAGGCCCATATTCGGC
GTGGTTCGCCGTGGTTCGGCGTTCAATTATCAACATAAATATTTTTTTATCACATATTTC
ATCACAGAAAATTCCTCGTCATCCGAGTCCATCGCCGAGGCAGGCAAATCGCCGAACACC
TTGCGCGCGGTGGGCGTGCACCCGCCGTTAAACTGCCCCTCCGCGGCCGGAAACGGCGGC
CCGAAACGCCCAGCTGGTGTCGGAGGGGCTGCCGCGGCGAACCTCTGCTATTTTTCCGGC
AGGGAATGGCTATCTACCGGTGAAGGACGGCGGGGCGGCGCCGGGATATACCTAGTGGCG
GCCGAGAGCGCGGGGGGTGGGAGGCGAGTCGGGGAAGAAAATCTTTGACTTCCTCACCTG
ACGGCGTGGGCCAGCCGCGCTTTTCCCTTGCGCCGGAGCCCCCAAGCGCCCCCCAGCGCG
CCGGATTCGGCCTGCGGCCGCCAGGCGGAAAAAAGAGCCGAACCGGCGCTTTTCGTCGTC
CTGGGGACGCGACTGGGCCtttttttttGCGTCGGCGCCGAAAAAGTCGCGGGGGGCCTG
TTGGGGGCGCGGCTGGAGATGCTC
>MITE_442 MITE_T_86664|chr5A|329988122|329988249|TG|128|F3731 _
TACTCCCTCCGTTCGAATTTAGATGACTTGCATTTGTCCACATTGGGATGCATCTATACT
TGTATAGTGTCTAGGTACATCCGTTTCTAGACAAATGAAAGACATCTAATTTGGAACGGG
GGGAGTA
>MITE_443 MITE_T_123626|chr2A|109315682|109316363|CA|24|F5794 _
AGGGGGGCACAACCCACCAGGGCGTAGGGATGGCACCCGCAGGGTTTGGGTATGGGTGGA
GCCACCCCATACCCTTACCCGTCCCATTTAAGCTTACCCACCACCCATACCCATACCCGC
TAGTGGGTACAAAATTTTCCCATACCCATCACCGACAAGGGTAAATGGGTACCCGTGGGT
AAAAATATTCATGTTTCAATAACATCAATTTGAATGAAATGTAAtcataaacaacaacat
acaatcataatttataaacaacaacacataataatattcatacatacttataaacaacaa
tacatcataaacacaacacaTTTTATAAACATCAACACTTTCTTGTAAACAACAACACAT
CAAAGCATCAAAACATAGTCATAAAAATAATAGCACATAGTCATACACTTTAAATTCACA
AACTCACAACAAAGGGTAGAGGTAATTTTTCCGTACTTGTTAGAATTTATAAGGGTACAT
GGGTATGCGGGTATGGGTTATATGATCTCGTACCCATACCCACGCTACCCGATGGGTTTG
AGATTTCCCTTTTTACATACCCATGGGTAACTTGTTGTCCCATGCCCTTACCCTAATAGG
GTTTTTACCCACAGGGTACATGGGTAATGGGTACCCATTTCCATCCCTACCAGGGCGCGC
CCAGGTGGGTTGTGCCCACCT
>MITE_444 MITE_T_64445|chr7A|133627715|133627890|TTT|42|F2596 _
AATGCTACACCTACGAAAATATTTTTACGTATCTTACGAATGAAATGAGTTGGCAGCCTT
CAATTGGATATTAGTGGAGGCTGGGGCCCACCCTGAAAATCAGGGGGGAGGGTGTTTGGT
TAGGGAAAAGAAGGATTACGTAGGATACGTAACAGCATTACGTAAGTCTAGCATT
>MITE_445 MITE_T_66416|chr7B|244140275|244140445|TT|25|F2701 _
TGCTACACGTACATGATGTTACAGGGAAGAGGAGGTTATATGGTGACATGGCAGTTTTAA
TTGGTCATTAGCAGCGGCACGAGCCCACCCCCACTGAAATCAGGGAGGGGAATGTTTAGA
AAGTTTGGAAGGAGCTTGTAGAACTCCTGTAAAAGCATGTACGCCTAGCA
>MITE_446 MITE_T_122755|chr5A|200782960|200783017|AT|62|F5748 _
AAGGTGGGTGTTATTAGAATAAGACTCTTAAGGGTGTTATCATAATAGACCCACCCT
>MITE_447 MITE_T_125148|chr5D|373566725|373567345|CG|23|F5852 _
ACGCCCGGCATCTGTGCAACGTTGTGGATATTGGCCATCGTGGGTGGAGAGGACTGAGAT
CCAGTGCCTTTATAAGTGAAGTCACGCTGCAACTTTACCCTGCTAATCTCCATCCAATCC
ACATCCCACGATCCAGATCACACAAGGGGAAAGGCTCTCAACACTTAGCAGTTTTCAGGA
TAGCAGCAAACATCAATAAACTACAAACAACGATGCAGTGGCACTTGAACTCAGTTTTAT
TTGAACAGATTGAAACCCAAAAAATAAAGAACTGCAGATACTCATGAGCAGACTATAAAA
CAAAATTTGGTTTGGTTATACAGTAGTGCATTATGCAATCAAAGTGGAATAAATCAATTG
CAGTTCACACTAAATCCAGTAGAACTTGGTATTAAAAGGCTGCAGCGCATAATGTCCGAA
TGCTACAGCAATAAGTGTCAATGTTGAGTAATCATCTACACAAAAGCTATGCTGAAAACT
GCTAAGTGTTGAGAGCCTTTCCCCTTGTGTGATCTGGACCGTAGGATGTAGATTGGATGG
AGATTAAAAGGGTAAAGTTGCAGCGTGACTTCACTTGATAAAGGCATTGGATCTCAGTCC
GTTGCACAGATGCCGGGCGT
>MITE_448 MITE_T_33397|chr2D|59659353|59659626|TAA|39|F1332 _
GACTAGTCATAATGGAGAGTAACTTAGAGTAGTAACATGCATATGTTACTAGTCTATGTT
ACTACCTCCACAGTGGGTAGTAACATATGTGTTGTGTCATGCATCACTTCATTTATTAGG
TTGTAGACTCATCTTTTCTTGATATGTGTGATATTACAGTAACTAGCTATGTTACCACAT
GTCTCTTTTTCTTCATTAATTACATGCCACATCATCCATTTTGCCTAGATAAGTGTGATG
TTACCACCTATGTTACTCCCATTATGGGTAGTC
>MITE_449 MITE_T_43346|chr5D|322989538|322989783|TATA|258|F1841 _
TAGGCCCTGCTTGTTTGAGCTTTTGCTTCTGCTTTTGCAGCTTTTTCACTTCGACaaaaa
acaaaaaaaGATCCTAAATAGGTGTTTTTTGCTTCAGCTTTTGGCTTATACCATCATATA
ACAATATTGATTCATAAGCCAAAAGCCGAAGCAAAAAGGCCCTATTTAGGAGCTTTTGTG
GCTTTTTTATCAAGGTGGAAAAACTGCAAAAGCAGAAGCAAAAGCCCAAACAAACATGGC
CATAG
>MITE_450 MITE_T_6555|chr1D|432199133|432199511|CG|395|F380 _
GAGCTCGGGCTCAGATGAGCCCAGTGAACAGTACCTCAATTTAACATAGaaaaaaatgtt
caaaaaaaTCCAAATTTTTTTGTGGTGCAAGATGCTCCTGTGCGTGAACTTCGTGCAAAA
TTTTGTAAAGTTTGGACATTTGAGGAGCTTGTGGCAAAAAAGACAAAATCAGGCATGAAC
AGTGCAATTTTCAAAAGTTTCTCGGACATCCGAAATTTGTCTTCTTTGTCACGAGCTCCT
CGAATGTCCAAACTTCACAAAATTTTGTACGGAGTTCACGCACATGAGCATCTTGCACCA
CAAAAAATGGACtttttttattttttatattttAAATCACAGTATTGTTCATGCCCGGGC
TCATTTGAGCCCGGGCAC
>DTT_Hvul_Thalos_509D2-3 _
CACCTTCCGTTTTAAAATATAAATCTTTCTAGAGATCTTTCTAGAATACGGAATAAAATA
AGTAAGTTTATATTTTAAAGTATGTCTATACATATTTGTATGTAGTTTTTTTAGTAAATA
CTTAAAAAACTTATATTTAATAACGCAAAGAG
>MITE_451 MITE_T_62453|chr4B|605786813|605786995|TGGT|16|F2487 _
ACCACTGGCGGAGCTATACACAGATTGTTGGGCGGGCCAGACTGAACCTTTGCTACAACT
GGGCTGCTGCAGCTGACCTGTGTTGTAGTGCGTGGGCTGGGCCTAGTTACAAATATATAT
TTTTGTAGAAAAGTAGGGCGGGCCATGGCCTGGTTTGGCCCTTGCGTAGCTCCGTCAGTG
GT
>MITE_452 MITE_T_127179|chr1B|7767379|7767931|TG|16|F5940 _
CAGGCGCCCGTTAACGATCCGACGCATGCAGCACTGCTAGAATGGGCCGGCCCACTAGCG
TGCTGCCACAAGttttttaattttttttACCAAAATAAAAATATGAAATGAAGAAAGGTT
TACAGATTTAAAGAAAAAAAGTTCATCCATTTGGAAAAATACGTTCATATCTTTAAAAAA
GGTTCATAATTTTTGAAAAAGTTCATCAATTTGAAAAATAGTTCATTCAAATTGAGAAAA
AGTTCATCCAACTTAGCAAAAGTTCATTAAATTTGAAAAAAGATCATAGAAATTGaaaaa
aaaactccatgtatttttagaaaaagttcatggaactgaaaaaaaagttcataaatcaaa
aaaaGTTCATCCATTTTCAAGACAAATGTTCATTAAATTTTGAAAAAGTTCATCAATATT
CAAAAAAGTTCATCAATCTCCAAAAGTTCACAGAATTTaaaaaaaaaaaTCATGAACCGG
CGCCTAGATGGTCTGGCCCAATTACGGACGCCACAGGCACCAATTAACAAAATGCACGTT
AACTGGCGCCTG
>MITE_453 MITE_T_7398|chr5D|439405461|439405834|AG|386|F417 _
CCCGGGCTCAGATGCTCCTGCTCAgaaaaaaattcaaaacaaatactagaaaaattcaaa
aaaaTCTATTTTTTTGTGTGGTAGATAATTTGATGTGTAAGGTCCGCTCCAAATTGCAAC
TCATTTTGATATCTGAGCAGCTCTCGGCAAAAAAGACAAATCGGATCAAAACAGTTCGTG
AACAATGAACTTTTTTACAGACCCCGATTTTGTCTTTTTTACATAGAGCTGCTCAAATGT
CCAAACGAGTTGAGATTTGCAGCGAACCTCACGCATCAAATTATCTACCACACACAAAAA
AATTGCatttttttgaattcttcttgtatttgttttgatttttttCATCGGAGCATGTGC
TGCTGAGCCCGGG
>MITE_454 MITE_T_1546|chr5A|506648517|506648954|TA|64|F118 _
GAGCACATGCACCTAGGCCTTATCTATCTAGCCATCCATTTCCTGCTTTAAGATCCATGC
AAATACATTTCTCTTTTTTGTTTCTCTCACATTGAACATATCTTGAAGTTCAAACCTATG
TAGCGTGGCAAAGCTTTCTATGTAGAATCTAGGATAAATCTTTCTGATTTTTTTGTCAAA
TATAAATATACAAAATACGTATTGTTTGATTAAAAAAATCATATTTTTAGTATTTATGTC
GGGCAAAAAATTCTGAAAGATTTATCCTATATTCTAGTTAGAAAGTTTTGCCACGCTGCA
TAGGTTTGAACTTCAAGATATCTTCTATGTGGGAGAAACAAAAAAGAGAAAAATTTCATA
TAGAAAGTTAGTTGTGTCGCACGGATCTTAAAGCGATATTGGACAGCTAGGATAGCAGGG
CCTGGGTGCAAGTGCTC
>MITE_455 MITE_T_444|chr7B|746877987|746878454|AAG|16|F45 _
AGGCGTTGTTTGGGTAGGGACGGGATTATATAGAACTGGGTTTTAGCCAGGGACGGGATT
ATATAGAACTGGGTTTTAGCCAATTTTTAGTAAAAATCGGTTTTATCAATTGTTATATGT
GTAACCTGTTTATGAAAAAAGATGTTTGGACTaaaaaaaaCTTAGGATCGATTTGTCACG
TTTCTTGTTTGGTTTGGATAGGCTTTTCGCCCACACGCATCAACGAGTTTGTTGAGAAAA
GGACGGGCGCAGAGAAAAAGTTAGCGATCGAGTATATCCAGATCGCATTTTTAGAAAAAC
GACTAATCCTCGTTTTTCCATATACCCGAAATCCTGGATTATGGAAAACCAGATTTTCTA
TATTCACGGATTAGATAGAGTTGCCAAACAGGATTTTAGTTTGTTACATCATTTTCCTGA
TTTGTGGAGAACCAGTTCTCTACGTATCACGTATCCAAACAACGCCT
>MITE_456 MITE_T_61089|chr2B|679053954|679054142|TAC|17|F2397 _
ATCTAGGGGCGAATCTACTAGGGGGGCTTTAACAGGCTCAAGcccccccccccTCCAGTG
CTGTAAAATTTGTATTTACTACTAGTTTTAAGGCCCAGCCCAGCTACTTGCAGGCCCAAT
CCAACACATATTTGTATGACCCAGGCAGCCCAGCCCCCCCTCCATTATATTCTAGATTCG
CCACTGAT
>MITE_457 MITE_T_34386|chr7B|232354814|232355086|TTA|42|F1410 _
GGCTAGCCATAGTGGGAGTAACTTAGATAGTAACATAACACATCCCAAGAATCAATTGCT
TATGTGGCATGGAGTTAATGAGGAAAGAGATGCTTGTGGTAACATAATATGTTACTGTAA
CATAACACACCCTGAGGAAAATGAGTCTATATCTCAATTAATGAAGGCTTGCATGTTACC
ATTCATATGTTACTACCCACTATGAAGGTAGTAACATAGACTAATAACATATGCATGTTA
CTAGTCTAAGTTACTTCCCACTATGACCAGCC
>DTT_Hvul_Oleus_AF490468-2 _
CTCCCTCCATTCACTATTATAAGACGTTTTGGATATTTCAAGATGGACTACATAAGGACC
GAAATGAGCGAACAAACACACTAAAATGCGCTATATACATCCAATCAGGAAAAGGTTAGA
ACATCTTATAATAGTGAACGGAAGGAG
>MITE_458 MITE_T_123740|chr4D|118430760|118431434|AT|20|F5806 _
CTAGCGACGCGTTTGGTTCGTTACATTTTCGCTGTCTCCCGAATACAGTGGCTCACGATT
ACGTTACCTGCGTTTGTTTCGGCCGCGTCGGTTTTAGCTCCCATGTAATCGCAAACCATC
CTTCACAAAACTGAAAACACCCGAGACAACTTGGTATCGAAAAACACCGCTCGTCCCAAC
CGTTTTCTTCACCAGAAGAGGAGAACCAAGCAGCAGCGCCGGCGTCTCCCTCGTCGTGAG
CAGTACCATCGCCGCCGATCTCCATTCGCCTCCGCCGCCGAGCGCCGCCGGTCTCCGTTT
GACTCCGCCGCCGAGCGCCGCCGGTTTCCGTTTGCCTCCGCCGCCGTGGGGAGCGTCACC
GATCTCTCGTCGTCGTCGCCACCGCCGCCGCAGCCGTGGGCAGCGCCACCGATCTCGGTT
CGCCGCCGTGAGCAGTAGCGTTCTTTTGATCGGCCGGTGATCTCATTTTCCTTCACGAGC
CATTCCTAGCAGCCGGCCGTCGTCCAGTCCTCCGGCATCTTCTACAAGGTTGGCAACGGT
ACTCCACCTCCACGGCTTCCTATTCCCTTGCGTGAACCAAACACTTCACGCATTCACTCA
CCCCTAATCTAATACAGTGTATTCACATTATAACAGTGAATACATTACCTGAGCTCCAAC
CAAACGCATCGTAG
>DTT_Osat_SX_consensus-1 _
CTTCCTCCGTCCCAAAATGTAAGCATTTTTGAGGTTGGCACGGGTATTAAGAAAGTAGGT
GAGAATGATTGAAGAAAGTGTGTGATTGGTTGAAAAGAGAAAGTAGGTGAAAAAGAATGG
TTGTGATTGGTTGAGAGGAGAAGGTAGGTGGAAAAATAGCTTCATTTTGGGACAAGGTAC
TGTGCTAGAAATAGCTATATTTTGGGACGGAGGAAG
>MITE_459 MITE_T_41657|chr5B|149588867|149589121|AT|18|F1768 _
TTTACCTAGGGCCATATACTCTAGGTGAAATGCAAAAAACCATAGGTAAAGGCTTCACCT
AGAGCTTGCCCTAGGGAAAGAACCTTATGTAAAGTATAGTCGGTAAAGAGCTCTTTCCCT
AGAGTGCACCTTCCAAACCCTAGGGAAACCATTTGTTTACCTAGGGCTGCAGGCCCTAGG
GAAAGATTTGAACCTGGGTTCATGTCCAACGTGGCAAGGTGGTTACCTACAAACAAGTTT
GGCTCTAGGTAAAG
>MITE_460 MITE_T_19489|chr7A|209519629|209519941|AATT|33|F820 _
TTAGGGCCTCTTTGATTCATAGGATTGCAAAAACATAGGAATAGGGAAAACGTAGGATTG
GAATGACATGTCCATTGGATCCCTATAGGATTTGAGTTTGTTTGATTGTGTCACGGGAAA
AACAAAGGATTTCTTCCAAGAGGTTGGAGTGGATGTTGGAATTCCTGTAAAATGTAGTAC
AAATGAATCCTTAGAAAAAAATCCTACAAGATTCAATCCTACGAATCAAACCACCAATGT
AGGAAAAATTCCTAAGGATTCTAATCCTTCAAAGATCATATGAAAATCCTTTGAATCAAA
GAGACCCTTAAT
>MITE_461 MITE_T_73627|chr6B|705319507|705319670|AG|22|F3015 _
ATGCACCGGCGGAGCTTCAGCAAGGCCGAATGGGCCGCGGCCCGCCCAGCCCATGAAGTT
TTCTACAATATACATCTACTCTTGGGCCTTAAAACAGCAACCCATAAGCTATGTTCTTCT
TGTCGGCCCGCCCATGTATGGGCTGCAAGCTCCGCCACTGCAT
>MITE_462 MITE_T_75044|chr6B|296413519|296413680|TGGT|16|F3094 _
TGCAGTGGTGGAGCTACGTGCAAGCAAACCAGGCCATGGCCCGCCTAGCTTTGCTACAGA
AAGAGTAGGCCTAAGGGTAAATCTAGGCAATGTTTGGAAGAAAATTTTGGCAGCCTTTAG
CTTGGCCCGCCCAGGACTTCGATTCTAGCTCCGCCAGTGCA
>MITE_463 MITE_T_59|chr5B|14169738|14170221|TAA|23|F9 _
GGGCGTGTTCTGATCTCCTCCAGCATCTAACTTCACAAACTTCAGAAAAGTTTTTGAGGC
GAACGCTTTTACACTAAGAAGCTAACTTCTAGAAGCCAAACGAAACCACAGTGCAAAAAC
TTGGAGCTCCATCTACCCAGCTCCATCGATTAGAGAATCAGAAGTTCACCCCTATTTACA
AGGAGTTGCCACCGCCAAAGAAAACGGTTCCCTGCCCCTCCTTGAAACAGCGCTACAGTA
GCGATACCAACGAATCGCTAACCCTCCCTCCCCCTCGTATCGGTGCACTGGGTCCGAGTT
GGGCTGCCATCAGCCGGCCCAATCTGTGCTAAACAGGCCCCAACCCTCCAAGTTGGGCTG
TAGTAATATGAGAAGCTGGCGATCGAAGCAGAACGATTCTGGATTGCCAGGTGAAGCAAG
AAGTCACAGAAAGAAGCTGGATATATGAAGTTGTGTGAAGTTGGAGGAGATCAAAACACA
CCC
>MITE_464 MITE_T_18456|chr1B|618553138|618553456|GC|10|F767 _
TTGGATACGTTTTAGTCCCATGATTAAAAATAGTGGGACTAAAACTTGCTAGTCTCACCC
ATGCTTGGATCCAAATACTAAAGAGACTAAAATCTAGTTATTGAGCATTTATTATCCTCC
AAACCCTCCAATCCAGAACTAAGGAGAGGAATTAAATGAGGAGAGAGAGAGCTAATACAT
ATTTTAGTAGGTTTCCCATGACTAAAAGATTTTAGCCTCAAGACTAGTCCTAGCCTCTTT
TTAGTCAGGGGTGCTTGGAACTTTAGCCTCTAAAAGAGACTATTTTTAGTCAGACTAAAA
ATAGTCCCTTATATCCAA
>MITE_465 MITE_T_61968|chr4A|730496825|730497009|TGCA|21|F2447 _
AGCAGTGGCAGAGCTAGCGAGGAATGGTTGAGGGGGCAAATGGTGAAATATAATTTTCTG
GAGGGGCCAAAAACTGTATTTCTTTCAATTTGTACCACCCAAAAATGAGTTTCTTCACAA
AAAATCCATAGGCTgggggggggggCGTGACCCCTGCAGCAATACAAGTAGCTCCGCCAG
TGGT
>MITE_466 MITE_T_9204|chr2D|10782054|10782407|ATGG|361|F522 _
GGGCGAAAATGAACAAAACTGACCCTTTTTTAAAAGTTCAACATAAAATTGTCTTAATCT
GAAAATATATCACAAAATGACCCTCTTTTTGCATGACGCCCGGGGCTGGGACGCCATGCT
AAAGAATATGACGCCCCGGACTAAAGTGTCATGGTTGTGACATGTAACATGGCGCTCCGG
GCTAGGGTGTCATGCCGAATAGCATGATGCCCTAGCCCGGGGCGTCATGCTATCTAGCAT
GACACCCTAGGCCCGGGCGTCATGCACAAGGGCCATTTTGTGAAATATTTTCAGAAATGA
GGCCATTTTGTGTTGAACTATCAGAAAAGGACCAGCTTTGTCTATTTTCACCC
>DTT_Osat_SD_consensus-1 _
TACTCCCTCCGGGTTGATAATACTTGTCGTTTTGGACAAGGGCACGGTCTTCAAAAAACA
ACTTTGACCATTATTTTTTATTATAATATGTATAAAAGTGTTAACAAATATATGATTTTA
TTAAAGTACTTTTTAAGACTAATCTATACATGTAGTCACCATATTTGAAAGATAAATATT
TTAAAAATGATTCATAATCAAAGATTCTAAAGTTTGACCTCACCCTTGTCTAAAACGACA
AGTATTATCAGCCCGGAGGGAGTA
>MITE_467 MITE_T_123153|chr3B|156569849|156570544|AT|10|F5772 _
gaaaacggaaacggaaatttgcaaaatgaaaatggaaatggagggatgaaaatggagtgg
aaaGTTTCCGCTTTTCCGGAGGGAAAATGGAAACGGAGGGGAAATATGAAAACGGAAACG
GAAATTTGCAAAATGAAAATGGAAATGGAATTTTTTATGCGGAAACGGAAACAAAAACGG
AATGGTGTTTTCTGGTGGAACACACGTGGAAACGGAACTTTCCGTTTCTGTTAATATGGA
ATTTTTGTTTCTGCTATAGGCCCATGGCTGCTTTGTAGCTCAACTACCAAACAATACACA
ATGACACAGCGAGTAAAATGAGCAGAATGTATTATTTGAGTACCAAGTTTTACTACCACA
CACATACTCAACTAGACCCTATACGGAATTGTCATGTACTACTACAACACTACCCTATTG
TGCTAACACAACCATATTATTTTCTAGCCATGTTAACAATTCCATCAATTTGTTTGTTTT
TTGTCTGTGTTTCTCTATGATTCAAGGGGGTTTTAAGTTCCGGTCAACAAACAGATTTGT
TTCCGTGTCCGCTCTGTATTCGCTCCGTGTTTGTTTCCGGTAGTATCAGTTTCCGTATTT
GTTTTCGGGGTTTCTGTATTCGTTTCTGCTTCTGCaaaaaaaaTATGAAAACAAATATGA
TAGCACCCAGTTCCGTTCGTTTTCGTGCCGTTTTC
>DTT_Taes_Athos_BJ270008-1 _
CTCCCTTTGTAAACTAATATAAGAGTGTTTAGATAACTAAAATAGTAATCTAAACGCTCT
TATATTAGTTTACAGAGGGAG
>MITE_468 MITE_T_93831|chr4B|71586823|71586941|TAA|126|F4062 _
AATATTACTCCCTCCGTCCGGAATTAGTTGACGCTCAAACGGATGTATCTAGAACTGAAA
TACGTCCACGTACATCCATTTGAGCGTCAACTAATTCCGGACGGAGGGAGTACCTATT
>MITE_469 MITE_T_765|chr5A|290793519|290793974|GC|172|F69 _
TAAATTTCGTGTTTTAACCATTTTCTAAAACCTATTTGAGATTTGATCCTAGTTTGAAAT
TTTTTCAAGATCTGATCCTTTTGCTACCGCCAGGGACCATGGCGCTAGGGTATAACAGCC
TACCGCTAAGGTTCCTGGCGGTAGGGTATAACATGCCCTACCGTCAAAAACCTCCTAAAT
ATTGAACACAGTGCGTGCTCGTGCCTACCGCCAAGCACCTTGCCGGCAGGGTTGTGCAGG
CTACCGCCAGCCCGGTTGACGGTAGGGTTGTGCAGGCTACCGCCAGCCTGGTTGGCGGTA
GCGATGTTTCCTACCGCCAAAGTCTCTGACGGTAGGCCGTTAGACCCTACCGCCATGGAC
TCTGGCGATAGCAAAAGGGTCAGATCTCGAtttttttttCAAACCAGGGTCAAATCTCGA
ATAGGTTTCAGAAAAGGATCAAAACACAAAAATTT
>MITE_470 MITE_T_39408|chr5D|52951856|52952117|GTAC|272|F1642 _
TACTCCTTTCGTTCCATAATGTAGTACCTATAGATTTTTTAAGAAGTCAAATTTTGCAAA
CTTTGACCAAGTTTATAGAGAAAAATATTTATATCTACAATACCAAAAATTTATAATGTG
AAACTACATCTTATGACGAATCTAGTGATATATGTTTCACACTCCAGATGTAAATATTTT
TCTTCATAAACTTGGTCAAAGTTTATGAGATTTGACTTTTCAAAAAATCTATAGGCACTA
CATTATGGAACAGAGGGAGTA
>DTT_Taes_Thalos_BG909307-1 _
CTCCCTCCGTTCCCAAATATAAGTTTTTCTAGAGATTGCAACAAATAAAGATCAAATCGA
ATGAATCTACACTTTAAAATATGTCTACATACATCCGTATATTGTAGTCTATTTAAAATG
TCTTAAAAGACTTATATTTAGGAACGGAGGGAG
>MITE_471 MITE_T_107385|chr5A|371028580|371028674|AA|94|F4849 _
TAAATACTCCCTCCGTTCCAAAATAGATGACTCAACTTTATACTAACTTTAGTACAAAGT
TGAGTCATCTATTTTGGAACGGAGGGAGTAGTTA
>MITE_472 MITE_T_895|chr3B|306546968|306547418|AT|25|F84 _
CCCTCTAAGGCTACGTTCGGTTAACCCCACACCCCGCAGGGATCAGGCCCAAACCCCGCG
GATGTTCGTGGTTTTTGCCCCGGCTGGGGTCAGATCTCGGTCTGGCTTATAACAACCTTC
GCTTAGACCCGGCGTGGATCACGCCCCTCCCAAATCCCTTCCAAATCGTGTGGAAGCCGC
CGGGATATAACCCACGCGTCTCACCCTGTAAAAACAAACCTCGTCTCTCTATCTTTCCTG
AAACGGTTACGCGCTCTCTCTCTCGGTTTCATGGCTGATAGGAGGGAGGAGATCTCGAGA
GGGAGTAACCGAACTGAATTTCATAGCAAGGGATTTGTGAGGAGGGTGTTGGCGGGGGGT
GGGTGACATGGGGGGATTCACCCAATCCCTGCAGGGATTGATTCCTCGTGGGGAAGGAAA
CCACAACAACCGAACATAGCCTAATGGGGG
>MITE_473 MITE_T_126426|chr6B|141736106|141736885|TTCTCTCC|28|F5904 _
TCAAGATGGGAATGGGCCGGGTCGGCCCGCTGGGTCGCTGATCCGACCCAAAAATTTAAG
GCCGATGGGTCACATGGGTCGGCCCCAAAttttttttGGGTCAGTAGAGCCGACACCAAG
TGACCCATTGGGTCAGCGGGATCGGCCCCACCTCGTGGTCTCTATTCTCACGACAGTTAT
GTCCCAATCGTCGCCCTCGCCGATCTCTGCCATGCCGGTGGTGCTGCCTCCTGCTCATCT
TTCCAGTCACGTCGAGCTCATTATCCGGCTCACCGTCAGCCTGTCCTCCCTGCGCCGTCC
AGTTATCTAGTGTAAATTTGAGACTAGTAGGTAGAGCGTCAGTCTGATGTCAACTAGTAG
TGCTAGCAGCATCCGATGGCTAGATACAATTCACCCGCATGGATGCATCTCTGTACAATG
CCTGGAAAGAAACAGATGAGCTTACAATGGTCTAGGTAATGTATGCATGTACAATGAACA
GATGCAGCAGCTAGACCACTTGAATCTCCATATAAATTTTTTCTTCTATTCCTAGATTAC
TACTCTATTAGGATTTTAGCTATCGGCACATCACAAAAAGAAAACACACGTCACTAATAA
TTTTATTTTTTTGAGAAAAAACGCACGTCACTAATAATTGGGTCGTCCCGAAATACCCAT
CGGGCCAACAAGGCCACTACTATTCACGATATGGGTCGGCCCGTGGCCTCTTATGTGGGC
CCTGAGGCCACCAGGGCCGGGTCCAAGGCCAGGGCCGGGCCGACCCATTCCCATCTTGA
>MITE_474 MITE_T_3712|chr2B|461374517|461374925|AGT|28|F232 _
ACTCCCTCCGTCTAGGTGAATAAGTCATATTAGAAGGTGCATCACGACCTAGGTGCAAGC
AGATTGGTGGAAAAGAAGAATATTTCTCTCTTCTAAACACAACATTTAATCACAGCAGTT
AAGAGGATGCCTTATTAGCTACCCATGCATGCCCTCGTAATTCATAGCATGCAAAGCACT
TTTATTTCTTTCCTAATAACCGCACGGACGTGCTGCATGCATTGGTTCTTGCCCGAGCAA
AAAAAGGGAGGAAAGGGGTTTCCACGGGAGACAATGAGCCAGAGGTGGAAGCGCTCGCTG
GCGAACAAGGCAGGGTGGGCATCGAGATGGAAAGTTAATGAACAGAGCCTAAACATTTTG
GGAAATCTAATTTTGGTAAGGTGACTTACTCACCTAGACGCAGGGAGT
>DTT_Tdur_Thalos_103H9-1 _
CTCCCTCCGTTCCTAAATATTTGTCTTTTTAGAGATTTCAAATGGATACCACATACGGAT
GTATATAGACATATTTTAGAGTGTAGATTCACTCATTTTGCTCCGTATGTAGTCACTTGT
TGAAATCTCTAGAAAGACAAATATTTAGGAACGGAGGGAG
>DTT_Bdis_BdisStowawayK_consensus-1 _
TACTCCGTTCCTAAATATAAGAAGTCCTAGCTTTGTCCTAAGTCAAACTTCTTAAAGTTT
GACCAAGTTTATAGAAAAATGTATCAACATCTAGAATATCAAATAAGTATACTATGAAAA
TATATATCATGATGGATTTAATAAAACTAATTTAGAGTCGTAGATGTTGGTAGATTTTTC
TATAAATTTGGTCAAAGTTTAAGAAGTTTGACTTAGGACAAAGCTAGGACTTCTTACATT
TAGGAACGGAGGGAGT
>MITE_475 MITE_T_39330|chr1D|30661540|30662285|ATT|14|F1633 _
GGCTGTGTTTGTTACAGCTTCCGGAGCCAGTTTCTCGTGGGAAAAAACTGAAACGGGAAC
AAACACCTAAAAATGGACAGCTTCGTGGCGACAGCCCAAAGCAGCTTCGTGATGTTTCAC
GTGTTATAGGCCGAAGCGACCGGGGGCGTACTTTGGCTACGAAACGGCTTGCGCTTCGTG
ATAATCCCACCGCTAACCTAGCCGTTTCGTTCAATTTACAACGAGAATGCCATCCCTCTC
CCGATCCATCCGAGCTGActcctctctctctctgtctcgtctctcACCAGTTCACCACAC
GCAACGCAGCAGGGATAGTATTTGTACAGACCTGTAATTACATGTGCGAACAATTGTCAC
TTGCATGGACTTGCGTAACAACATAATTCTTTTGCTCAATATTATTCTGTGAGTATATAT
GAGCAAGAAAGTGAGAGAATTATTATTATGAAATACTTTATGCATTACCATAGAACAAAT
CATTCCCTGTCATTCAAAATACCATTTAAACTCACCCATaaaaaaaaaTACCATTTAAAC
AATATATTAACACAGAATCAACAAGTTACACTGATCTCAGTACTCTAAGGGCATTTCAGG
CTTTTCACCAGCCCACAGTCGTTTCCACAGCTGCATTGCCAAACAGCTAACCTTCGCCAC
AGTTGTTTCCTCAGCACAGCAGTTTTGACAGCACAGCAAGTCCACAGCTGAATCTGTCGA
AACTGAAGCCCAAACAAACACAGCC
>MITE_476 MITE_T_29323|chr4A|707183445|707183728|TAGTT|49|F1177 _
TAGGAACCGGCTCCTCTGCCGTGCAGTGGGCACGGCAGGGATGCTACAGTGTCCCAGGCA
GGGTAAAAACAGAAGGCACGGCAGTGTGCACTGTAACCGAACACTGTTTCCCTGCACTGT
AGCGGGATGCACTGTTCTCGTCCTGTAGCATGCGCACTGTTTATGTACTGTAGCAAAGTG
ATCTGAGCCGTTTATACTACATCTGACAGCTGATAGATGCCCAAAGGCAGGCTCCTGTAG
CATCCCTACCGTGCTCACTGGACGGTAGAGGAGCCGGTTCCTA
>DTT_Taes_Hades_BJ274279-1 _
TCCCTCCGTCCCAAAATAAGTGACTCAAGTTTATACTAACTTTGTACTAAAGCTAGTATA
AAGTTGAGTCACTTATTTTGGGACGGAGGGA
>MITE_477 MITE_T_126381|chr5B|477882391|477882970|TA|38|F5900 _
GCTGCTGTCCAACTTAGGGCATGTACAATGGTTTTATCTTAGCAATGCCACGTAGGATAG
ATGATGAGGTGGAGGAGAGAGAACTCATAAGAAAAGACTTGTCTTCTCTTATTTAAGAGA
AGACAAGAGGTGATCTCTTAGCACAATATGTCTCACCACATTTTTAGGAATTACTAGTTA
TTGAAGATAAGGCTAAGATATGACCCATTGTAGACAAATTTTTTTGTCATTTCTAAATCA
CATGCAAGACTTAAGATAAGACTATCTTATCAACCATTGTACATGCCCTTAGGGCTGTAC
AATGATGCTATCTTAGGAGTGCCACGTAGGATAGATGATGAGGTGGAGGAGAGAGAACTC
ATAAGAAAAGGCTTGTCTTCTCTTATTTAAAAGAAGACAAGAGGTGATCTCTTAGCACAA
TATGTCTCACCACATTTTTAGGAATTGCTAATTATTAAAGATAAGGCTAAGAGATGACTC
ATTGTAGACAAATTTTTTTGTCATCTCTAAATCACATACAAGACTTAAGATAAGACTATC
TTATCAACCATTATACATGCCCTTAAGCTAAGAGCAAGC
>DTT_Osat_SW_consensus-1 _
TACTCCCTCCGTCCCAAAATATAACAACTTTTAGCCCTCAGGATTTGTCCCAAAATATAA
CAACTTCTCCACCAACATTCTCTTCCCAACCAATCACAACCCTCCACCATTCACTTTTCC
CACCTACCTCCACTACTCATCCAATCACAACCCTCCACCATTCACTTCTACCTACTTTCT
TAATAACCGTGTCCAACTCTAAAACTTCTTATATTCTGGGACGGAGGGAGTA
>DTT_Tdur_Athos_103H9-1 _
CCCTCTGTAAACTAATATAAGAGCGTTTAGATCACTATTTTAGTATTCTAAACGCTCTTA
TATTAGTTTACGGAGGG
>MITE_478 MITE_T_8554|chr7A|66423855|66424217|AA|41|F479 _
CAGCTCCCGGGTGCCCCTACGCCCTCATGAAAAGTAAATTAATAAAAAAATGACTTTTTT
TAAAAATAATCCTGAAACTTTGAGGGATCAAAGATTTGATGTTCTTGCAAAGTTTCAGCA
ACAAATAACCTTCATGGGGCCCTCACAAAAAACCAAAATCACTGTTCAAAAATGTACTTA
AAGTTCGAACAATGATTTTGTTTTTTTATTTGAGGGCTATTCGAATGCTATTTTTAGCTA
AAACTTTGCAAGATCATAAAAAGTTTGATCATGTTCGATGTCCCAAAGTTTCAGAttttt
ttgatttttAAATCTGTTTTGAATTTACTGTTCATAGAGGGTGTAGGGGCACCCGGGTGC
TG
>MITE_479 MITE_T_708|chr7A|47443256|47444056|CGTG|19|F61 _
ATTCCAGATGGCAACGGGGACGAAACTCATCGGGTTTTGCCTTCCCAAACCCATCCCCAC
GAGAAAATCGCAAACCCGTCTCCGTCCCCATCACCGTGCATGGGGCTAGTTTTCCGCCCG
TCCCCTAAACCCATCGGGTTTCGGGGAACCCGCGGGGAACCCACAAGAAAATCAAAATAT
TTAAATAAACATAGTGGCGACAAAGAATAACATTTCAACAGCAAAATAAGCACATTTCAG
CAGCATAACTAGAGCAAATTTCAACAAAAAACAACCCGACTTGGGACATGAAGAGGCCAC
CATTGAGTTCGTCACCGGCGGCGACGCCCTTTCTCCAGATCAGACCGGCGGCAGGGGAGA
AGACGTGGAGGGAGGAGGCTCGCCGGCGCAGATCGTGGTCGGCGGATCTTGCGAGATGGG
ATCGAGCCAGGCGGCGCCTGGGGTCCTAGGTTTAGGGTTAGGTATTATGTGGGAGAGAGA
GAGATGAGGGCTCGAGCGAGGGGGAAATGAGCGAGGGGGAAAGGAGCGGGCGATACTGGC
TGTTTGGCCTTCGACACTAGGGGGTGGGGGGCTCGGTAGTTTTGGGTTGGGCCGCGCAGG
AGCACTGGTTGGTAAAAAATGTATTTTGCCGGGTTTCGGGTTCGGGGACTACCGAAACGG
GTGCAAACCCACGAAACGTGTCGGGTTGTATAATGTGCCCAACAACAGCCCCGCGGGGAT
CAAAAGACGCCCATCCTCGTCCCCTAATAGGGTAAAAACCCACGGGGACGCGGGTTTCGG
GGCCCGTTGCCATCTTGAGT
>MITE_480 MITE_T_8955|chr2B|92605371|92605729|CTAAG|20|F504 _
GGCATGTACAACAGGGTACAGTCAGCTGTCTGTAACACCTGCCACGAAGGAAAATAAATG
ACGTGGGAGAGAGAGAAAAGAAAAACTGATCGAACCCGTCGGTAGAAATAGCGACGGTCT
ATTCCCATATAAATCGCTAGTTACGGACGATCTTTCCCCCGTTGTACGAGTGCGTCGTTT
ATCATGGGCTGCATCGTGGGCTCCTGTCCAGAAAATCCCTTTAAATATGCATGCATGTTA
CGAGTTCTAGACAACTCTAAAGACGACCCGTTGTAGTAGTAGATATCTGTACATGCTATC
TGCAAATGACGTGGAGGAGTCCTACAGACAAACAGGTGTCTAATCTGTTGTACATGCC
>MITE_481 MITE_T_43538|chr5A|22729190|22729434|TA|33|F1851 _
CTCCCTCTGTTTCAATTTATAGTGCGCATAGTTGCTAGCTCTTATACCAATGCAATGAGC
TGGAGCTGTACTTTGTACCAAAATGACCCTGCATGCACGTTCTGCCCACACCCATGTGCA
AGCACTGCTGTGTGTCCCTGGTTTCCATGCAAGGGGTAATTTGTCCAAACCACCAGCATG
CACGCACTACATTTCGGAATGTGAGCAAAAAATCTATGCGCACTATAAAATGGAATGAAG
GGAG
>MITE_482 MITE_T_64433|chr7D|60591686|60591862|AT|16|F2594 _
CCTACACTTACGGGGCATAGGCCACGGGATGGAGGTTACGGGCTAACGTGTCTGCTCCTT
ATTAATCTCACCAGTCACCTCCCTTGAATTTTGTTGTGGGCTCCATCACTAACCAATCAT
AGATTTACACTTCAGTCCGTAACTCCTTCGGTGCCAAAACAGTCCGTAAGTGTAGC
>MITE_483 MITE_T_125716|chr5A|552358026|552358625|ACCCAG|15|F5878 _
GCAGTGGCGGAGCTTCATGGGGGCCAACCTAGGCGGTGGCCCCCCAGCTCACAGGAAAAT
ACATGTATATATCTTAGTTTTAGGCCTATTTTTGCACCAAAAATCAACCTATAGnnnnnn
nnnnnnnnnnnnnnnnnnnnnnnnnnnnnnnnnnnnnnnnnnnnnnnnnnnnnnnnnnnn
nnnnnnnnnnnnnnnnnnnnnnnnnnnnnnnnnnnnnnnnnnnnnnnnnnnnnnnnnnnn
nnnnnnnnnnnnnnnnnnnnnnnnnnnnnnnnnnnnnnnnnnnnnnnnnnnnnnnnnnnn
nnnnnnnnnnnnnnnnnnnnnnnnnnnnnnnnnnnnnnnnnnnnnnnnnnnnnnnnnnnn
nnnnnnnnnnnnnnnnnnnnnnnnnnnnnnnnnnnnnnnnnnnnnnnnnnnnnnnnnnnn
nnnnnnnnnnnnnnnnnnnnnnnnnnnnnnnnnnnnnnnnnnnnnnnnnnnnnnnnnnnn
nnnnnnnnnnnnnnnnnnnnnnnnnnnnnnnnnnnnnnnnnnnnnnnnnnnnnnnnnnnn
nnnnnnnnnnnnnnnnnnnnnnGGCCCCCCCATGATTCTTGCCCAAGCTCCGCCACTGC
>MITE_484 MITE_T_5531|chr2A|624043093|624043478|GC|21|F335 _
TTTGTTTGACAGGAAGGGATCGTGGAGGTTTTGGGAGGAGGGGATTTTAGAGGATTTGGT
GAATCCTCCTCTTTTACCCAATCCCCTTGAAAGCTTAAATCCTTCTCCAGCCACATATCC
CCTCTAGCCACACATCCCCTCCGCGAGGACGGCTGCTGCCGCCAGCGGCGTGAGGAGAAG
GCTCGGTCTCGCGCGTGGCTCCAATTCCACAAGGGCCTCCTCATGCCTTCTGACCCGCAT
GGTTCGAGGCGGATCGACGGGGAATCATGTGGATTGCGCTAGCAAAACCTCGTCTGCCAA
ATGGGCCAAGGAGGATTGTAGAGGGTTCCGGGCCACACGTGAAAAATCCACTCGATACCC
CTCGAAACCTCTCATGTCAAACGAA
>MITE_485 MITE_T_62999|chr2D|569842110|569842290|TAAG|16|F2520 _
GGGGTGTTTGGTTCAGAAGTCTTAGGACTTTTTCTAGTCCCAGGGACTAATCAAAAAAGA
CTCTCTAGTAGAGTCTTTTTCTAGTCCCTGTAGAAAAAGTCCCTCCCATTTGGTTCCTAG
GAACTTTTTAGAGACTTTTTCTAGTCTCTGGGACTAAAAAGTCCCTGAACCAAACACCCC
>MITE_486 MITE_T_5536|chr6A|264842601|264842986|TG|37|F336 _
TGGAAGTTAGGGCGTGTTCGGATCTCCTCCACTCCTTTGAATCCTTGACTCCGCTCCCTG
CTCCTGGATTATTGGCTCCGGCCCAAAAAATCGGGAGTAGCTACCACGTTCGTTAACTAA
CTCCACTCCCTACACGACGGGGTGTGAGGTTCAGGTAGTTGCTGCGCGCTAGCGAGAAAA
TTGGATCAAGCGAACCTGGAAGTTTTGCGCGGGAGGCCAGGGAGTGGCACGCGGAGCTCG
GTTTCAACGACTCCGCCGGATTGAACTACAGTCTGCTCCGCTCAGCTCTTCTGACTCTGC
GGAGTAGTAGCGTTCGGCACCGCTCGGCCCGCTCCTAGAGCAGAGCTGTGGAGCGGAGTG
AATCCGAACACGCTCTTAATTTCCA
>MITE_487 MITE_T_109010|chr3A|509858877|509858970|TA|97|F4953 _
CTCCCTCCGTTCCGAATTACTTGTCTTGGATTTGTCTAGATACGGATTCCGTATCTAGAC
AAATCCAAGACAAGTAATTCGGAACGGAGAGAG
>DTT_Hvul_Skiron_AY853252-1 _
CTCTCTCCGTTCCTAAATATGAGCATACTTTGGAGTGTAAATTCACTTATTTTTGCTCTA
AAAAGACATATATTTAGGAATGGAAAGAG
>DTT_Taes_Icarus_BQ619821-1 _
CTCCCTCCGTTCGGAATTACTTGTCGCAGAAATGGATGTATCTAGACATATTTTAGTTCT
AGATACATCCATTTTCAAGACATGTAATTCCGAACGGAGGGAG
>MITE_488 MITE_T_61104|chr3A|613365571|613365759|GTCAGATG|22|F2399 _
CAAGGTTGTCAGAATCGCGATTTTGAATCGGATCGGAGCCCTGATGGTAGGATCGCAAAT
CGTGGGATCTTCACTATCAGGATCGTAAAAACGTAGATTCTATTAACTAAAATCGTAGAA
TCAGAGGGATTAGTTTGGATCGTAAAGTCCTAGAATCATATAACAGAATCGCGATTCTGA
CAACCTTG
>MITE_489 MITE_T_59400|chr4D|502809124|502809320|ACAC|30|F2297 _
CTTAAGACCAATGAAAAAAATAGCGCGCTACAGAAAATAGCGTGGCCCTTGAAAATATGT
TATTAGCGTGCTATTGCGTGATATAGCGTGCTATTAGCGAAGCATTGTACATCGATTTAT
TTAGCGAGACAATTCTCTATATGCTATAGCGTGCTATTAGCGGAAATATAGCGCGCTATT
TTTTTCAGTGCTTAAG
>MITE_490 MITE_T_16063|chr1B|348250653|348250980|GGA|24|F691 _
CTCCATTTTTGTATACAAGGCCACAAACCCATATTACAGGTACCAAGGAAAAATTAATGT
CTTCTAACTCAATGTTGCAAGCCACCTTATTTCCTTGTTTGCCATGTAAATTAATGTGTA
TTCTTCTCTTTCATGCACATCAAGCCAATGCCCACACCCCCGCATGCATGCAGGGGATAA
TTAGTGTCCTCCTTTGCTATAATTAATGTCCTCCTTTGCTAGTAGTACTACGAGGCAAAC
ACCATTAATATTGCATCAATTAGTGTTAGTGGCCTTGTATATCTGCAAATTGTAATTTTG
ATAGTGGCCTTGCATATAAAAATGGAG
>MITE_491 MITE_T_8534|chr3A|611943570|611943932|TAA|16|F476 _
GGGCATGGCCAATGGGTAGCCCCAAAGGTGATGCTTCATAAGCCAACTAGGCTCGGATGC
CACTGTGGCAGCAGGACCGCTGCTTGCATGCGCCAGGTGAAGCTTGCAGAGGAGACGGGT
TCTTCGGGTTCTTCAGCAGATAAAGAAGAGCAGATAAAGAAGGAAAGAGTAAGGAGGGAG
TGGAAAAGAAGGGGAGGAAGAATGAAAAAGATGAACACATGGGGACCAAAGGATGACGGG
TGTGAGGCAGCACCACCATAGCCACCATTGGACTGAACGCATGTGAGCAATAGCCTCAAT
CCTCCCATGCCTATGTGTTTGATGGAGCACTTGTCTTTTTTTCGCCTCCATTGGTCATGC
CC
>MITE_492 MITE_T_61049|chr1A|402950349|402950537|AT|42|F2394 _
GCTACACGTACAAATAACTACACTACAGGGTTTTACAAGGGAGGATTAACTTGTGTGTTT
GTAATTGGCCAATAGGTTGTGGAGCCGGCCCACCCTCCTGAAAATCAGATGGAGGGTAAG
TTTGTGATTGGTCAGTTGATAAAAAGAGTTTGTAAAACTTTGTAGTAGTATTTGTTTGTA
CGTCTAGC
>MITE_493 MITE_T_69573|chr7A|44439471|44439638|CTCCTGCT|18|F2833 _
CATGGTTTTCGAGTCGCGCGACTAGTCGATGAGTCACAAAAATATATCGACTCAACTTGT
TAGTGTCGACTCGAGTCGCGAGTCACGACTAGTCACAACTGCAGGCTCGACTTTTTCCGA
GTCGCTACCCCAGAGCGACTCGGATGAGCCGCGACTTGAAAACCATG
>MITE_494 MITE_T_5716|chr5D|552785162|552785546|CG|31|F345 _
GGTGTATTGGAGGACCTTATTTTAAATACTTTAAAATCACAATTAAATTTTCaaaaaaaa
atctaaaaaTAATTACATGTGATCATATGGATGTATACTACATATGTGTAAAGTTTGGTA
ATGAAATAAGTAAACATGTGAGCTATACAAAAATGACAAAATGGTGGTTTCCAAATAGTG
AATAATACATGCACTATCCATCTTTCCAAAATCATGAAtttttttttGTCATTTTTGTGT
GACTCACATGGTTACTTATTTCAATGTCAAAATTTGCACATATGTAATATGTGTCCATAT
AAACATGTTGATTTATTTTCATAATTTTATAAAACTTCAAAATAGCATTTTGGCACTATT
TGAAATATAGGGCTCCAATGCACC
>MITE_495 MITE_T_8967|chr3D|308276410|308276767|CAG|44|F506 _
CCTGTTTGGTAAACACTTGGGCAGGGGAATGAGAGTTTGCACAGGACAGCGTGTTTGGTT
CGGGGGAATTCGAGATGGGGAATGGGAGTTGAGGGATGAGGAGATTAAAAGTCCACTGTT
TGATTAGAGGGAATGGGAGTTTAAGTAGGAAGGGGAATGGGAGTTGAGGAAGCCAATTCC
CACCTATTTCTTCCCAGGGGTACCCAGTTAATTCGTGAGCAGAGTTTTATCCCACGCTAA
TTTCCATCATATACCAAACAAGGGAATGGGAGTAAAAATCTACTTCCCATGACTAATCCC
TTCATAAACACCCTTGTGCAAACTCCCATTCCCCTGCCTAAGTGTTTACCAAACAGG
>MITE_496 MITE_T_62405|chr4B|477161347|477161529|AT|36|F2480 _
TGGTTTGGTGCCAAAAATTGGCATGCCAATGTTTGACTTTGTAACAAATATTGGCTACTG
CTTGGTTGGTTATCGAGTTGTCTTGCCTACATCACATAAAGTTGCCAATAGTTGGCAAGT
ATTGATATTGCAAATATTTGGCAATGCCAACATTTGGCTAGCCAAATATTGGCAGCAAAC
AA
>MITE_497 MITE_T_123654|chr4B|74351910|74352590|TA|18|F5797 _
TGGAAGTGTTTGGTTGCAGATCGGTAACGCAAACGCAAACGTAATTGGGTTACACTGTTA
ACGTAAACGGTATGGGCAAAAATCATACTTTGTTTGGCTACCTACGCTGTAACATTAATG
AATACCAGAGTTGGGCAAGTACCAGCCGAGGGCGAACCGTTGGCTGGAAGCAGATCCAAG
CTGTGCATGGCGGGCGAGGAAGGAGGCGGCATCGTTCGTGTCTTGGGAGCGAGGGCCTGA
CAGCGAGGCTAACACAATGACAGCAGCGGCGGCTGCAGCGACGGCGCCAGCGGCGGACGC
AACGACGGCGACCGGAGCGGCGGCGGATGCAACGACGGCGATGGTGGCGGCTGCAGCGAC
GGCGCCGGCGGCGGACGCAACGACGGCGATGGTGGCGGCTGTTTGCAGCGGCGCCAGCGA
CGGACGCAACGACGACGACGGTGGCGGCGATGTGGACAGCTGGTGGCGGCAGAAACGCTT
TAAGCAGAAGAGATAGCGAGGAGGGAGACACCGCAGCGGCTTTCATTGCGGATAATTTCG
ACCGGTAACAAATTTGAACTAGGCTGGGATCTAATACCGCGTTATGTGATTACGGAGCAA
TCAAAACAAACATGATTTGACGGGATCCGTTGACGCTGTAATCAGGTTACGATACAAAAG
CACGAACCAAACACCTCCTA
>DTT_Hvul_Athos_BE455911-1 _
ACTCCCTCTGTAAACTAAAGTAGTGATCTAAACGCTTTTATATTAGTTTACGGAGGAAGT
>MITE_498 MITE_T_6182|chr7B|589393068|589393448|AGCT|163|F368 _
CTCGGGTGCTCCGCACCCCTATACAGAAACTATTCGTAAAAAATTCCCAGAATATCaaaa
aaaaaaTCTAAAATTTCGGGATGTCAGACCTGGTTTCTCAATCTACTTCCTTGTGATTTC
GTGAAAAAATACCAAAAAACGTATCCGTGGCGAAGGAATTACTGCCTGGAAAAAAATGTA
CCCAAACAGTGTTTTGCTATACGTAGGAAATTTTTGTCTTTTTTGCCGCGAATACGTTTC
CTGGTATTTTTTCACCAAATTTCAGACGGGAGTACATCGGGAACCCACGTTTGATATCCC
AAAATCCCAGAttttttttttCAAATTTCTCGGTATTTCTTCTCCTGGTATTGTACGTAT
AGGGGTGCGGAGCACCCGAG
>MITE_499 MITE_T_26305|chr7B|435427678|435427970|TA|33|F1059 _
CTCCCTCCGTCTAGGTGAATAAGTCATCTTAGGTTATGCACCGTGACCAAGGAGGAGGGG
AAAACAAGAGAACTTAATGTTTATTTTCTAATTAATAGCATTGCATGCATTGAACTAACC
ACTTCATGTCGTGTTTGGTAGTCTCAAGTCATTGAAAGCATGCAAGCCCCGCATCTCTTA
TTGGTTGATATGTCAAGAAACAAGAAACGATGTGTGAACTAATGCACCACGCCTAAGTGT
TTTGGGATTATTTGGTTTTCGTAAGGTGACTTATACACCTAGACAGAGGGAG
>MITE_500 MITE_T_52975|chr6B|653223567|653223794|GCA|20|F2064 _
CCCGTGTTTTGAATTTCGGCCCAAAAAAATGGATTTCGGCCGAATTTCGGCCATCTCGGC
CCAGGGCGAAATCTGTCTTTGGCCGAAATTGGTCAAATTTAACAAATTTTGGTGAAATTT
TAGTCAAATTTTGCTCAAACTTCGGCCGAAATTTTTGAAAATGGCCAAAATTTGGCCATC
TCGGCCTGGGGCGAGAAAATTCTCAAACCGAAACTCAAAACACAGGG
>MITE_501 MITE_T_118193|chr2D|311551654|311551736|TA|86|F5408 _
CTCCCTCCGTACCAAAATACTTGTCATGGTTTTAGTTCAAATTTGAATTAAAACCACGAC
AAGTATTTTGGAATGGAGGGAG
>MITE_502 MITE_T_64189|chr5A|543965110|543965287|TCCATAAG|14|F2572 _
CAGTGGCGGAGCTTGGGCAAGAATCATGGGGGGGCCACTGGCTGGGGAGGGCAAACAAAT
TCACTATAGGTTGATTTTTGGTGCAAAAATAAGCCTAAAACTAAGATATATACATGTATT
TTCCTGTGAGCTGGGGGGGCCACCGCCCAGGTTGGCCCCCATGAAGCTCGGCCACTG
>MITE_503 MITE_T_126801|chr7B|78567635|78568204|CTTCCCT|14|F5915 _
AGCGGTAGTACCGCCCTGGTGTCAGGGCCCTGGGCAGCGCGGCTGAGGGAGTTCCGGACT
AGGGGGGTGTCCGGATAGCCGAACTATCATCATCGGCCGGACTCCAAGACTATGAAGATA
CAAGATTGAAGACTTCGTCCCGTGTCCGGATGGGACTTTCCTTGGCGTGGAAGGCAAGCT
TGGCGATACGGATATGTAGATTTCCTACCATTGTAACCGACTCTGTGTAACCCTAGCCCT
CTCCGGTGTCTATATAAACCGGATGGCTTTAGTCCATAGGACGAACAACAATCATACCAT
AGGCTAGCTTCTAGGGTTTAGCCTCCTTGATCTCGTGGTAGATCCACTCTTGTAACACAC
ATCATCAATATTAATCAAGCAGGACGTAGGGTTTTACCTTCATCAAGAGGGCCCGAACCT
GGGTAAAACATCGTGTCCCTTGTCTCCTGTTACCATCCGCCTAGACGCACAGTTTGGGGC
CCCCTACCCGAGATCCGCCGGTTTTGACACCGACAACGGAAGTACCGCTGGGTCGAAGTG
GTAGTACCGCCCGAAGCGGTAGTACCGCT
>MITE_504 MITE_T_49797|chr6B|40435428|40435667|CTG|18|F1948 _
GGGTGTGTTTTGATGATGCCCCTGCCCCCTGCCAGCCCTACCAATCTGCGGGCAGCCAAT
TTTTTGGCGCACCTTTCAGCCGCTGGCGACTTGCCAAATCATTGGCACAAAATGAACTAG
TGAAACTAGATGAGCTGAGGCGAGCCAAAATATTGGTCGGAAACCAAACAAGTGCGAGTG
CCCTGGTCAACGACCAATTTTTTGGCCTGGCTGGTGTAGGCTCCGATCCAAACACACCC
>MITE_505 MITE_T_28628|chr2A|65228956|65229240|TAA|22|F1150 _
GGGCATCTCCAATAGTTGTAAGATAGATGTTGGTAAATTTGCCACCTAGGACATAGTGAT
GATGTGGCATGTAATAAATGCGGAGAGAGAGCAAAGTTGTATGTAGATTAACCAACAACC
TTTGCACAAGCTCCAAGGTGAAATAGAGAGCAACCACATTTATTTTCTAACCATCTATTG
GATAGCTTAGATACAACTCATAGGAGTAGTTGTATGATAGCTTGTTGGTTGATGACATGG
ATATTTTACCAACGAGACCAACATACAACCTATTGGAGATGCCC
>MITE_506 MITE_T_125122|chr2D|292024185|292024808|GTAGCTGG|12|F5850 _
TAGGGGTGGAAACAGATCGAATGCAGATTGGATAGTGCTCTTGCCACTTCCGTTTCCATA
TTTTTGAAACGAATACAGATGTTATCGGATACGGATGCGGCTCATATGTTATTCGAATAT
GGATACATATCGGATGTTTACACAATTTCTGATGTTTGCTCGATTCGAAACTGATACATA
TAATAGCGACATATTGCTTAAGTAAATTAGTCAATAGCTATGTGACATGAAATAATCAAC
TTGTGACATACAATAAGTCAATGATAAAATAGGTTTATGAATAAATACTATTGTAATGCA
TAATAATTTCTAAGTTTAACCATTCAAAGAGTAAAATTTGACCACCTATGTGGCTTTTAT
GTCAAATAATTGGTATTTTGGGGCTAGAATTTTTAAAAATATCTCATATATTCTTATTCG
GATATGGATATATCCACTTCCATATCCATATTTGTGTCAAAATCTCATACCATATTTATT
TCTTTATTTGTTAAATAAATTCATATGCGGATAATTTCCATTTCCATTTTGGTTTGGATG
TGGATGTTTCCGATACCAATAGGCACTTTCTCGAATATGAATATAAGATAGTTTCAATTA
TCCACTACCACTTTCCACCCCTA
>MITE_507 MITE_T_124448|chr5B|489098456|489099103|TCGA|26|F5834 _
GGGGCCCACGAGACAGGGGGCACGCCCTACAGGGGGGGCGCCCTCCTATCTCGAGGGAAA
TCACTATTCTGACCCTATCAACAAACTTTGTCACAAAGTGAACTCGACATGAAAGTATTT
CACGATCTGACCCTTCTAGCAACGCCAGAGCCCGCGGCGTTTCTTCCCCAAATAAAAACG
CCGAGCTAGCTAGCATTCCTGCCCAAAGGAGAAACGCCGAGCTAGCTAGTGTTCCTGTCC
AAAGGAGAAACGCCCAGGTTGCTCGCATTGCGGACCAGGTAAGCAACGCCAAGGGCTTTG
GCGTTTCTGCGCTGGCACCCAGCCCATTAACTTCTCTGTTGCCAAAGTAAAAAGCTGCTC
CTAAACCCAGGGCCTAAACGCCAAGCCCTATGGCGTTTCTGGCCAAGGCAGCAACGCCCA
CTTGCTTGGCGTTTCTATGTGGATTGGAAACGCTAGCTACTCTGGAGTTTGAATGTGGAT
TTGAAACGCTAGCTAGCTCGGCGTTTTTATATGAAGAAGAAACGCCACGGTCTGTGGTGT
TGCTAAAAGGGTCAGATCGTGAAATACTTTCATGTCGAGTTCACTTTGTGGCAAAGATTG
CTGAAAAGGTCAGAATAGTGATTTCGGCCTCCTATCTCGTGGAGTCC
>MITE_508 MITE_T_59128|chr5B|539933117|539933315|CCCCTTGT|16|F2282 _
CAGTGGCGGAGCCAGGAAAATAGCATCAGGGGGGCCAAGTGCTGTGAAAACTAGTTGGGG
AGGGCCAATCCAATGAGAAATAGGCTTTTAACAGCAAATTATAACTAATTTCCACACTGT
TCATCAATAAAGTACCACTAAATCCATGGTATTAGGGGGGGCCAGGGCCCCTGCTGGTCC
CCCCTGTCTCCTCCACTG
>MITE_509 MITE_T_59230|chr4A|602102937|602103729|GC|10|F2288 _
GGAGCTTCAAAGAAAATGTTGGGCGGGCCAGACAAAGGGAGAGCACCGAtttttttttAA
ATTCTGGGTCATATATATGCATTTAGTCTCTAATACATGTGGAGTGAGAATATATGTATA
TATCAATTGAATTTTGAAATGATCTTTTTTTCTTTTGAAAACCAAATCAATTCTTCTCTA
GGTGTGACCGTGTGAGTGAGCTTGTTTACCATTGCTTATGGCTACCCAACATATGCTGTG
ATATGTAAAATGCAAAGAACAACTGAGTGGAAAATCAGGATATCTAATGAAGCAATTGCA
GGAAAATTAGATGTACAATGTAGTACTAATTGCATCTAATCCATGTCCCTCAGTTGAGTG
GAACAACCAGGACTATATCATGGACAAAATAAGCATATGGCCAGTCTGTATCTAACTACA
TCGTTGAACTCAGAATTTGGGAAAACAAATTAGATTAGCTGTGATCTCTTGCTGAATCGT
AATTACAGGGAAATTAGATGGAGTGGTTGCTTGATTGGCCGATGTCTCTGTCTCCTGCCT
GATGCGGCCGTGAGAAACAGCAGGAGCGGCTGCGTGCGAGAAAGCTGGGACTTGCGAGCG
AGAGACCTCGAGTGCTTTGGATCGATCGTATCCTTACtttttttttttGAGAAAGATCGT
ATCCTTACTAGGCTGCAGGTAGGCTTTCCTTCGATGCATAGGTCAGGTGGGCTTTCCTTC
GATGCATAGGTAAAATCAAAAGTGTAAAAAACCTGGGCGGGCCATGGCCCAGTTTGGCCC
CAACAAAGCTCC
>MITE_510 MITE_T_13863|chr6A|599800978|599801309|TT|23|F658 _
TTAGGGCATGTACAATGCATGGCCTCAGGATGATGCCCCGTAGACCACGTAGGATCGGAT
ATCAGGAAAAGTAGATTCACATGAAGCAACGGGATCCTCTGCAGGAGATGGGTGCTTAGA
GAGATAAAAAGTGTGGTCCGGTGCATAAAGCTGAAAAATGTTGAAGTGAAAAGTAGAGAT
GCATGTCTAGTGAAAGTCTTTATTTTCTACTTTTTGATGAGGCCCACTAGTGGTGGCTTG
CATTGGGGAGAAAAAAATCAATGTAGATGCCTCAAACTACTTTTTGTCATGTGACATCTG
TATCCATATGCCATCATTGTACATGCCCTAA
>MITE_511 MITE_T_123293|chr3D|2895213|2895902|AT|20|F5780 _
AAACAGGGGCGGATCCAGCGTGGGGTCGTGTAGGGGCGGCCGCCCCGGGTAAATTTTGGT
AACCTAGGATACCCCTGCTGCTTTTGGCCGACGGACACCATGGGGGGCGAGCAGATTCAG
TCGACGGTTTCATATGAGCGCGAGCTTGACGAAGGAAGGGGAAAGAAACGTTTCGGCGGG
AGAGATAGCCAGATAGGCGGTGGAAGATTTAGATATGGGCCAGTCAAGTAAGCCAAGTAA
AAAATTAGATGAGCCCGTTAGCTTCTGTACGCAGCCTCCTATCCGATCGATCATGGAACT
GATCGTACGCACAGGAGACGGGTTCACCGTGGCCACATGCCCCGATCAAAACAGCAAGCG
AGCAGCCAACAGAAACAACAACGAGCAGGTTCCTGGCTATCCCCTAGTCTTCTCCTCTGT
TGCTCTATCATTCTTTATTTTGTTGTTACGTTAGCCTAATTCTCGGAAGTTAGATTTTAT
ATAAATTTTTGCATTATATATTTTTCACGTAGTAATTCTTAAGAGTGTAATAAATTTGAA
AAATTCATTGTGTTGATAGTCTTGTCTGAATGTGTATTATTGGCCTATTAATATACTTGA
TTTTATTATTTGATTGTACTATGCCTTCAATTTTTATTTCTATTAGAATCCGCCCCGGGT
AACTCCAAATCTTGGATCCGCCACTGTAT
>MITE_512 MITE_T_127010|chr7A|631285940|631286500|AT|14|F5927 _
ACCCATGGATACTTGAGGTGACTAGGGATGGCAATGGGTCGGGTTTGGGGCGGGTGGAGC
TGGTCCAAATCCAACCCATGACCCATCTTCCTACCCTCTGCCCATCCACCAAATTATCCA
TGGGCACAAGTTGTGCCCATGCCCAAACCCGTTGGATACCCACGTACCCATGGAGCTCCA
TGGGCATAGAAAAGTCAGCATGAAGCCTTTCCAAAAGATCAAATTAACTCATCATCATTC
ACACACAAATGACAACATAAGCTACATGCATAATTAGGCAACAAGTGATACGATGAGTCC
TGAAGTGTGACATACCAGAGGTTGATTCTGCAGCATACGGCTCATGGCACAAGTTGCATA
TTTCCTGCCATTTCCCATTGATTCGCTCTTTCTACTGTCACAACATATGGCCCCACATGT
CATACGGGTATCCATTGGATATCCATGGAGCACAAACTATAACCATGCCAACCCGGCTGT
TCGTGGGTATCCATATCCACGGACCCATGGGCAGAAATGTGCTCCATACCCTTGCCTAAC
CGGGTCGGGTATCCATGGGT
>MITE_513 MITE_T_61279|chr4A|743608610|743608797|CTAGCA|15|F2406 _
TCAGTGGCGGAGCTATGTAGCTTCCTgggggggggggggCTGTGGccccccccccAATAT
TGAAACAACTTGTGAAGAAAAAATTATTATGAGGACTTAGATGAGAACTTTTTTTGCTTT
TGGCCCCCCCAAGCACTCATATTTTACCTTTCGCCCCCCAGCTCATTTTGTCTAGCTCCG
CCACTGA
>MITE_514 MITE_T_59688|chr3B|541526691|541526885|AG|46|F2320 _
CCTGCAGGCAGTGGCGAAGCCAATGTATAGGCTGTGTAGTCAAATGACTACACGGCTTTG
TGGAAAAAGTATCATATATAAGCACAAATCATGCAAAAAATAATACAAAATTTGTAGAAA
TACATATATCTTGACCACACAAGATTGACTTGACTACACATGATTAAAATCCTGGCACCG
CCACTGCCTGCAGG
>MITE_515 MITE_T_55311|chr3B|521980372|521980585|CA|43|F2189 _
AATCTTAGTTCAAACCAAAGTTTTAAATAGCGCGCTAAGCATCTTAGCGCCGGACCTCTT
TCAAATGCTATAGCGTGCTATAGCGAAGCTATAGCGCGCTATTTAAAATGTTTGTTCATT
TGTTTGGACTAAAGTCTCTTAGCGCAAGACCTTTTGTAAACGCTATAGCGTGCTATAGCG
GGCTATTTGAAACAGTGGTTCAAACTCAAAATT
>MITE_516 MITE_T_65279|chr5D|524327418|524327591|AT|16|F2638 _
GCTACACTCACGGACTACTTTTACTTAATCAACGGACTTTCCTTTCCCCCTCACTAATCT
CAcccccccaccccccAATTTTCAGGATGGGCCCACGTCGCCTAACGTCCAATTAGCGCA
ACCCACATCAGCGTAGCCCCGTAAAACAGCCATAAAGCCCCCGTGAATGTACC
>MITE_517 MITE_T_61612|chr5B|611700860|611701046|AT|34|F2424 _
AAGGCCTTGTACAATAGGAGGTGCTTAGAGAAATAAACCAGACTTTTCTTAAGCACTGGT
GCTTATTTGTATAGGATAGATGCTTAACTAAGCGTCTCTTCTGTAGAAATAGGCACCGGT
GCTTCAAAAAAATCCGGTTTATTTTTCTAAGCATCTCTCTAAGCACCTCCCATTGTACAA
GGCCTA
>MITE_518 MITE_T_39216|chr5D|113741356|113741617|AA|270|F1624 _
ATACTCCCTCCGTTCCATAATGTAGTGCCCATAGATTTTCTAGAAAGTCAAACTTCATCA
AATTTTTGACCAAGTTTCTAAAAAAAGTATCTATATAATATACAAAATTCATACACCACA
TAAAACACAATATATACTTTCATACTATATTTATTTTGTATTATTGTTGTTGATATTTTT
CTCACTAAACTTGGTCAAACTTTGTGATGTTTGACTTTAAGAAAAAACCATGCACACTGC
ATTGTGGAATGGAGGGATTAT
>MITE_519 MITE_T_123681|chr3B|750294481|750295159|CTCACCAC|12|F5801 _
TAGGGATGAAAATGGTGTGGAAAGTTTCTGCTTTTCCGAAGGAAAAATGGAAACAGAGAG
GAAATATGAAAATGGAAATGGTAATTTGCAAAACGGAAATGGAAATGGAACTTTTTATGC
GGAAATGGAAACAAAAAAGAATGGTGTTTTCTGGTGGAACACACGTGGAAACAGAACTTT
CCGATTCTGTTAATATGGAATTTCCGTTCCTACTATAGGCCCATGGCTGCTTTGTAGCCC
AACTACAAACAACATGCAATGACACAATGAGTAGAATGAGCAAAATGTATCATTTGAGTT
CCAACTTTTATTACCACACACATACTCAGCTAGACCATATACATAATTGTTATGTACTAC
TACAATACTACCCTATGTTATCAACATAACCAAATTATTTTGTAACCAAATTATACAGAA
CTGTTAATTGAGTTCCAACTTCAATCATTTTGTTATTTTTGTCCGTATTTCTCCATGATT
CAAGGGGGCTTTAAGTTCCGAGCAACACACAGTTTTGTTTCCGTGTCCGCTCTGTATTCG
CTCCGTGTTTGTTTCCGGTAGTATGTGTTTCCGTATTCGTTTTCGTGGTTTCTATATTCG
TTTCCGCTTCTGCAAAAAATATGAAAACAAATATGGTAGCACCTAGTTCCGTCCATTTCC
GCGCTGTTTTCATCCCTA
>MITE_520 MITE_T_18416|chr4B|82604846|82605165|TTTCTGT|34|F761 _
GGGAACCGGATCCTCTAACATTCACAAGGAATGTTTGAGAAGCTACAGTACCCTAACTTT
CCTTCTTTCTATTCATATGATTAAGGCTAAAATGACTTAAATTAATTTGTAAATTGATGA
TCTACTATGTACATTTCATAGTAACTACATACAAACAAATTGATGGTGAAATAAAATTAA
TTTTGAATTATTTATATCTACAGTAAATATCAACAATAAACAATCTGCTAACAGTCTCTA
ACTTTCCTTCTTGGATTTACACTAGACTAGCATTGTAGCATGGTGACTTTCCTTGTGAAT
GTTAGAGGATCCGGTTCCC
>MITE_521 MITE_T_125185|chr2A|293933842|293934461|AT|26|F5855 _
CCTCTATTAGGCCTTGTTCAGTTGCTGTGGTTAGATTCCATGAGTGGTTTCTAACCTCCT
AGGAATTAGGTGATCCCCTACTTGTCACCCAACCCCTGCTGTTCCTCATCCACATGAATC
CCTATGACCATAACTTGTTCGGTTACTCCCTTCCTATATTCTCTTGGCGGCACATCAGGT
CAGATCGGGAGGaggagatgggaaagaagagtgggagaggagaagaaggagaagaggctt
accggatgggagagaaGGGAGGGGTGGGGAAGTATGCCACCATCGTCGCCTCTGGATGCC
TACATCGCCGCTGCCACTGCCGCCGCCACCGAATCTCAGGACTCGGGAAGAAAGGGCTTG
AACCTTTTCTTCTCGCGTAGCGTTTCGTCCGTCGCAGGAGGGATTGGTTCCACGAGTAGA
GGGGCAAGGATTATATCCCAGGTAGTTCCACCTGGTTTGGGAGGGATTGGGCAGGGGTGT
AGCCCCGACCGGGTTTAACCGAACACACTTATAAAGCAGGCCGAGGTCTAATCCCGGTCG
GGCCGAAACCACGGGGTTCGGCGGGGATTGGGCCCCAATCCCGGCAGGGGAGGTGCTAAC
CGAACAAGGCCTTAAGAAG
>MITE_522 MITE_T_3398|chr2A|760764844|760765255|ACCGGGAGA|82|F224 _
GGCAAATTTGACAAATCTGACCTATAGACGAAATCAAATCACAGAATGAACTGTCCGTCA
AAGTATTTCACGCAGCTGACCCGTGGCGCCTAGCTCCCGGGCATTGCACTCAAAGTATTT
CACGCAGCTGACCCGTGGCGCCTAGCTCTTAGGCGCTGCACTAGTGCAACGCCCGGGAGC
TAGGCGCTGCACTGTATAGTGTGGCGCCTAGCTCTCAGACGCTGCACACTGTTTTAGTAA
TTTTCGGGTATGACGCTGGCCGTGTAGCGTCTATCTGTGAGGCGTTGCACAGTGTAGTGT
GACGCCGTCGTGGCGGGCGCTATACAAAAGGGTCAGGCGTGTGAAATAGTTTTACGGGTA
GTTCATTCCGTGATTTGATTTCGTTTATAGATCAGATTTGTCAAATTTGCC
>MITE_523 MITE_T_59422|chr4D|36483226|36483422|GC|20|F2298 _
AAACAGTGGCGGAGCTTAGTGAGGGCCAAAGGGGGCAATGGCCCCCCCTACCAAATTTAT
TTCTTTGTATAAACACATAGTAATATCTAATAATATTTGGGCAAACTTTAATATAATGCA
CTAGATTAGGCCCCTCAACTTTATTTAAGACTCATTTAGCCCCCTCTCAAATCGCATTGA
AGCTCCGCCACTGCCT
>MITE_524 MITE_T_4899|chr3A|506040684|506041077|ATATATATAT|62|F294 _
ATAAGGTCGCGCTATTCGTCACCCTGGGTGATAAATAGTAATTCTTCACCCCCTCTATTT
TACCATCAATGCACCATAATTTTACGTTCCGTAACTTTTGTCTTATTTCTGACGCAAAAA
GGGACCATAAGAAAATATATAATTGCCGTAAAAAATATTTTATGTTATGTAAAATTACAA
ACGTAAAAACATAGTCTAAAATACACATAAACTACAAATTTTCTTGTCTTATGACCTATA
TTTTTATTTTTCTTATGTCAAATTTTACGTAGTGAATCAATAGGAATTTAACTATTTGAA
TTCGAAACGTAATTTAATTATGAAATGATCGTAAGATTACCTCGGGTGAAGAATAACTTA
TTCTGCACCCTGGATGATGAATAGTAACACTAT
>MITE_525 MITE_T_11070|chr6D|265215744|265216085|AT|15|F583 _
GTGTGATGTTACTCATACTACTAGTAAGACTAGCCACAATGGGTAGTAACATAGACTAGT
AACATGCCCATGTTACTAGTCTATGTTGCTACCTCTATAGTGGGGAGTAACATTTGTGTG
TGGTAACATGCAACACTTCATTTATTAGGCTATAGACACATCTTGCCTTGATATATATGT
GTGATGTTACTCATACTAGTAGTAACTAGCTATGTTACCACTTTCATCTCTTTCTTCATT
TATTGCATGCCACATCATCTATTTAACCTAGATATGTGTGATGTTACTACCTATGTTACT
CCCACTATGCAGTGGGAGTCACATAGGTAGTAACATCACAC
>MITE_526 MITE_T_80591|chr3A|142581470|142581614|CA|14|F3446 _
AGGCCTGTTCGGAATTTCACCAGCTCCACGAAATTTCAGGAGTTGTGGAGTTAGGAAATA
GCTGCTTCGCAGTTTTCAACTGCAACTCCACCAACTCCGGGAAATTTCAGGAGTTGTGGA
GTGGAGGTTCTCCGAACAGGGCCT
>MITE_527 MITE_T_80702|chr3A|502404625|502404767|TCA|16|F3458 _
CTAAAGGCCTGTTCGAAATCTCTCCGGTCCGCTCCACTCCGCGGAGCTCCTCGGTTTGAG
CTGCTCCGTGGAAATAAGTTGCAGTTTCCCCCGCTCCGGGAGCGCAGTCCAGGGAGCGGA
GAGGAACCGAACAGGCCTTAAG
>MITE_528 MITE_T_69101|chr3B|809513436|809513603|CC|26|F2801 _
AAGCAATGTTTTAAATAGCGGGCTATGGCATTTAGCAGCGACCCTTAAAAACAGCTATAG
CTGGGCTATAGCCGCAAATTGTACATGAAATCATGTAGCGGCAACACCCTCAAACAGTTA
TAGCGGAGCTATAGCGGGGCTATAACCGGCTATTTAAAACTGTGCTT
>MITE_529 MITE_T_804|chr2A|443135746|443136200|AT|18|F74 _
TTAGGCCCCGTTCGGATCCTCTCCTACTCCCAGCTTCTTTGGTCGGCACGTGGAGTCATC
CCAAACGCGGCAGCTCCTGGAAGCCAGTTTCACGGAGCGAACTTCCCTCGTAGTGCAAAA
ACGAGAAGCGGGTCGAACCTAGCTTCAAAAATGGAAGGAGGCGGAGTTGGACGTAATTAC
CAGATATGCCACCGCCAAGTGAACTCTGGGGCAGCGTACCGGTTCGATCGATATGTTTCT
CTCACGTATATGTTCTCTCCCATATGAGAAACCACCTAACTGGGCTTTATGCTTGCTTCC
TGGGCTGCCGGCCCATGTAGACGGGAGCTAGAGAGCATCCGCGTGCTGCCGAAGTGTCGA
ACGCATCGCTGGCTCCGCCAAGAAGCTGGCTAGCGCTGCCTCCCCGAGAAGCTGGCCACT
TTGGGAAGCCAGCAGACTTCCGAACGGGCCCTTA
>MITE_530 MITE_T_74244|chr2A|84945506|84945668|TA|13|F3040 _
AACTTACGGACACAAATTCACGGATGACAACCTATGGGCAGACCAGGCAACGGCTCATTG
GAAATCAAAGAGGACCATAGTTGAAATCAGGGAGAAGGGGAGGGAAATTAGTCGGGACAC
ATATTCCCGTGCGTTCCCTCCGCGGCTTGCTATCCGTAAGTG
>MITE_531 MITE_T_4704|chr4A|437171589|437172351|AA|116|F284 _
TTGTATTCGTGCCCCTAGTTGGGTCACGCTCGACTGATTTGCCCCTATTTTTTCAACAAT
TGCGGTTTTGCCCAGCTCACTTCACTCGCCTTGTGTTTTTGCCCTTCCGGGGCGGTnnnn
nnnnnnnnnnnnnnnnnnnnnnnnnnnnnnnnnnnnnnnnnnnnnnnnnnnnnnnnnnnn
nnnnnnnnnnnnnnnnnnnnnnnnnnnnnnnnnnnnnnnnnnnnnnnnnnnnnnnnnnnn
nnnnnnnnnnnnnnnnnnnnnnnnnnnnnnnnnnnnnnnnnnnnnnnnnnnnnnnnnnnn
nnnnnnnnnnnnnnnnnnnnnnnnnnnnnnnnnnnnnnnnnnnnnnnnnnnnnnnnnnnn
nnnnnnnnnnnnnnnnnnnnnnnnnnnnnnnnnnnnnnnnnnnnnnnnnnnnnnnnnnnn
nnnnnnnnnnnnnnnnnnnnnnnnnnnnnnnnnnnnnnnnnnnnnnnnnnnnnnnnnnnn
nnnnnnnnnnnnnnnnnnnnnnnnnnnnnnnnnnnnnnnnnnnnnnnnnnnnnnnnnnnn
nnnnnnnnnnnnnnnnnnnnnnnnnnnnnnnnnnnnnnnnnnnnnnnnnnnnnnnGCGGT
TCCGACCAATCACGGTTCGCCACATGGCGACTGTTCACTGGTCGGAACCGCCCCGGAAGG
GCAAAAACACAAGGCGAGTGAAGTGAGCTAGGCAAAACCGCAATTGTTGAAAAAATAGGG
CCAAATCAGTCGAGCGTGACCCAACTAGGGGCACGAATACAA
>MITE_532 MITE_T_8689|chr5B|71343513|71343874|TA|10|F486 _
CCATTATGGAACCGGATCCTCTAACATTAAGAAGGAATGTCACGGTGCTACAGTGTTAGC
CTAGTGTAAAATAAAGAAGGAAAGTTAGGGACTGTTAGTAGATAGTTATAATAGGTTGTT
TACTACTGGTATTACTGTAGATATAAATAATATAAATTTATTTTATTTCACCATCAATTT
GTTTGTATGTGAGTACTATAAATATACACCGTAGATCATCAATTTGCAAATTAATTTAAG
TCGTTTTAGACATAATCATATGAATAGAAAGAAGGAAAGTTAGGGTACTGTAGTTTTTCT
AACATTCCTTCTCAATGTTAGAGGATCCGGTTCCCTGAAACTTATGGACGACTCATAATG
G
>MITE_533 MITE_T_125319|chr3D|131745244|131745859|AT|12|F5862 _
GTTTTACTTGAATTGTTTTAATTAGTTCTTTTGTAGGGTTTTTATCATTTATGCCACCAG
TTGTATCCCACTACTCAGTTTTTCCATTAGAAGTTACAGCCGCTCAAAAATGACATCGAT
TCGTGAGATGCTTACTCAAAAATGCCATTAGATGTATAAAAAATGCCATCGTTCCGTTAG
ATGTTTGCTCAATAATGCCATTACACATTGTTATTTTCATGTAAAACTTGTTAACCATCC
AATATGACAAAAAAACCTAGTCCCACATTTCAGTTCTCTCTATCTCACAATGATAAATGT
GGCCCCACTAGTGAGGAGTAAGTAAGCGAATAATTTTACAGGAAAATAAGAACGTTGTTG
GGATCAAGTGGGACCACACTTTATTGTAGTGAGATAGAGGGAGAGCTGGCATGTTGGTCC
ATAGGTATTGATTGATGCCATTATAACATGTCAAAAGAGATTTGAGATCACAATAATGAT
GTGTAGTGGCATTTTTGAGCATGTGTCTAACGAAGCGATGGCATTTTTTAGCAGTAGAAA
TTCCTAGTGGCGATACTGAGTTGTGGGACACAACTGGTGGCATAAATGATAAAAACCCTT
TTTTGTAAGTAAAAC
>MITE_534 MITE_T_61355|chr2A|606829559|606829746|TGTCAT|19|F2409 _
CCATGGTTTTCGAGTCGCGACTCATCGGAGTCGCTCTGAGTCGCTCTGGGGTAGCGACTC
GGAAAAAGTCGAGCCTACGGTTGCGACTAGTCGCGACTCCCGACTCGAGTCGACACTAAG
TTGAGTCGACATTTTTTTGCGACTCATCGACTAGTCGACGACTAGTCGCGCGACTCAAAA
TCCATGG
>MITE_535 MITE_T_13875|chr2D|109727555|109727886|ATATGTA|49|F660 _
CGGAACCGGATCCTCTAACATCCTCAAAGGATGTCACGTAAGCTACAGTAACCGTGACAT
CCCTCCTTCACATCCATATGATTAAGCCTAAAATGATTATAATTAATTTTGCAAATTACA
AATCTACTATATATATTTACAAAAATTACGTACAAACAAAATTATGGTGCAATAAAATTA
TTTTTTGATTTATTTTTGTACATACTACAGTAAATCGTGTACACATATTTTTGTACATGC
TACGGTACCCTAACATCCCTTTTTCGTTTTACACACACATTTCACTGTAGCTTCGTGACA
TCCCTTGAAGATGTTAGAGGATCCACTTCCG
>MITE_536 MITE_T_60950|chr4A|249491657|249491845|CCCCACAT|22|F2389 _
CAAGGTTGTTAGAATCGCGATTCTGTTATACGATTCTATGACTTTATGATCCAAACTTAC
CCATCTGATTCTATGATTTTAGTTCATAAAATCTACGTTTCTATGATCCTGGTAGTGAAG
ATTCTACAATTTACGATTCTACCATCAGAGCTCCGATCCGATTCAAAATTGCGATTCTGA
CAACCTTG
>MITE_537 MITE_T_4731|chr2A|337586147|337586542|AT|10|F287 _
TGTATTGTTTGGTTCGTATCTGAATGTACTTTCAAATTATACTCCCTCCATTTTTGTATA
CAAGGCCACAAACTCATATTACAGGTACCAAGGTAAAAATCAATGCTATGTTTAAGTCAA
TGTTGCAAGCTAGCTTGTCAGCTTGATTGTCGTGTTAACTAATGTGGTTTTTCTCTCCCA
AGCACAACAAGCCAACCCTCTTACTCCTCATTGGTTGATTAATGTTGGGAATGCAAGCTA
ACCGTCTCACTCCCGCATGCACACAAGGGATATTAATGTCCTCGGGTGCTAGTACGAGGC
AAACGCCATCAATTTTGCCTCGATTAATGTTAGTGGCCTTGTATAGTTGCAAATTGTAAT
TTTGATAGTGGCCTTGTGATGAGGACATCAATACA
>MITE_538 MITE_T_4513|chr2A|403427638|403428037|TA|15|F268 _
CTCCCTCCGTCCAAGTGCATAGGGTACCTAAGAAGTGACACAGTGAACTAGGCATGCGTT
GATGGGATGCTCACCATGTTTTTTCTCCCTCTAGTTAATCCAGCATTTAAGTCTTGTGAT
AGTTGGACTAACCATGCATAGGCCAACGAGTTGTTTCACCCAATTCTTTAGGTCCAGCAT
GCATGCATGCAAAGAAAAAGTTAATGGTAGTGGTGCCTAATTACTTTGTACATGAAAGGA
AGAGAAATGAGCAGTTGAAAACGCTTCATGCATTGGGTAGGCAGACGAGTTATTAGTGCT
AACAAATGAAGGGTGACTAATATATTTGGAATCCTAAATTCTCTTAGATGCCCTATGCAC
CTGGACGGAGGGAGTACAGTCTTTCATGGACGTAGGGAG
>MITE_539 MITE_T_15965|chr7D|197146359|197146686|GC|54|F685 _
CTTAGAGCATCTCCAACAGGCGCATAAAAGTTTCGCGCGCTAAAATAGTTCTAGCGCGCC
ACTGTAGCATTTTTAGCACGTCGGATCCAACATTGGTTTGGCAGATGCCCAAAAACGTGC
ACCCAAAAAAACACGCAGTGCAAATTGTGAAGCGCGCGCAATCCGGCCCTAAAATTTGCA
GCTTCTGATAGCTCTTTTTGCGCGTGCCCAATCCTTTTTTGCGCGTGCACTATTTTACAG
CTTCTGTTGGAGCTGTCCGGCGTCCAGAAAACCCGGATTTTAACGCGCGGAGCAGTTTTT
GTGCGCCTGTTGGAGATGCTTTTAAGT
>MITE_540 MITE_T_67281|chr5A|615163494|615163664|AAGAGA|17|F2718 _
GCAGTGGCGGAGCTACGGCTGGGCCAACCCATGCCCTTGCCCGCCCATCACATGCAAAAT
TCCTCTGATGTACACGTACTATTAGGCCATGGAATAACATTCCAATAGTAATTTCCTTCA
GCTTGGCCCTGCTAGCCCGCCCAACAATTTGGGCGAAGCTCCACCACTGC
>MITE_541 MITE_T_126306|chr2D|605631931|605632514|CAATCA|20|F5896 _
CCTACGTTGCACGCATACTTGGATACGTATCGGATACGCGATAAAGGGATACGCTCGATA
CGCTAATTTTCAAAAAACATGGATACAGGGATACATttatatatagatattacatatatt
aattattaaaaatataaaaaatataAGGAGCTTCTAGGTCAAAGCATGCCTCAATAGGAT
TATCACCTTTCTTTTCTTGCAGTTGGTCCACTTCCATCAATTGGCAGTGGGATTTCCCTA
ATTGGCACTGGGATTCCCTAGGTTTGCTGCTCCAATCAGTGTATCGACTCTCTCTTGCTC
ACCTTTCAATTGAACAAGAACATTGATAATCATGATAGTCATGTTTTGACATGAACTCAC
GACCATGATGGGAATCTGCAAAAGGTGCACCTTTACTATTGAGGGGATTTCACATCGAAC
GAGGGGTTTCAGGTATCCAAAACGTATCGCAGTAATATCCCAGGAGTATCAAACATTATT
TTCTTTATTTTAAATAAAAAAATCAAGGGATACTTCCGAGATACGTATCGGGGCAGTATC
CGGTTGGATCCGCACGCTTTCTGAAGTATCCGTGCAACGTAGG
>MITE_542 MITE_T_126077|chr3A|225655018|225655609|AT|257|F5887 _
TTTAATAAGGGACATTTACATTTATGCCCCTAATTTTTGCCCACTCTCATATTTACCCCT
AACTTTTTGATGTGCTCAAATTTGCCCCTAAAAAGCATTTTAAGTCACAAGAATGCCCTT
CCAACCAGTGAAAGTAATTTGACAGAAACTTTGAAAATTAATAATAAATTCTTGTGAACT
CAAAATAATGCAAATAAGATATCAAAATGTTCATAAAAATATCACCTATACGCCCATGTC
ATTTACATTCATCACCCACACGTGCATTTATTTGCATTATCCCTAAATAGTTTTTTAATG
TTATAAACCCTAAAAAAACTTTAAAGACTACTTTTGTCATGAATGTAAATGACATGTGCA
TATAGATGATATTTTTATGAAAATTTTGATATCTTATTTTGCATTCTTCTGAGTTCATAT
GACTTTGTTATGAATTTTTAAAGTTTTGGTCAAACAACTTTGACTAGCCAGAAGGGCATT
CTCGTGAGCTAAAATGCTTTTTAGGTGCAAATTTGATCACATTAAAAAGTTAGGGCTAAT
TTGAGTAGTGGGTTCGAGTTAGGGGCACAAATCTGAATGTCCCTTTTAATA
>MITE_543 MITE_T_124601|chr6D|362864877|362865510|ATTATGCA|24|F5844 _
TAGGGATGAAAATGGAGCGGAAACGGACGGAACTGAGTGCTACCATATTTGTTTTATATT
TTTTGCAGAAGCGGAAACGAATACAGAAACCCGGAAATGAATACGAAAATGGACACAGAG
CGAATACAGAGCGGACACGAAAACATAAGTGGGCATTGACTAGAACTTAAAAGCCCCTTA
AATCATAGACAAATACACACAAAAACAACCAAATTTATGAATTGGTAACATGGCTACAAA
ATAATAAGATTATGTTATTAACTTACCGTAGTATTGCAGTAGTAATAGACAATGGCGTAT
AGGGTTTAGTTGAGTACATATGTGGTAGTGGAAGTTGGGTTTCAAATGATCCATTCTACT
CATTGTGTCACTGTGTGTTGTTTGGTGGTTGGGCTACAAAGCGGCTATAAGCCTATAGTA
AATAAAAAAATTCCATGTTTACGGAAACGGAAAGTTTCGTTTCCATATCTGTTCCACCGG
AAAACACCGTTCCATTTTTGTTTCCGTTTTCGCATAAAAAATTCATTTCCACTTCCGTTT
TGCAAATTTCCATGTCCGTTTTCATATTTTATCCTCTTTGTTTTCATTTTTCTTCCGGAA
AAGCAAAAAGTTTCTACTCCATTTTCATCCCTA
>MITE_544 MITE_T_14848|chr1A|583870747|583871501|TT|29|F678 _
TTCTACCATGCACGGGATCTCCCGTGCATTCTAGTGTCCCACCGTATTACCTATGAGGCT
ATGACTTGTAGTTACTCCACCCTATGACCCTACCTGATTGTTCCCCTTCTCATATTTACT
CATGCATTTTAAGTCAGAGTCTGAAATTTTAATACCATCTAGCTTTTGAATGAAAATTTT
GATTTCTTGTTTGTTTGCATATTTGGGGTCCTGAAAAGGAAATCTTTTAAACAAGATCAA
TCATGGATATATTTCCAtaatttttaaaagaattttattttttaaaataattttaatttt
ttaaaagaattttGTAACTTGGTGCAACTATAGAATATAAAGCCCATCAAATTACAAAAT
TGTATACGATGTTCTTAATAGAAACAAATTGATATGAATGAGTTCCGCAGACTATATCAT
AGAATTTTACACCATGTTTCATGGAATTTCACCATATTTCGTAAGGTTTTATCATGTTTC
AAAAATTATGAAAAATATATTAAAGAATGATCTTTTTTAAAAGTCCTCGTCACCAGGAAC
ATAAATATGCAAACGAAAGTGAAATCGGGATTTCGGTTCATAAGATAAAATAATTTCAAA
CTTTGAAATCACATGAAAAAGCATGGGTCTAGGGTGCTGCATGGGAGAGGGTGGGTTCAT
TAATGGATGAAATACAACTAGGTCTGCATGCATCCAAATCTCCATCTATATCCAACGGTT
GAGCCATGCACGGGACCTCCCATGCATGGGAGAA
>MITE_545 MITE_T_95104|chr2B|707612085|707612201|TA|123|F4134 _
CTCCCTCCGTCCCATAATGTAAGACGTTTTTTGACACTAGTGTAGTGTTAAAAAACATCT
TACATTATGGGACGGACTAGTGTCAAAAAACGTCTTACATTATGGGATGGAGGGAG
>MITE_546 MITE_T_1012|chr1B|524162282|524162729|TGGCCA|17|F91 _
AACGGGCCGGGCTAAACAGGCCGGCCCGCGAGCACGCCGGCACGGCCCGCCATGGGCCAG
GCACGGCACGGGCTAAACGGGCCGTGCCCGGCACGCGGCACGCCTTGGGCCGTGCCTGGG
CCTGGAGCCTGGGCACGCGGGCCGGCACGGCACGGCCCGtttaatttttttatatatttt
taagatttatatatatatatatatatatataCCTAAAATACAGCCCAATAGTTCTAAAAA
CCAGCCCAGCAGGCTGAAAATGTGCAGCTCAGCATGCTAAACGGGCCATCGGGCCGGCCC
GTTTACTAATCAGGCCGTGCCTGGGCCAAGGAGCAGCGCCCGTGGGCCGGCCCGGCACGG
CCCGGCTATTAAACGTGCCATGGCGGGCCGTGCCGGGCCAGGCACGATTAGCACGGGCCG
TGCCGTGCCGTGTCGGGCCGGCCCGTT
>MITE_547 MITE_T_124868|chr4D|137037827|137038457|TGG|21|F5846 _
TGTCATGACTCAAGATGGCAATAGGGCCCCGAAACCTGCGTCCCCGTGGGTTTTTACCCT
ATTAGGGGACGGGGATGGGCGACTTTCTATCCCTGCGGGGCTGCTCATGGGTACATTATA
AAACCTGACATGTTTCGCGGGTTTAAACCCGTTTGAGTACTACCCGAACCCGAAACGCGA
CAAACCCGGTCAAAATACGTTATTTAGCATGCACCGATTCATCTTGACTCAAGTGGCCCA
AAGCCACAGTGTCCGAGCAGCCGAGCCCCACAGCGGCGAGGTCCTAGAGTACAAACCAAC
CCCACGCTGGGTCGCTACAGTGTCGCTCGCTCTTCAGGCCTCTCTCTCCTGCACAACATA
ACACCTAAACCTAAACCTAGGTCCCCAGCCGTCGCCTGCTGCTGTAATATGCTCATATTT
TTCTTTCAAATGGTGTTGTTTTCATTGACTGCTCGTGGGGACGAGTTCCTCGTGGGTTAT
GAAAACCCGATGGGTTTAGGGGACGGGGAAAAATTTAACCCCGCACACATTGATGGGGAT
GGGGACGGGTTTGCCATTTTCTCGTGTGGATGGGTTTGGGCAAGCAAAACCTGGTGGGTT
TCGTCCCCGTTGCCATCTTGAGTCATGACA
>MITE_548 MITE_T_59093|chr4D|319268085|319268283|GGCGTTAG|13|F2279 _
CAGTGGCGAATCTAGCATGACAATGGAGGGTAGGCTTAAAACATCAAGTTCCTAAGCCTA
ATTAGCAAATGCATTGCAATTGTTGCATGTAAAACACCAGAATATACTTGTCAAGTGAAG
TGGTTAGCTGAAATAGGATTTTGGAGGGTAGGCTTAAGCCTATTGAccccccccccccTC
CTAGCAGAATCGCCACTG
>MITE_549 MITE_T_37849|chr2D|602549539|602549803|TT|15|F1563 _
AGGGCATGTACAATGATGTTATCTTAGGAGTGCCATATAGAATAATTTGTGAGATGGAGA
GAGAGAACCCATTAAAAAAAGGTTTGCCTTCTCTTAATTAAGAGATGATCTTTTAGCAAC
AATTGTTTCAGCACATATTCAGGGATATCTAGTTATTGGACACAAGACTAAGAATAACCC
ATTGTACATCATTTTTTATTGTGTTATCTAGATTACGTGGCGCACACATGATAAGACAGC
CTTATCAACCATTGTACATGCCCT
>MITE_550 MITE_T_8581|chr1D|204266815|204267176|GC|25|F482 _
TCCCGGGTGCATTTGCACCCGGTTGAACAGTACCCCGAAAAAACAAATTAAATGTTTTTA
TAAAAATCTGAAAAGATTTGTAGATGATCATGTTGGTGTCGCAAACATGCTTGACAAAAT
TCATGCGGAACGGAGTAGCGGTGTTTCATCGACGaaaaaaaaCAAATTTTAGGTGACATT
TTGGGGTGACATTTGGTCTTTGATTTGTTTTTTCTTTTGCGCAAGCCAAAATGCTTAACA
TTTTTGTCTCAAAATTTACAGGTCGCATTTGTATGTGACAAAGATGACAAAAGAAATTTG
TCTCAATTTTTCGCCATATGaaaaaaatcaaaaaTGGCCCCGGGTGCAAATGCACCCGGG
A
>MITE_551 MITE_T_13281|chr2B|257616999|257617333|ATAT|35|F625 _
ACTCCCTCCATTCCTTTATATAAGGTGTATTTGTTTTTTGATAAAATTTCACAATGTAAG
GTGCATTTCTTCTAATTCCTCATAATTCCTTTGTTAGACTTCCAGAAAATGGGAAAGTAT
ATGTCTCCTGATTGTCTGTATCTCTTCTTGTAGCAAAAGAAGGAAAGTATCTCTGTGTCG
ATTGCATGTATCTCTTATTTTCCTAGACTAACTGATTTACTTGTCACTAACCAACAAATT
TGCTAAGGGTAATTTCGTCTTAACATGTCTATAATTATGTGACTTGGTCTCCGTGCCGAA
AATAATACACCTTACATAAAGGAACGGAGGGAGT
>MITE_552 MITE_T_51659|chr2B|578016536|578016769|TTG|23|F2031 _
GGGTGTGTTTGGATTGTGGCCAAAGTGGACCTTACCAAAATTGTGGTCATGACCCAAAGA
TTGGTCTTTGTTTGGATGGTTGCCATTTTTTTGGCATGCCAATGAACTCTAGCCAACTCT
AGTTCATTTTTCTTGCCAATGTCGGCCAAATCATGGGCAACCAAAACCTCAACCAAAATT
TTGGCTAGCCAATGCTTTGATGGGCCAACCTTGGGCACAAACCAAACATACCC
>DTT_Ogla_SB_consensus-1 _
TACTCCCTCCGTTTCACAATGTAAGTCATTCTAGCATTTCTCATATTCATATTGATGTTA
ATGAATCTAGATATATATATATGTCTAGATTCATTAACATCAATATGAATGTGGGAAATG
CTATCTAGATTGATTAACATCAATATGAATGTGGGAAATGCTAGAATGACTTACATTGTG
AAACGGAGGGAGTA
>MITE_553 MITE_T_86295|chr6D|330113704|330113832|TTA|48|F3708 _
GGCCCTGTTCGGTACCACTCCGCTCCACGACTTCGGGAGCGGAGTTGGCGGAGCTATAGT
GTAAAACGGAGGAGTTGCAGTTTCTCCGCTCCTCAGATTTCGGGAGCGGATGATTACCGA
ACAGGGCC
>MITE_554 MITE_T_52362|chr2B|26513150|26513382|TTA|39|F2039 _
GGGGCTGTTTGGATCGCTACCCTGAGCTGCCCAGCCAAATATTTGGCGTTGACCGCAGCG
TTGGTACCCGTTTGGCTGGGCTCCAAATTTTTGGCTTGCCAAGGCCCATTGGCTCTTTCC
AGTGCATTCGATAGCCAATTCCTGGGCGAGACGCTGGCGGCCGAATCGGTCGCCAATATT
TTGGCTGCTGATGGGTTGGCAGGGCTGCTGTGGGCAGCAACCAAACAGCCCC
>MITE_555 MITE_T_907|chr5B|555118617|555119066|AT|17|F86 _
GGGAGTTTACGAGGGGGAATTTGTGAAGAGATTAGATTTGGGAAGTAGATTATTAGTCCC
ATTCCCATGTTTGGTGTGTGGTAGTAATTATCGGTGGGAATTCTACATTGAGTTACAGGA
CTGGGAATTGTTGACGATACGCAAGTTTGGATTAGAAAAGTGAGCGCTTCATCAGCCGTT
GAACAACAGGACGTGAGCGAACAGTTTTTTCATTTTACGTCAATTCCCACTCCCACGCTT
AATTACCTGGTCCTCCCAGGGAAGAGATTGAAGGGAGTTGGACCTCTTAACTCCCCTTCC
TCTTCCCATCCTAACTACCATTTACCTGAGCCAATCAAAGGAATTTAACTCCCATAGACC
TTAAACTCCCATTCCCCATTGGCAACTCCCTCCAAACAAACACGTTGTAAGGAAAAGGAG
GGGGGGAAGCAGAGCCCTGGTAAAATCCC
>MITE_556 MITE_T_62428|chr7A|546058866|546059048|AT|18|F2484 _
GCTACATCTACGTAAAACTCTACGAAGCCTTACTTAATCTCTCGATAACTAATCTTTCCG
GCCTCCCTGATTTCAACTGGGTGAGCCCCGCTCCCTAATTTCCTCCAAACAAAAACTACC
ATACAAAAACTACCATCTCAGCTCTTACGTTAATCACGTAACAACCCTTACGTAGATGTA
GC
>MITE_557 MITE_T_62162|chr2D|436161581|436161764|AAT|39|F2465 _
GAGCATAATTGGTTTGCTGCCAAAAATTGGCATGCCAACGTTTGGCATTGTGTCAAATAT
GGGCAAGTACTTGGTTGACTACGAGTTGTTTTGCCTATCTCACATAAAGTTGCCAATATT
TGGCAAGTCTTGGTATTGCCAATATTTGGCAAGCCAAATATTGGTAGCAAACCAATTATG
ATC
>MITE_558 MITE_T_78117|chr1A|61252293|61252447|TATATATA|31|F3341 _
TAGAGCAATGCTATGCACACGACACCATATAGACGATTTGTGCACGACAATCAAATCTGG
CCGTGCATGAATGGCAAGAGACACCAGTACATGGCTAGATTGGTCTTCGTGCAATAGTCG
TCCACAGCATTTATCGTGTGCACAGCATTTTCCA
>MITE_559 MITE_T_75714|chr5B|685252352|685252513|GGG|24|F3148 _
TGTTTGGTTGTAAGGGACTAGACTTTTTTTAGTCCCAGGGACTAAAGAAAAAAGACCCTC
TAGTAGAGTCTTTTTCTAGTCCCTAAAGGAAAAAGGCCTTCCTGTTTGGTTACATAGGGG
CTAAAAGGGACTTTTTCTAGTCTAGTCCTTATAACCAAACA
>DTT_Taes_Icarus_X54517-1 _
CACCCTCCACCCGCAAGTACTTGTCGGAGAAATGGATTATCCATTCTCCGAGAAGTATTT
CTGGACAGAGAGAG
>MITE_560 MITE_T_123058|chr2B|784283983|784284031|GC|18|F5766 _
CGACCCAAACGGACAACGATTTTGTCCGCTTTTTGTTCGTTTGGGTTG
>MITE_561 MITE_T_52503|chr5D|129481346|129481577|TA|27|F2044 _
CTCCCTCCGTCACAGTTTAGAAGGCACAGTTAAATTTGCGTGCGTTTCCACAATAGACAA
GGTTTAGGGCGCATTGCATTTATTTCTAGTACCTAATTAGTACTCCGATATACTATTTCT
ATATGCATGCGTAGTGTGAATGCTATTTTTTAGCCCATCTCACAACCAATAGATAACCAC
CTAGGTCCCAGAGAATTTCCAAGCGCGCCTTCTAAACCGTGACGGAGGAAG
>DTT_Tura_Oleus_210J24-1 _
CTCCCTCTGTTCATTAATACAAGACGTTTAGAGACTTGCATGTTCAGTCTAAAACGTCCT
ATATTGGTGAACAGAGGGAG
>MITE_562 MITE_T_17766|chr7D|197344133|197344455|TGA|21|F730 _
GAGCATCTTCAACAGACGCGCTACATAAGCCATGCGCTAGAAAAGATGCCTATATAGAGC
GCGCACGACCAAAAACAGCGCTCCGGCAGAAGCTGTAAAATAAAGCACGCACAAAAACGA
AGTTGTGACTTTAGCGCACGCGGGCTGCGGGGCTGCAAATTTGGGGCGCCGGTTTGTGCT
CGCGGGCTGTTGCATGTGGCGCCGCCGGGTTGGGCGCCGTGTTTTTGTGCGTCTGGTAAA
TCTCCCGCATGCAAAAACACCATTCCAGCGCTGCAAAACTTTTTTAGCGCGCCGCGCTAC
CACGCGTCTGTTGGAGATGCTC
>MITE_563 MITE_T_122469|chr6D|8551035|8551097|TA|66|F5727 _
CTCCCTCCGTCCCATAATGTAACTAGTGTCAAAAAACGTCTTACATTATGGGACGGAGGG
AG
>MITE_564 MITE_T_22399|chr6A|522202018|522202322|TAA|16|F917 _
GGGCCTCTTTGATTCGTAGGATTTTGAAAATGTAAGAATAGAAAAAGTATAGGATTGAGA
TGGCATGTCAACTTGAATCCTATAGGATTAGAAAGGAGTGTTTGATGTTACATGGAAAAC
AAAGAAAATGTAAAAAGAGGTTTGAGTGGATGTTAGGTTTCCCATGAAATATAGTACAAA
AGATTCCATAGAAAAAATTCCTATGGGATCCAATCCTATGAATCAAAGGGCCAACATAGA
AAAAATTCCTCAGGATTTCAATCCTCTAGAAATCCTATAGAATTCCTTTGAATCAAAGGA
GCCC
>MITE_565 MITE_T_120952|chr5D|297499827|297499908|TA|85|F5543 _
CTCCCTCTATAACTTAATATAAGACGTTTTTAGACACTATGACAGTGTCAAAAAACGTCT
TATATTAAGTTACAGAGGTAG
>MITE_566 MITE_T_6577|chr7B|637223113|637223491|GC|172|F383 _
ACCTGGCTGCTCCACACCCCCATTTGAACATTATGTTCaaaaaagtactgggaaattaaa
aaaaaCACTAGGGTTTGGGGATATGAGACCTGGGTGCTCAATCTACTTTCTTGTTTAATT
TCATGAAAAAAATACCAAGAGATGTATCCGTGGcaaaaaagacaaaaaaaattctatgta
tagaaaaaaaCTGTTTGGATGGATTTTAGTTCAGACTGTATTTTCTTCGCCACGGATACA
TTTCCTTGTATTTATCTATGAAACTTCATACTAAGTTGATTGGGCACCTAAGTTTGAGAT
CCCAAGATTTCAGttttttttaattttcctggtatttttaaaatttaattttCATACGAG
GGGGTGGAGAACCCAGGT
>MITE_567 MITE_T_39229|chr2A|44274869|44275130|AT|38|F1626 _
ACTCCCTCCATTCCAAAATATAAGGTGTATTGGTTTCCATGCAAGTCAACCATTTGAAAG
TTTGACCAAGATTATAGAGCAAAATAGAAACATATGCAATTCCTAATAGATAAAATATGA
AACTACCTTTCATGATCGATCAAATGATACAAATTTCATATTGTGGATATCGATATGTTT
TTTTCTAAAAACTTGGTCAACCATGCACTCGTTTGACTTTTGAAAAAACAAATACACCTT
ATATAAAGGAACGGAGGGAGT
>MITE_568 MITE_T_64003|chr7D|598266535|598266713|CCCAAGCA|36|F2558 _
CAGTGGCGGAGCCACCTCCCGGCTACCCGGGGCAGCTGCCCAGGCTCACCTATGCCTTCT
CATTTGAATTATAGCAGTAAATGAAGAGCTGGTCACTATTTTATAGGGGCAAACAACTGA
TAGACAACAGCTCCGTGTACTTTGCCCCGGCTCGCCGGCCGAGCTGGCTCCGCCACTG
>MITE_569 MITE_T_51819|chr5B|169250709|169251509|CC|11|F2037 _
CACACGTGTGGGCGTTTGCACATCGTCCACACGCCTCCATCACCACTCATTTTGCCACAT
ATGAATAGATGACATCAGCAGAAttttttttttGGTTTTCGGCTTAAAACTGTTGTATCT
CCTAAATAAAAAAGCGAACTAAAAATCCGTTTTCATCATTAAATCCGTCTCGACAAGATC
TTCAAAACTAGATCCCATGTTGATATGTTTCGACGAAtttttttttGCCCAGAAGTTGCC
ATGATGTTTACACTGCAGTTGCCATAGGGCTTAAACCAAAGTTGCCATGTGGCAATTTTA
GTTTGTAGATCATGACAATTTTAGTATTTTGATGATGGCAACTACAGTACTTTGACCATG
AAAATTATTTTTTGTATGAACCATGGCAATTGTATGTGCATGTATCATGGCAATTTTAGT
TTATGGTTCATGGCAAGTCTAGTTTCTTAATTCCCCGTTTTATAAATGTCAAAATTTACT
TTTAAATGTAGAAGAAAATAGCTGAAACATATCATGGCAACTTCAGTGTAAACATCATGG
CAATTCATATGCAATAGACATGGCAACTTTTAATCCaaaaaaaaTTCATCAAAACATATC
AACATGGGATCTAGTTTCGAAGATCTCATCATGAGGGATTTAATAGTGAAAACGGATCTT
CAATCGGATTTTTCGTTTACGAGATaaaaaaaatttaaaactgaaaatccaaaaaGATTC
CTACATGCATGCATGCGATGGCATGGCAATCTGTTTGCATTAGAGACGTGTGGTGCGTCT
CCCTTCATGCCACACGTGTG
>MITE_570 MITE_T_42647|chr4B|39205737|39205987|GC|251|F1800 _
ATCTGGGAAAATAGCAGGTGCTACCAGCACTTAGGTGATACCGTGATACGGGCTTCTGGG
CCGTTCGATCTCAGATCCAACGGCTCTGGAAGTCTATTGTACCTACATGAAATTTTGAGA
CTCTTGAATGACTTTTTTGCAAAAATGCTCAAGAACTCCCAGGAGCCGTCGAATCTGAGA
TCCAACGGCTCCTAGAAGCCCGTATCATGGTATCACCTAACACATGGTATCACCTGATAT
CTTCTCATGT
>MITE_571 MITE_T_8538|chr2A|24210086|24210448|GC|137|F477 _
TCCCGGGTCCCTAGCTAGGCACCCTCTATGAACAGTAAATTCaaaaaaatagtaaagaaa
ataaaaaaaTCTGAAACTTTGTAACATGAAAGATGGTCAAACTTTGTAGGCTATTGCAAG
TTTTCATGCTAAAATATCATGTAGAGAAAGTTGTATGAACTAATTTCAGATTTCACTGAA
AAAAGTGCTCAAAACTTCAAGCACTGAAATCTTTTTTGTGTGTAGTGCTCCTCGAATAGT
TTTTTTGGCATGAAAACTTGCAAGCACCTTCAAAGTTTGATCATATTTGGTGTTGCAAAg
tttcagttttttttctgtttgtttgattttACTGTTCATAGAGGGTGCGTGGGCACCCGG
GA
>MITE_572 MITE_T_127832|chr6A|453755920|453756436|AT|28|F5986 _
TTTGATATACTATGGGCCTGTTCTGAACCTCTCTGGGCTTCTCAAACTCCACAAAATCAG
CTTCTGGAGCTTGCTTCAAACTTCACATGGCGATTCCATTCGTTCGGCGGTGTTCCTAGC
TTCTCTCCATGATTTGGTCCAGTTGAGAGCCTATTGGGCTGTTGGGTGCCAGTTTGGGCC
AGATGGAGGCAGCCCACCTTGTATCGTTGTGTGGAGGAGGACTGGCCACGTGCGCTCGCA
CAGGATACGAGCGAGGCGAGCATCCCACGAGCGGCTGGGAGTTGTTTTGCGAATCGTTTT
TTTGCACCTCGCGGTGGCATCCTCTTGTAATTAGTAGGAACTCCTCGCTTCTTCGTATTG
TGGAGCTGGGCTTTCGTTGCTTCTCTTTTTTGCATTATGGGATCGCTCAGCTTCTGGTTT
CCAGCTTCTACGAGCTAAATCATTCGGGACTACTTCACTCGAGAATTTTGAGAAGATAGA
AGCTGAAGGAGATCAGAACAGGCCCTATATGTCCAA
>MITE_573 MITE_T_55163|chr1A|553906898|553907113|TA|227|F2179 _
CTACCTCTCTCTCAGTTTACAGGGCGTGCGCGTACCTCTAGGTCGTCAATTTGATCAACC
TAATACAAGTCATATATTACAAAAAATATACCAATATAAACTTCAGATGTTCTATTTTCA
AACGATATAATTTTTGTGTTATATAGTTTATATTAGGGTCATAAAATTGGCAATCTAGGT
ATACGCGTAGGACTTGTAAACTGAAACGGAGGTAG
>MITE_574 MITE_T_51597|chr7D|608192503|608192738|GAA|15|F2023 _
AGGGCTGTTTGGTTGCCGGCCGCACCTTGCCACGCCAAAGGTGCGGCGCGCCACAGCTCC
CTAGGCTGCTGTTTGGTTTCCTACGAAGGTTAGGCTCACCACAATCTACAGTGTATTTTG
CGGCAGACTTCTTCACCAAATGTGTGGTGCTTGTTTTGTACGCCACACTCTGCAGCGCGC
CACACAACTGTGGCTCAATAAGTTTGGCAATTTAAGTAACCAACCAAACAGGCCT
>MITE_575 MITE_T_62478|chr3B|531401276|531401458|TA|45|F2490 _
CTCCCTCCGTTCCTAAATGTAAGTCTTTGTAGAGATTCCACTATAAACCGCATACGGATG
TATATAGATGCATTTTAAGTTTAGTAACATACTACTATTTCTACTCCCTCCGTTCCTTTT
GCTCCGTATGTAGTCCACCTAGTGCAATCTCTACAAAGACTTATATTTAGGAACGGAGGG
AG
>MITE_576 MITE_T_127312|chr6B|101623966|101624766|GTTTCGGT|13|F5948 _
CAAGGTAGTCAGAGTTGGGATTCGGAGTCGGATCGGTTTCCCTCAGACAGAATCGAGTCG
TAAGACCGAGTCGTGGAATCGAGGATTCTAGTAGATTTACTCAAATAAGATATTTTGTAT
GCACAAAAGAAATTTATATGGGTCCTATAGAGTTTTGACACTAAATAAGGAGCAAAGAAC
GTACACATCAATGCTAATTGTATTCCACTTCTTTTTATGGATAACCTACCATCTAGCTCG
CTTGTATGGAACATATATGATAGGGAAATATATAGAACATTTAAACCTTCAATGTGCTAA
ATTTATTTAGGTTCTTTTTAGAGTGCATGAATAGTAGATCGCTTGTCTATCTGACATGCA
GTGCTAAACCTTGAAGGGTCTTGCTCTCCTTCTCCAATCAATCTTGGAGCAACCTCCTTT
TCATGCCAATTCCATCTATCGATAAGCTTGATCCTCAATTTCGACCTAGCGTTTCTGAGA
GCTAGGTCAAAGGTGTCAGTGGCTGAGCATTTGGTCTTGGGTGGGGAATAAAGGTCCATG
AGGTATATGAAAAGGGCTTTGGATGATGGCATACCATTTTGCTACAACTAAACAAACGGC
TTAGATAAATTAGTAGAATCAGACATAGTCCATAGCATAGTCGGGATTGTGAAAATTTGT
ACAGGATTCTATGATTTGGATCGTGACTCAACATGGATTCTACCTGGCATGGATTCATAG
TGGGATTTGGATCGACATGCTTTCGTAGGGTCGTGAAGTCGTAAGATTCTAGAAGTCGGG
TCGGGATTCTGACTACCTTG
>DTT_Taes_Athos_BJ248976-1 _
TCCCTCTGTAAAGAAATATAAGAGTGTTTAGATCATTAGTGATCTAAATGCTCTTATATT
TCTTTACAGAGGGA
>MITE_577 MITE_T_78317|chr7D|102303007|102303160|GC|16|F3353 _
ACGTAGGGATGCAAAGCGGCGCCCGGATCCGTCCCGCTTCGTATACAAAATGAGTAAAAT
TACTTGTGGCTTTTGTTTGATAAAGTTAGTTTATTTTGTACTAGCTGATTGATTTTGCGG
GACTATGCGGGATGCCCGCCTGCATCCCTATCT
>MITE_578 MITE_T_123733|chr5D|119887444|119888120|ACCGCTAC|18|F5805 _
TCAGGATGGGAATGGGCCTGGTCGGCTCGCCGGGTCACTGACCCGACCCAAAAAATCAAG
GCCAATGTGTCACGTGGGTCGGCCTCAAACAAGATTTGGGTCAACATGGCCGGCACCGAG
TGACCCGTTGGGTCAGCAGGGCCGGCCCGCCTTATAGTCTTATAGCTCACAACAGCCGCA
GTCTTCATCCCGCCGACGTTGTCGTAAGAGCCGATTTTACAACGCAGCCAGTTGTATATT
TTTCGGCGAACGCTCGCGTATATGAACAACAAAATTGTCTTGATATGTTTCATTAAAATG
TGCATGTACAAAATCACAAATAGACGGCTTAATTTTTTCCTATTACCAAGTACTCCCTCC
ATGCCAAAATAAGTGACACAAGTTTGTACTATAAAGTTAGTACAAACTTGAGTCACTTAT
TTTGGGACGGATGAAGTATTAAATATTTTATTAATTCTTACACTAGTTAGATTCCATTAA
AGCGTGTCTAATTTTAACATCTCATCTTGCACAAGACAATGTAAATCAAGAATTTGGGTC
GACTCGAAATACTCATCGGGTCAACAAGGCCACTGACTATTCTTTATATGGGTCGACCCG
TGGCCTCTCAAATTGGCCTTGGGTCCATGAGGGCCGGGTCCAAGGCCAGGGCTGGGTCGG
CTCATTCCCATCCTGA
>MITE_579 MITE_T_22925|chr4B|472557286|472557586|TA|33|F949 _
TACTCCCTCCGTCCGGGTTTATTAGGCCTAAAGACAACTTCTCTTAGACCAAGACACATA
GTATTTTCTCACATTAATTATTCCATTCCACTCCCAATGCACTCTCTCACATGCATGCAA
CCAATGAAAAAGCATGCATGAAGTGTATTAATTTTCCAACCATGGCACCAACAACAATGG
CTTTCAATGCAACCAATGAAATGGTTGCATGCATGCACCTTTCCAAAGCGGGGCCTTATA
AAAAGGGACATGCATGCTTGTGTTGCTGAGAGGCCTAATAAACCCGGGCGAAGGGATTAC
>MITE_580 MITE_T_21340|chr2D|175971570|175971878|TTACCG|14|F865 _
TTATACCTGGCCATACCTTGGGCCGGGCCGGGCCTAGCCAAGCCCGACGCAACAAACCCA
GGCCCGGGCCCGGCCCGGCCTGGCCATCGGGCCTGTTTTCTGGGCCCGAGCCCGGCCTGA
ACACGTAAAAGCCCATCGGGCTTCGGGCCGGCCCGACCCGACCTTCAGAAAAATGTGAAA
ACGACGGGCCCGGGCCCGGCCTTTAGGCTCAAAATCTAGGCCCGAGCCCGGCCCGGGAGC
AGCGTTGGGCCGGGCCGGGTCGGGCTTTTTCGGGCCGGGTGAGCCCGGCTTCCCATGGCC
AGGTCTAA
>MITE_581 MITE_T_14146|chr7A|726982900|726983230|CAG|39|F665 _
GTACTACCTCCGTCCGGGTTTATTGGGCCTCTGAGCCAAAGCGGCGGAACCAAGATGTCG
TTTGATTTATTTCATAGTAACTGCAGCGGTTCCTCGAAACACAGCGGCCGGCTCCGTTTC
TCACGCCTGCTCTCTTTCCCACGCCTGCATGCACCGAGCACTGTCCAATCCCAGTCCATG
CACGCATGCATGCATGCCCAATTTAATTAGCGCGGCATTAAAGTTCTTGCTTAATAGGCG
TTGTTGAGCTGATTTTTAGACGAGGGGCCTTATAAATTGGAATTGTACTCCGTGGCTCAG
AGGCCCAATAAACCCGGACGGAGGGAGTAC
>MITE_582 MITE_T_35246|chr7B|205370078|205370824|ACCGTACC|13|F1448 _
TAGGGGTGGGCATTCGGTTCCCCCGAACCGAATGGTTCGGTGCTTCGGTGTTTTAATTAT
CTTGGTTCCCAGGAAACTTCCACCGATCGGTCTCTAGCTATTAATGAAACCGAGCATGCG
GTGCCCCGATCGATCGGTTCGGTCATCGGGTTTGGACCGAACAGACCGAGTAGCAATCAC
CTGGCCGCCGTGGCACTACCCTGCCGGGCTGGGTTGGGCTTGCCAGCTGTGATAGATAGC
AACATGTGTTATGCTCAAAGAAAAAAGATAAAAGGAGGTGAGCGACATAGCAGGCATCAG
CAAACAACACCTAGGTTCACTAAAAATGAAAGCAGACGGGTGTCTAGTACATGTGGATGA
GAATTAGTGAGGGAATCGGGAGGACCAGCCGACAGGCTGTTTGCCACTCATCTCATTAAT
GCATCATCAGTTCAATTGATTTTCTTTTCTTTGCATAGCTAATTAATGTTTGTTGGTTGG
CACTTGGTAGCCCAGAGCGTGCGAACGAGAACAAATTTTATGAAGGACACGCCAGAAGTT
AGCAAACAGTTCCACCTAGACGTGAGCCTCGGTGCTTCGGTCAATTCGGTTGACCGTGCA
TGCAGACCGAAACCACCTATGTAAATTCGGTTTCTCAGTATCGCTAACCGAGCATAGTAC
CGAGCGAATCGGGTTCAGTCACTTCGGCTTCGGTTCAGGTTAATTCGGTTCGGTCGTTCG
GTTTTCGGATTATATGCCCACCCCTA
>MITE_583 MITE_T_5127|chr3B|823997460|823997850|CT|18|F311 _
AGCCAGGATTTTGGTTACAGCTCGAAATTTCGATATTTACCACGGTTACCGCATATTTCG
GTCCCCCTCGGTAAATGGGCATTTCGAGCaaaaaaaaTCGACTTTTTGAATTTTTTGAAT
TCAAACGCTCAATGTATAGTAAAGTATGACATCACTTGACAACACATGTGTAGACAACAT
TCCACTGAGCTAGCTAGTAGCTCTTTTATGATAAATATAAGTTTAAGTGCTATCTATACC
TATTTTGAATAATTTTGAATTCAATATTTAATTATAAATTTCATTCGAAATTCGTTCGAA
ATTTACTTGAAATATTTTGGAAACCGTGGTAACCACGTTTACCGGCCCCCCACGGTAAAA
ATGCACCATTCGGTAACCAAAACCTTGGCT
>MITE_584 MITE_T_59936|chr1D|81175787|81175979|CAAACCCT|16|F2337 _
CAGTGGCGGAGCCAGGAATATAGTATGAGGAGGGCCAAGTGTAGTAAATCCCTGCAAGGG
AGGGCCAGCTCATAAGAATACATCATTTTTGCAACCATTGTACATCTATTAGCATGCATA
TTAGGCTTAATACAACAATCTTAgggggggggggggCCAGGGCCCCTGCTGGTCCCCCTG
TCTCCGCCACTG
>MITE_585 MITE_T_63396|chr5A|255491915|255492094|AT|38|F2538 _
GTATCTATATCAATGAAAAAAATAGCGCGCTACAGCAAAATAGCGGCGACCTTAAAATAT
GCTATTAGTGTGCTATATCGCGCTATAGTGTGCTATTAGCGAGATGTTGTACACCGATAT
ATTTAGCGAGGCAATTCTCAATACGCTATAGCGCGCTATTTTTTCAGTGATCTATATGC
>MITE_586 MITE_T_59958|chr5A|509995446|509995638|AT|22|F2339 _
CGACAGTGGCGGAGCCAGGAAATCTGAATGGACAGGGCCAAAAGCTGCTAAACTTGCTTG
GGAAGGGCTAGACCAACGGAATACAAAGAAAATACACTGTTTTAGTAGAAATACTTAGTG
TCCTAGTGGAAATATTTGCATGTTGGCCTGGGCCCGGGCCCTAGCTAGCACCCCCTGTCT
CCGCCACTGCTG
>MITE_587 MITE_T_61990|chr4D|311218590|311218774|CAGTG|22|F2449 _
TCAGTGGCGGAGCTTGGGCCAAATCTTTGGAGGGGCAATGGGCTAGGAGGGGAAAAACTA
TGAGGTTTAGCCTATTTTTACTAAACATATAGCATAAAAACTAATGTGTAGTAGGTGATT
TTTTTCTTGGGCTggggggggggggCATCGCCTAGGTTGGCCCCCATGAAGCTCCGCCAC
TGTA
>MITE_588 MITE_T_28450|chr3A|20138340|20138625|TG|52|F1133 _
GATTCTCTAATTTGCCATGGGCAAGGCAGAGAGCTACAGTACCTCTGCCTTTCCTCTTCT
TTTGTCTGTTGGGTCGAGAACGGACCGCCCAGATCTGATGCAACAGTACAGTTGCTACAG
TAACCGAAACAGTGATCTGAATAGGAACATTAAACAGTGCATTCGCTATAGTGCATTTGC
TACAGTCTTTGCCCCGATCTCGACTGCCAACTTTTGATCCAATGTCTCTCAGACAAAGGT
AGAGCATTGTAGCTCCCTGCCTTGCCCATGGCAAGGTAGAGAATC
>MITE_589 MITE_T_63998|chr1B|406358867|406359045|TATAAG|19|F2557 _
CCAGTGGCGGAGCTATGTACAAGCCTGGGGTGTTGTGGCCCCCCCAACTTTGGACCAAAG
TGTGAATTAATTTTTTGGAGGAGGGCTTAGATGAGATTTTTTCTAGCATTTTATACCCTC
AAACACCCATGTTTTAGCCTTGGCCCCCCCAGCAGTTTTTACCTAGCTCCGCCATTGG
>MITE_590 MITE_T_126208|chr1A|581029286|581029875|TA|11|F5890 _
GGGATGGCAATGGGTATCCATTACCCACATACCCTGGAGCTAAAAACTCTATTAGGGTAA
GGGTATGGGACAAAAAACATTACCCATGGGTATATAAATAGGGTAATCTCAAACCCATCG
GGTAGAGCGGGTACGGGTACGGGATCACATAACCCATACCGCGTACCCATGTACCCTTAT
AAAATCAAATGAATATTGACAAATTACCTCTACACTTTCTAGTGAGTTTGTCAACTTAAA
ATATATGACTATGTGCTACTGTTTATGACTATGTGTTGTTTACAAGAAAATGTTGATTTT
TATAGGATGTGTTGTTGTTTATAAGTATATATTGATGTTATTATGTGTTGTTGTTTTATA
AATTGTGATTATATGTTTTTGTTTATAATTATGTGTTGCTCAAATTAATGTTATTCAAAC
ATGGGTATTTTTACCCGCATGTACCCATTTACCCTGTCGGGTGATGGGTATGGAAAATAA
TTGTACCCACTAGCGGGTATGGGTACGTGCAATGGGTAAGATCAAATGGGACGGTAAGAG
TATGGGGTGGCTCTACCCGTACCCAAACCCTGCGGGTGCATGCCATCCC
>MITE_591 MITE_T_49357|chr1B|523341535|523341775|CG|250|F1926 _
TTTTTATTTACTCTGCATATTAGCTTTGTCTGAAGTTAAACTTTATAAAGTTTGATCAAG
TTTGTAGAAAAGAATATGAACATTTACAGTAACAAATTTATATGATATGAGAATATATGC
AACGATGAATTCAATGATATATATTTGATGTTGTATATGCCGATATTTTTCTTTTACAAA
CTTGTTGAAAGTATATAAAGTTTGACTTTAGACGCACCTAATATGAGGAGTAAATAAAAA
>MITE_592 MITE_T_5014|chr4B|646016264|646016655|GG|23|F303 _
CCTAATTAGGGCCCATTTGGAAGTGCTCCACGAGCCAGCTTCCTAAAATCCCTGCGAGAA
GCCAGCCGAATACTCCCACTCCAAGAAGCCCACTCCGCGGAGAAAAGTATCATGCAGTGC
AAATTTGAGGAGCGACGGAAGACCAGCTTTGCTAAAGGTAGAAGTAGAAGTTCCTCAAAA
TTACATCCCAATGCCACCTCGAAGTACTGGTCGAAACGTTTTCCTCTTTGCTGAAAGACC
AGCCTGGTGGGACCGACCATAGCATCTCGCACAACTCCTCTCCTCTGCCGCCGAAGGCAC
CTGGCTCCCGTGGGAAGCTGGCTACGATGGCTCCCTGCAGAAGCTGGCTAGCTTTCGAAG
TCAGCGAGCTTCCGAACGGGCCCTTAGTAGG
>MITE_593 MITE_T_31795|chr2D|405499876|405500152|GC|46|F1272 _
CAGCTGGTCGTAATGGGAGTATCATAAGCGGTATCATGCATGCCAACTAGATTTTTGGGA
TGATGTGGCACACAATTAAATGAGGAAAGAGAGGGTGTGGTATCCTATCATGATACCGTA
TCATATTAAATGTTGTAATACTTTGTGTCAAGCATGGCAATTAATAAGGAAACCTAAGAT
ACTAACTTATGATACTATGCATTACGGAGGTAGTATCATATACTAGTATAGATATGCATG
ATACTAGTATATGATACTCCCCATTACAACCAACTA
>MITE_594 MITE_T_77986|chr3A|127962628|127962782|AT|22|F3335 _
ATTTTAAATAGCGGGCTATGGCATTTAGCGGCGACCCTTAAAAACAGCTATAGCTAGGCT
ATAGCGGAGCTATAGCGGCAAATTGTACATGAAATCATTTAGCGGCAACACCCTCAAACA
GCTATAGCGAGGCTATAGCCGGCTATTTAAAACT
>MITE_595 MITE_T_122098|chr4D|293138830|293138905|CA|76|F5665 _
ATCCATAAAAAGTGACGCAGTTTTGAACTAATTCCAGTTCAAAACTAGTTCAAAACTGCG
ACACTTATTTTGGAT
>MITE_596 MITE_T_41465|chr2A|66802690|66802946|TA|264|F1758 _
CTCCCTCCGTTCCTTTATATAAGGTGTAtttttttttGAAAAGTCAAACGAGTGCATGTT
TGACCGAGATTTTAGAAAAATATATCAACATCCACAATATGAAATTTATATCATTTGAAA
CATCGTGCAAAGTAGTTTCATATTGTATCTATTAGGTATTGCAGATGTTGTTATTTTATT
CTATAATCTTGGTCAAACATTCAAATGGTTGACTTGCATGGAAATCAATACACCTTATAT
TCTGGAACGGAGGGAG
>MITE_597 MITE_T_1008|chr5A|534624819|534625266|ATTCCCTCTC|454|F90 _
GGGAAAATTTCAGGTGCTCCCATCCTTGTGGTGCTCCCCATGCTCCAACTTCAAAACATC
AATTTTAAATGTTTCAAAATTTTCAGAAAAAAATCTGAATGCTCACAAGGAATGTGACTA
CAACCCCTAAAAATTTCAGGTCCAAATTCGAAATGTCCATTGAGAAACAAAAACGACAAA
TTCAGCTGTGAATAGTGTCAAATGttgcttttgtcttttttttgtgaacatgcttttgtc
tttttATGACACTATTCATGCTAGATTTCACATTTTCGTTTCTCAATTTCCTTTAGAGTT
TAGATCTGAAATTTCTAGGACTTGTAGTTACATTTATTGTCAACATTCATaaaaaaaatt
cagaattttttgaaacatttaaaattgattttttttAAGTTGAAGTATGAGGAGCACCCC
AAGGATGAGAGTACCTGATATTTCCCC
>MITE_598 MITE_T_7807|chr5B|562221211|562221579|TA|10|F446 _
GTAACATACACATATCCCTGGACTATGAGCATGCTTGGATACGTTTTAGTCCCATGACTA
AAAGTAGTGGGACTAAAACTTGCTAGTCTCACCCATGCTTGGATCCAAGTACTAAAGAGA
CTAAAATCTAGTTATTGAGCATTTATTATCCTCCAAACCCTCCAATCCAGAACTAAGGAG
AGAAATTAAATGAGGAGAGAGAGAGCTAATACATATTTTAGTAGGTTTCCCATGACTAAA
AGATTTTAGCCTCAAGACTAGTCCTAGCCTCTCTTTAGTCAGGGGTGCTTGGAACTTTAG
CCTCTAAAAGAGACTATTTTTAGTCAGACTAAAAATAGTCCCTTGTATCCAAGCACCCTC
TATGTTAC
>MITE_599 MITE_T_18495|chr2A|31071983|31072301|TTA|27|F771 _
GAGCATCTCCAACGGCCGCACAAAAATTCCGCCCCAATAAACATTATAGCACGTCACTGT
AGCATTTTTAATGTACCAGTACCAACTTTGCTTTGGCAGGCGCCCAAAAAGCAAACAGTG
CAAATTGTGAAGCACGCGCAATCCGGCGCCCAAAATATGCTGCGCGCGATAGCGTTTTGC
AGCGCGCGCCCAAAAACTTTTAGCGCTACAGCTTCTGTTGGAGCTTTTAGCGCTACAGCT
TCTGCTGGAGCTGCCCGGCGCCAAAAAACTAAACTTTTAGTGTGCGGAGCTCTTTTTGGA
CGCCTGTTGGAGATGCTC
>MITE_600 MITE_T_62620|chr2D|118031851|118032032|GTGGTAAT|16|F2507 _
CAGTGGCGGAGCTAGCTCCCGGCGACCTGGGGCAGCTGCCCGGGCTGCTCCGGCCATCCT
TCACTAAACAATACAAAGAAATCATGATTAGTATTACTAATTACTTGGGCAAATGCTGGG
CACTATGGCTGTGTAAAGACTCTGCCCCGGCTCCTTGAGCTGCTGGCTGGCTCCGCCACT
G
>MITE_601 MITE_T_59048|chr2A|2875866|2876065|GTACCAAT|15|F2274 _
CAGTGGCGGAGCCAGAAATTTTTTATTAGGGGGGGCAAGGGATGTTGAGGCAGGTTAGAG
AGAGGCCAAATCATATAAAGACATGCTTTTAGCAGCAAATAACCATGAATTCTGCACTGT
TCATCAGTAAATTAACTACAAATCCTCGATGTTAGAGGGGGCCAGGGCCCTTGCTGGTCC
CCCCCTGTCTCCGCCACTG
>MITE_602 MITE_T_111194|chr3B|654652704|654652793|TA|96|F5069 _
TGTACTCCCTCTGTACCACAATACTTGTTGTTGGGGAAACTTGTACTAGTATTCCAACTA
CAAGTATTTCGGTACAGAGGGACGTACTA
>MITE_603 MITE_T_49604|chr2D|474252098|474252337|AGA|240|F1936 _
TACTACCTCCGTGCTGGCTTATTGGTCCCGATTGTAATCTGTGTCAAATTTTGACCATAA
ATTTAACTAATGAAATGTTTATGCATGTCACAAAAAATTATATCATTGAAAACCATGTTC
AAATATGAATCCAACAATATAACTTTTGTTGACATGCACTAACATTTTATCAGTTAAATC
TTTGGTCAAAGTTTAGCACAAATTACAGTGGGGACTAATAAACCAAGACGGAGGTAGTA
>MITE_604 MITE_T_4830|chr1D|41600574|41600967|GC|22|F291 _
ATTGCAGAGGCCGGGCTCCATTGAGCCCGTTTTGCcaaaaaaaaatatatcaaaatatac
ttaaaagtttttaaaaaTATCAATTTTTCTATACAAATACATATGCATGTTCGTCGTGTA
TGTAAAAAGTTTCATCAGGTAATTTGATTATTTGCATGCTACAGAAAAAAGATAAATATC
TGGCCTAAAAACAACAAAGATAAAGCCTATTTTAATCTGTGTATTTATCTCTTCTGTGTA
CACTATATGAGAACATATATGTTTATGAAATTTTATACGTGTATACTACAAATACACATG
TATGTATATACTTTTTTCAGTTTTTTCAATATGTGGAAATAGTATTTTTGCTGaaaaaaa
aTAAAGAGCTACGTGGAGCTCGGCCTCTGCAAT
>MITE_605 MITE_T_117646|chr2B|297438940|297439022|TA|86|F5371 _
CTCCCTCCGTTCCGATTTACTCGTCGTGGTTTTAGTTCAAATTTGAACTAAAACCACGAC
GAGTAAATCGGAACGGAGGGAG
>MITE_606 MITE_T_71622|chr4B|520933546|520933710|GC|35|F2957 _
TAAATCTCAATCAACTGAGACTTAATCAAGTCTCGGTCGATGCTATATTCGTGAGATCTT
ACGTGGAGATCCGTACAGAAAATTCTTTTAAATTCTTTCTTTTTTCTTTTATATGTTATG
TCACTTGACTAAGACTTGGTCAAGTCTCAGCCGACTGAGATCTA
>MITE_607 MITE_T_59016|chr2B|89567338|89567537|GG|24|F2270 _
AGTACGTACGCAAAGTGGCGGAGCCACCTCCGGGCGACCTTGGGCAGCTGCTCGGGCTCT
GCCCAAATACTTCCATTAAATTACACTAAGAGACTGAGAATTAACCACCAGTCTTTGTGG
GCAAATACCCATAGAGCACACCCCTTTGTATTTTGCCCCGGCTCCATGGACGGGCTAGCT
CCGCCACTGCGTACGCACT
>DTT_Osat_SC_consensus-1 _
TACTCCCTCCATCTACTTTTGATAGTCATATTTCCAAATCTGAAAAATTTATTTTTGATA
GGCATATTTCAATCCAACAACCTATCATCTTAATGACTTTCTCGGATTTAATGCGTGACT
CTCCATTCTTCCACACAAGATTGGCTACATGGGCATCGAGAAATGTAAATATTAATGAAT
CGCTTGTTTACGAGGAATGACTAGTAGCATGTTTAAATGGATGATAAGTAGAATTACTTA
TCCTTGGTCTGTGTGCCAAGATGAAATATGACTATCAAAAGTAGATGGAGGGAGTA
>MITE_608 MITE_T_6854|chr6B|173324607|173324982|TA|19|F398 _
GGGCCTTCCACTATGTAGGCCAAAAGCAGTGCCATATTCACTTTTGATTCATTTGGCATT
GGTGCCCTCCATTGCTCTGCTGATGCCTTAAGAAAAATTGTGGGAACCGAAGCAAGTAGC
TGCTCCGGTGCCAAATTCAGTGAGGCAATAAAAAATCAATATCCTGCATGCAGACTAGAT
GGAATGGGTTCCCTGTGAGAGGGAGACTAGTACTGACTAGTACTTCAATCAATTATTCTG
CTAGATGTGGGCCAGTCTTTCACTAGTGCCAAATTGTCTATGTTGTGAGATGAGTGCCAA
AAGCATTTCATCTGGCATCGATGTATATGTGGCACACTTGTCAGAATTTTGGCACCAGAT
ACATAGTGGAGGTCC
>MITE_609 MITE_T_51607|chr6D|91083572|91083807|TA|231|F2025 _
CTCCATTCGTCCGGGTTTATTAGGCCCCCTTTCATTTTGAGCCAAAGTTTGACCTTGAAT
TTAACTAAAAAATATAAATTATATGTCACGAAAACTATACCATAGAAAACCTCGTTCAAA
TACAAATCCAATAATATACTTTGTGTAACAAATACTTTATATATTTTTTACTTAAATGCA
TGGTCAAAGTTGGACCCAAAATACAAAGGGGCCTAATAAACCCGGAAGGAGGTAG
>MITE_610 MITE_T_104850|chr2B|176296669|176297382|TGCA|25|F4688 _
TGCAAGGTTTTTGAGTCGCCGACTAATCGCCGACTAATCGCCGAGTCGTTGGAGCGAGGT
TGGCTTGCGCAGGCGACTTGGCTTGAGGAGCGAGTCGCGCGGCTGGTAGGCTAGTCGACG
ATTAGTCGACGACTAGTCGGGCGACTAGGACCTCAAAGCAGGGCGGCTTGCTTCAGCAAG
GCCAAGGGAGGGAAGACTGGGAAGGTGAGGAGGCCAGAGTTCGAGGCGGGGGAGGAGGAG
ACGAAGCTGGGAGTGCGCCGCCTGTACGAGAAGCACGGAAGAGACAAAGGAGAAAGGCAC
ATGGGAGAGCAGATGCACGGTCCAGATTAGAGCATATGGACGGTTTGGATTTTATTTGGA
AGCTAGGGTTACATAATGGGCCTATTGGGCCAGCTCTCTAGCACGAAACAGAGGAGGAGC
AAGACGCGTGCTCCCATCCCACATCAGAATCGCCGCCTCCATTGCTCCTACGAGCTGCTG
CTGCCTTCTCCGAGCTGAAGTATCCTCCAAGCAGCTGCGTtccccctcctccgcctgcaa
cagcacctcttccccctcctcctcctcctcctcctcctcctcctcctcctcctcctcTTA
ACACCTGGGGCGACTTGGGGCGATTAATCACGACGAGTCGCAGACTAATCGCAGCGAGCC
ACTAGTCGGAGGCATGGCAACTTGACTTGGCTAGGCGACTCAAAAACCTTGTA
>MITE_611 MITE_T_123399|chr7A|214234169|214234969|TACA|16|F5786 _
ATTAAGGATGGCAATGGGTCGGGTTTGGATCGGGTTGAACAATATCAAATCCATATCCAT
ATCCATGAAGGCAGTCCCAGCCCATCCATGAAATATCCATGGGCAAAAATTGTGACCATG
TCCAAATCCGATGGATATCCATACCCATTGGATATCCATCGGGTCCTCTCAAGACCTATA
CATAAGACATAACTCATTGCACAATGTGCACTCTACATTGGCGTGCTCACTCCCTGCCAT
GCAGTCATAGCCCTTGCATTGTCCCACTGTTGCGGCCATGCATCAATGCGTGTGTGGAAA
AGCGAAGACGGAGGGGTCAAGGAGATATGGAGTTGGGTTGTTGCAGACCAGTAGTGGCTG
CTGCATCGATCCACCTTATGTGGGGGTAGCGGCTGGTAGCGGTGTCCACCTCTAGGGCTA
TGAGAGGAGTAACTCAAGTAGATGGCACCGATTCTCAACAACAAGTAATTTAATTAGTGT
AGATAATAGGATGAGAAGGTGTGTTGGAGTATGTTACGGTGGGGATTGTGTAATTTCTTT
TGGATGTTTTAGATAAAGGATAAAATTATAGTGGGACATGTGAATATGGGGTAGGGGTTG
CAGAATATTGCTCGTTATGTTAGACGATGGGTCGGGTTTGGATATATCCATGGGTACAAG
ATAATGTCCATGTCCTATCCACGAGTAATCGGGTCGGGTTTGGGTGCTGCCCATGGGCAC
AAAAGCATATCCAAACCCTATCCATTCGGGTTGGATATCCATGGGTATCCATGTCCATTG
ATAAAATTGCCATCCTTAGT
>MITE_612 MITE_T_30813|chr5A|276210461|276210739|TA|51|F1234 _
TTAGGCTAGCCACAATGGGAGTAACATCACTAGTAACATCACACTTTTCAAGATAATTTT
GCTTATGTGGCACATATTCAATGATAAGAGAGGTGATGGTGGTAACTTAGCTAGTTACTG
TAACATCACACATACCAAGACAATATGAGTCTATAGGCTAATAAATGAACCATAACATGA
CAACATACATATGTTACTACCCACTATGGAGGTAGTAACATAGCCTAGTAAAATGTGATG
TTACTAGTCTAAATTACTCCCCATTGTGACTAGTCTTA
>DTT_Taes_Icarus_BJ249702-1 _
CTCCCTTCGTTCGGAATTACTTGTCACAAAGATGGATGTATCTACAACTAAAATACATCT
AGATACATTCATTTTTTGGACGAGTAATTCCGAACAGAGGGAG
>MITE_613 MITE_T_42883|chr6A|588600882|588601129|TA|261|F1827 _
AGTTACTCCCTCCATTTCTTTATACAAGGCCACTTCGTTTTTCGTGTCAAACTTTGACTT
ATAGTTTTGGTCAACAAAATATGGGTTATATGTCATAAACAATATATCATCGGAAAGTTC
TTTGAAATGTGCATCCAATGACAATACTTTTTGTGGCACATAACTCACTTTTTGTTGGTG
AAATTAATGGTCAAAGTTAGACATAAAAATATGAAGTGGCCTTGTATACAGAAATGAAGG
GAGTAAT
>MITE_614 MITE_T_11011|chr4B|559158287|559158629|CATCT|24|F578 _
GCGGGAGAATATCAGGTGCTCCCGAAGCACCTAAGCTTAGGTGCTCTGATGCGACCTCGA
CCGTTGGGTCGTGATCCAATGGGCGGCTTCATGGGGATGTGGACCAAAGCATTTTTTCAG
GAATGCTTGGGGCGTTTTTTGTAAAACATTCATGTTGCATTTGTCTTTTTTGTTTCTCAA
TGTGTATTTGGAATTTAATTCAAAAGATTTAGGGATTGTACACTCATGTGATGTGAACAT
CCACAAttttttttggaatttttGAAACATTTAGATGCGCATTTTGAAAATTTGGAGCAT
GGGAGCACCAAAATGGATGGGAGCACTAGATATTCTCCTCGC
>MITE_615 MITE_T_126385|chr4A|693629149|693629727|AT|10|F5901 _
GTTGGAATTATGTGTCCTGCAACTATATTCAAATTACTTAGAATTGTTAATATTCGGAAT
ACCTCATTATGGAATTATACATGTATTTATACATGGAATTGCTTTACATGTTTAGCATGG
AATTGTTACTTGTTGGAATGTACTTAAGTAATATATGCTTAAGGAAGCTAGTGGATTATC
AATGGAATACAATATACTATTTATATTGGAAAGACTACCCGGGTACACTGATGATTGGAA
GGAGCTAGATCGTATAGTTAGATTACAGCCCTAATGTTGATCTACATAATCAGAGGAATT
TACACTCTATTATGGCGTGTTGCTCACAAGCGCATTGCTCCGGGGACATAACAGGTAGAA
TCCGTTAATAGACAAATATGATCGTGGTTGGTAATTTGATCTGGACTCTATCCCGGAAAC
TAGTGGAAACAACTAGGAATCTTATATGTGTATAAGAAGTGGACTCTTTGGAAAGATAGT
ATAAGAAGGTCCCTACCCCCTAGCCTTAGAGATGCGAATTGTGAGTGGTGCCACGGATAA
GCGCGGAGGAATAGGAGGTAGACCACAATCTTTCCAAC
>MITE_616 MITE_T_115796|chr2A|285632926|285633011|AC|85|F5264 _
TACTCCCTCCGTCCCATAATATAAGATCATTTTGCAAGCTAACATAGTTTGCAAAACAAT
CTTATATTGTCGGACGGAAGGAGTA
>MITE_617 MITE_T_59374|chr3A|562342269|562342465|GT|18|F2296 _
AGACAGTGGCGGAGCCAGAAACTAAATATAGAGAGGGCCAAAACATGTTATATAATGTTA
GAGGGGGCCAAATCACCTAAACCTAGCTAATTTTGTCTGAAAAATGAAAGATTAGGAGTA
CATATAGATGTATTTGTGAGAGCATAgggggggggCCTTGGCCCCTGCCAGCACCCCCCT
GCCTCCGCGACTGTCT
>MITE_618 MITE_T_1814|chr7A|670858267|670858701|CTCGTAC|445|F131 _
AGGGAGAATATCAGGTACTCCCACCCTTTGGGGTGCTCCCGGTGCACCGATGCCGaaaaa
cattttaaaaatatttgaaaaattctgaaaaaaaaaCTTAGCACATTGACACAACATTGA
TGCATCTTGTCACAAAATTTCAAATTAAAATTCAAAACATTGCTCGAGATACAAAAATGA
CAAATTCGACAGTAAATAGTACATAACATAAGTTGGGCTTTAGATTTGGCCCATTATCAC
ATTGATGTCAAATTTGTCATTTTTGTATCTCAAGAAATGTTTTGAACTTTGATTTGAAAT
TTTGTGACGAGACACATCGATGTTGTGTGACTGTGCTAActttttttcagaatttttcaa
acatttttaaaatgtttttCGGCATCGGTGCACCGGAAGTACCCAAGGGGTGGGAGTACC
TGATATTTTGCCCT
>MITE_619 MITE_T_76440|chr7A|110992656|110992815|GGACAG|14|F3212 _
GCAGTGGCGGAGCTACGGCAAGGCCGAATTGGGCTTGGCCCGCTGAGCCCATACGATTTT
CCTGCAGTATATACGTATTTTTGGCCAATGAAACATAGCCCCTAGAGTAATTTTCTACAG
CCGGCCCGTCCAGATTTCTGGCCCAAGCTCCGCCACTGC
>MITE_620 MITE_T_61369|chr1D|471759072|471759258|ATAT|38|F2411 _
AAGGGTGTGGCTAGGTCTCAGTCGACTGAGACTTAACCAAGTCTCACTCAAGTGATATAG
TATATGAGAAGAAAAAGAAAAAACTGAAAGGAAATTTTTGTACGAATCTTAATGCAAGAT
CAATGGAATATAACATCGACTGAGACATAACGAAGTCTAAGTCGACTGAGACGTAGCAAA
ACTGTT
>MITE_621 MITE_T_125594|chr3D|244036212|244036820|TTA|43|F5869 _
GACTAGCCACAATGGGTAGTAACATAGACTAGTAACATGCACATGTTACTAGTCTATGTT
ACTACCTCTATAGTAGGGAGTAACATATGTGTGGTAACATGCAACACTTCATTTATTAGG
CTATAGACTCATTTTGCCTTGATATGTGTGATGTTACTCATACTACTACTCCCTCCTTTC
CGGTTTATAGGGCTCAATTCAAAAATCTCACCAACCAAGGTAGATAGTGAGTGGTGGAAT
ACTTTTTGTAGTTTGCAAAAGCACCCAATTAATGCTCTTGTTTTCCTCAAAAAATTATGT
TTACCAATGCATTAATTGTAATGCATGCATGCATAAAGTACATGCATTGGTCAATTTCCT
CTTAATACTTGCATGCAATGATTTAATGCACCTTGGAATCTGAACTTGTGATGGGGAACA
GCCAAATTGAGCCTTATAAAATGGAAAAACTAAAATTTTGAGATAAGCCCTATAAATCGG
AAAGGAGGGAGTAGTAACTAGCTATGTTACCACTTTCCTCCATTTCTTCATTTATTGCTT
GCCACATCATCTATTTTATCTAGATATGCGTGATGTTACTACCTATGTTACTCCCACTGT
GGGTAGTC
>MITE_622 MITE_T_43513|chr3B|525397355|525397599|AT|30|F1848 _
ACTCCCTCCATTCCATATTCTAATGCGCATAGATTTTTGGCCTTGATTCCTATATGTAGT
GCGCATAAGCTGATTTGGACCAAAGTAGCCCTTGGATGGTTCACAGGAAAGCAGTAACAG
ATGCCCACGTGCTGTGACAGAGCTAGCAGGGGGAGGGCATTTCCTGTCCAAATGAGAGTG
CCAGCTCAAGCATTGGTATAAGCGCCATATACAAAGGCGCATTACAAAGTGGAACAGAGG
GAGT
>MITE_623 MITE_T_42324|chr7B|668210331|668210583|CGG|23|F1786 _
ATCCGGATTCGCTGACTTGGCTACAGCAAGTCCCTGCTGACTTTGCCGCTGGATCAAGAA
TCGAAGGCTGAGGCTCGCCAAATCACCGTTCCCAAACACTGTTCACATAAACCACTGTTC
ACACAAATCACTGTTGACCATACTGTAGCATACGATCTGGGCCGCCGCTTTTTAAACCGA
CAGATGAACTGGGCAAAGGTAGCGGTACTGTAGCTTCGCTATCTTTGCCACGGCAAGTCA
GCGAATCTGAAT
>MITE_624 MITE_T_127744|chr2B|1667596|1668122|CCGG|220|F5975 _
CGGGGCAAATTTGATAATTTTGACTTGTGGATGAAATCATTTCACAAAATGAACTGCTCC
TAAATAAATTACACTCAGCTGACCTTTTTAAGTGGCGCCCGACACGAAGGCGCCACACTA
CACTGTGCAACGTCTAAATGACAGGCGCTGCACGCCTGGCGAGCGTCGCATCCCGGATTG
CATAAAAATTACTAAGTCAATGTGCAACGCCTAAGCTCCTAGGCGTTGCACAAGTGGTTG
AACAACAAAATGAAGCAACTACTAGTGCAACGCCTAGAAGCTAGGCGCTACACTGTATAG
TGTGGCGCCTAACTCTCAGGCGCTGCCACTGACTTAGTAATTTTTGGATCACACGGGTGC
GACGTTGGCTAGGCGTGCAACGCTTGTCATTCAGGCGCTGCACAGTGTAGTGTGGTACCT
TCGTATCGGGCGCCACTCAAAAAGGTCAGCTGAGTGAAtttttttttGAGACAGTTCATT
TTGTGAAATGATTTCATCCACACGTCAAAATTGTCAAATTTGCCTG
>MITE_625 MITE_T_11049|chr7B|148204584|148204925|TA|28|F581 _
CTACCGGGTGTAGTTACACCCATTTCTCATATACTACCATGTGGTAGTATATATACTAAT
TTATTATTTTTAGTATGTTCATATACTATATCTAAGATACTCCGAAGCGAGTTATGTGAA
AAAATTACATGTGAGCTTATGTTTTTATCATATTTGTGAAATACGTACATATTTGTACGT
AAAAAAGTGTATGCTCAAAATATAATACATACTACCTAAAAAGTAGTATATATACTATCA
AAACATGTTTATATACTACATATTACACGTAGATATACTCCAATATGATAGATACTACCT
AAAACGTATTAAACAAAAGTGGGAGTAACTACACCCGGTAG
>MITE_626 MITE_T_3147|chr4B|18971578|18971993|AGCTAGCT|10|F206 _
ACTCCCTCCGTCCGGGTTTATTAGGCCCAAAGACCACTTTGATAGGACCAAGGCAGTGCT
AGAAAGCAAACGCTTGAAAATTAGAGCTGAAATTGGCCAATTAGCAGGCTCTCCTCTAGT
TTAAAGTAGATGCTAAATTAATGAGCCGTGGCACCTTACATGCGCATGCAACCGTAATAA
ACAGCCGACGCAGGAAACAAGGCATTGCATGGGGCGGCTCGCAGGCAAACGACCGCATGC
ACTGGCTTGCATGCATGGCTCATAACTGCTCACTCGGTTAACAAGGCACCGCATAGGAAT
AGGGACCGGAAAAATGCTGCTATTGGAGCAGGTTTGGTGTGCGCGGCCTTACATTTTCGG
ACGGGGCTTCGTGGCCAGGAGGCCCTTTAAACCCGGATGGAGGGAGTAGCTAGCT
>MITE_627 MITE_T_59695|chr2D|585676193|585676387|GGAT|18|F2321 _
CCCAATGGCGGAGCCAGGAAAATCGAATGGGGAGGGCCAAACGTTGCTAAACCTCATTGG
GGTGGGCCAATCCATTAAAATACTCTGTTCTAACAGCAAAAATTCTCTCTTTACATTAGT
ATTAGGCTTAAACCAGTGACATTAGGAGGAGGGGGTGCAGGGCCCCTGCCGGTCCCCCTG
TCTCCGCCACTGGG
>MITE_628 MITE_T_59264|chr5D|58532667|58532864|ATATAT|70|F2291 _
ATGGCATAATGCGTTTTTCGAGGCTAACTTTGACCACATGTTAGAGCAATAATATATGAC
ATGCAAGTTACACAAAGCATACCATCAAATTCATACGTGAAAGGAGCTTCCAATGATATA
ATTTTCACATTGTACATCTCACATACTATTAATCTAATCAATAGTCAAAGGCAGTCTCGA
AAAACACATTAGGCCCT
>MITE_629 MITE_T_27156|chr7A|118998918|118999208|TA|33|F1075 _
CTCCCTCCGTCTAGGTGTGTAAGTCACCTTACGAAAACCAAATAATCCCAAAACACTTAG
GCACGGTACATTAACTCCCTTGTCGTTTCTTGTTTCGTGACACATCAACCAATAAGAGAT
GTGGGCCGTGCATGCTTTCAATTACTTGAGACTACCAAACATGACATTTAGTGGTTACTT
CATTGCATGCAATGCTATTAATTAGCAAAACCATTAAGTTCTCTCGTTTTCCCCTCCGCC
TTGGTCGTTGTGCACAACCTAAGATGACTTATACACCTAGACGGAGGGAG
>DTT_Taes_Tiny_consensus-1 _
TACTCCCTCCGTTCACTTTTGTAAGCTTTAAGACGACTCAAAACAATTTGTTTTGACATT
GTTGAAATACTTATAAAAGTGAACAGAGGGAGTA
>DTT_Taes_Thalos_BQ484001-1 _
CTCCCTCCGTTCCCAAATATAAGTCTTTTTAGACATTTCAAATGGACTAGAACATACGGA
TGTATGTAGACATATTTTAGAGTGTAGATTCACTCATTTTGCTCCGTATGTAGTCACTTG
TTGGAATCTCTAAAAAGACTTATATTTAGGAACGGAGGGAG
>MITE_630 MITE_T_7551|chr4B|89050532|89050902|AG|29|F429 _
TACTCCCTCCGTCCGGGTTTATTAGGCCCGTGGGCAACCGGACGCTGTCCCTATTTACAA
GGCCCTCATGCAACCGGAGTATTTTCTCCACGCCTCGTTTCCTTCATTCGCACTTAATAA
GGCAACAAATAGCTTGATTTTCCTTTATCAGCTGGCGCATGCGTCCCTCGTATTGGGTAC
AGCCGCTACATTAAAGTGAGCATGGGGCTGCATGCAGGTAGGTGCGCGCATGCAGCGAGA
TTTGATTCTTTTGGCAGTTAATTTGGTGCAGAAGCCGAAATATAATGGTGCTAATTCGAG
GGAATTATTAGTTCTGCCTTGGTACCTGCAATTTGGTCTAAGGGCCCAATAAACCCGGAC
GGAGGAAGTA
>MITE_631 MITE_T_7249|chr2D|213492631|213493390|CG|15|F412 _
CGGCCCCACGGCGCGATCCACCGTGCAGGGCGCCCGCACGCGAAGAAGAAAGCTGGCAGG
AGGTCCAGCGGCCGCAAGAAGGTTGTCGGAGATATACCCCGCGGCGTAAACCGGCCGGAA
GTATAACCCGGCCAGACTTGGCGGTTTACTTGAGACCCGGCTGAGACTTAACGATTCACT
GGCGACCCGTTTGGACCTGGCAGTTTACGATTCATTGGTAATCCGGCAGGCGGGTCAGAG
GAGCGACAAGACCCAGTGGCCCAACGGGTTGTTCATGAAGGCCGGTTCATACTATGGTGG
GCCAGTTTACAAGGAAAGGCGTGAGGAATATTTGTCTTACAAGGAGTTAAGACCTAGACT
TGTATCCGGTTTGTATTAGAGATAGACTAGTCCTAATCCTAATAGGACTCCACATGTAAC
CCGTCCCTTCAACATATATAAGGAGGGGCAGGGCTCCCCAAAGAGGGACAGGCAACAATC
AATAATCTCTAGGGCTAGACACAATTAGAGGAGAGCCGGTTTACGGCGACTCCCTCATGA
GCGTAATGAGATCGAGCTCAAACAGCATGTAGGGTTATTACCGGATGATGTTTCCTGGGG
CCCGAAGCTGTCTAAATCCTTGTCTTGTGTTGCGTCTCTCGATTCCGCTCAACCCCACTC
AAGCTACCACATAGATGCGTTGGCCTCGCGACTAAGTCCTGACACTAAGGACATCTGCAT
TGACAAAACCACGACAGTTGGCGCCCACCGTGGGGCCTG
>DTT_Taes_Aison_42j2-1 _
GGTGAATAAGTCATTCGCGTAGTTCTAGGTCGACGATTTAACTATCTAAATATGTATTAT
ATGTGGAAAAAATATATATATTAAGAAACTACATCCGTATAGAAATCTAGTAATATACTT
TTCATGAGATATAATACATATTTAATTCCTCAAATCGATGACCTAGAACTACGTGAATGA
CTTATTCACC
>MITE_632 MITE_T_125283|chr4B|528897707|528898490|TGG|15|F5860 _
GATAAGGATGGCAATTTTATCCATGGACATGGATACCCATTGATATCCGACCTGTATGGA
CAGGGTTTGGATACGCTTTTGCGCCCATGGGCAGCACCCAAACCCGACCCGATTACTCAT
GGATAGGGTATGGACATAATCTTGTACCCATGGATATACCCAAACCCGACCCGATAGTCT
GACTTAATGGTAATACTCTACTATCCCTACCCCAAATTCACATGTCCCACTATAATTTTA
CTCGTTATTATCTAAAACATGCAAAACAAATTGCACGATCTCCTCCATAAAATTTATTAG
TTGACACTCATTTCCCATTGTAATATTACTTCTGTGCCCCTTCTCATCCTTTTATCTCGT
CGTTAAATGACTCCTCATTAAGTATCAGCCTCGTCTCATATTCTTACTCCTCCTGCATCC
CTTGAGATGGCTGGCACTATCAGCCGCTACCTCCATGTATGGTGGAGCAATGCAACAACC
AGCACCACTTTCCTGTGACAATGCAGCTCTGTATCCCCTCGACCCCTCCGACATTGCTTT
TTCACACATGCGTTAACACATGGGTGCAACAACTTATGCACACATTGTGTTATGTCTTAT
GTATATGTCTTGAAAGGACCCGATGGATATCCAACAGGTATGGATATCCATCGGGTTTGG
ACATGGACACAATTTTTCGCCCATCGGTTTTTTCATGGGCGGGCAAAGACTATCTTCATG
GATGTGGATATGGATTTGATATTGTTAAACCCGACCCAAACCCGGCCCATTGCCATCCTT
ATC
>MITE_633 MITE_T_78378|chr6B|675551246|675551399|CT|26|F3363 _
AAGTAGGGATGCAAGGCGGCGCCCGAACCCGGCCCGCTCCGTATACAAATTAGAAAAGGC
TAGTTCTAATCAGGTTGTGCTGCCGTTAGGCAAAGTTGTACTAATTAAGCACTTTGGCGG
GTCTATGCGGGACGCTGCTCTGCACCCCTACTT
>MITE_634 MITE_T_100|chr4B|149720156|149720951|AT|279|F15 _
TTTTGACAAAAAGGACCCCTTGACCAGCGAAAATGTCAAAAAAGACCACCCATGGACAAA
AATGTCAAAAAAGACCATCTACACCGTGGCGGCAGGTGCGCCAGCCGACACGTGGCACCT
GCCGCCACGGGATCCGGCGGCAGCACCTGCCGCCACCGGCTTAGGCGGCAGCCTCAGCTG
CATAGAATTTTGACCGACGACGCATGCGAAAACGGAACGGGCTGGCGACATGGCACCCGC
CGCCCCGCTCTCTGGCAGCAGCCTGTGCTGCTTTTCTGTTGGGCCATAGGTGGCAGACGC
TTTGCTAGTCGAGATGCACTGGCCAGATGCCTTTTCTGTTGATTGAGTTAGACTAAACAC
CTCAGTCGGTCAGTCCTGTATTTAGGATTAATCCAGATGACTCCACATAGCACAGGGCAA
CGAGAGAGAGATGGGTGCACAGAAAACAAAACGGCAGAGGCACCACGGCCAGCAATGCGT
CTGCCACACTAAGAACCAACGGACGTGCCGTTTGGCGTGAAAAGCAGCACAGGCTGCCGC
CAAGGAGCGTGGCGGCAGGTGCCACATCGCCAGCCCGTTCCGTTCTTGTGTGTGCCATCG
ACCGAAATTCTGTGCAGCTGAGGCTGCCGGTCGAGCCAGTTGCGGCAGGTGCTGCCGCCA
GATCCCGTGGCGGCAGGTGCCACGTGTCGGCTGGTGCACCTGCCGCCACGGTGCAGGTGG
TCCTTTTTGACATTGTCGCTCGTAGGTGGTCTTTTTTGACAATTTCACTGGGCAGGTGGT
TCTTTTTGACGAAAA
>MITE_635 MITE_T_2633|chr1A|57405847|57406270|GCACGG|432|F173 _
CCGGGAGAATATCTGGTACTTCCATCCTTATATACTCCCGGTGCTCCATGTTTAAAAATA
TATCTTAAATATTTCCAAAAATTTCGGAATAAAATGTGAATGTTCGCAAGGAATGTGGCT
ACAACTCCTAAAAATTTCAGGTCCAAACTTGAAATGTACATTGAGAAACAAAAATGTGAA
ATCCAGATGTGAATAGTGCCAGCGTTGATTCTGTCTTTTTCTTTACACTATTCATGCAAG
ATTTCACATTTTTGTTTCTTAATGTGCACTTCGAGTTTGGATCTGAATTTTTTATGGGTT
GTAGTTACATTTCTTGCGATCATTTATATAtttttttctgattttttAAACATTTATGAG
TGATTTCTTTAAACTTGGAGCACCAGGAGTATCCCAGGATGGGAGTACCTGATATTTTCC
CGG
>MITE_636 MITE_T_122243|chr5D|389438723|389438794|TA|76|F5687 _
CTCCCTCCATTCCAAAATAGATGACCCAAAGTTAGTACAAAGTTGGGTCATCTATTTTGA
AACGGAGGGAG
>MITE_637 MITE_T_7802|chr1B|7948015|7948383|TA|28|F445 _
ACGGTGGACGGGTGCATCGGCTCCCTATATAAAAAAACATGTTTCCATAGTGCAAAGAAA
ATTTGAAAAAATTTATACACACACAAATACACGAATAACACATACAAGAAAATTTTCATG
ACAATATACTTTCATACGTGGCATATACaaaaaaaaaCAAATTTTCATAACAATATACCC
TTATTATGGGGCCAGGATTTTGTTTTTTTGTGCTGCTTGCAAATCAAAATATATTTGAAT
GAAAATTCACAGATCCATCATGAATATGTTTAAGTTTCCACAGTAtttttttcagatttt
tttGAAACTTGGAAATATGATTTTTGAATCATTTCaaaaaaaaGGGAGCCAATGCCCCCG
TCCACCAT
>MITE_638 MITE_T_52742|chr3D|428249797|428250025|TA|19|F2055 _
AGTGTCGAACGTCAGGTACGAGCACATGGTAACTCCGAACATTTTTGAGGGCAAGTTTAG
TTACGTGCGGATGATAACTTTAGTTCGCAAGCATGGCAACTTTCGCATTTCAGTTTATTT
TTGACAGAAATTTGCCTGTGTATCACTGGAATTTGCCATCCTTATATGATTGAAATTGTC
ATCGAAAAACGTCAGGGCCGGAGTGCCACGCACCTGACGTGTGGCACT
>MITE_639 MITE_T_8254|chr7B|85125862|85126227|CCTA|14|F467 _
ACTAAACCCGGGCATGGGCAGCCCGGCCCGAAAAACCCGGGCCGGGCTGGGCTGGGCTTG
ACACTCGAGCCGGGCTCGGGCTTTGTTTTGCAGCCCGAAAGGTAGTTCGGGTCGGGCTCG
GGCTTCTCTTTTTCTATTTCTCGAGCCGGGCTTTCGGGCTTCGGGCCGGGCTTGCATGTA
CACGTACTAAAAAACAGCGTTCGGGTCGGGCTTTCGGGCTTCAGGCTTGATTTCGGGCTG
GGCTCGGGCTTGAAATCATGGAGTATTTCGGGCTTCGGACCGGGCCCGGGCTTGAGAAAT
GAAGGTCGGGCTTTTACAAGCCCGGCCCGAAACCTGGTCCGACCCGACGTTTGCCCAGGT
TTAGT
>MITE_640 MITE_T_19377|chr5A|452927645|452928439|TTA|30|F816 _
CTATTCATCACCCAGAGTGCAGAATAAGTTATTCTTCACCCGATGTAATCTTACGATCAT
TTCATAATTAAATTACGTTTGGAATTCAAATATTTACATTCATATTGATTCACTATGtaa
aaattgacataaaaaaataaaaaTATAGGTCATAAGATAAGAAAATTTGCAGTTTATGTG
TATTCTAGACTATATTGTTACGTTTGTAATTTTACATAACATAAAATATTTTTTACGACG
ATTATATATTTTCTTACGGTCCCTTTTTATGTCGGAAATAAGACAAAACTTACGGAACGT
AAAATTAAGGTGCATTGATGGTAAAATAGAGGGAGGTGAAGAATAACTATTCCTCACCCA
GGGTGACGAATAGTGTTACTATTCATCACCTAGGGTGCAGAATAAGTTATTTTTCACTCG
AGGTAATCTTACGATCATTTTATAATTAAATTATGTTTGGAATTCAAATAGTTACATTCA
TATTGATTCATTACGTAAAATTTGACATAAGAAAATAAAAATAGAGGCCATAAGACaaaa
aaaaTTGCAGTTTATGTGTATTTTAGACTATGTTTTTATGTTTGTAATTTACATAACATA
AAATATTTTTTACGATGATTATATATTTTCTTATTGTCTCTTTTTGCGTCAGAAATAAGA
CAAAACTTACGAAACGTAAAATTACGGTGCATTGATGATAAAATAGAGGGCGGTGAAGAA
TAATTATTCCTCACCCAGAGTGACGAATAGCGCGATCCTATTTCACGCTATTCATCACCC
TGGGTGAGGAATGG
>MITE_641 MITE_T_68683|chr7B|41200957|41201125|CA|34|F2777 _
CTAGACCTACGTAACCTCCTACGTAAACTTACGGTTTGTTTCTTTTCTATAAAACTAATG
ACCCCCCCTGATTTTCGGGGGGATGGGCCTGGGCCTCTTTCTAATCCAATCTAATTAATC
CAGATCAACTAATACGTAACTTTACGTAAGGGATTTACGTAGGTGTAG
>MITE_642 MITE_T_62389|chr6D|322588827|322589009|GGA|38|F2478 _
GGCATTGGCGGAGCCACCTCCCGGCTAGCCGGGGCAGCTGCCCGGGCTATGCCATGCATT
CTCCTTTGACCACTAGCAGTTAATGGAGAGCCAAGCATCATTTTGCAGGGGCAAACAACC
AGCAGGCAGGAGCGTCGTGTACTTTGCCCCGGCTCACCGGCTGAGTTGGCTCCGCCACTG
CC
>MITE_643 MITE_T_122786|chr7B|40078983|40079038|TT|10|F5754 _
TTTAGAGGAGCAAATATCCTCCTCTAAAGGATACTCAGCCATATCCTCCTCTAAA
>MITE_644 MITE_T_1|chr2B|413009710|413010196|AT|24|F1 _
TAAGGGCGTGTTCGGATCTCCTACAGCTTCACAAAACTTCTCAAATCTAGCTTCTTTTTG
TGGCTTCTAGCTTCACCTGGCGATCCAAAAACCGTTCTGCTTGAATCGGCAGCTTCTCGT
AGCGCTGGAGCCCAGCTGGGAGGGTTGTGGCCCATTTGGCACCGACTGGGCCGGCTAGAG
GCAGCGAATTCATCCTGGTGCATTGATTCAGGTGGGAAAAGGTGTACTGATTCGCTGGAG
ATCGCTAGATTCTTTTGTTCGAGCGAGGGGGCAGCGAACCGTTTTCTTTGGCGGTGGCAA
CACCTTGTAAATTGAGCGAACTTCCGATTCTCCAATCCGTGGAGCTGGGCCGATGCTTCT
TCACGTTTTTGCACTGCAATCGGTCGTAGCTTCGTGAAGCTAGCTTCTCGCAGATATTTC
GTTCGGCTCAGATCTGCTCCAAGAATTTATGAAGCGTGGAGTGGGAGGAGCTCCGAACAC
GCCCTA
>MITE_645 MITE_T_125600|chr3A|740092149|740092756|GC|35|F5870 _
AGATACTAGTAGACTAAGTTGCGCGGATACTTCAAAAGGCGGGCGTATCCAGCCGGATAC
TGCCCCAATACTCGGATACTGCCCCGATACTGCCCGATACGTATCCCGTAAGTATCCCTC
GATTTTCTGTTTTTTTAAAAGAAAATAATGTTTGATACTCTTAGGATACTTGTGCGATAC
TTTTTGGATACCTGAAACCCCTCGTTCGACGTGAAATCCCCTCAATAGTAAAGGCACATC
TTTTGAAGATACCCAACACGGGTGTGAGTTCATGCCAAAACATGACTGTCAATGTTCTTG
TTCAATTGAAAGGTGAGCAAGAGAGAGTCGATGCACTGATTGGAACCAAAAAAACCCGGG
AAAATCCCACTGCTAATTAATGAAAGTGGACCAAGTGCGAGAAAACAAAGGGAATAATCC
TATTGAGGCATGCTTCGACCTAGAAGCTCTATTTTGTTTTCAATATTTTTAATAATTAAT
ATATGTAATATCTATATATAAACGTATCGCTGTATCCATGTTTTCAAAAAATTGACGTAA
CGGGCGTATCCCCGTATCGCGTATCCGATACGTATCCAAGTATTCGTGCAACGTAGCTAG
TAGATAT
>MITE_646 MITE_T_2483|chr3A|80389973|80390738|ACT|33|F163 _
AAGGCCCATATGGCTCAAGATGGCAACGGGGCCCCAAAACCCGCGTCCCCGCGGGTTTTT
ACCCTATTAGGGGACGGGGATGGGCATCTTTTCATCCCTGCGGGGCTGTTGTTGGGCGCA
TTATACAACCCGACACGTTTCATGGGTTTGCACCCGTTTCGGTAGTCCCCGAACCCGAAA
CCCGGCAAACCCGGCAAAATACATTTTTTTACTGAAATATGCTCCTGTTTGTTGCTGAAA
TATGCTTATCTTCGTTGTTGAAATGGGCTATAGTTGTGCTGAAATAGGCTTCTTTTAGCT
GATGTTATTCCTGAGTATTGTGCTGAAATTTGCAGTTGTTTTGCTGCTGAAATATACTAT
GTTGCTGCTGAAATGATATCATTGTTGCTACTATGTTATGTTTGCTGCCTCCGAAATATA
CTATGTATGTTGTTTAACTCTGCTAAAATACACTCTATATAGTTGTTGAACCATCTACTA
TTGTTTTTTGTTGAAATTTGCTCCAGTTATGCTGCTGAAATGTGCTTGTTTTGCTATTCA
AATGTTATTCTTTGTCGCCACTATGTTTGTTTAAATATTTTTATTTTCTCATGGGTTCCC
CGTGGGTTCCCCAAAACCCGATGGGTTTAGGGGACGGGCGAAAAACTAGTCCCGCACATG
GTGATGGGGACGGGGATGGGTTTGCGATTTTCTCGTGGGGATGGGTTCGGGAAGGCAAAA
CCCGATGGGTTTAATCCCCGTTGCCATCTGGACATATGGCCCATT
>MITE_647 MITE_T_62137|chr3D|350666196|350666379|AT|47|F2463 _
GATTGGTTTGATGCCAAAAGTTGGCATGCCAATATTTGGCAAATGCCAAATGTTGGCTAG
TGATTGATTGGCTACCAACTTTTTTTCTCAACCTCACAAAAAGTTGCCAACATTTGGCAA
ATTTTGATTTTGTCAAATGTTGACCAAATATTGGCAATGTTAATTGTTGGCATCAAACCA
ATT
>MITE_648 MITE_T_4698|chr4D|314948761|314949157|GC|31|F283 _
TGGCTCTTCAGGCCTTCCAGTATGTAGGCTAAAATCGGTGCCAAATTTGCTTTTTGACAT
TTAGCACCGATGCTCTACATTGTCCAGGCCAGTGCCAAGTAAAGAATTCTAGGCATCGAT
GCTTCTACTTGCTCCGGTGCCAAATTTGTTGAGCTAGTAAAGTAAGCACGTCACTGTCCT
TTCTTACTTCCTTACGAGAACCAACAGCCCAAGACACTGGTCGTTGTGTGATTTATTACT
AGTTTATATGTGCCTGGGCCCGAACTGGCCTCGATGCCAAATCTCCTACACTGTATGACC
GATGCTAAAAAAAGTTCAACTAGCATATGCATGTACGTGGACTGCTTTTCAGAAATGTGG
CATCGAGCACATAGTGGAGGGCCTCACGAAGAGCCC
>MITE_649 MITE_T_123944|chr1A|99486198|99486859|AT|18|F5816 _
TTGTGAACATTTTTCCAAAGGATTTTATCATTTATGCCACTAGTTGTGTCCCACTACTCA
GTTTTGTCATTAGAAGTTACAACTGCTAAAAAATGCCATCAATTCGTGAGATGCTTGCTC
AAAAATGCCATTAGATATCTCAAAAATGCCATCGTTCTGTTAGATGTTTGCTCAAAAATG
CCATTAGACATTGTTATTTTTACGTCAAACCCGTTGACCATGTTCTATGACAAAAATAAG
TCTAGACCCATATGTCAGTTCTCTCTATCTCACAATGATATGTGTGGCCCCACTTGTCAG
GAGTAACCAAGCGAATAATTTTATAGGAAAATAAGAACGCTGTTGGGATCAAGTGGGCCC
CATACTTTATTGTAGTGAGATAGAGGGAGAGCCGGCATGTTGATTCATAGGTATTTATGT
CATTATAACATGGCAAAAGAGATTTGAGATCACAATAATGGTGTTTAGTGGCATTTTTGA
GCATGTGCCTAATGAAGCGATGGCATTTTTGAGCAGTTGAAATTTCTAGTGGCAAAATTG
AGTAGTGGGACACAACCGGTGGCATAACTGATAAAACCCCTTTTTCAAATTGTGGACAGT
TTCTGAAATCATGAACATGTTTTTGAAATTTTATTCATCTAGTTTAAAAAATGTTCATCA
A
>MITE_650 MITE_T_71636|chr7B|534539642|534539806|GC|23|F2959 _
GGCAGGGGCGGAGACAGGACCCAGACCCCCAGGGCCTGGGCCCAAGGCGTGAGGTCCAAC
TCATCTGGTAACTATAGTGTTACCAGAGACGTGACACTCAAATCCAGGGGCATTTCTTGA
AGATGGCCCGGGGCGCGCTGCTGGCCTGGCTCCGCCCCTGACAC
>MITE_651 MITE_T_27071|chr1B|570480161|570480452|TA|11|F1073 _
GTAACATACTCCCTCCGTCCTTTAAAGAGTGTACTTCCAACTTTCTTGAAAAGTCAAACT
TTTTTATATTTGACCGTGTTTATATAATAATACATCAACATTTATGCCATCAAATTAGTA
GCATTAGATTCGTGATAAAATATACTTTCATCATATACCTATTTGATTTCACAAACATTG
ATATATTTTTGCACAAACTCGGTCAAACTTTGAAATAGTTTGACTCTCCAACAAAGTTGG
AAGTACACTCTTTAAAGGACGGAGGGAGTAGACTAGTAACATGTATGTTAC
>MITE_652 MITE_T_124374|chr6B|202116389|202117039|CTGCTCCC|14|F5832 _
TCACCCTGTGCATTTcaaaaccgaaccgaaaaaccataccgaaaataaaccgaaccgaac
cgaTTTTATGATTTTTATGGTTTCTGATTTCGGTATGGTATGAACTTTTCATACCGATTT
AAATTTTGGTTTTTATGGTATATACTGAAAAACCGAACGGTTAACCGAATAAACCGAAGT
AAAAATAAATTTATATTTCTTGAGATGAACAACCATACAAGTTGTCATTTTTCTTGTACA
TGAGTCAAAATCACTAATAAGCATCATGAGTCAAAATCACTAATAAGCATGTAAAATTTT
CTTGTAACATAGTCACTTTTCTCTTTTTAAAATGCTAAGCATGTCGATAACCATCAACAG
ATGAATTAATGCATGCatatatacttatatatatagtcatatactatTTGTGTAAAATAA
TATGTGTTTTGAGTCATAAATTTGCAAATTATTATTACATCATTTTCAAATTCGCGTCAA
CTTTGGTTTTTATGGTATATACCGAAACCATACCGAAATAATTTGGTATATACCGAAACC
GAACCGTATTTTAATTTCATACCGTATTTACCGAAGTATTAATATCGTACAAACCGAAAA
ACCGTATAAACTGAACCATGTAAACCGAATAAACCGAACGCACAGGGTGA
>MITE_653 MITE_T_118184|chr7D|45182696|45182778|TA|88|F5407 _
CTCCCTCTGTACTGAAATACTTGTAGTTGGGGGAAAACTAGTACAAGTTCCCCCAACTAC
AAATATTTCGGTACACAGGGAG
>MITE_654 MITE_T_126828|chr7A|580227042|580227608|TA|585|F5918 _
AGGCTGGTCATAGTGGGGAGTAACTTAGACTAGTAACATACATATGTTACTAGTCTATGT
TACTACCTTTATAGTGGGTAGTGTCATAGGTGTGGTAACATAGTTGCCTTCATTTATTAC
TTTGTAGACTCATTATGCATTGGAAACCGCTATGTGATGGTAACATATTATGTTACTCTA
TTTGCCTCTCTCCTCATTAACTACTTGCCACATCATCATTTTTGCTTATGTGGCATCTAT
GTTACTATCTATGTTACTCCCACTATGACCAGCCTAAGTCCTAAGACTTTTTTAGGCTAG
CATAGTGGGGGTAACTTAGGTAGTAACTTAACACATCCCAAGACAAATTTGCTTATGTGG
CAAGTATTTAATGATGAAAGAGGTGCTTGTGGTAACATAATATGTTACTGTAACATAGCG
CTTCCCGAGGCAAATGAGTCTATAAGCTAATAAATAAAGCAATTTATGATACTAGTATTA
TGTTACTTTGCACTACGGAGGTAGTAACTTAGACTAGTGTCATATGCATGACATTATTAT
AAGTTACTCCCCACTATGACCAGCCT
>MITE_655 MITE_T_127602|chr7B|130660589|130661126|GC|26|F5964 _
ATAGTTAGGGCCTGTTCGGTAGTCCTCTAGCTTCACTGGATCCATAAATCTCGCTTCTAT
CTCTCGATGCTGGCTTCTTTCACGGGATCGTGGTCGATGGAAACCGTTCGGCTCGCTAAC
TCAAGCTTCCGGTGCTTGCCAGCAAGCCAACCTGCATGGGTGGACCGGAGCCCAGCTGGC
TCAACACGTAAAGTGGTCTTAGACCCGATCGGGCACATGAAGAGAGTGGCTAGGCTTGGC
CCAGTACGGAGGGAAAGGTAGCAATCTCTCCATGTCACCTCAAGAGGACATAATAAGATG
GGAGAGAGAACGTAGCGAACCAGTACGTGCCTCTCGACTCAATTCGCGGTGGCACTCCCT
GTAATTTCGCCTAACTCCCGCTTCCCTTTTTCTTGGATCGCCAGAGCCGCTGCTCCCGTT
TCTTGTACGTAGATTGTCATCGGATCTGGGAAGCTAGCTTCCGTAAGCCAACCCGTTCGG
CCCAGCTTCAGCGAAAATTTGATGAAGCTGGCCAACTACCGAACAGGCCTTTAGTAT
>MITE_656 MITE_T_64274|chr4B|109408199|109408375|CTTATCTC|14|F2579 _
CAGGGACGTAGCTACCTTGTTAGCACTGGGGTCATTTGACCCACTGGGGTCATTTGACCC
CAGTGCAAATTGGCAAAACCTTCACTAACTAAGTACTAATCACTATACATTTATTGAACA
TGACCCCACTGTCATAAGCATGACCCCATTAAACTTTTTTTCTAGCTTCGTCCCTG
>MITE_657 MITE_T_127703|chr5A|616921879|616922654|TTCAT|146|F5972 _
ATGAGAGAAGTGCATTTTTCAACCCCAAACTCTTGCCCTAGTCTAATTTACAACCCCGAA
CTTCAATACCGTCTAACTTACAACCCTCAACTCTCAAAACCGTTCAGGATTCAACCCTCC
CCTCCTTGTTGACTGGTTTTGACCAGGGACGACCAGTTTTGACCAGTCAACGGATCCAAT
CAGCATGCCACAtcagaaaaaaattcaaaatttcaagaaaatacaattaaaaatctgtaa
gatcaagaaaaaatccgaaataaaatttcccgggaaaaaaaTTTGCGAAAAAATGTCGAG
AACTTTTTCTTGTAATTTTCGGGgaaaaaataaaaataataatttttttggaaattactt
tttatagaaattttaacttttttattttacattttaaaatatttttcttgggaatttgaa
atttttccttggagtttttttattttaagtattttttggtttttcatggaaatattgata
attttgtttttcagaaattcgtttttttattttcccctgattttttcctggaaatttgat
tttttttctaatttcttttcctggatttttttcgattttacagatttaatttttttttGC
TGACATGGCATGCTGACTGGACCTGTTGACTGGTCAAAACCGGTCAACAGAGAGGAAAGG
GTTGAATCCTAGCCGATTTTGAGAGTTGGGGGTTGTAATTTAGACGGCATTGGAGTTTGG
GGTTGTAAATTAGACCAGGGCAAGAGTTCGGGGTTGAAATATGCACTTCTCACAT
>MITE_658 MITE_T_42551|chr7D|638032838|638033089|TA|33|F1795 _
ATGGGGAGTATCATATACTAGTATCATGCATATGATACTAGTGTATGATACTACATCCGT
AATGCAAAGTATCATATGTTGGTAACATAGAGTACTACATTTATTGCCATGCATGACACA
AAGTGGCACATCATTTAATATGATACAGCATCATGATATGATACTCAAGCATCTCTTTCT
TCATTTAATTCTATGCCATCTCATCAAAATTGCTTAGTTGGCATGCATGATACTACCTAT
GATACTACCAT
>DTT_Taes_Polyphemus_464G14-2 _
CTACCTCCGTCCTGGTTTATTGGTTTCCCTAGAATTTAGTGTCAAATTTTGACCATCGAT
TTAACTAAGAAAATAATAATGCATGTCACTAAAAAAATATATTGTTAGATTCGTATTTGA
ACATAGTTTTCAATGACATTATTTTTGGTTACGTGCATTAACATCTATTAGTTAAATTTA
AGATCAAATTTTGACACAAAATGCGAGGGGGACCAATAAATCAGGACGGAGGTAG
>MITE_659 MITE_T_22054|chr5D|322428029|322428334|ACT|33|F900 _
ACTCCCTTCATTTTTATATACAAGGTCACAAACTCATATTACAGGTACCAAGGTAAAATT
GAATGTCTTGCCTTGTAAACCCGCTTTTCTTTTTGTTTAGTGAGACCATTAATACACCGC
ATGCATGCAAGGAAGGGATAAGAAGCTGATTGGAGTGTCATTATGATTGCATGCATGCAA
GTATTAAATAGGTTGCTAGTTCTAGGAAATATTGTTAACTTTTGTCTCAATTACTATTTG
TTGCCTTGTATAGATGCAAAATGTAATTTTTTTATAGTGGCCTTGTATAAGTAAATGGAG
GGAGT
>MITE_660 MITE_T_59037|chr1B|586455667|586455866|AAT|15|F2273 _
GGCCCTGTTTGGATACTCTAACACAGTTAGAGTTAGAGTTATTTTTTAACCCACTCTAAC
CCAAATAAACACCTCTCCACTGGGATAGTTGGGTTAGATGAAACTAACCCACTCTAACCC
TCCCCGTTTGGATTCTTTTGGGTTATTTGAGCCCCCAACTAACCCAAACTAGCTCTAACC
CCATGATCCAAACATGGCC
>MITE_661 MITE_T_65501|chr5D|178656087|178656259|GA|42|F2648 _
GGGCAGTGGCGAAGCCACACATAGGTTGTGTAGTCACTTGACTACACAGCTCTTTGGAAA
AAACGTAATACATCAAGTATAGATCATGCAGGAAAACATAACAATATGTACATTTGACTA
CACAATTTTGAAGTGACTACACATGACTTTATTTCTGGCCTCGCCACTGCCC
>MITE_662 MITE_T_127787|chr7A|696060645|696061168|TTA|48|F5980 _
GGGTGTGTTCGGGATCCCTCCACGGCCTCCAACTCCTCAACTCCATCGCCAGGATCCTTT
CGCCGGCTTCTTCCGAGCGATCCGGGAGCGAGAGAAGCGTTCGGCGACGCAGCTTCTCGC
TCGCACGAGGAGCCATCCTCAAGCCCGTGAAATTGCCCAATGTAGCCCATTCAGCTGGAA
ACTTGTAGCAGGCTCACAACCCAATTCGATGGGAAAGTTGTGGATGGGCTATAGGCCTGG
TGGTTCTCTCGTGGAATGGTCAGAGTTGTTCGATAGTGGGATTGCATGCCTATTCGAACC
GGTACGCTCGCTCACTTCGGGGTGGCAAACAAGGTGTAAATTTAGGCCAACTCTCGCTTC
TTCAGATCCCGGGAGCTGGGAATTGCTCGCTCCTCAACTCCACCTAAAATACACTACCGT
GATAGCCAGCTTCTCAACTCCATAACCACGATTTGAAGCGTTCGGCTCAGCTCCAGACCT
GGAGTCGTGGAGTTAAGGAGCCGGAGGGCTCCCGAACACGCCC
>MITE_663 MITE_T_41627|chr3B|687075681|687075936|TA|64|F1766 _
CTCCCTCCTTCCCAAAATATAAGGCGCCAATTGATTTTTCTGGTCTTCGTTGCACAACTT
TAACTATGATTTTCACGTATTGTATGTCTATAAAATTAGTATACAGACATATGAAATAAA
ATTATTTTGCAAGAAAATATGATGATGTCATTTATACATGTTCAATCCATGTACTTTGAT
ATATATTAGTGGTCAAAGTTGTGCATCAAAGACCGTGCAAAGTCAATCACGCCTTATATT
TAGGAAAGGAGGGAG
>MITE_664 MITE_T_95557|chr7A|277729198|277729312|AA|28|F4177 _
ATATACTCCCTCCGTTCACTTTTGTAAGTCATTTCAGACAGCTCAAAATGGGCTGTTTTG
TACATTGTCTGAAATATCTTGAAGGTCTTATAAAAGTGAACAGAGGGAGTATAT
>MITE_665 MITE_T_76846|chr3D|140625248|140625407|TA|49|F3243 _
GGTCTCAGTCGACTGAGACTTAACCAAGTCTAAGTCAAGTGATATAACATGTAAGAAAGA
AAGAGCAAAACTAAAAGAAAATTTTGCACGACTCTCGACGTAAAATCCTATGAATATAGC
ATCGACTGAGACTTGGTTAAGTCTTAGTCGATTGAGACT
>MITE_666 MITE_T_18620|chr5A|560219140|560219457|AAAGC|322|F778 _
GTGTGAAAATGGACAAAAATGGCCCTTATCTGAAACTTGAACACAAAATGGCCCCAATCT
GAAAAATATTTCACGAAATGGCCCTTTTGCATGACGCCCGCGGCTAGGGCGCCATGCGAG
ATAGCATGACGCCCCGGGGTAGGGCGTCATGCTACATGTCGCTAGCATGGCGCCCTAGCC
CGGGGTGTCATGCTATCTAGTATGGCGCCCTAGCCGCGGGCTTCATGCCAAAGAGGGTCA
TTTCGTGAAATATTTTCAGATTAAGGTCATTTTGTGTTGAAGTTTCAGATAAAGGCTAGT
TTTGTTCATTTTCACAC
>MITE_667 MITE_T_39504|chr7A|232201711|232201971|AA|14|F1652 _
TTGTACAGGCCTGTTTGGATTGCGCCCATGCCTGCCCGACCAAAACGGGGGCGAGCCAAA
ATATTGGCGAAGGAATTCGCCGCCGGAAAACTCGCCAGCGTGCATATACAGAAGCTCAAC
GGGTGACCAAATAATTGGCTGTGAGCCAAAACTTTGGCTGCAATCCAAACAGACGCCAAG
CACACCAGTCAACGCCAAGAATTTGGCATGGCAGCCGTGGGCTACCATCCAAACAGGCCC
TACACGACAGGCATGTACAA
>MITE_668 MITE_T_121783|chr3B|792598108|792598189|GG|81|F5624 _
CCTTTAATCCCGGTTGGTGGCTCGGACCAGGACTAAAGGGGGCCTTTAGTCCCGGTTGGA
GCCACCAACCGGGACTAAAGG
>MITE_669 MITE_T_49618|chr4D|8648517|8648756|CA|244|F1937 _
TTTCATATTGTAGTGCATACAGATTTTTTGAAAAGCCAAACCTCATAAACTTTGACCAAG
TTTATGGAGAAAAACATTTACATCTAGAATGCCAAACATATATCATTAGATTCATCATGA
GATGTAGTTTCATATTTATATATTTGGTATTATAGATATAAATAGTTTTCTCTGTAAACT
TTTGTTAAAGTTTGCAAATTTTGACTTTTCAATAAATCTATACACACTACATTACGAAA
>MITE_670 MITE_T_128133|chr6A|387278463|387278964|GC|34|F6000 _
TAGGCGCTGCACATTAAGGCGTTGTTTGGATAGGTGATATATACAGAACCCGTACTCTAA
AAACTAGGAAAACGGTTGAGCCGAACAAAACCTCGTTTGGTTACTAAAACGAATCCACGT
ATATAGGGAACTAGGAACTGTACAACCCAGGATTTCGGGTTTATAGAAAAATGAGTATTA
TCCATTTTTTCACAAACGCGATTGCTACATGCGTGAGCGCAACAATTTTTTTCTTCACCC
GCTTGTTTCTCAACAACTTTGTTGGCGTTTTGTGTTTTGCTGCGGGAGATCCACTCATCG
AGAGAATAGGAACGGGCTTATCCAAACAAGGAAGTGTACATACCAGATTTTACAGTCTCT
CAACCCAAACGTGACTTTCTATATACTGGTTATTTCTAAAATCGCAACTAAAACTGATTC
GGCTAAAATCCAAAAACTTGTTTTCTATATACCAATCGCTAATCCTCCTTATCCAAACAA
CCCCTAAACGTGTGGCGCCTA
>MITE_671 MITE_T_1482|chr1B|432244006|432244772|TAA|14|F112 _
GGGCCTGTTCTGATCTCATCCAGCTCCAAACTTCAGCAAATTTTGGCCCGAAGCAAACCC
GAACGCAATAACTCCGAGAAGCTGAAATTCCCGAAGCCATCGTGGGCTGTAGTGCAATTT
TCTGGAGCAAGGGATTCCCAGCTCCACAGTTTTCAGAATCTGAAGTTCTGGTTAATTACG
ACTCAAATGCCACCGCCAAGAGAAAACAGTTCGACCAGTTACCCCCTCGATCCCGCACGC
AACCGCTGAGAAAAGCTCGCTCACATCTCTCCCCTTTCCCTAGTCTTCTCCTGTCAAGCC
GTTGCCGCCGCCGTTCCCGCAGCCAGATGCAGCTGCCCTCGTCGCTGGCCGGAATCTCTC
CTCCGCCAACAGATCTAGCCGTCCGAGGCTGATTCCCGCCGGATCCCGTCCTCTACGCCG
CCAGTCGCGCAGGGTGGAAGGAGCTAAGACACCATGTCTTAGAGGAGCTAGGTCCGACAC
CATTGATGCATGAGAGACCATCCTGAGCCTAAAGAAGCACGACCGCTCATTTCTCttttt
tttCAGCCTATGAGCGGTTCAGCCCGAAATGGGCTGCTTCCAGTCGGCCCAAGGTGGCAA
GAAGCTGGGCTTTAATGCCCCAGCTGGGCTGCCCAGCTCACCCAAGCGCTAGGAGAAGTT
GCCTCGACTCCAGAACGGTTTGCCTAGCGCCACGTGAAGCGAGAAGTCGGGGTAGAAGCT
AGATACGAGAAGTTTTCCCGAAGCTGGAGTGTTTCAGAACAGGCCC
>DTT_Ogla_SAA_consensus-1 _
TACTCCCTCCGTCCaaaaaaaaCTCAACTTCTAGAGTTTGAATTTTGTCCCACAAAAAAC
CAACTTCTACCATCCTACCTACCCTCAGCACATAAAACGAGAAGTTTTATCCCTTAAATA
CCCTTTACCTACCTATCACTATTACTACTTTTTTCAATAATGAGGGGCATTTTGGTCATT
TTTACTCTCCACTAATTTCTCCTTGGGATGCTAGGAATGGATTTTTTGTGGGACGGAGGG
AGTA
>MITE_672 MITE_T_77597|chr1B|662832432|662832589|GC|10|F3311 _
GGAGCTAGACCAAGAAGATTggggggggggggCAAAGAGAAAAGACAGTGGAAAATATGT
CTATTTTTCCAATCTAAATCTCTCTGTAAAAAAATTTCTTCACTAAATTTGCCAAGGTTG
GGGAGGCCATGGCACCTGCAAGAATGCACATAGCTCC
>MITE_673 MITE_T_61957|chr7D|65790104|65790289|AGGCCT|200|F2445 _
TGTACAATGGGAGATGCTTAGGGGGGTGCTTAAAAAAATAAACCGAGATTTTCTGAAGCA
CCGGTGCCTATTTCTACAGGAGAGACGCTTAGGTAAGCGTCTACCCTATACAAATAAGCA
CCAGTGCTTAAGAAAAGTCTGGTTTATTTCTCTAAGCACCTTCCCTAAGCACCTCCCATT
GTACA
>MITE_674 MITE_T_121890|chr6A|59298322|59298402|GA|16|F5639 _
TAGCAGTGGCGGGAGGTCAGTGATGGGCGACCCTGAGAGCCTTGCCCGCCACTGTTGGGC
TTTCCCACCCGCCACTGCTA
>DTT_Ogla_SJ_consensus-1 _
TACTCCCTCCGTCCCaaaaaaaaaGATAACCCTTGGTTTTCGTGTCCAACATTTGACCGT
CCGTCTTATTTgaaaaaattatgaaaaaaattaaaaaGACAAGTCACGCATAAAGTATTA
ATCATGTTTTATCATCTAACAACAATGAAAATACTAATTATAAAAAAATTTCATATAAGA
CGGACAATCAAATGTTGGACACGGAAACCCAGGGTTTGTCTTTTTTTGGGACGGAGGGAG
TA
>MITE_675 MITE_T_54561|chr5B|353625612|353625829|TTAA|64|F2146 _
TAGGGGTTATTCCATCTGTGCCCCCAATTCCTTAGTTGTGCTCAGTTTTCCCCACTCGCT
CATTTTGCCTTGGTTTTGAGCAACTTTTCAGGGGCAAAAGTGAGGAAAATGTGAAGGCAA
AAATTTTGAGTCATGGGGAAAAGTGAGTAAAAAGTTAACGAATGGAGAAAAGTGAGCACA
ACTAAGAGACGAGGGGCATAGATTTAAATAACCCTAA
>DTT_Taes_Hades_BJ268537-1 _
CTCCCTCCATCCCAAAATAAGTGTCTCAACTTTGTACTAGCTCTAGTATAAATTTGTACT
AAACTCAAGACACTTATTTTGGGACGGAGGGAG
>MITE_676 MITE_T_231|chr2D|457249320|457250090|AT|15|F22 _
CTGACGGTTCAAGTGCCTCTGGCGCATCTGGTGCACGATCGAGTGATAGGGATGGCACCC
GCAGGGTATGGGTACGGGTGGAGCTACCCCATACCCTTACCCGTCCGCCCTGAGTTTACC
CATCACCCTTACCCATACCTGTCAAGGGTACAATTTTTTCCCATACCCGGCACCCGACAG
GGTATATGGGTACCCGCGGGTAAAAATACCCGCGTTTACAACACATCAATTGAGTAGAAA
ATAGTTGTAAAAAACAACATATAATCATAAATTATTAATAGCAACACATTTTAAACAACA
ATGTACAACAACATATTGTAACAACAACATATTCTCATAAACGAAAATACTTGCCTATAA
AGTGACATATAAAAATATTAAACAAGAACACATAATCATAAATAACAACACATATGCATA
CATTTGAAGTTAACGAAATCATGATAAATTATAGAGATAATTTGAATACACATTAAAGTT
TTTACCTAGCGTGATTAGGAGGGGAAATGAATACATTGGGATATTAACAGAAACCCGCCT
ATCAACATTTTAGATGGGTACATGGTACGCAGGCATGGGTTATACGATCCCATACCCGTA
CCCTCTCTACCCGATGGGTATGATATTTTCCCATTTAAGTACCCATGGATAATTTTTTGT
CCCATACCCTTACCCTAATAAAGTTTGGGTAGTGATTTGCGCCGGCGCACCGGCCCAATC
GTTGGGCCGGTCAAGGCCCAGCCGTCCGATCCGCGAGCTTGAGCCGTCAG
>MITE_677 MITE_T_125340|chr5B|519645016|519645631|TA|13|F5863 _
TTACTAGCAGTAACTGCATGTGAAATATTGAGTCGGGATGGCAATTTTACCCATGGGTAC
GGGTACCCGCGGGTACCGTACCCACATAGGCAGGGTATGGGCACAATTTTATACCCACGA
GTAGTACCTATACCCTACCCGTTAATTCATGGGTAGGGTATGGGTATAGCCTTTTACCCA
TGGATATACCCATACCCTACCCCTTTAATACCGACATGTGAATCTTACCCGTGATTCACA
ATCACAAGTGTACCTATGTTAAAGTTCTGTTGTGAGCCTACGGACCTATGTTTAAGTCTT
TACCAATTGTCAATTTAAATTGAGATAATTTTCATGTACTCGACTATTTGTTATTGAGTT
GAGATCAATTGTTTTTTTATCAAATGTGCTATAGATGAATGTAAAATTGTGTATAACTTG
TGTACTAATTGATCTACCCGTTGGGTACCCAATGGGTATGGGTACCCGTCGGGTATGGGT
ACGGGTAAAGTGTCATACCCACGGGTACAGGTATGAGTAGAATTTTGTACCCATTGACTA
CACGGGTATGGATATGGTATTGCTCTACCCGCCCCATACCCTACCCATTGCCATCCTTAA
TCGGACTGCTATTAA
>MITE_678 MITE_T_64404|chr1B|583214891|583215622|GCGAGA|14|F2591 _
GTAGGGCTGGGCATATAACCCGAAAACCGATGTACCGAACCGAATTAACCGGCACCGAAG
CCGAATTCACCGAAACCGAGAACTTCGGTAGTATGTTCGGTTTGCATTTGTTGAAAACCA
AAATTAGTCCGGGGAGTTCGGGTAATATCCCTTGATTACCCGAATGGACCGAAAACCGAG
TAATCATAAAGGTCAGACCTGCGCGCCTGTTCCTTACCTGTTTCTTACTCAAGTGCTCTA
TCGCAAGAACATGGACAGTCTATTTTCTACATTGTCGCTATAAGTGCACGAGTCCCACAG
TCTTGTCGGGAGGTGGTAAACCTGACCGACTGAGCCACCATCGCTATAAATTTTGTGTAA
AAGAGAAGTAGTACTCCCTCGGGTAGGTACTTCACCTAGTGAGCCCCACCACTAATTTTA
CAGAGTTGCTCGGGAGAAGCAATCGGATGGAGTAGCCAAGGAGGCACTGTACATCAGAAT
AAAGTATACCAGCTCCTGCTAATGGTACGTGCACTGTAGATCCCGACTAGAGGCAGCGAT
TCCAGCTATTATTAAATATATCTCGGTGCTGTTCGGTCGAATCGATGACCGAACCGAAAT
TTCGGTGCAAATAAACTTCGGTCAGCTAGTTTTCCATTGACCGATTGGTCAGTATTTTGG
TAGAACCGGAATTTTCAATACACCGAGAAACCGACCTGATCGGTTCGGGGGAACCGAATG
CCCAGCCGTAC
>MITE_679 MITE_T_101853|chr4A|675970186|675970290|TACTA|29|F4480 _
CTCCCTCTGTTCACTTTTATAAGATGTTGTACACATTTCAGACAGTGTGCAAAACAGCTC
GATTTCGGTTGTCTGAAACGACTTATAAAAATGAACGGAGGGAG
>MITE_680 MITE_T_126343|chr4A|726289855|726290434|AT|37|F5898 _
GGCTATATAACCAATATTTTAAATAGCGCGCTACAAAATATAGCGAGGCCCTTCTCTAAA
CGCTACACGAGTTATAGCGCGCTAATAGCGTGCTATATTTCAAAATAGCGTTTGCaaaaa
aaaTCAAATATATCTAGAAATAAAGTATTTAAGCAACTAATTTTTTCATAGGAGCAAGCA
ATATACGCATAAGGGCCAAATCCAGCACATAAAAATAGTAAGTCTCAAACATCAACAGCC
ATAGTTTTAAGAGTCTCTAACATCAACAGCCACTGGGGCAGCCACTTGGGCCTGCTGGTT
AGGTCTCGTGGGAGAATCTGATAAAAGGAGTGAGAAAGCTAGTGGTCGTGGGTTGGTTTT
GGCCTGCTGGGCCCGCTGGGTTATGCTTATTTCAGTTTTGCATGGTCTGCATGTTGTAAC
GTTACAACGTTACAACGTTATATCATGTGTAGCGTGCTAATTATGCGATTAGCGCCGTAG
CGTCCGGTTTTGCCAAAACGTAACGTCTCCCTTCCAAATATGCTATAACCGCGTTATAAC
CGCGAAATAGCGTGCTATTTAAAATATTGTATATAACCC
>MITE_681 MITE_T_122711|chr5D|450544035|450544825|CTA|314|F5745 _
AAAGAGAAAAGTATGTTTTTGGTCCCTCAAGTTCTCACAAAGTATAAACTTGGTCCCTCA
AATTTTTTTGGTATACATTTGGTCCCTCAAGTCTCAAAACCGGATAAGTTTGGTCCTAAA
CCAGATTTTGAGCACGTTGACCGGTTTTGACCGCAACAAAACCGCCCGATGAACAGTAAA
TTCGACaaaaaaaaTAAACAAATTTCAAGAAAATCTGAAATTTTTTGGGGTCGAATATGC
TTGCCTACGCAAGATGTGAACAAAATTTCGTTCTCTTTCGGCACTCAAGGAGCTCGTGGT
aaaaaacaaaaatatctgcctgatgaatagtaaattcaaaaaaacaaaaaaaaatcaaaa
aaaTCTGAAATTGTTTGGGGTCCAATATGCTTACATGCGCAAGGTCCGACCAAAATTTTG
TCATGAAATGACATCGGACGGGCTCTAGCAAAAAGAAACAattttggcttttttttgtga
gcaaaattttgttttatttttCACCAGCTCCTAGAGTGTCGAAAGAGCATGAAAAGTTGG
TCGCACCTTGCGCATGTAAGCATATTGGATCCCAAAAAAGATCAGAtttttttgaagttt
ttttttCAAATTTACTGTTCATCGGGCGGTTTTGTGGCGGTCAAAACCGGTCAACGTGCT
CACAATCTGGTTTAGGACCAAATTTATCCGGTTTTAAGACTTGAGGGACCAAATATATGC
GAAAAAATCTTGAGGGACCAATTCTATACTTTATGGGAACTTGAGGGACCAAAAACATAC
TTTTCTCTTT
>MITE_682 MITE_T_1347|chr5A|451393532|451393974|TT|49|F104 _
GCGGATACGCGGGGAGGACTTGTGTAGGATCTGTTCTTAGGTGAGATCAATGGGATCGAA
TTTTTTAAAGGTACAAAAGATGTTCaaaaattaggaaaaaaaaTTGGAGACACACATTCA
TGTGTGATGTACAAGCTTAAAAAGTTCTAGCTCCTAATTCGAACTATACTTATTGGACCG
AAAAAGACAAAATCAGATGTGAATAGTATCAAATACTATTCACCCCAATGCTGACACTAT
TCATAGTTGAACTTGTCTTTTTCGAATCTCTAACTGTAGATCGAGTTTTGAGCTGATTTT
TTTGTAGTTATAGACATGCCCCGCGTGTATGTTGTACAtttttttcagatttttttGGAT
TGTCTAAATATGAAATGTTTGGGTTGATCCTACGATCTCACCTAAAGGGCTGATCCTATA
CTAGTCTTCTCCGCGGATACGC
>DTT_Hvul_Athos_EF067844-3 _
CTCCCTCCGTCCCATAATATAAGAGCGTAGTGTAAAAAACGCT
>DTT_Osat_SE_consensus-1 _
TACTCCCTCCGTACTCGTAAAGGAAGTCGTTTTGGACAGCGACACGGTCTCCAAAACACA
ACTTTGACTTCTTGTTTCTATAAAAATATTTATTGAAAAGTGATATATGTATACTTTTAT
GAAAGTATTTTTCAAGACAAATCTATTCATATAATTTTTACATTTTCAAACTCAACAACT
TGAGAGTTATTCATGATTTATATTCCCAAGGTTTGACTTAAACATTGTCCTAAACGACTT
CCTTTACGAGTACGGAGGGAGTA
>MITE_683 MITE_T_7432|chr2B|379283396|379284155|AATT|147|F419 _
AAGGGATAATTAGATTTATACCCCTACTTGTGTCCCACTCGTCTGTTTTACCCCTAATTT
CCAAAAGTCACCGATTTTGTCCAAGTCACTTTGTTCGTCTTATGCTTTTGCCCTTTAACC
GTTTGACCGCCAGTTTGAAAACTTCATAACTAATTCATACTAAATCAGAAAAATGCAAAT
AAGATACCAAAATATTCAGAAAAACATCACCTATATGTCAGTGTCATTTGCATTCATGAA
AAAAGTGTTGGAAAGTGCCCATCCGAGTTTTAGCTCTTATGCTACCATCATGAATAGTaa
aatcttaaaaaaatcaaaaaatttataaaaaaaTTGGTGGCAAAGAATGGAAAATGTTTT
AAGTGCTTTCCAAGTTTCATCAGGGAACGACACTCGTGGAAGTCATGGCAAAAAAACAAT
TAGCACTCCAAAATAGATTATTTTTTTGCCACGACTTCCACAAATGTCGTTCCCTGATGA
AACCTGGAAAGCACTTAGAACATTTGTCGTTCTTTGCCACCATattttttttgaatttgt
tttgaattttttaaaggtttttCTATTCATGGTGGTATCAAAAGAGATAAAACTCAGATG
TGCACTTTCCAACACTTTTTTCAAACTGACGGTCAAATGGTCAAAGGGCAAAAGCATAAG
AGGAGCAAAGTGACTTGGACGGAACCAGTGACTTTTGGAAATTAGGGGTAAAACAGACGA
GTGGGAAACAACTAGGGGCATAAATCTAATTATCCCTAT
>MITE_684 MITE_T_4958|chr2B|129600556|129600948|AAATTT|406|F299 _
AAGGGATAATTAGATTTATGCCCCTAGTTGTGTCCCACTCATGTGTTTTACCCCTAATTC
CCAAAAGTCACCGGTTCTGTCCAAGTCACTTTGCTCCTCTTATGCTTTTGCCCTTTGACC
GTTTGACTATCGGTTTGAAAACTTCATAACTAGTTCATACTAAATCAGAAAAATGCAAAT
AAGATGCCAAACTTCTAAACATTTTGGTATCTTATTTGCATTTTTCTAATTTAGTATGAA
TTAGTTATAAAGTTTTCAAACTGACGGTCAATCGGTCAAAGGGCAAAAGCATAAGAGGAG
CAAAGTGACTTGGACATAACCGGTGACTTTTGGGAACTAGGGGTAAAACAGATGAGTGGG
ACACAACTAGGGGCATAAATCTAATTATCCCC
>MITE_685 MITE_T_106266|chr7A|365238166|365238261|AT|100|F4786 _
ACTCCCTCCATTCCAAAATAGATGACCCAACTTTATACTAACTTTATACTAAAGTTAGTA
TAAAGTTGAGTCATCTATTTTAGAACGGAGGGAGT
>MITE_686 MITE_T_38586|chr5A|613591716|613591979|TA|102|F1594 _
CTCCCTCCGGTCCTTTTTAGTTCGCATATAAGATTTGACTGAAGTCAAGCCTCGTAAAGT
TTGACCAACTTTATAGAAAAAAGTACCAACATTCACAATTTGAAATCAATATCAATAGAT
GTGTCATGGCTTAAAGTTTCATATTGTATAACTTTAGCATGGCAGATGTTGATATTTTTT
CATATAAATACGGTCAAACTTCAACTTTGTGAAGTTTGACTTCAGAGAATTCTAATATGC
AGAGTAAAAAGGACCGGAGGGAG
>MITE_687 MITE_T_102783|chr4A|441757593|441757696|TA|108|F4562 _
CTCCCTCCGTCCCATATTAATTGATGCTGAAACGGATGTATCCAGACGTATTTCACTGCT
AGATACATCCATTTGAGCGTCAATTAATATGGGACGGAGGCAG
>MITE_688 MITE_T_123285|chr6D|439406635|439407325|ATCCTACC|11|F5779 _
TAGGGCTGCAAACGAGTCGTGTTCGAGCGAGTTGGCCTAGGCTCAGCTCAACTCATACTA
AAATTCGAGCGAGTCTAAAATGTGCGAAGCTCAAGGTCGAGCTGCAGAAAGTGGCTAAAG
TGGCTCTTGCTTGTAACGATCTCGAGCTAGTTTCGAGTTAAATAAGATGATTTTTAAAAT
CATTTAAGGTAAATTTTAAAGAAAAATAGGCCACAACAGAATAGAAAAATCACTATAAAT
TTGACTTATTCTTTCTCAAGTGAAGACTAGTATTTAACAACAAGAGATCATAGATAGAAA
GCGGCGAAGGTGCGCCAGCTCTGAAACTTTGACCAAAATAACAAGATATTGAACACACGG
TTGGCCACGTGATGAGAATAAATTTTCTTCATGCTTAATTTCCATGTTTGCTAGTAGGTA
AAGTGAAGAAAAAAATCGTACAGAACATATATGGAAATGAATTGTCTTAATTCTTGACAA
TAATATGAAGGTTATTTAATATACTTATATGATATCGAGATATCGAGCTAAAATCGAGCG
AGCCAATGCTGGCTCAAGATCAGCTTGTTTCTCGATCGAGCTATATAAAGTGTTTATACT
CAGCTCATTTTTTTCGAATCGATCTCGAGTCGAGCTAAAATGAGTCGATCTCGAGCGGCT
CACGGGTCTCGAGCTTTTCTTGCAGCCCTA
>MITE_689 MITE_T_52774|chr3A|207980081|207980309|TTT|238|F2060 _
TATCTACTACCTCTCTCTCAGTTTACAGGGCGTGCGCGTACCCCTAGGTCGTCAATTTAA
CTAACCTAATACAAGTCATATATTACAAAAAATATACCAACATAAACTTCGGAGTTTCTA
CTTTTAAAAGATATAATTTTTGTGTTATATAGTTTATATTAGGGTGATAAAATTGGCAAC
CTAGGTATACGCGCAGGACTTGTAAACTGAAACGGAGGTAGTAGTATA
>MITE_690 MITE_T_125711|chr5D|41751980|41752579|CT|28|F5877 _
GTTGTACAATCACGATGGGAACGGGCCGACCCGGACCTGGCCTTGGACCCGACCCGGTGG
CCTCAGGGTCAATATGCGAGGCCATGGGCCGGCCCATTTTATCAGAATTTTGTGGCCTCG
CTGACCCATTGGGTACACGAGGCCGGCCCAAAATTCAGTAATTTTCTACACAAGTTTGGT
ATCCTTGTGTACTACTCATCTCATCTCCACAGGAAATAGATGTGCTGATGTACACGCCAT
TAGCTGCCTTATTACTGGAAATAATTAGGCACAACGCACTCGCCCAGGCAGCCAGGCGAT
ATGTTTATATGTATGCATGTACGCAGCACGTTGTTCGTGCTTCACTGGTTTAGATGCTGT
AGCACGAGGACACGAAATGGCCTCACTGACCCATTCAGGCTATATGTATATGCATGTGCA
CTGTTGAGTCATTGGTTCAGATGGGTCGACCCGTCTGACCCATCGGGTCGCACGATGCCG
GCTCCACTGACCCATATATGATTCAAGGTCAACCCATCTGACCCATTGGCCTTGACTTTT
TGGGTCGGGTCAGTGACCCGGCGGGCCGACCCGGCCCATTCCCGTCTTGATTGTACAAC
>MITE_691 MITE_T_79068|chr5D|23153848|23153998|TA|41|F3401 _
CTTGATACTAAGGCCCTGTTCGGAGTCACTCCAGCTCCTAAAAATACGAGGAGCTGGAGC
ATCTGTTTCCCAGCTCCGTGCCTTTTGACTCCAGCTCTAGGAGCGGAGTGGTGGAGTGGC
GGGTCTCCGAACAGGGCCTAAGAGAGCAAG
>MITE_692 MITE_T_23449|chr4A|464884676|464884975|TTA|38|F965 _
GGGCATCTACAATGCAGACGCTTAGAGCAGGCGCTAAGGAATAAAATCCTAGCCGATCTG
GCAACTACCTGTTTTAATCCCAGCATCGGCCGGCAACTGGCTAGCATCGCTGCCTTAAGA
GGAGTCGGACGGACGCTTAGGCTAGTTTGCTGCGGATTGTTGCTTTTTTAATACAATCCA
AGCGGCTGTTTAAGCGGCCGTGCGTTGGAAGCTCAAACTTTTGCGGTCGGTGCCTAATAA
GATCCCACTGTTTTTCCTCTTTAAGCGCCTACTTAAGAGGCTGTGCGTTGGAGATGCCC
>MITE_693 MITE_T_4742|chr4B|529734486|529734880|TA|16|F288 _
GGAGCACTCGGGTGGAGAGTGCTCCACCCCCTATATtcaaaaataatttaataattcaaa
aaaaatcataaaaatACTGGATATTTTTTTGAACCAAATATGACTAGGTATTGTACTCAT
ATAAAAAGTTTGGCCAAGGAATAATTCTCGTTGACTTCAAGGcaaaaaaacaaaaacaaa
TTTATGACGACTATATAGCATGAATAATACTTGTATCTAGCACTTTTTGGGAATTTTTGA
CCCTGGATACAATAAAAGTCATTTTGTATTTAATTTTTTATACGAGTGCAATACTTGGTC
ATGTTTGATTCCATAAAAAGTTCCGGGATTCTTTGACATTTTTAAAATTACTAAATTATT
TTTGAATATAGGGGGCGTAGCACCCGAGAGCTCC
>MITE_694 MITE_T_14311|chr5B|302342708|302343037|TA|35|F671 _
CTACCTCCTTCCTGGTTTATTGGGCCCTTGAGCCAAATTGCAAGGACCAAGAAAGAACAT
ATATAGAGAAATTGGAAATAAATTACCTCTCTAATCACCCCTACTAAATAGGCTTATTTA
CTACCCGTGTGCATGCAATGGCTATTGCACGCATCATGCATGTAGCCTGCATGCATATCC
AATCGAGAAGCCCCATGGGCTTGCTTCCATGGGGGGAGTGTTGGAATCTTGGATGGAGGA
AATAAAGTGACGTGCTTAAATGCAGCGGCCTAATAAAAATGGTACAACCTGTGATAGCTC
ACGGGACTAACAAACTAGGACGGAGGTAG
>MITE_695 MITE_T_34235|chr7B|713698463|713698736|TTA|43|F1397 _
GGCTGCCCGTAATGGTAGTATCATAGGTAGTATCATGCATGACAACTAAACAATTTTGAT
GAGGTGGCATAGTATTAAATGAAGAAAGAGATGCTTGAGTATCATATCATGATACCGTAT
CATATTAAATGATGTGCTACTTTGTGTCATGCATGACAATAAATGTAGTACTCTATGATA
CCAACATATGATACTTTGCATTACGGATGTAGTATCATACACTAGTATCATATGCATGAT
ACTAGTATATGATACTCCCCATTACAACCAGCC
>MITE_696 MITE_T_11178|chr3D|176585137|176585477|TA|14|F588 _
GACCTGGCCATGGGCAGCCTGGCCCGGACGGCTCGACCCGACCCGGCCCGAAAATCCCGG
GCCGGGCTGAGCCCGAACATGCCATCGGGCCGGGCTCGGGCCTACAAATCAAGCCCGCAG
GCAGATCAGGCCGGGCTCGGGCCTGTGAAAAAAATGATTTTTAGTCGTGGTCGGGCCCGG
CCGAGCGGGCCGTGTCAGGCTTTTCCAGGTTTGGGCCGGGCTTGGGCCTGATTTAGTAGG
CCCGGTGGTTAGGCGAGGCCGGGCTCGGGCCTGGGTCTTCAGCACCGGGCTTTTTTTGGC
CCGGCCCGGAGCCCGGCCCAGCCCGAGGTATGGCCAGGTA
>DTT_Taes_Athos_BJ275764-1 _
CTCCCTCTGTCCCATAATATAAGAACGTTTTTAACACTACACTAGTGTAAAAACGTTCTT
ATATTATGGGACGGAGGGAG
>DTT_Hvul_Athos_AV943442-1 _
CTCCCTCTGTAAACTAATATAAGAGTGTTTGGACCCAACCGCTCTTATATTAGTTTACCG
AGGGAG
>MITE_697 MITE_T_34247|chr2A|229985701|229985974|TA|19|F1398 _
CGACGCGTTTGGTTCCGAAAAAAAGGCGCGGCTTCTGATTACACCGACTTCCAAAACCAT
AGCTGGTGTTTGTTTCGTGCACGACGTTTTCCGTAGCAGCGCTTCCTGATACTTTGCTTC
AGAAAAGCTAAACCGCCTGATCGGAGGAGATTAAAAAAACAGGACTTGGCCGCACCAACC
AAACAATGGATGTATTGCGTAAAATTAATCGGAAGCGGTGCTTCCTGATACGGCGAAGCG
AATGCGTTACCGGGGCCGAACCGAACGCGTCGC
>MITE_698 MITE_T_124351|chr6D|325953047|325953698|ATCCTATG|23|F5829 _
CAAACCTGGCCAAACGGGCCGGCACGGCACGGCCCGGCCCGGCCTAAGTTAAACGGGCCA
GGCACGGCATGGTCCGACCAGGCACGCTTAGTACACAGGTCGGGCCGGGCCGGCACGCGT
GCTGACCTCCGCGGCCCAAGCACGGCCCCTCAGTAAACGTGCCGGCACGCTGGCCCGGTA
AGCACGCCAGCACGAGAGGTAGATCGAGGCGTTTCTCATCAAAAAAGAAGTAACAAATTG
ATGCATGCTACGTACGTGATCTCTTGCTTCGAAAAAAGTCTTACACGTCGTTCGCTCGTG
CAGGAGGCACATCAAGGCACGTCTCTCCCGTTCGCTCGTGCCAGGAGGCACGTCGCTATC
ATCTCGCTCTCATACGCACGTCGCTCTCATGTGCCACACCTCCTAGTCCCTCCCGCGACG
TTCCTTCGAGCGAAACGCTCCTACCCATGCCAGCTAGTCCCCACATAACAGATGGTTAGG
CGTGCCGGGCCGGGCTAGCACGCGTGCCTGCCTAGCCAGCCCAGGCACGGCCCTAGCCGG
GCCACGTGCCGGGCACGACCCGTTAAGTCACGTGCCGGGTCAGCCCGTGACAGGCCAGGC
ACGCGGGCTATCGTGCCGGCATGCCTAGGCCGGCCCATTTGGCCAGGTTTG
>MITE_699 MITE_T_76851|chr2B|666099736|666099895|AGCCAC|17|F3244 _
GCAGTGGCGTAGGCAGGGTTGGGCTACGCCCCGCGCCAGCCCTTGTAGCTACAGTAACTA
CGGCAGCTACAGTGTCGAAAATAACTATAGTATACAAAGGATCATAGAGCCATGCCCCAG
GCCATGGCCCTAGTAGCCTGGGCCTGGCTACGCCACTGC
>MITE_700 MITE_T_5455|chr5D|449085613|449085999|TAA|15|F331 _
GAGCATCTCCAGCCGTTGGCACCCCCAAGAACATCACCGAACCAAAAAAGTTGGTGTCTT
GGGGGTCATCCGGCGAAATCCGGCGAAATAAAGAGGGCATCTTCCCAGTCACACTCCACC
CCAAGCAAAAGTTTATGAGGAGAATGATTAAGTGGGCCAAGAAAAAGGACATGGGGAGGA
CATGTGGTGAGACACGATTCGCCGAAACTTCCGCTGGCGCCCCCAAGAGAACCCCAGCGT
GCCGGGTTTCGCCTGGATTTGCCGGCGCTATTTTGACGTCCTGAGGGGTGTTGGGGGCGT
GGCTGGGCCGTTTTTCAACGAAAAGTGCCGTCCGAGCCTAAAAAGGTGTCCTAGGGGGTG
TCGTCGGGAGGCTAGTGGAGATGCTC
>DTT_Taes_Icarus_BJ239005-1 _
CTCCCTCCGTCCGGAAATACTTGTCCTAAAAATGGTTGAATCTAGACTTATTTTAGTTAT
AGATACATCCATTTTATCCAGTTTTAGGACAAGTATTTTCGGACGGAGGGAG
>MITE_701 MITE_T_73282|chr2A|329688015|329688178|AT|38|F2993 _
AATACCTACTCCCTCCGTTCACTATTATAAGATGTTCTAACTTTTCTGATTCGAATGTAT
GTATACACGTTTTAGTGTGTTTGTTCACTCATTTCAGTCCATATGTAGTCCATATTGAAA
TATCCAAAACATCTTATAATAGTGAACGGAGGGAGTAGATAAT
>MITE_702 MITE_T_68083|chr6B|626486443|626486612|AGT|20|F2753 _
CATGAGCAGTGGCGGAGCTACAACAGAATCACTGGGCGGGCCAGCTTGAAGAAAGTCAAA
TGTTCTTTTCCTCCATGGCCCATTTCTGCCTAAAGGCCCACTGGTTTGCAGCAAAATTGG
GCGGGCCACGGCCCAGTTTTGCTTGCACTAAGCTCCGCCAGTGGTCATG
>DTT_Ogla_SAC_consensus-1 _
TACTCCCTCCGTCCCAAAAAAACTCAACCTAGGCAAGGATGTGACATCTCCTAGTACAAT
GAATCTGGACAGCCCTTTGTCCAGATTCGTTGTACTAGAAAATGTCACATCCCCTCCTAG
GTTTAGttttttttGGGACGGAGGGAGTA
>MITE_703 MITE_T_2788|chr3A|727289882|727290303|TGCA|64|F185 _
GAGGCCACGAAAAGTGGCTGCAGAGGCCGAGCTCCACTGCTCTTGATATTTGAATTTTTT
GAAAAACACACTTTCGATGCTCAAAAAAATCTGAAAACAAATATGTGAATACGTACACAT
ATTCCTAAGGACTGGTAGAAATCTAGAGAAGAAATACTTTGTATTTTGGGAAATACAAAA
AAGAGAAATTTCTGACAGAAATGGCATCTTTTTTCTCCTATATACTGTTAGAAATTTGtt
ttttttCCTATAGTCCAAAACAAAACGAGATTTGTACCGAAACTTGCAACGGGTATTCGG
AATGTGTATATGCATCCCGGGAAATAATTTTACATTTTTTTGAAACTTCAAAAATACGAA
TTTGAAAAAGTCAAATATAGAGAGCACTGTTGCTCGGGCGCTGCAACGCTGCTCTCGCCT
C
>DTT_Taes_Thalos_BE405570-1 _
CTCCCTCCATTCCTAAATATAAGTTTTTGTAGAGATTTCACTATGGACTACATACGGAAC
AAAATGAGTGAATCTACACTCTAAAGACTTATATTTAGGAACGGAGGGAG
>MITE_704 MITE_T_127466|chr3D|581866662|581867209|CTCGTTGC|13|F5950 _
TAAAGATGGCAATGGGTAGGGTATGGGCAGGGTAGAGCAATACCAAACCCATACCCATAT
AGTCAATGGATACAAAATTCTACCCATACCCGTACCCATGGGTATGAAAATTTACCCATA
CCCATACCCGACAGGTACCCGTACCCATTAGGTACCCAGCGGGTAGAACAAATAGTATAC
AAGTTGTTCACAATTTTACACTCATTGGTAGCACATTTGACACAAAAAGCAATTATCTCA
GCTGAATAACAGATAGATGAGTACGTGACCACTATCAAAATATGGAAATCGCAAAATACT
AATAATTCAATAGGAGTAGTTGAGTCACATGACAAATTAATGATTAATTGACAACAACTC
AACATTAGTTCACAAGCGGGTAGGGTCTGGGTATACCCACGGGTATAAGGCTATACCCGT
ACCCTACCCATGACTTAACGGGTAGGGTATGGATACAACCCATGGGTATAAAAGTGTGCC
CATACCCTACCCATACGGGTACGGTACCCGCGGGTACCCGTACCCATGGGTAAAATTGCC
ATCCTTA
>MITE_705 MITE_T_127828|chr5B|586281220|586281994|AT|123|F5985 _
GCGCGGACAAAATTACTGTTCTGACCCTTAAGTCAAACTAAATCCCGATTTGACCTCGTT
CCGaaaaaaaaTTCGTTTCTGACCTTTTCTGGTGACGCCAAGGTCCCTGACGTCTGGGTT
ACGAAGCAGACGCCGGGGTCCCTGGCGTCTGGCCCCTGACCCGCACTGCCCGCCTGCCCG
CCTGGTCCCTGGCGTCTGGGTTACGAAGCAGACGCCAGGGGCCAGnnnnnnnnnnnnnnn
nnnnnnnnnnnnnnnnnnnnnnnnnnnnnnnnnnnnnnnnnnnnnnnnnnnnnnnnnnnn
nnnnnnnnnnnnnnnnnnnnnnnnnnnnnnnnnnnnnnnnnnnnnnnnnnnnnnnnnnnn
nnnnnnnnnnnnnnnnnnnnnnnnnnnnnnnnnnnnnnnnnnnnnnnnnnnnnnnnnnnn
nnnnnnnnnnnnnnnnnnnnnnnnnnnnnnnnnnnnnnnnnnnnnnnnnnnnnnnnnnnn
nnnnnnnnnnnnnnnnnnnnnnnnnnnnnnnnnnnnnnnnnnnnnnnnnnnnnnnnnnnn
nnnnnnnnnnnnnnnnnnnnnnnnnnnnnnnnnnnnnnnnnnnnnnnnnnnnnnnnnnnn
nnnnnnnnnnnnnnnnnnnnnnnnnnnnnnnnnnnnnnnnnnnnnnnnnnnnnnnaaCCC
AGACGCCAGGGACCTTGGCGTCACCAGAAAAGGTCAGAAACGAAATTTTTTTCGGAACGA
GGTCAAATCGGGATTTAGTTTGCCTTAAGGGTTAGAACAGTAATTTTGTCCCCC
>MITE_706 MITE_T_122689|chr5D|39032976|39033035|TA|63|F5741 _
AACTAATATAAGAGCGTTTAGATCACTAAAATAGTGATCTAAACACTCTTATATTAGTT
>MITE_707 MITE_T_128129|chr2D|517046550|517047055|GC|26|F5999 _
TTACTAAGGGCGTGTTCGGTAGCCCTCCACACTTGCAAACTCCCCAACTCTGTTGCCGCT
AGCCAGCAGCCGGCTTCTCGTGTAAACTCCTGGAGTGATCGATCCGTTCGGTGTGTTAGC
TTCTGCTTGCGAGCTGTGTAAATGGCTGGGCCTGGTCGGTGGCTGTTTTTATTGGGTTGT
GGCCTGGAAAAAGGAATAGTGGGCCGTCTAAATGCCTAGGCCTGGTCGGTGGCACACCTC
ATATGGCTGTTCGGCCGTGGCTGTTTCCACGTACCGGTTCGCAGCAAGTCACTTGGTGGT
GAGAGCGAAGTGTAATATATGTGAACTCTCGCTTCTCAGTTTTTGTGGAGCTTCGTTTTC
TCAACTCCACCAATCCTCCAAATTTACACTGCGTGGTTAGCCAGCTTCTCGCTCGCATCG
CCGGGAGTTAGACCGTTCGGGTGCACTCCACACATGGAGTTAGGGAATTAAGAAGCCAGA
CGGCTACCGAACAGGCCCTAAGTGA
>DTT_Taes_Icarus_BJ241132-1 _
CCCTCCGTTCGGAATTACTTGTCACAAAAATGAATAAAAATGGATGTATCTACAACTAAA
ATACATCTAGATACATTCATTTCTTGGACGAGTAATTCCGAATGGAGGG
>MITE_708 MITE_T_127539|chr7A|180242821|180243363|TTA|18|F5957 _
GGGCCTGTTCGGAAGCCCTCCAACTTCACTGGATCCACAAATCCCGCTTCCATTTCCGGA
TGCCAGCTTCTTTTATGAAAACTGGATCGATGAAAACTGTTCGGCACCCTCGCTCCAGCT
TCTTGTAGGCGCGAGCAGGCCAAACTGCCTGGACGGGCTAGAGCCCAGCCGGCTCAATAG
ATAAGGTGGCCTTAGGCCTGGTTGAACGCTGGAGGAGAGTGGCTGGGCCTGGCCCGGTTC
AGAAGGAAAGGCAGCGATGTCTCCACGTAGCCTCGTCAAGAGAATAGAGCATGACGTGAG
AAGGGAGAGAGAAAGCAGCGAACCGGTACGCACCCTCAAATCACTTGGCGGTGGCATCTG
CTCGTAAATAAGGCCAACTCCAGGATTCCCGATTCCTGGGATCGCCAAAACAACCGCTCC
AGGTTTTTGTACGTGAACATTGCTACGATCCTGGAAGCCAACTTCTTGGAGCCGGGCCGG
TCGGGCCAGCTTCGCTCGCTGATTTGCGGAATCCTGGAGCAGGCAGGCTACCGAACAGGC
CC
>DTT_Taes_Acton_consensus-1 _
TACCCCCTCGGTTCTTAAATATACTCCGGAGTATTTGTCTTTCTAGAGATTTCAACGAGT
GACTACACATACGAAGCAAAATGAGTGAATCTACACTCTAAAATATGCCCATTTGAAATT
TGTAAAAAGACAAATATTTAGGAATGAAGGAGTA
>MITE_709 MITE_T_3326|chr6B|672998427|672998841|CCGTGGTC|421|F217 _
GGGAAAGTATCCGGTGCTCCCGGCCTTGGGGTAGTCTCAGTACTCCAATATCAAAAATAT
TTTTTAATGTTTCAAAAAATTCCGAATTTTTTTGTGAATGTTCACATGAATGCGACTATA
TGCCTAAAAATCTCAGGTCCAAACTCGAAACATACATTGAGAAATAAAAATGTAAAATCT
AGCATGAATAGTGTAAAGAAGGGACAAAATCAACATTGACACTATTCATATCTGGATTTC
tttttttttCTTTCTCAATGTACATTTCAATTTTGGACCTGAAATTTTAGGGGGTATAGT
GACATTCTTTGTGAACATTCTCACTTTTTCCCGGAATTTTCGAAACTCTAAAAAATGCTT
TCTAACATTGGAGCACTGGGAGTATCCTAAGGCTGGGACACCGGATTCTTTCCC
>MITE_710 MITE_T_122538|chr3B|778340640|778340699|TA|63|F5738 _
ACAAAATATAAGACAATTTTGCAGTTCAAATTGAACTGCAAAAACATCTTATATTTTGT
>MITE_711 MITE_T_20482|chr7A|246403455|246403765|AT|30|F845 _
TCAGGGCCTCTTTGATTCACAGGATTGTCAAAATGAAGGAATAGGAAAAATGCAGGAATA
GGGTGACATGTCCCATAGTATCCTACAGGATTTGAAAGGATGTTTGATAGCATTAGGAAA
AACAAAGGAATTCTACAAAGAGGTTTGAGTGGATGGAAATTTTCCTCCAAAATGTAGTAC
AAATGGATCATATGGAAAAATTCCTAAGGATGCCAATCCTACGAATCAAACGAGCATCAC
AGGAAAAATTCCTAAGGGTTTAAATCCTCCAAAAATCCTATGCAATTCCTTTGAATCAAA
GGAGCCCTCA
>MITE_712 MITE_T_82303|chr5A|86548460|86548594|TC|22|F3564 _
CCCCTTTAGGCTTTGTTCAGTTAATCCCAACCCCAGGTGGATTGGAGGGGATTTGCAGGG
ATTTTGGCTTGCAGGGGATTAATTCCCCCTCAATCCCCTTCAAATCCACCTCAACCGAAC
AAGCCCTTAAGGGG
>MITE_713 MITE_T_1420|chr7A|399518194|399518635|GC|14|F109 _
CGGCCCAACCACCCCCTAAACCTATAGCTGGCCAAACGGGCCGTGCTAACTGGGCCGGCC
CGGTAGCACGCAGGAACGGCACGGCCCAGGCATGGCACGGCCCGAGCTAAACGGGCTAGG
CCCGGCACGCGGCACGCCATGGGCCATTCCTGGGCCTGGAGGCTAGGCACGCGGGCCGGC
ACGGCACGGCCCGTTTAAttttttttggatttttttATATATATGACCTAAATTACAGCC
CAATAGGCCTAAAATACAGCCCAACAGGCTAAAAATCAGATGGGCCAGCGTGCTAAACGT
GCCACGGGCCGGCCCGTTTAATAATCAGGCCGTGCCTGGGCCAGAGAGCCACGCCCGTGG
GCCGGCACGGCACGGCCCGACTATTAAACGTGCCACGGCGGGCCGTGCCAGGCCAGGCAC
GATTAGCACGGGTTGGGCCGT
>MITE_714 MITE_T_60070|chr7D|540413654|540413845|TTGCAA|23|F2353 _
GCAGTGGCAGATCTAGGGGTGGGGCCATGGGGGCCATGGCCCCACTCAAACAAATTTACA
AATTCTTTTTTACTACTGCAATATGTGTTCATCATACTAACTTCTATGCATTGTGGTGTA
TATTTTTTCTAGCCATTGGAATGTCATTCATGATTGACCCCCACACTATCAAATCCTAGA
TCCGCCGCTGG
>MITE_715 MITE_T_123715|chr1B|213245571|213246249|TTA|23|F5802 _
GGCCCTGTTTGATAGCAGAGTATTTTCTAAGCTTTTTGAGAATACTACAGTATTTAAGAT
TATCATAGTTTTATTTACAATGAGTTGTTTGGTTGCCCCTAAAAACTGTAGTTTTAATAC
TACAGTATTGATCGAACTATAGTTTTTTCTATGCATAGAAAAAAGAACCTCGGACCTCTT
TTTAAAAAACTGAGGAGCTGAAAAGAAGGGACTGGCATTGTTATCATCTTCGCCGTTGTG
CTCAACAACTCGGTTCTTGCTATCTGCAAAGCACGCATCTTTATTTCCTCCTACTTATAC
TAGTTCTTACTATCCATCTGCTAATGACTCCGCGGTCGTCGCTGCCGCTAATCATCATTA
GTCTGGACGGTCCATATATTCTAGTACTACATCACGGTGCTTCTTCCATCCACTATATGT
ATCATCAAGCTACTACACGTTTACAGCCGTAGCCTATCATCTACTGTTGTTCTTGCTATC
GAACTCATTGCTACCTGCCTGTACGTGCAGTGAAGGAGACTTTACTGCGTTTTGTGGGGT
AACCAAACAGGTCCTCTATATTGTGAATACTTCAAAAAACGTTGTTATATTAAAACCATG
GTATTTTCTACCTAGAGATTAAATTACTTTAGTTTTGGATACTTTGGTTTTTATATTACT
TTGCTATCAAACAGGGCC
>MITE_716 MITE_T_65137|chr2D|33774450|33774623|GC|21|F2630 _
AGGCAGTGGCGTAGCTAGCCCAACATGCCAGGGTGGTCCACCAATGCAAAATATTCACAT
AAATatatttatttattataaaaatatatttttctctatgctatatatattatGGGGAAA
TTCCAGGGTGGTCCATGGACCACCCTGTCCACCCCCTAGATACGCCACTGCAT
>MITE_717 MITE_T_128181|chr7D|532359482|532359983|TAA|43|F6002 _
GGGCCCGTTCTGAACTCCTCCTACTCCATGCTTCTCAAACTCCGGGCGAGGAGCTGGACA
GAACGCCTGGGCTCCGCGGAGTTAGCTTCCTGGAGCGTTGCGAGCCTGCAGTCTAAAAAG
CTGAAGCTGCTAAAGCCCAGCTTCACCAATTGGAGAAGTGAGGAGTTGGTAATAATTACG
AGGGGATGCCACCGCTAAGTTGAAAAAACGGTTTGTGAAACACTTCCCCCGACGCCTCTC
GATGCCTGCCTTGCTTCAACTCTGTGCGAGCGCACGTGGCCAACCCTCCTCCACAAAAAG
ATGCAGCGTGGGGCCATATGGGCTGTCTTGAGCTGGCCCAAATTGGCGACCAACAGGCCA
GTAGGCTCCCAGCTAGGCCGAATCGTTGGGAGAAGCTACAGGCGCTGCTGAACGGATGAA
ATCGTCAAGTGAAGTTAGAAGCTATCTCCAGAAGCTAATTTTGTAGAGTTTGAGAAGCTG
GGAGAGGTTCAGAACAGGCCC
>MITE_718 MITE_T_128331|chr2A|557278430|557278925|TA|29|F6009 _
TGGGCGTGTTCTGATCTCCTCCAGCTTCACAAAACTTCACAAAACCAGCTTCTCTTTGGC
AGCTTCTACTCCATGTAGCGATTCCAGATCCGTTCTGCTACATCGGCACCTTCTCCAGCG
TTGCAGCCCAACTGGGAAACTGTGGCCTATTCGGGATAATATTGGGCCGGCTGGAGGCAG
CCCAATTAGGCTAGCGAACACACCGATTCGAGGGGAAGTGGGTCAGCAAGACGAGAGGGA
TCGCTACAGTAGACAAAGGTTCTATTTTACCGAGAGGGAGAAGCGAACCGGTATCTTTGG
CGGTGACATGCTCTCGTAAATAAGGTGAACTCCAGCTTTTTCAATCCGTGAAGCTGGGCC
GAGCTCGCTTCAGATTTTTGCACTACGGACTGGCATCGCTTCGACAATCCAGCTTCTTGG
AGCCCAAGCGTTCGGGTCAAAATCATCCGTGAAGTTTTTGAAGCCTGGAGCTGGAGGAGT
TCAGAACAGGCCCTA
>MITE_719 MITE_T_42693|chr7A|689550147|689550397|AAT|88|F1804 _
AAGGTGTACTACCTCCGTCCGGTTTATTAGTTTCCTTTGTAGTTTGGGTCGAATTTTGAC
CTTTGATTTAACTATCAAAAAATAAGGTATATACCCTAAAAATAGTATCAATAAAAACCT
CTTTCAAATATGAATTCAACAATGTAAGTTTTCAGACATACAACTTATAATTTGTTAGTC
AAATATACTGTCAAAGTTAGGCACAAAATACGAAGGGGGCCAATAAACCCAGACGAAGAT
AGAACCACTT
>MITE_720 MITE_T_17974|chr6B|262047605|262047926|ATCCAA|13|F738 _
GTATACCTGGCCAAACCTCGGGCCAGGCCGGGCTTCGGGCCGGGCCTAGCCAAGCCCGAC
ACAAAAAACCCAGGCCCGGGCCCGGCCCGGCCCGGCCATCGGGCCTGTGTTTCTGGGCCC
GAGCCCGGCCTGAACACCTAAAAGCCCGTCGGGCTTCGGGCCGGCCCGGCCCGACCTTCA
GTAAACTGCAAAAATGACGGGCCCGGGCCCGGCCCGGCCCGGCCTTCGGGCTCAAAAACT
AGGCCCGAGCCCGGCCCGGGGGTAGCGTCGGGCCGGGTCAGGCCGGGCCGGCCGGGCCGG
GCTTCCCATGGCCAGGTATAC
>MITE_721 MITE_T_8560|chr6B|132343384|132343745|TA|19|F480 _
GTACTCCCTCCGGTCCTTTTTACCTTGCGCATAACACAAAGCCCGGATACCAAGGAGAGG
CAGCCATGCAAAAAAATGGACAATTTTACCCCCACAACAGTGTGATCTGTGTATACGGAT
ACCCTGCTGAAAAATAACTGCGGACGCCTTGATTGGCTGTCCTCCTTTGACTCCTCGTAG
CGCACGCCCCTGCATGCATGCTCTGCATGCCAATTGGTTAGTGACGGGCGCTAATTAAGG
GATGGGATGGAAAGGGCAGTGGCATGGATGGAAAGACTAGCTGCGGTGGCTTAGTACGCA
GACTATTAAGGGAAAAATTGGAAAAATTTATACGCAGACTATTGAGGACTGGAGGGAGTA
C
>MITE_722 MITE_T_22226|chr2D|310743829|310744133|TAA|16|F911 _
GGGCTTCTTTGATTCAAAGGATTCTCAAAGGAATTTTGGAGGATTCTAATCCTTAGGACT
TTTTCCTATCTTGGTTGTTTGATTCAAAGGATTGTAAACCATAGGAATTTTTCCATAGGA
TTCATTTGCACTAGATTTCATAGGAAACATCCCATCCACTCAAACCTGTTTGAAAAAATC
CTGTGTTTTTTCTATGCACAATCAAACACTCGTACAATCCTATAGGATTCAAGACGACAT
TCCACTCTAATCCCATGTTCTTCCTATTCCCGCGTTTTGGAAATCCAACGAATCAAAGAG
GCCC
>MITE_723 MITE_T_67181|chr2A|26840158|26840328|CC|20|F2715 _
TGGCCACCAGTGGCGGAGCTACGGCAAGGCCGAATGGGCCGTGGCCCGCCCAGCCCATGC
GGTTTTCTGCAGTGTATATGTAGTTTTGGGCCATGAAACACAATCCCAACAGTCATTTCC
TACAACCGGCCCGTCCAGGTTTTTGGGTCAAGCTCCGCCACTGCTGGCCA
>MITE_724 MITE_T_21417|chr4A|62797856|62798163|TTA|16|F869 _
GGCCTTGTACAATGGGAAATGCTATGTACAGGTGCTTAAAGAGAGAGAGAGTCTACTTGC
TTCCTAGaaaaaaaaTGGTACCTACAATGGGCAGTGCCTCGTACAAGTGCTTAGGCTGGA
TCAGTACATGTGATTAAGGAGAGGGAATATGTTTTTTATACCATCAAAAGATTGGAGCAT
CGGTGCCAAGTGGAAGCAAACTTTGGCTTCCATTGCCTCTCTGAAGCACCTGGTCAAGCG
CCCATGAGCAAAAAACCCGGttttttttCCTAAAGCACCTGTGGAGGCACCTCCATTGTA
CAGGGCC
>MITE_725 MITE_T_80190|chr2D|97873081|97873230|AT|157|F3409 _
GCAACTTTGAAACCTTTAGGGTACCCTCTGACTCTCCTTAGTTCAATTAAATAAACCAAC
TTTTCAGAAATTCACACTATGTTTGAAATTTTAGTCCATTTGGTTGAACTAAGTAGGGTC
GGAGGGTACCCTAAAGGTTCCAAATTTGC
>MITE_726 MITE_T_107980|chr5B|15642429|15642522|GATC|101|F4875 _
CTCTGCAGTACCGTATGGTGTTGTAGTGTCGATGACATGTGGGGCCAGGTCCCACATGAC
AGTGACTGTACAGCACCGTACAGTACTGCAGAG
>MITE_727 MITE_T_9733|chr3D|544993285|544993632|GTAC|15|F548 _
TCCCTCGGTCTTCCAACAAAGAGTGTACTCCCTCCGTCCGGGTTTATTAGGCCCATGAGC
CAATTGCTAAGACCAAGAAGATGCACACAGAGAAAATAAATCTCCTTAATTTACTCCATA
ACCACCCTATTAAATAGGCCTAGTAACAAACCAGGCGCATGCAGTGGCCGACGGGCACAT
GCATCCTGCATGCATGGCCAGTCAGCCAAGTCCATGCGCTAGCTCCAATGCAGCAACGCA
AAAGAAGAGAGCGATTCTTGGGAAAAAGCGAGCAGTTAGTGCAGCGGGCCTTATAAACAC
GAACAGCCATCGATGGCTCAAGGGCCCAATAAACCCGGACGGAGGGA
>MITE_728 MITE_T_67555|chr2A|371322653|371322822|AT|19|F2733 _
GCTACACACACGGACGGGGTATTACGGGATCAACGAAGAGGCTTGCATGGGATCTTCTGA
CCTAATCAAATTAGGTGAAGGGGCCCACCCCCACTTGAAAATCAGGGGGGGCAGAGATTA
GTTAGAAAAGAGACCTCGTAATGGCCCCGTGAGCGTCTGTGTGTTTAGA
>DTT_Tmon_Icarus_BG607724-1 _
TCCCTCCGTTCCGAATTACTTGTCGCAGGTATGGATGTATCTAGATGTATTTTAGTTCTA
GATACATCCATTTCTGCGACGAGTAATTTGGAACGGAGGGA
>MITE_729 MITE_T_117779|chr3A|38541528|38541610|TA|86|F5377 _
CTACCTCCGTCCCATAATATAAGATCTTATTACATCCAATATGCTGGATGTAATAAGATC
TTATATTATGGGACAGAGGGAG
>MITE_730 MITE_T_24189|chr5A|419599761|419600059|GA|32|F979 _
CCCCTTAAGGCCTCCTTTGATTTACAGGGTTTGCATAGGAATTTTACAGGATTGACACCC
TCTGGAATTTTCCCTTTACATGTTGTTTGATTCTTAGGATTGCATTCCTCAGGAACCAAT
CCTATAGGAACTTCTTAGTTCATTTTTACAGGAAAACAAGCATGAGGTTGGACTTCTTGG
AAAAAATCCTCTGTTTTGCTACCCAACGTAGGATTTCAGTGGACGTTACATCCCATTCTT
GTATGTTTCCTATTCCTGCGCTTCCTAAACCCTGTGAATCAAAGGAGCCCTAAAGGGG
>MITE_731 MITE_T_64253|chr3B|684356317|684356494|TC|16|F2576 _
CACTGCATGCAGTGGTGGAGCTAGGATCAAGCCACGACCTGGGCAAGCCCCAGGCCAATC
ACTTGGTACAGTGCTAAATAGTGTAAAATCCACTACAGTAAACGAAGGAGCCAAGCCTCA
GATCCCAGGCCGCCGCCCGGGCAGCTTGGGGCTTGTCTCTGCCACTGCATGCATGTG
>MITE_732 MITE_T_125637|chr3B|708571628|708572235|TA|11|F5871 _
GGGTTAGGGCATAACATAATCTCGGTGAGACCGATTACACAAACTCGGTGAGACCGATTT
TGGTAATAAGCTGTAACGCCCCGGATCCGATGCGCCAGGTGTCTGCTAGTTATTCGCCGT
TGTTGCCCTGTCATTTGCTTGCGTGTTTCTTTTTATCATGTCATCATGTGCATTTCATTT
TGCATGCGTGTTCGTCTCATGCATCCGAGCATTTTCCCCGTTGTTCGTTTTGCAATCCGG
CGCTCCTATGTCCTCCGGCGTTCCCCTTTTGTCTCTCGCTGTGAGTGGGTGTTAAACTTT
CTCGGAATAGACCGAGTCTTGGCAAGCGGCCTTGGTATAACACCGGTAGACCGCCTGTCA
AGTTTCGTGCCATTTGGAGGTCGTTTGGTACTCCAACGGTTAACCGGGTAACCGTAAAGC
CCTCTCTCTCTTTGCAGCCCAACACCTCTCCAAAGTGGCCCAAAACCCAGCAAACTCCCC
TCCATGCTCTCGGTCGTTCGATCACGATCGTGTGGGTGAAAACCGCTCCTCATTTGGACT
CTCCTAGCTCCCTCTACCTATAAAACTAGACATCCCCCGAAATTCGCGGTCTAATCCCCC
CTAACCC
>MITE_733 MITE_T_244|chr4A|713410384|713410860|AT|11|F24 _
TCTGTTACGTGTAACCATTGTTCAAGAAATCGGTAACTGGTAGCTGCTCGGTCGGCTTGG
GAGTAGTGATTAATTGGTGAACCGGCCTATTAACTGGATTAATCGATCGACCATTAATCG
GTAGATTAAATAGGAATTGCCAACATATATCTAGTTTTTTTATGTATTATACCATACTCT
CATGCTCTCAGCTATGTAATATACCAAGATATGCTATTGTTCGGTCAAACCGTAGCTATT
CAGGAGCGAGAGGAGGATGGGAGGGGTTGCAGGGAAATATTTTGGGCTTTGTTTGGCCAC
AAGTTAATCGGTCAGCAGCGATTAATCGGCCTAACAACCAATTAACCGGTCTAAAATCGG
TCTTTCAAGTTAACACGATGAATATGTGTTATTAGATTCGGTCATCCTACGACTAGCGAT
TAACTGGCCCGTTAACTGATTAATCGGATGAATTCTTGAACAGTGCGCGTAACAGA
>MITE_734 MITE_T_9286|chr1B|648692619|648692971|GC|12|F525 _
ATCCACAATGGTTGGAGGCAACATTGCCTCTAAGCTGGGGTCCACATTGCTGCCTCTAAG
GTTAGTCAAAAATGCTGCAATGTATGGCATTTGAGTGCAGCCTCTATAGCGGTCCCACAA
AAACAATAACCAAGTTGATATCTAAATCACTTTTCAGTTGGGAGACTCAACAAAGTGGAT
GACATGTAGGGACAGATGAGTATTTTAATTGAAACAAAAGCTTGGAGGCAACCTCTTAGC
TTAGAGGCGATGCCAAGGATTTTTTGTTAGAGGCAACCTCATGCAATGTATAAAGGCAGC
CTCTAAAGGCTTAGAGGCAGCTATAGAGGCAACAAAAGTGCACATTGTGGAT
>MITE_735 MITE_T_127946|chr1B|180690908|180691419|TCC|47|F5992 _
GGGCGTGTTCGGTAGCTCTCCACAGCCTCAAAATCCTCAACTCCATAGCCCAAAACCAGC
AGCCGGCTTCTCAGTTAAAATCCTGGAGTTACAAATCGTTCGGTAGAGTAGCTCCTCGTT
CTGGCCGTTGAAACAGGCCGCCAGCCACCTAGCTATGAGAAATAGCAGCTCGGGAGGGCC
CAACTAGGCGTGACAGCCCATCTACGCGTGGGAAGCCTGCTCTGGCGAACGAACGAACCG
GTAACTGCCTTGGCGGTGGCACATATTTGTAATATTTGCAATAAACGAACGAACCGGTAA
CTCACTTGGCGGTGGCACTTAGATGTAATTCTTGGCAACTCCTGCTTCGCTGTTTTGGAG
GAGCTCGAGTTTGCCAGCTCCGCGACTCCGCAAAAATTGCACTGCAAGTTTCGCCAGCTT
CTCTCGCTCATAACCAGGATTTGGATCGTTCGGCTGCACTCCTCACGTGGAGTTGAGGAG
TTGAGAAGCGGGAGGGCTCCCGAACACGCCC
>MITE_736 MITE_T_122832|chr4B|89407219|89407269|AT|55|F5762 _
AATATAAGAGCGTTTTTGACACTACACTAGTGTAAAAACGCTTTTATATT
>MITE_737 MITE_T_26117|chr5B|512332432|512332725|TGC|38|F1048 _
ACGGATTGAGATCCAGTGACTTGCTTTGAGCAAGTCACCGGTGAACAGCACGGTGACTGG
TTCCCCTCTCCACACCGTCCGATCAAGGATCAACGGACAGATTTGTGTGAACAGCACCCC
CGAGTTACAGTGACTCACCTACAGTAGGCCATCCACCGTACCCCGGTCTATAGTACCATC
CAAAGTGTTCGTGCTACAATATTCAATCTAAACCGCCCCCCTGCATCCAAGGGCTGCCTA
TCCGCCAATTACGGCGTGACTTGCTGTGGGCAGGTCACTGGATATCTATCCGT
>MITE_738 MITE_T_50825|chr7D|2093218|2093454|TA|243|F1994 _
CTACCTCCATCATGGTTTATTGGTCACTTTTGTATTTTGTGCCAAAATTTGACCATAGAT
TTAGCTGATAAAATATTAATGCATGCCATCAAAAATTATATCGTTGGATTCGTATTTGAA
CATAGTTTTCAATGATACTATTTTTTTGTGACATGCATTAACATTTTGTTAACTAAATTC
ATGATCAAAATTTGGCACAAAATATTAAGGGGACCAATAAACCAGAACGGAGGTAG
>MITE_739 MITE_T_1921|chr7D|605183266|605183699|TGGCCA|458|F139 _
CGGGGAAAATATCTGGTATTCCCACACCTAGGGTGCTCCCGGTGCTTCAAAACTCTATAG
CACGTTTCTAAATGTTCGaaaaaatctgaaaaaaaaTCTAGCACATTGACGCAACATCAA
AGTATGTTGTCAAAAAATTTGAAATCAAAATTCAAAACATAGCTTGAGAAACATAAATGA
CAAATTCGACAGTAAATAGTATGCAACTTAAGTTGGGCTTTAGAGTAGGCCCATTACCAC
ATTGATGTCTATTTTGTCATTTTTGTATCTCGAGCAATGTTTCGAAATTTGATTTGATTT
TTCTTAACAACATACATTGATGTTGTGTCAATGTGCTAGtttttttcagaatttttttAA
CACTTTAAAATGTGCTACCGAGTTTGGAGCACCGGGAGCACCCTAGGGATGGGAGTACTA
CATATTTCCCCTG
>DTT_Taes_Hades_BQ169378-1 _
CGCCCATCATCTCAAAATAAGTGACTCAACTTTGTACTAGCTTATTTTGGGACGAAGGAG
>MITE_740 MITE_T_71177|chr7D|513211563|513211728|GC|50|F2922 _
TAGGTCTCAGTCGACTGAGACTTAACCAAGTCTCAGTCAAGTGATATACTATaaaaaaga
aaaaagaaaaaaCTGAAAAGAGAATATTTGTATGAATCTACATGCAAAATCAAAGGACTA
TAACATCGACTGAGACATAACGAAGTCTCAGTCGACTGAGACTTA
>MITE_741 MITE_T_28188|chr2B|764144561|764144847|ATG|45|F1120 _
ATATTAAGGCTGGTCATAGTGGGGAGTAACTTAGAGTAATAACATGCATACATTACTACT
CTATGTTACTACCCTTATAGTGGGAAGTGTCATATGTGTAGTAACATACACATGTTCATT
TATTGTCTTGTAGACCCATTTTGCATTGAAAAACGCTATGTGATGGTAACATATTAGGTT
ACTCTATTTGCCTCTCTCCTCATTAACTACTTGCCACATCAACATTTTTGCTTATGTGGC
ATCTATGTTACTACCTATGTTACTCCCACTATGACCAGCCTAATAT
>MITE_742 MITE_T_123149|chr3D|151823049|151823838|GTCGCTGG|13|F5771 _
TAGGGGTGGGCATATAAACCGAAGACCGAAGTACCGAACCGAAAGAACCGGGACCGGCAC
CGAACTGACCGAAACCAATTATTTCGGTTCTTACTTCGGTCCTAACTTCTGTAGAACCGA
CATTAGTTCGGGATTCTCGGTTACAGGCCTCGGTTACCCGATAAACCGATATATATCCTA
TACGTACTTCAAAATCTGAGAAATAGCCCAGCCCATTATCATTACCTGGCAACTCCCGAG
GCCCAGAAGACTAGCACCCCACGTGAACTGCTGGAAAGTCACTCCCGATTTCCCATCTCA
CGCAACGACCTGACCTAGGCGCCAGAAGCGTTGCCTCCCCCGCCGGCGGTAGCACTATGC
TCTCCTCCCATGTCTACTGCCCCGCCGTTGGTGGCGCTCTGCTCTCCTCCCTTGTCTTCT
CCCCCACCGGCGACAGTGCTCTGCTCTCCTCTCCTGCCGTCGACGGTCGCTTGGTGGACT
GGCAGCCCGTAGCGGGACTTATCTCCTCTTTCCATAGTGATTTCTTTGACCATCCCGTCA
TATTAAGACGAGACGTTTTTGCCTTTAGATCTGATTGCGTGCGATTGACAGTGTTTTCTT
TCTCTTTTCGATCTGATAGCTTCGGTCTTGTTCGGTTATACCGGAAACCAGACCGAAGTC
ATGGCACCCCGAACTCTCGGTTAGCAAGATTATGAAAGACCGATCGGTCATCGTTTCCAG
GAAACCGAATTTGCTATAACCCGAACAAACCGAACCAAAATTCTCGGTTAGACCGAATGC
CCAGCCCTA
>MITE_743 MITE_T_66|chr6B|288042651|288043134|TTA|11|F10 _
GGGCCTGTTCGGAGGCTCCCCAGCTTCTCAAAACTCCAAAAAACCAGCTTCTACTCCTCG
CTTCTCCTCGCTTCTAGCTTCAGCTAGCGATCCCAGGAGCGTTCGACTCGATGTGTAGCT
TCTCCCGTTGCTGCAGCCCAGTTGGGAGGGGATGTGGCCTGTTAGGCGTACGTTGGGCCG
GCTGGACGCGGCCCAATTAGCTGGGTACCGGTTCGAGCGAGACTAGCGTAACGCTTCGAT
TGATCCTTTTTCTATTCGACGAGGGGATGCAGCGAAGCGTTTTCTTTAGCGGTGGCAGTT
CGCTGTAAATTGAGCGAATTCCACGCTTCACGTTTAGGTGGAGCTGGGCCGGTCGTGCTT
CTGATTTTTACACTACGGGATCGATCAGCTTCGTGAATTCAGCTTCTTGGGCTACAACCG
TTCTGGACAAATTCATTTGTGAAGTTTTGGAAGCGTGGAGTTGGAGGACATCAGAACAGG
CCC
>MITE_744 MITE_T_58872|chr6A|493525347|493525547|AT|28|F2258 _
AATCAAAGTTTAAAATCGCGGGCGAAATCTAAGCGATCGCGCCGCTATCGCGGATCTGGA
ACCACCCCGCGATTTGCTGCCTTCCCAAAATCACGGGAGATCGCGTCGCTATCGCAGGCG
ATTGCGTCGTTTCTTCCTTACCTGTCGCGGCAAAAATTCTGGCCGCGATTCCCTCTCGCC
CGCGATCTTAAACTTTGCAT
>MITE_745 MITE_T_10|chr3D|462806129|462806614|GC|16|F2 _
AACACGCCTCATGTCACAAGGGAATGTATCTGGTGCACCGGGGCAATTGGTGCTACCGGT
GCACCGATCCCCCGTTACACATTCAAAAATGTTCAAAAAAATCCGTAAAAGAATTAGTGC
ATTGGCACAACATCAATGTAAGATGTCACAAAAATTTGAATCAAAATTCGAAACATTGCT
CAAGATACAAAAATGACAAATTTGACACTGAATAGTACATAACACAAGTTGGGCTTCAGT
TTTGGCCCATCAGCACATTGATGTCAAATTTGTCATTTTTGTATCTTGAGCAATGTTTCG
AATTTTGATTCAAATTTTTGTGACAACTTACATAGATGTTGTGTCAATGCACTAAATTTT
TGTTGGATTTTTTCGAACATTTTTAAATGTGCAACGGAGTCCGGTGCAACGGTAGCACCA
ATTGCCCCAGTGCACCGGATACGTTCCCCATGTCACAAACCCCCGAGCGCAACAAGAGCC
GTGTT
>MITE_746 MITE_T_37332|chr1A|13642321|13642586|AA|32|F1539 _
TACTCCCTCCGTTTCTTTATATAAGGTGTATTTGTTTTTTGTAAAGTCAAACGAGTGCAT
GTTTGACCGAGTTTTTAGAAAGAAAAAAATATCAATATCCATAATACAAAATTTATATCA
TTCGATTCATCATGAAAAGAAGTTTCATATTTTACCTATTAGGTATCGCAGATGTTGTTA
TTTTATTCTATAATCTTGGTCAAACATTCAAATGGATGAATTGCATGGAAATCAATACAC
TTTATATTTTGGAATGGAGGGAGTA
>MITE_747 MITE_T_3330|chr3A|16659470|16659884|TA|18|F218 _
AGTGTCATAGTTTTGAGCTACTCCCTCCATGACAGTTTAAAGGGCGTACCTCACATCTCT
CTGGACCCAAGGTTGCTAGCGATTGGCAGGAATAACTAATGCACTAGAGCTGTCGTAGTT
AAGGATATGCGCCTAATTAATCGCCAAACAAACGCATAGTAACCTCCCTGTCCAGTAAAA
AAAGGAAACCATCGCATGCATTGGTGGAGTAATTTCAGTTCACACCATGCATGTGCACCA
GGAAGGCAAGCAGAAGGAGCTACTTCCTCCCAAAACCATGCAGTTAATAGGCTAATTAAT
GACCCGCGCCCTATTTCCCTCTAATTGTGAAAAATTCTGGTTTTGAAGATACGCCCTTTA
AACTGTGATGGAGGGAGTAAGGTTGAACTAACCTTGGTTCAAAACCATGGCACT
>MITE_748 MITE_T_71253|chr3B|169136929|169137094|GC|46|F2928 _
TTAGAACTCATCAGATGAGATATAATTTGGTCTCATTCACCTGAAAAACAAAAATATATA
CAAAGAAGTACCAACCCACGTCAGCACACACACGTCTTATAGCATCACATCCAATGGCTA
TAAAGGTGAATGAGACATAACTAGAACTTGGCTAGATGAGTTCTA
>MITE_749 MITE_T_127737|chr3A|503049580|503050106|CA|26|F5974 _
AATATTAGGGCTTGTTCGGTAGCCCACCGTGCCCAAAAATCCGCAACTCCTACACCGGAA
ATCAAGCGCCAACTTCTCTCGAGGGATCCCGGAGCGAGTGATCCATTCGGCGTGGCGGCT
TCTTGCTCGCGCGAGGGAGCGAGTCGGAGCCCATAAAATTGCCCCCATGTGGCCCGTCTA
AAGCAGGCTGTCAATGCAAAACACTGTGAAAAAAAGGACTCGGCCATAGGCCTGGTCGGG
TGTAGCTAGTCAGGGATGGCAGCGACTGGGAAACGACCGAGGCTCGATCGAACCGGTATC
AGCGATTTCACTTCGCGGTGGCACCCTCATTGTAATATTTCACAACTCCAACTTCTCAGT
TTTGGTGGAGCTCCAGATTTCCAACTCCACAACTCCATCAAATTTGCACGTAGAAAATCG
CCAGCTTCTCTCCCGTAACTCCAGGAGTTGGAGCATTCAGCTGGACTCCTCGTGTGGAGT
TGAGGAGTTGAGAAACTGTAGGGCTACCGAACACGCCCTTAGTATT
>MITE_750 MITE_T_59976|chr3A|731029643|731029835|CC|19|F2342 _
ATGCAGTGGCGGAGCCAGGAAAATTTAATCCCGGGGGCCAACTGATGTTAAATCTTGTTG
GGGAGGGCCAAAGCCAACAAAATCATGATAATACACAGAATTAGCAGCAGCTAATTACTT
ATGTAGTGGAAAATTTTGCATGTTGACCTGGGCCGGGGCCCCTGCTGGCACCCCCTGCCT
CCGCCACTGCAT
>MITE_751 MITE_T_2770|chr2B|455795158|455795579|AT|37|F184 _
AGTAGTACTCCCTCCGTCCAGGGTGTGTAAGTCATATTAGGAAGAGCAGCGCGACCTAGG
AGGCTAGAGATTGGACGAGGAGGAGCCCCTTAACCAGGAAACTTCCAATCACAGTGCTGT
TTTAAACGGACGGAAAATCAACATTTATTCGCTAGTTATTAGATGTCGTTTGAGCTGTCC
ATGCAGGCTCGCGTATATAATTGCATGCAAAACCGTTTCAATCTCTTGCCTAATCAACAC
CCAGCCACGATGCATGCAGTGGTCCTTTCCTTGCGTGCGCCTCCTCTTCCTGAGTTTCGT
GGGCATTAGTACGAGGCTAAGAGGGAAATGAGAAAGAAATTTAATGTATTGTGCCTAAGA
CTTTTGGGAATACCTGGTTTTCGTGAAGTGACTTACATACCTAGACGAAGGGAGTACTAT
T
>DTT_Tmon_Fortuna_AF326781-1 _
TACTCCCTCCATTTTTATATACAAGGCCACTATCAAAATAACAATTTGCAGATATATAAG
GCCACTAACACTAATCGATGCAATATTAATGGTGTTTGCCTCGTAGTACTAGTAAAGGAG
GACATTAACTACCCCTTGCATGCATGAGGGAGTGAGAGCATTGGCTTGATGTGCATGAAA
GTGAAGAATACACATTAATTTACACGGCAAACAAGGAGATAAACTGCCTTGCAACATTGA
CTTAGAAGACATTAACTTTTGCCTTGGTACCTGCAATATGAGTTTGTGGCCTTGTATACA
AAAATGGAGGGAGTAC
>MITE_752 MITE_T_77779|chr1A|234809908|234810064|CTTGCAT|13|F3318 _
CAGTGGCGGAGCTTGGCCCAATTAGTTGGGCGGGCCTGCTGAAGGAAATGCGTATCTGGG
CTTATTTTGCATGGTCCAACAGTAGGTATACAATAGAAAAAACTCATGGACTGGGCGGGC
CATGGCCAACTCAGCCTTGCTGTAGCTCCGCCACTG
>MITE_753 MITE_T_122447|chr6A|104118341|104118404|TA|69|F5723 _
CCCCCTCCGATCCATAGTAATTGTTGTACTAAATCAGCGACAATTAATATGGATCAGAGG
GAG
>MITE_754 MITE_T_50804|chr6B|717874876|717875113|GC|43|F1991 _
AAGGGGCCGTTTGGTTTCTACCCCAGCCAGCCCCGCCAACGGAGGGCACGCCAAATAATT
GGCGGTCGATTTGGCCGCCAGAGCCTCACCAAAATATTGGCGCAGATATACACTAGGAGC
GCTACGGTGGGCTGGGGCGAGCCAAAAAATCGGCGCTCATCCAAACGATGGAACCAGCCT
GGTCAACGGCCAATATTTTGGACGGGCGGCTGTGGGCAACAATCCAAACAGCCCCAT
>MITE_755 MITE_T_17|chr5B|313155880|313156365|ATA|25|F3 _
GGGCCTGTTCTGCAACGCCCCAGCTTCTGCAAAACTTCTCAAATCTGGCTTCTCGAGTGG
CTTCTCGCTTCAGGTGGCGATCTGGAAATCGTTCGGCAGCATCAGCTTCTGAAGTTAGCG
TTTTGGAGTGGGCTGAGAGCCCAAGTGGCTGTGAAAGAGGCATGGGCCTGGTCGGATTGG
TGGGTGTGGACGTTATTTTCAGCCCATGTGGCAGGTTGACTGGTGAATCGTTATGTTCGC
TCGTCATGTTTCCCTCGTACCGGTTCGATCGTTCACTTGGCGGTGGCATTGCTTCGTAAT
TTCACCCAACTCTATCTTCTCCGTTTTCTGAGAGCTGGCAAATGCTAGCTTCTGAAACTC
CACAGTTTTTGCACGTAGACGCCCGCCAGCTTCTCAGATTTTAACTCCGTAAAGCTAGAG
TGTTCGGCTCAGCTTCATGCGTGGAGTTGACGAAGCTGAGAGCTGGAGCGTTGCAGAACA
GGCCC
>MITE_756 MITE_T_43376|chr3A|9747466|9747711|AATT|74|F1844 _
ACTACCTCCGTCCCGGTTTATTAGTCCCCATCATATTTTGGGTCAAAGTTTGACCATATA
TTTGACTAGCAAAACGTTAATGCATGTCGTCAAAAATTATATTGTTGGCTTGGTATTTGA
ATGTAGACATGTAGTTTCAAATGATATTGTTTTTGCTACGTATAACTTATATGTTATTAG
TTAAAATCATGGTCAAAATATGACCCAAAATACAAGGGGGACTAGTAAACCAGGACGGAT
GTAGA
>MITE_757 MITE_T_122388|chr7A|124795699|124795763|CA|64|F5712 _
TTCCAAAATAAGTGTTGTGGTTTTAGTTCAAATTTGAACTAAAACCACGATACTTATTTT
GGAA
>MITE_758 MITE_T_12404|chr4D|387080629|387080965|CCG|18|F611 _
GAGCACGCGCTCCCGCGCTTGAAAATATTTTTTGAAACATCAAAAAAGTTCCAACAAAAA
TTGTAGGTTGTCTTTGTCACATTCACATGCTACATACAAATTTATAGGCAAAAATACTAA
ACATTTTGGCCTGTGCaaaaaaaaaCACACCAAATGTTACCCCAAAATGTCACTCTAAAT
TTGTTTTTTCCATCAGCAAAACACCATTGCTCCGTTTCGCATAAAAAAATTCAAGGATGC
TTGCGCCACTAACACGAACATCTATAAACAAAATTCAGAATATTTTTAAACATTTACTAT
ATTTTTTGTTTACTATTCACGCGGGAGCGCGCGCTC
>MITE_759 MITE_T_6065|chr5A|502495864|502496245|TA|34|F363 _
TTATTACTCCCTCCATTTTTGTATACAAGGCAACAAACCCATATTACAGGTACTAAGGAA
AAAGTTAATGCATTCCTAAGTCCAAGTTGCAAGCCAGTTTGTCTCCTTATTTGCCGTGTT
AATTAATGTGTATTTTCTTTCCCACGCACAACAAGTCAATGCTCTCACTCCTCTTTGATT
GATTAATGAGGCACATGCAAGCCATCCTTCTCATTCCCACATGCATGCAAGGGATAATTA
ATGTCTTCCTTTATTACTATCATTAATTTTAATACGAGGCAAACACCATTAATTTTGCCT
CAATTAGAGTTACTGGCCTTGTATAGTTACAAATTGTATTTTTGATAGTGGCCTTGTATA
TAAAAATGGAGGGAGTATTTA
>MITE_760 MITE_T_99699|chr1B|583853423|583853532|GATC|124|F4355 _
TGGGAGCCGGATCCCCTGACGTACGGCCACCTGACGTTGGGCCACTGACGCGTGGGTCCG
GGTCCACACGTCAGCGAGTGCGCCGTACGTCAGAGGAGCTGCGTCCCAT
>MITE_761 MITE_T_109189|chr1B|527289170|527289882|TT|24|F4965 _
GGCCCTGTTTGATAGCAAAGTATTATAAAAACTAAAGTATTGAAAACTATAGTAATTTAG
TCAGTAGGTACACAATACTACAGTTTTAACATAACAGAGTATTTTGAAGTATTCATGATA
CAGAGGACATGTTTGGTACAGTGATGTAACATTAGCTGACTAGCTGTTAGCACTACTGCA
TACAAGCATGTTTTCTAGATGTTAGCTGGCTAGCCATTGCATCCAGCAACAGACCAGCGT
AAGAGCAGCGCTGCTCTACCTGGCTGGCTGTATCATGCATAAGAACGCAGAGATCCATGC
ATCCAGGAAGCTGCGATCTATTGCAGCCCCATGCAGAAACATGCCATGGCCTCTAGGTAG
CAGCCGCGAGCCATGCGACGCCTACTAAAATTTTGCCGCTGAGGGATAAAACTCTAGAAA
CGACATGGCAGTGGCAACGATGGCATGGAAGCGAAGGGGAATTGATGCGAATAGTGAGGG
AAAAGATAACCATGCTTCCCTCTTTCTTTTACAGCTGCTCTGTTTTAAAAAAAGAGGTCC
AGAGGTCttttttttATGCAGAGAAAAAACCTTGGTTTGGTAAATACCGCAGTATTAAAA
TCACAGTTTTTAGTGGCAACCAAACAGCTTGTTgtaaaaaaaactatggtaatctaaaaa
aaCTGTAGTATTCTCATAATACTTAGAAAATACTCTACTATCAAACAGGGCC
>MITE_762 MITE_T_18898|chr4D|85992617|85992932|TAGGTCCCG|46|F796 _
GGAGCTGGATCCTCTAACATTCGAAGGGAAGTCAGGTAAGCTACAATAACCTGACTTCCC
TTCAGGCTTAGTCCATGAACAGTGCTCATTTCAATTTTCAAAAGACAGGTTTCCATTTCT
AATAGATCAATTTCAATTCGTGACATACCAAGTTCAATTTTAGAAGACTCATTTGAAATT
TTGAACTACTCATTTCACTCTTTTCAAAAGAACTATTTCAATTTCATAAGCTCCCTGACT
TTCCCTGCCTTTTTTACACAAGAAAAACACTGTAGCTTTGTGACATCCCTTGAACATGTC
AGAGAATCCGGCTCC
>MITE_763 MITE_T_4587|chr2B|47619786|47620184|TA|30|F274 _
CTACCTCCGTCCGGGTTTATTAGGCCCATGGGAAACCAGAGGTTGTCCCTATTTGTAAGG
CCCTCATGCAACCTAGGTATTTTCTCCGGGCCTCATTTTCTTCATTACCACTTAATAAGA
CAATAAATCGCTTGCTTTTCCTCTGTTAGCTGGCGCATGCGTCCATCGTATTGGGCAGGA
GCAGCAGCATTAAATTGAGCATGGACTGCATGCAGGTAGGTGCGGAATTGAGCATGGACG
GCATGCAGGTACGTGCGCGCATGCAGCACGATTGCATTGTTTTGACAGTTAATTGGGCGT
AGAAGCCGAAGTATAATAGTGCTAATTGTAAGGAATTAATGTTATGTCTTGGTACATGAG
TTCTTGTCGAAGGGCCCAATAAATCCGGACGAAGAAAG
>MITE_764 MITE_T_91888|chr5B|603453695|603453815|AT|46|F4010 _
ATGTTCTACTCCCTCTGTTCACTTTTATAAGACCTTGTAGACAATTCAGACATCATCCAA
AACAGAGCAATGTGGGCTGTCTGAAACGTCTTATAAAAGTGAACGGAGAGAGTATTACAA
>MITE_765 MITE_T_279|chr3A|739793414|739793887|CT|24|F29 _
TACTCCCTCCGTTCCCAAATATAATGCCTCCTTTGGTTTAGAGGAATTTCATAGGAATTC
TAGAGGATATGATTCTTATAGAATTTTTTCCTTTAGAGCCCTTTGGTTCATACGAATGGA
TTCCTATTCCTACATAGAATTGGTTCCTATCCTCCATATTTCATAGGAAAATAAAAAAGA
GCCTAGACTCAATGGAAAAATTCATTTGGTGTCAACCAAATGACATCTTGTTTCCTATTC
CTACTCATAGGATTTGAGATACATGTCATCTCATTTCCTACAAGATTCCTATTCCTATGA
TAATCCTATCCTATGAACCAAAAGAGGCCTAAGTCTTTTTAGAGATTTCAACAAGGGACT
ACACACCAAGCAAAATGAGTGAATCTACACTCTAAAATATGTTTATATACATCCGTATGT
TGTAGTCCATTTGAAACTTCTAAAAAGACTTATATTTAGGAACGGAGGGAGTA
>MITE_766 MITE_T_37448|chr3B|331237169|331237434|TT|269|F1545 _
AATACTCCCTCCGTTTTTATTTACTTCACATATTAGAGTTGACTGAAGTCAAACTTCCTA
AAGTTTGACCAAGTTTATTAAAAAGAATATAAATATTTACCATAACAAATCTATATGATG
TGAAAGTACATTTGATAATGAATCTAATGGTGTTGATTTGTTATTGCATATGTTAATATT
TTTGTCTATAAACTTTGTCAAAGTTTATAAAGTTTGACTTTGACCAAAGCTAACACGCGG
AGTAAATAAAAACGGAGGGAGTATT
>MITE_767 MITE_T_64773|chr3B|818161580|818161754|CATG|21|F2615 _
GTCAGTGGCGGAGCTAGACCAAAACCATTGGGGTGCGAAACGTAAATGACAAATAGCTTG
GCGGGAGGCTAATTTTCACCTCATCTTGGCCCTTCaaaaaaaaTTCTTCAGGGTTTTCTC
CAAAGCTGGGAGGGCCACGGCCCCCCTCGGCCCCAACATAGCTCCGCCGTTGTC
>MITE_768 MITE_T_19108|chr2B|800251804|800252118|AT|41|F802 _
TTCGTACATAAGAGCATCTCCAACGGCCGCAGAAAAATTTCACGCCTAATAAAAGTTATA
GCGCTCCACTGTAGCACTTTTAATGCGCCGGGACCAACATTGCTTTAGTAGACGCCCAAA
AAAACACACTGTGCAAATTGTGAAGCGCGTGCAATCCGGAGACCAAAATATGCTGCGCGA
TAGCGTTTTTCAGCGCGCGCCCAAAAACTTTTAGCGCTACAGCTTCTGCTGGAGCTGTTT
GGCGCCCAAAAAACGATTTTATAGCGTGCGGAGCTCTTTTTGGGCGTCTGTTGGAGATGC
TCTAACATACGAAC
>MITE_769 MITE_T_123209|chr5D|424652265|424652959|AA|16|F5774 _
CTACCGTGCACGGTATATACCGTGCCTGGATCTGCCACTCATTTTGTTACCGAGATTCGC
GCCCAAAAGAAATCAATGTGCATGCATACCAGAAATCACCACCCCTCCTGTCACAAGCTC
AGGTTGTGTGTGTCAGTGCTCTTTGTAAATATTGTCCTGCCGTACGTGTGCATTGCTGTG
CCCCCTCATTGCAACTCTATCAGGAAATATATTATCTCTTTCTATGTAAACGATTTAAAT
AGCTCATTTCTTCTAAGACAAAAGTGTGTCTTAAATTCTATCTGGACAAAAGTGTTTATT
TGACGAGATATTTAAAGCATTCCCAATATTGAATTTGTTTTTGAAAACTTGTTTTTTCTT
GCGGCTCAAATACACTTTGACCATTGTCTGCAAAAATGAAATAAGCACATATGGTTTGTA
AACGTATTACACGTTGGACTTACGATTCAAAAAATAATATAGGTTTAAACTTTGGAATCA
TACAAAAAAGCATGGATGAGTGATATACAAGTGCATCGTTTCTTTGGGCACAGAGGAAAG
TTATGTGCACATGCGAAAATATGACTGACTGACATGACGTTAACTACTGAAACTGGGGGC
CACAGATTGAGGTGAACTAAGCACTGCAGTAAATACATGCATGCATGTGTCGGAATCACA
AAGATGATGAATGGCTGGATACCGTGCATGGTAG
>DTT_Hvul_Thalos_AF459639-1 _
CTCCCTCCGTACCTAAATATAAGTCTTTTAAAATATTTTACTAGATGTCCACATACGGAG
TAAAATGAATGAATCTATATTTTAAAGTATGTCTATATACATCCGTATGTAGTTCATTAG
TTGAACCTCTAGAAAGACTTATATTTAGGAACGGAGGGAG
>MITE_770 MITE_T_128355|chr1A|82124512|82125001|TAA|38|F6012 _
GAGCATTACTAGTAGAACCCTCAAACCCTCAAATCCTCACTAGCGTTTTAAGGGTCTAAA
AATGATCTTTTTTGCATTTTTACGGGTTGAAAAACAGGGGCAAAGATTAGAACCCTCAAA
CCAACCCTTATAACGAAATATTCCCCATGAACGACATTGTCGTTGCGCGCGGGAAGTCGA
CGGGGCGGCCGCCGGGGCGGCCGCCGGCGACGGGGGCGACTAGCAGCGGCGGTCGCGGGC
GTGGACGCGGGAGTTGGGAGGATTTTTCCCTCCCGTGCGAGGATAACCGCCAAATGAGGG
TTGGGGTAGGTTTTGCTCCCCAACCCTTACTTTTAAGGATTGAGAGAGGGTTTGAGGGTT
GAACCTTTAAAAAAATTTAAGGGTTTGAGTGTTAAGAGGTTCTAGTCTACGAtttttttt
GACGAAAATTGTaaaaaaaaCAGTTATTTTTAAAGGTTTGAGAGTTTGGGGGCTCTACTA
ATAATGCTC
>MITE_771 MITE_T_12003|chr2B|98312427|98312764|GC|25|F606 _
ATATGGATACATATGCCCCATAACAAAAAATAATTTGAGGCATCTACATTTATTTTTTCT
CCCCAATGCAAGCTACCACTAGTGGGCCTCATTAAGAAATAGAAAATAAAGACTTTAGTA
CACATGCATCTCTACTTTTCACTTCAACCTTTTCAGCTTTTGTCACCGGACCACACTTTT
TCTCTTCAAGCACCCGCCTCTTGGAGAGGATCCCGCTTCCCTATCCGAACCTACTTTATG
TCATATCCGATCCTACGTGGCATGCGAGGCATCACCTTGAGACTATGCATTGTACATGCC
CTTAGGGCATGTACAATGGTGGCATATGGATACACAT
>MITE_772 MITE_T_194|chr6B|157585450|157586245|TTA|24|F19 _
GAGCATCTCTAGCAGACCCGCAAAAGCGGTCAAACCCGCAAAAATCCGCGTTTGCAGTTT
TGTGGTGTCAAAAAACGTTTCGAATAGAACCCGCAAAAGCGGTCAAACCCATAAAAATTT
TGCAGGCCCCTGGGAATCCATCCCCACGACCCTTAATTTTGCAGATTTGGAGGCAAAATA
TAAGGGAAACTGCAAACCGGTCAACACTACGCGACAAAGAAATTCCGCCGTGCGCACACG
TGCTCCGGTGACATTCCGCCACGGAACTCGCCGGAAACTCGCCGTTTACCGTTGCCACCA
CGGAACTCGTCGGAATCTCGCCGGAAACTCGCCATTTACCGCTGCCACCACGGAACTCGC
CGGAATCTCGCCGGAAACTCGCCGTTTACCGCTACCCGGCCACGAACGAGCTAGCTAGCA
AGCTCCTGATCCATCCGGCCATGAACGAGCAAGCTAGCTAGATCCATCCGACCACGAACG
TTGAGGGAGTAGCTAGCAAGCTCCTCGATCCAGCCGGCCATGGAATAGCTAGCTAGCTCC
TGGATCCATCCGGCAACGGAGGAGCTGCCTCCTGGATCGATTCGGCGACTACCATGAACG
ACGGGAGCTGACTATGAACACAGGCGAGAGGAAGAAGAAGACACGGGAAAGAATATACGC
GAATATTCTTTTTTACGGGTCCGTTATACGGGGTCTGCATCTGCGGCCGTCCGTGCCGGC
CTGCAAAGCCGTTTTTTCATGAACTGCAAACGTGTTTTACGGGTCGGCGGGATGCGGGGT
CTGCTAAAGATGCTC
>MITE_773 MITE_T_900|chr5A|554561014|554561463|TA|30|F85 _
TTTTTAGAGTACTCGCACCAAGGCCCTGCTATCCTGACTCTTCAATATTGCTTTAAGATC
TGTACGAGACAACTAATTTTGTATATGAAttttttttcttttttGTTTCTCTCATATAGA
ACATATATTAAACTTCAAACATTGCAGTGCAGCAAAACATACTAACTAGAATGTGGGATA
AAACTTTCCGAATTTTTTGTCCAACATAAATCCTAGAAATAAGATTTTTTAATCAAATAA
AAACTTATTTTGTATATTTATGTTGGACGAAAAAAATCTAAAAATTTTATTCTAGATTCT
AGTTAGAAAACTTTACTGTTCTGCAAAGGTTTGAAGTTAAATACATGTTTTATGTGAGAG
AAACAAAAAAGAAAAATGTACTTGCATGAATCTTAATGTGAAGAATGGATGTTAGATAAG
AGGGGCCTGGGTGCAGGTGCTCCAAAATA
>MITE_774 MITE_T_36765|chr7A|136287919|136288184|TA|23|F1523 _
CTCCCTCCTTCCCATTATATATATTAGGCGTGTAAGCTTAACTAGAAAATCCCAAAATAC
AAGTCGTGTTAGCTCTAGCACTCCGGCATTCTCTTTATGGTAATGAATTTGTTGCTGCAG
CTAGCAATTAACGGTACACTGTAGCTGTTAGCAGACATTGTTGAGCTTACATCGTCTCGT
ATGATTGTGTGGCACCGATGATCTACACTATGCATTAATTTCCGCGCAAAATGCTAAAAT
GCCTTATATAATGGGAAGGAGGGAG
>MITE_775 MITE_T_123587|chr2D|470003067|470003750|CA|16|F5791 _
TAGTAAGGGTGGGCATTCGGTATAAACCGAATTTTTGGTTTCTACCATTCGGTTTTTATT
CAAATTCGGTTCACAAAACTAGAAACTGAAAATGCCAACATAAATTAAAAATCGGAAAAT
TCGGTTAACCGACTGATTCGGTACGGTATTCGGTTAATACCGATCGGACCTTGCCTCTAC
AGACTGTGGTCAGAGTACCCTCTAACATAGCCACAAGTCTCCACGTTTTCTCAACAGCCA
GGCGATGTGGGACTAAAGTCTTGCTGGCCGGACGCTCGCACGCACACTGCttttttttGC
CGAAGAGTGGCATGGGCTGGGATATGCCATGCACAAGAAGATTAGGCCTCCTTCATAGTA
CCACGTACATGTGGTCAACCCAAGCGAGTGCGGCCACACGTGCTTGCCGGCATTGACTCG
CGAGCGGCCGTAGCCTGGCTATGCTTCTTGTCGTTAGCTACGTGGTGGGCACCAAGAAGC
CAGGCTTTGTGCTGTTCGCCGAGGTTAACTTCGGTTTTTGTTTCGGTGAATCGGTATTAA
ACTGAACCTGCCGAATTTAATTCGGTTAATAGAGCTAGAAACCGAAATTTCCTGTAGCAG
CAAGAAAAACCGAAAATTCGGTTTTTTCGGTATCGGCTTCGGTTCGGTTTTTGGTTCGTC
GGTTTTTATGCCCACCCCTACTA
>MITE_776 MITE_T_62195|chr7A|670351161|670351344|CTATGGAT|13|F2467 _
CAGTGGCAGAGCTACTTGGGGGCCAACCTGGGCCATGGCCCCCCCAGCTCATAGGAAAAC
ATGCACATATGCCTTAATATTTGGTCTAATTTTCAACTAAAATCAGCCTAAAGCAATCAT
GTTTGcccccccccccttcagcccatgcccccccccATAATTTCATCTCAAGCTCCGCCA
CTG
>MITE_777 MITE_T_3094|chr2D|612709949|612710366|TCT|422|F202 _
GCGGATAGGGATCAGGTGACATGCACCTTTGCATGTCACCATGTGACTTGCGGCCCAAAT
TCAAATTTAAACATTGCGaaaaaatctgaaaaaaaTCATGCATGTTCACAGCACATATTA
AGATAATCCATAAAAAATTCAGATCAAAATTCAGAACATACATCAAGAAGCAAAAAAGAG
AAACTCAGATGTGAATAGTATACAGAGAACCATTCGCAACTATTCATGACAGATTTCTCT
TTTTTGCTTCTTGATGTATGTTTCGAATTTTGATCTGAATTTTTTTAGGGATTATCTTAA
TATGTGCTGTGACCGTGCATGAtttttttcagattttttCACAATGTTTAAATTTAAATT
TGGGCCGCAAGTCACACGGTGACATGCAAAGGTGCATGTCACCAGATCCCTGTCCGC
>MITE_778 MITE_T_58863|chr6B|455134370|455134570|AT|52|F2257 _
GAAGGCATATTTTGTTTCGTTAAGACATGCATTTGACCAATAATTACTCCCTAAATACAA
GGTTATATGACATGAAATTTGTGTGACTAGATTTGTATTTAAAAGTACTTTGTTATGATA
GTGATTTTGTATCACATAAATCAAATATGAAAGAGTAACTGTTGGTCAGAGTCTTGTCTT
AACGAAATGAAATACGCCTT
>MITE_779 MITE_T_91521|chr5B|421715592|421715713|AG|36|F3983 _
GGGTTAGGATCCTCTGCAGTACTGTACGGTGCAGTATAATCACTGCTGACTGCCGTGTGG
ACCCGGCCCCACATGTCATCCGCACTACAGCACCGTACAGTACTACAGAGGATCTCAACC
C
>MITE_780 MITE_T_59114|chr1A|486010208|486010406|ATCA|22|F2280 _
ACCAAAGTTTTAAATCGCGGGCAAAAACAGCGCTATCGCGCCGCTATCTCCGCGTGAAAT
CAGCCCCGCGATTTACTTCCTTCCCAGAATCGCGGGAGATTGCGCCGCAATCGCCGGAGA
TCACGCGGTTTCTTCCTTAACGATCACGGCAAACTTTCCTTCCGCTATTTCCCTTCGCCC
GCGATTTTAATCTTTGGT
>MITE_781 MITE_T_69697|chr7B|733044841|733045571|CATG|69|F2841 _
ACTCAGGGTGGACGGGACGAGCGGGCTTCTGGCCCGGACCGTGGCCCGTTATGGACCGGA
CCGTACGGGCCTGGCTCGCTAGATAATATGGCCGGTCCGGTCCGTGAAAACGAGACCGAA
ATTCGGTCGGTCCGGTCCGGTTAAAGCTCGGTCCGGCTCGGAGGACCGAAGGCCCAGCCC
AATAAAGCTAATCAGAAGAGCCCAGCCCAATAAAGCTAATAAGAGGGGCGTGCGTGACCT
AGCGAACTGCCACTGCatcctcttcctcgcacgcgccgcccctcttcctcccctgcgccg
cccctcttcctccccctGCGCCGCCATCTTCCTCGACTTCCTCTCCCCGGCACAACCTCG
CGCCGCCGCGCCTCTACCTCTCGCCGTTGTCCCCTCGCGCCACCACGCCTCTGCCTCGCG
CCATGCTGCTCCCTCTCTCTCCCGTGCCTTTCTCTCGCGCCGGCGTGCATCAGGTGCTTC
TTCTCCGGCTCCGGCCACCGTGCTGCTACTCCGACCACCACTCCGATGTCCTGGGCCCAC
ATGGCAGTGACTGGACGTCGTCAGGACCGCCAGGACCGCCGGTCCGCACCGAGCTTCATG
CCAGTCGGTCCGGTCCCTGTAATCAGGACCGCTGCACAGCTCGGTCCGGTCCGGCCCGGA
CCGCCGGCGTCCGGTCCAAACGACGGCTCGGACCGGGACCGGACCGGCCCGGACCGTGTC
CACCCTGAAT
>MITE_782 MITE_T_9370|chr7D|561711554|561711906|TA|32|F533 _
TCTACCACCAGTGATAGTTACCACCACTTGAGTTTTGTATGTTGTATGTAGTATCAGTCA
AAACCGCCAGTATGTACGTGTAGTATGTAATATATAATGATGTTTAGGTAGTATATATAC
TACTTTTTAGGTAGTATGTACCATATTTTAAGTATACTCTTTTATACGTACAAATATGTA
CGTATTTCATAAATATAACAAAAACTATGGGCTCATATGCAATTTTTTTCATGTAACTTG
CTTTGAAATATCTTATATATAGTATATGAACATATTTAGAATGATAAAGTGGTATATAAG
GTACCATATGGTAGTATATGAGACATGTGGGGTAACTACCCCAGGTGGTATA
>MITE_783 MITE_T_50944|chr1D|58874462|58874698|TA|245|F2001 _
CTTCCTCCGTCCGGATTTATTAGGCCCATTCTTATTTTGTGCTAAAGTTTGACCTATAAG
TTTAATTAATGAAATGTAAACTATATGCCACAAAAATTATACCATGGGAGAGCTCTTTCA
AATACAAATCCAACGGTGTATTTTTGTAACATATAATTTATATTTTGTTAGTCATATAGA
TGGTCAAAGTCTGGCTCAAAAATACAAGGGGGCCCAGTAAACCCTGACGGAGGTAG
>MITE_784 MITE_T_100308|chr5D|365693303|365693410|TG|111|F4397 _
TACTACCTCTGTTCATTTTTATAAGACGTTTTAGACATTCAGACACTGTTCAAAACAGTA
CAAAGCAAGCTGTCTGAAACGTCTTATAAAAACAAACAGAGGGAGTA
>MITE_785 MITE_T_59370|chr6A|445831132|445831328|TTG|17|F2295 _
TCAGTGGCGGAGCCAGGAAAATGGGATGAGGAAGGCCGAGTGTTCTTAAGTCTTGTTGGG
GAGGGCCATTCCATCAATATATATCATTTTAGCAGTaaaaaaaaTCATTGTTCACATTAG
TGCTAGGCTTAAATCAGTGACATTAggggggtggggggggggCTGCCCCTGCTGGTCCCC
CTGTCTCCGCCAGTGA
>MITE_786 MITE_T_36706|chr7B|472168685|472168951|TGT|45|F1517 _
GGGGTTGTTTGGTTTGTGACTAACTTTGCCAAAGATTGCCACACCTAAGGTTAGGCAAGT
TTGACCAACTTAGGCAAGTGTTTGGTTCCAGCCACACCTTTGGCAAGCCATACTTGGGTC
CCACATGGCATACACACAAAAAGTGTGGCAAGATTCCTTTAGGCTTGCCAACTTGTGGCT
TTCATTTTGATGAACTAACCTTAGGCAAGCTTGGCAAAAATGTGTGGCAAAGTGTGGCAA
CGCTAGGCCTAGAACCAAACAGCCCC
>MITE_787 MITE_T_16606|chr6B|617404042|617404368|TA|18|F703 _
CTACTCCCTCCGTTTACTCCTCGTCCCTACTACTCCCTCCGTCTAGGTGAGTAAGTCATC
TTAGGTTGTGCACCGTGACCAAGGAGGAGGGGAAAATGAGAAAACTTAATGTTCATTTGC
TAATTAATAGCATTGCATGCAATGAACTAACCACTGCATGTCATGTTTGGTAGTCTCAAG
TCATTAAAAGCATGGACACCCCGCATCTCTTATTGGTTGATATGTCAAGAAACAAGAAAC
AAGGTAGAATTTAATGCATCATGCCTAAGTGTTTGGGATTATTTGGTTTTCGTAAGATGA
CTTACACACCTAGACGGAGGGAGTAG
>MITE_788 MITE_T_64278|chr1D|232431889|232432065|TA|15|F2580 _
ATGCTAGACCTACGTAGGGATTCTTACGCACCTTACGTAATTGATTGATGATTTGACAGT
TTTTAATTCGTCATTAGTTGGGGGCACGGGCCCACCTTTGAAATCAGGAAAGGCAGTTTT
GATTAGCGTTTAGCAAATTACATAGGTTACTTAAGTGCCGTTGGTAGGTGTAGCAT
>MITE_789 MITE_T_41109|chr6B|225863517|225863774|TA|267|F1728 _
CTCCCTCCGTTTTTATTTACTCTGCATATTAGAGTTGACTGAAGTCAAACTTCGTAAAGT
TTGACCAAGTTTATAGAAAACAATATAGACATTTACCGTAATAAATCTATACAATGTGAA
AGTACATTCAATAATAAATCTAATGTTGTTGATTTGTTATTGTATATCTTAATATTTTTG
CTTATAAACTTGGTCAAAGTTTGTAAAGCTTGACTTTGACCAAAGCTAATATGCGAACTA
AATAAAAACGGAGGGAG
>MITE_790 MITE_T_38826|chr5B|102738612|102738875|TTA|18|F1602 _
GGGCATGTACAGTGGTTGATAAGGTAGTCTCATCTTAATCCAGCCACATAATTTAGAGAT
GAAAGAAAAAATATGTTGTACAATGGATTTTCTCTTAATCTTATCTCTAGTAACTAGTTA
TTCCTAAAAATATGGTGAGAGATTTGCTGCTAAGAGATCATCTCTTAAATAAGAAAAGGC
AATGCCTTTTTCTAGCTTCTCTTTCCTCCACCTCAGCATTTATCCTACGTGGCACTGCTA
AGATAGAACCATTGTACATGCCC
>DTT_Taes_Athos_42j2-5 _
ACTCCCTTTGTAAACTAATATAAGAGTGTTTAGATCACTACTTTAGTAATCTAAACGCTC
TTATATTAGTTTACTGAGGGAGT
>MITE_791 MITE_T_54340|chr2B|39160941|39161160|AT|63|F2128 _
AAATCCCGAACGTTCGGATTTTAAGCATGGAAACCCGAACGTTTTTTATGGCAATTTTAG
TTCACGTGAGGTTGACAAACTTTACAATTTTCTGACAAAAAAACAAACTGGGACAAAGTT
ACCATGTCTTAACAACTAAAGTTGCCATCTCGTGTCAATTAAAGTTGTCATGTAAAAATG
TTCGGGACGAAATGCTTAAAATCCGTACGATCGGATTTT
>MITE_792 MITE_T_123538|chr5A|602274145|602274943|CC|376|F5789 _
ATTGAGAGAAGTGCATATTACACCCCCCAACTCTAGCCCTAGTCTAATATACACCTCCCA
ACTTCAATACCATCTAATATACATCCCCCAACTCTCAAAACTGGCCATAATTCAACATCC
CCTCCCTATTGACCGGTTTTGACCCAGTTTGACTGAGTGAACAGttaaaatgaaatttta
aaaaccataaatacttttttttggaaaaaattcaaaaaagttccaagtttttttAACCAC
GTGAACAGTAAATTTTaaaaaaaaTCACCTTTTCATGCTTCAGCATGTTTGGACACCTGA
GTAAATTTAAGATGTCCGTAAATTCGATTTTGTTTTCAAAATTTCAGCTTGGTGAATAGT
AAAATTGATTTTTTGTCAAAACCCttttttgcatggatgatgtttgagcgtgtggtgatt
ttgttttggattttttCCCGAATTACTGTTCACCATGCTGAAAATTTTGAATTTTTTTCG
AATTTACGGACATCTCAAATTTACTCACGTGTCCAAACATGCTGAAAAAGTGATTTTTTT
AATTTACTGTTCACGTGGTGAAAAAACTTGGAACttttttcaattttttcaaacaaaatt
gttttttaagtttttattttttACTGTTCACTCAGTCAAAACCGGTTAAACTGGGTCAAA
ACCGGTCAATAGGGAGGGGAGGGTTGAATTCTAGCCGGTTTTGAGAGTTGGGGGTGTATT
TTAGACGGTATTGGAGTTGAAGGGTGTATATTGGACTAGGGCTAGAGTTGGGGGGTGTAA
TATGCACTTCTCTCTAAT
>MITE_793 MITE_T_26532|chr1A|514597300|514597591|AA|18|F1065 _
AGGCATGTACAATGGTTCTATTTTAAGAGTGCCATGTAGAATAAATGATGAGGTGGAGGA
GAGAGAAATCATGAGAGAAGGCTTGTCTTATCTTATTTAAGAAAAGACAAGAATTTAAGA
AAAGACAAGAGATGATCTCTTAGCACAATTTGTCTCACCATGGTTTTAGGAACAACTAAT
TATTGAAGATAAGGCTAAGAGATGACCCATTATAGACATGTTTTTTTGTCATCTCTAATT
TACATGTAAAACTTAAGATAAGACTATCTTATCAACCATTGTACATGTCCT
>MITE_794 MITE_T_116074|chr2A|683551735|683552445|CGTAGATTC|123|F5287 _
GAATTTTTGTCCAAAAGGACCACTTGTGGAACACAATTGACAAAAAAGACTACATTTGAA
TCACATTGGCAAAACAGACCAGTGAAGCTGTGGCGGCAGGTGCGCCAGCCGACACGTGGC
ACCTGCCGCCACCGGCTCAGGCGGCAGCACCTGCCGCACTGCCTCAGGCGGCAGCCGTCG
TGCCACAGATTTTCGTCAGTGCGACGGAACGGAGCAGCTCCTTTGGGACCTGCCGTCACC
ATGCGAGGCGGCAGCTTCTGTTGCTGTTGCTCATGTTTTGGCTAGCGTGGTGGCAGTGCT
ACCGTGGCTATAGCTTGACTCCATACCGATGCATGCAAAGAATGCTGATAGCTAGCCAGC
GAACACACTCAGTCACAGACATGCGCATGCTTTCATGTCATGCATAGATAATGCATGCGC
AGTCCCATCACCCATTTGATAAAATAGAGCAAACCTGGTGCTGGCAAAGGGTGCCGCCGC
AGCATGTGGCGGCAGGCCCCACGTCTTCCGTTTTCCGTTCCAAGGCAAAGCTTGTAGCTG
TGCTGCTCAACATGCCGCCTGCGACGATGGCGGCAGGTGCTGCCGCCTGATGCCACGTGT
CGGCTGGCGCTCCCGCCGCCACGGTGAGCTAGTCTTTTTTGCCATTTGAATTTTAAGGTG
GTCTTTTCTGTTAATTCGATTTGGCAGGTGGTTTTTTTAGACAAAAATTC
>DTT_Hvul_Oleus_AF490468-1 _
CTCCATTCGTTCACAAATATAAGATGTTCTAACTTTTTCTGAATCGGATGTATATATACA
TGTTTTAGTGTGTTTGTTCACTTATTTCAGTCTGTATGTAGTCCATATTGAAATATCCAA
AACATCTTGTATTTCTAAACGGAGGGAG
>DTT_Taes_Icarus_BJ321432-1 _
CTCCCTCCGTTCCGAATTACTTGCCGCAGGTATGGATGTATCTAGATGTATTTTAGTTCT
AGATACATCTATTTCTGCGACGAGTAATTTGGAACGGAGGGAG
>MITE_795 MITE_T_75388|chr7B|449603695|449603856|TA|13|F3115 _
CACCTACGTAACCAACCTACGTGAAGTTACTTAACCCTTCTAATCTAATCCTCTCGcccc
ccccTGATTTTCGCGGGGTGGGGGCCGGGCAAATCTCTCTTCCAATTAAATCTTGACAAG
TCAGCTTTTACGTAGGTTTACATAGAAACTCTACGTAGATG
>MITE_796 MITE_T_65312|chr5A|702727787|702727960|AT|22|F2641 _
GCTCGAGCACAGTGGCGGAGCTAGATGCAGACTACGCCTGGGGCTGTGCTATGTTGAGTG
ATAAACTTCTATGATTTTCTATGCTTTGCATGAAGAAATTACAAAGGAAGTTGTTTCTAG
GCCTGGGGCTATAGCCCTAGCTGCCCCAGGCCTGTCTCCGCCACTGCTCGAGC
>MITE_797 MITE_T_68996|chr4A|47388087|47388254|AT|16|F2792 _
GCTATACCTACGTAATGTTTGTTACGTATCTTACGTATGAGCTGATTTGCCAGATTTTTA
TTGGCCATTAGTTGGGGGCGCGGGCCCACTCTTAAAATCAGGGGGGCAGTTTGATTAGTG
GGGAATGGGATTACGTAAGTTGCGTAGAAGTTGTACGTAGGTGTAGC
>MITE_798 MITE_T_30738|chr5A|167961149|167961427|GGC|21|F1231 _
TCATTCGGTTTGGAGGAACTTAAAATGTAGGAATTAGGAGTAGTATAGGAATTTGATAGG
ATGGCACTTGCCATCCTAAGGAATTGACTTGCCTCGTTCCTACGCGCAAAATGAGCTTTG
AGTGGATGTGTAGTTTCCTCCaaaaaaaaTAGGAAATGAGTAGTATCCCTATGAAATTCC
TGTACGCATTTCCTACAAACCAAATGCATATATAGGAAATTTTCCTCCAAAATCCTTGTT
CCTATGTTTTTTCTACGAAAATCCTCCAAACCGAATGA
>MITE_799 MITE_T_5208|chr2A|499563454|499563842|CTCATCGGC|404|F318 _
GGCTAAATTTCGTGTTTTGACCCCTTTCTGAAAACTATTCGAGATTTGACCCTAATTTGa
aaaaaaaGCAAGATCTGACCCTTTTACTACCGCCAGGGACCATGGCGGTAGGGTATAACA
GCCTATCGCCAAGGTCCTTGGCGGTAGGGTTGCATGCCCTACCGCCAAAAACCTTCTAAG
TATTGAACACAGTGCGTGCTCGTGCCTACCGCCAAGCACCTTGACGGTAGGGTTGTGCAG
GTTACCGCCAGCCCGGTAGGCGGTAACGATGTTTCCTACCGTCAAAGTCTCTGGCAGTAG
CAAAAGGGTCAGATCTCAAtttttttttCAAACTAGAGTCAAATCTCGAATAGGTTTCAG
AAAAGGGTCTAAAACACGAAAATTTGCC
>MITE_800 MITE_T_10847|chr2A|78550958|78551302|AT|11|F570 _
GTTACTACCCACTATGAGGCCCCTCCCAATGCTCCACCTTGTACAGGTGCTAAGCCTTCC
ACGTAGGCAAAAAATCTGATGTGGCAGGTTATTTAAGAGGAGAGAGATAAGTGTGGTGAC
CCCAGGAAGAACCAATGCTAAGCGCGTGAACCTAGGCAAAACATTTAAAGGAAGGAAGCC
CACCAATACATGAAGAGCTTTAGTTGCTAAATCATTAAATGAAGCAAGCTTAGCAACCAT
AAGCTAAGCACCTATGCATTGGGAAGTATAGTTGCTAACCTATTTAATGTGCTTAGCACC
TTATCTAAGCACCCATGCATTGGCAGCAGTCTGAAGGTAGTAAC
>DTT_Taes_Icarus_BE585804-1 _
CTCCCTCCGTCCCAAAATACTTGTCATTGAAATGGATGTATCTAGATGTATTTTAGTTCT
AGATACATCCATTTTGATGACAAGTAATTCCGGACGGAGGGAG
>MITE_801 MITE_T_78289|chr3B|262424957|262425111|CT|27|F3351 _
ATACTACTCCCTCCGTTCCTAAATACTCCCTCCGTTCCACAATACATGCCTTTCATTTGT
CAAAATATAGATGTATCTAGACATGTTTTAGTATATAGGTACATCCATTTTTGGACAAAT
GGAAGTCAAGTATTTTGGAACGGAGGGAGTATAT
>MITE_802 MITE_T_5692|chr7B|399214014|399214398|TA|29|F343 _
CTCCCTCCATCCGGGTTTATTGGGCCTACTGACCAAAACACAGAGACCAAGGAAGAATAC
TATTGGTAGCCACCGATGAATTTTGAATGTAGCAACAGCTAACTAGATTAATTAGCAGTT
ATTCCAAAGCATCACAGTAGCCGGTTGCCTGCTCCGCTTTTGCATGCAACCAACCACACA
CACGTACAACACTAGGTAATTATTGCCTACAGCTGGTTGCATGCTACTTTTGTGCATGGA
GCGATTCAATGGAAGCAGCAGCCCAATCGTGCGCGAGTTTAGTGAAGGAGATCGAGGAAA
GCAAACACGTATATCTAGAGGGGCCTTAGAAAAACATACCATGGAAGAGTTGCTAAAGGG
CCTAATAAACCCGGACGGAAGGAG
>MITE_803 MITE_T_27284|chr2D|247787011|247787300|ATAC|24|F1082 _
TCCCTCCGTCCGGTGAAAAGTGTACATCTAGAAATTTTAGGACAAATTATGGAGTGGAGT
AAAAAATGCATTGGGAAGTTGCAAGCCACCATCTCTCTCCTCTTTAATTACCCAAACCCC
CAATGAGCTAAGTGCATGTAGAAATTAAGAAGACTATGTATAGAATGCTATTGGTCTTGA
TTACCGCGTGATGAGAGAAAATACTTTAAAGTCCATTGAGAAGATAGAAGTACACTCTTG
TGTGGACAAAATTTAAACCCAAACATACACTTTTCACCGGATGGAGGGA
>MITE_804 MITE_T_3163|chr6B|29328297|29328712|GC|148|F208 _
AAAATTTCGTGGTTTGACCCTTTTATGAAAGTTGGTCCAGATCTAACCGTAATTTGTAAA
AAAATCAGGATATGGCTCTTTTGCTACCGCAAGGGTCCATCGCGGTAGGGTGTAACAGCC
TACCGCCAGGTTCCCTGACGGTAGGAAACACCCTTACCGCCAAATAGGCTGACGGTAGCC
TTTACAACCCTACCGCCAAGGTGCCCGGCGGTAGGCAGAAGCACGCACTATGTTCCATAC
TTAAGAAAAAATTGCGGTAGGGCGTGCAACCCTACCGCGAGGGACCTTGACGGTAGGCTG
TTATACCCTACCGCAATAAACTCTGGCGGTAAGAAAAGAGTCAGATCCCGAATTTTTTTC
AAACTAGGGTCAGATCTGAACTAACTTTCAGAAAAGGGTCAAAACACGAAATTTA
>MITE_805 MITE_T_59727|chr6B|172366819|172367553|TTA|23|F2325 _
GAGCATCTCTAACAGCTGCGCTAAACAAGCGCCGTGCCGTAAATTTAGTCATTTTATCGC
GCGCAATCCGGCGTGTGGCTTCAGCGGGCGCGCAATAACCGCACGCCTGATATAAGGAGT
TGGGCGCGCGGTCGTTTTCGCTATCTCGCGCGGTGTATTTGGGGCGCCCGCTTCCGCGCG
CGGCACACTCGAGCGCTCGCGCCGCACTCTCTCCTCTCCGCCTCCTACGCCCAGCGCGCG
CCGGCGCCGGCGAACTGCACCCATGGACGCATGCGCCGGCACCCCGCTCACCCCATCCTA
TAGCCGCGACCCCTCCTCCTCTGCCGCCGCCGCCGCAAACCCTAGCGCGGGGGGCGTTGG
CCTCGCCTCCGCCGGAGCTCTGCCGACCATCGGCCTCGCGCGCGGCCTCTTCATGCCGCC
GCAGATGAACTTGTGGGCATGATTTTGAACTTGTGGGCATGAACTTTTATTCATCAACTT
GTTTGTGTGAAATTTTATATGTTATGTTCATTGCATTTTGAATGTTTCAAATTCATTTTG
TGTCCCAAATGCCATATATGCAATGCTCCGGCGAGTCGGGCGCGCTGCATTTTTTGCAAG
CTGCTGGAGCGGTGTGCGCGCGTATTTTAACGCGGCTGTTGGAGCCAGCGCTGGCGGCTG
CGCAAAACCAGCCGAACGGCGCGCGACAACTAGTTTTTAGCGCGCGGCGCGAAGCGCGAC
TGTTGGAGATGCTC
>MITE_806 MITE_T_6900|chr1A|419036042|419036417|GC|24|F401 _
TTCCTAAGAGCATCTCCAACAGCCGCCCAATGCGCGGCGCCCAAAAAACAGGTTTACAGC
GCGCAAGTAAATTTTTTTAGGGCGCTAGAAGACGTTTGCTCCAACAAGCGCTGCAAAATA
TGCTGCGCGCGTGAGTCCAACGGTCCCAATCAAGCGGTCCCATCTGCAGCAGCCCAGAGT
TTGCAGCGCGCGCGACCGGGCGCACTAAATATGCTGCGCGCGATGCCTTTTTGATGCGCG
CGCTGCATTAGTTATAGCGCGCGCGCGCTTTTTGTGCGGCTGCTGGAGATTCCAAACCGG
GTCCGCGCGCGCTAAAAGCAGTTTTTATACCGCGCGGCGCTCATATAGCGCTTCTGTTGG
AGATGCTCTTAGGGA
>MITE_807 MITE_T_81791|chr1A|303796459|303796595|AGT|18|F3529 _
GCTATACAGACGACAAAACACGGACGATTCATACACGACAGTGAAATTCAGCCGTGCATG
CATGTGTATAGTGGAGCGACAGCCGTCGGATTCTTAGTCGTCCTCACATCGTCTACGCAT
TTGTCGTTTGTAGAGC
>MITE_808 MITE_T_31008|chr3A|99512349|99512626|GGC|15|F1251 _
TCATTCGGTTTGGAGGAAATTTAAACGTAGGAATTTGAAGTAGTATAGGAATTTGATAGG
ATGTCACTTGTCACCCTAAGGAATTGACTTGTCTCGTTCCTACGCGTAAAATGAGCTTTG
ACTGGATGTGTAGTTTCCTCCAAAAGCATAGTAAATGAATAGTATTCCTACGAAATTCCT
TTACGCATTTCCTACAAACCGAATGCATATATAGGAAATTTTCCTCTCAAATCCTTGTTC
CCATGTTTTTCCTATAAAAATCTTCCAAACCGAATGA
>MITE_809 MITE_T_10810|chr2A|97836201|97836545|TAA|42|F566 _
GGCCCTGTTTGATTTCAAATAAGTCATCAACTTATAAGTCGAAAAGTGTAAAAAGTAACT
TATTTTGCCAAACGGACCCAACTTATAAGTCACGCTAACTTATAAGCCATAAGTTACTCC
ACCCCAACTTAAAACTTATAAGTCACCTCCTTTTGCATGGGTCCCACCATCTTTACATAA
AAAACAAGGTGGGAAGATGTGCTCAGATGATTTATAAGTCAGGTGACAATCAAACAAGCG
TGACTTATAAGTCAGGTGGCAATCAAATAGACGTGACTTATAAGTCACTGGTTTTAAGTT
ACCTGACTTACAAGTCAGATGACTTATTGGAACCAAACAGGCCC
>DTT_Ogla_SH_consensus-1 _
TACTACCTCCATATTTTAATGTATGACGCCGTTGACTTTTTGTCCAACGTTTGACCATTC
GTCTTATTCAAAAAATTTATGTAATTATCATTTATTTTATTGTGACTTGATTTATCATCA
AATGTTCTTTAAGCATGACATAAATATTTTTATATTTGCATAAAAATTTTGAATAAAACG
AATGGTCAAACGTTGGTTAAAAAGTCAACGGCGTCATACATTAAAATACGGAGGGAGTA
>MITE_810 MITE_T_2521|chr1D|46487890|46488314|AA|23|F166 _
TAGAACACCTGCACCCAGGCCCTCTCTATCTAGCCATCCATTCTTCGCATCGCGATTCGT
GCAAATCGATTTCTCTTTTTTGTTTCTCTTACATAAAACATGTTTTGAAGTTCAAACCTT
TGCAGCGTGGCAAAGCTTTCCATCTAGAATCTAGGATAAATCTTTCAGAATTTTTTGTCA
AACATAAATATACAAAAAATGTTTTCTTAGATGTGTTGCACAGATTTTAAAGCAATGTGA
GAGAAACAAAAAAGAGAAATCGATATGGAAAGTTAGTTGTGTTGCACATATCTTAAAGCA
ATATTGGTTTTTATGTGAGAGAAACAAAAAAGAGAAAATTTCATATGGAAAGTTAGTTGT
GTTGCACAGATCTTAAAGCAATATTGGACAACCAGGATACCAGGGTCGGGGTGCAGGTGT
TCTA
>MITE_811 MITE_T_32659|chr6B|175709653|175709927|TA|41|F1301 _
AAACTCTACTCCCTCCTTCCCACAATGTTAGGCGTGTTAGTCTTTAGCACGAAAATTAGC
GTACGTGGATTGTTATTTGACCCATCGTACAGGTAGTAGACAGGGAGGTGACCACGATTC
aaaaaaaaTGGTGGGAGGCATCCGATCTTCTTTCCAATTAATTAGGGATTGTTAGCTGTA
ATTGATTGAGAGAGGAAGGCATGTGCGCCTTAGATTATGGGATTGCATGCAGAAACTTAA
ACGCCTAAAATTTTGGGAAGGAGGGAGTACATTT
>MITE_812 MITE_T_125129|chr5B|360417710|360418330|TA|13|F5851 _
GATGTGACATAGTTATGTGGACAAAATCACTATTCTAACCCTTTCAACGAACTTTGTCAC
AAAATGAACTCGATGTGAAAGTATTTCATAATCTGACCCTTTTAGCAACGCCACAGCCCG
CGGCGTTGCTGCCCAACATAGAAACGCCGAGGTAGCTAGCGTTTCTGACCAAGAAGAAAC
GCCTAGGCAGCTAGCGTTGCGGACCAGGTAAGAAACGCCAAGGGCGCTGAGGTTGCTGCC
CATCATTGAAACGCCAAGGGACCATGGCGTTGCTACCCTATTTGGTCATAATTAATTAGC
CTTATTAGTTAAGTTGTTCATCCATATTTCACATGCACATGAAAAAGGGAAGCAACGCCA
TGGTCCCTTGGCGTTTCAATGATGGGCAGCAACGCCAGCGCTTTGGCGTTTCTTACCTGG
TCCGCAACGCTAGCTGCTTCGGCGTTTCTTCATGGTCAGAAACGCTAGCTACCTCGGCGT
TTCTATGTTGGGCAGAAACGCCGCGGGCTGTGGCGTTGCTAAAAAGGCCAGATCGTGAAA
TACTTTCACGTCGAGTTCATTTTGTGACAAAGTTTGTTGAAAGGGTCAGAATAGTAAAAA
AGCTCTAGTTATGTCACATC
>MITE_813 MITE_T_74403|chr6B|687020581|687020743|CCTTCTAA|16|F3055 _
CAGGGGCGGAGCCgggggggaggggggggggACGAGCAGGGGCCTGccccctcccccccc
AACGATCAACAATTTTAGTAAAAGCAACTAGTAATTATCAACGAGATTCGATCAATATAC
ATACTCGGCTCCCCCTATACTCGAATCCTGGCTCCGCCACTG
>MITE_814 MITE_T_58821|chr2B|527581359|527581559|CGTA|17|F2254 _
TCCAGTGGCGGAGCCAGAAAAATATTATTAGGGGGGCCGAGGGCTGTTATAACTGGCTGG
GAGGGCCAAATCACTAGAAAGTAGGTTTTTAGCAGCAAAATACACACTAATTGTGCACTG
TTCATTAGATGATTAGCAGCAAATATGAGATGTTAGGGGGGGCCAGGGCCCCTGCTGGTC
CCCCTGTCTCCGCCACTGGA
>MITE_815 MITE_T_21809|chr1A|27132966|27133272|CG|62|F890 _
GATTGAGATCCAATGCCTTGACAGAGCAAAGGCACCGGTGAACAGTGGCGTGCCTTGCTC
CCCATTTCTGTCCGTCGGATCGAGAATCGATGATCGGATGAACATGAACAGGGGGCACTG
CTGCAGGACCATCCACAGTACAATCTGCTACGGAGTTCTTTCACAGATCGGTGCTACAGG
ACCAGCTACAGTACGTAATCTACATTGCGTGATCTTGTCTATCCGTTTTCAATCCAACGG
CCAAGTCAGCAAGGCACCACACTGTTCACCAGTGCCTTGGCTCAGTCAAGGCACCAGATC
TCAGTC
>MITE_816 MITE_T_18263|chr1D|423260266|423260585|TAA|45|F754 _
GAGCATCTCCAACAGACGCCTAAAAACTGCTCCGCACGCTAAAACTCAGGTTTTTTGGGC
GCCGGACAGCTCCAACAGAAGCTGTAAAAAATAGTGCACACGCAAAAAGGTTTATGCACG
CGCTAAAAAGCGCCATCGCATGCTGCAAATTTGGGGCGCCGGAGTGCGCGCGCTTTCATA
ATTTACACTGCGTATTTTTTTGGGCGCACGTTTTTAGGCATCTGGTAAACCAATGTTGGG
TTCGGTGCGCTAAAAGTGCTACAGCGGCGCGCTAAAACTATTTTAGCGCGGAATTTTTAT
GCACCTGTTGGAGATGCTC
>MITE_817 MITE_T_75738|chr4A|714331464|714331625|TA|45|F3152 _
GAACTCATCTAGATGAGATATAATTTGGTCTCATTCACTTTGAAAACAAGAACAGATAAA
ACTCACGTCAGCACACACGTATCTACACGCATCTTATAGCATCACATCCAATGGCTATAA
AAGGTGAATGAGACCAAATTATATCTCATCTAGATGAGTTC
>MITE_818 MITE_T_57895|chr3B|409906997|409907203|GA|18|F2222 _
TATAGGCCCTGTTTGGATACTCTAACACAATTAGAGTTAGAGTTATTTTCTAACCCACTC
TAACCCAAATAAGCACCTCTTCACCGGGATAGTTGGGTTAGATGGAACTAACCCATTCTA
ACCCTCCCTGTTTGGATACTTTTGGGTTATTTGAGCTCCCAACTAACCCAAACTAGCTCT
AACCCCATGATCCAAACAGGGCCATA
>MITE_819 MITE_T_118276|chr2B|493985560|493985642|TA|88|F5417 _
CTCCCTCTGTTCCTAAATATATGACGTTTTGGCCACATTCAAATGAACTGCCAAAACGTC
ATATATTTAGGAACAGAGGGAG
>MITE_820 MITE_T_80455|chr7D|353937731|353937878|TA|23|F3431 _
CTTAAGGCCTGTTCGGTATCTTGCCAGTTTCAAAACTCCGCTCCGTGCTAGGAGCTGGTT
CTGAGCCACTCCGTAGGATTACACTGCCGCTCCCTCCGCTCCGGGAGTCGCAGCCGTGGA
GCGGAGTGGATCCGAACAGGGCTTTAG
>MITE_821 MITE_T_80509|chr1B|22647756|22648481|AT|14|F3436 _
GGCCTTGTTTGCATCCTAGATTTAGAGTTAGTTTGGGTTAGTTTGGACTCAACTAACCCA
AAAGTATCCAAACATGAGGGTTAGTTTGGGTTAGATGCATCTAACCCATTCAAAAAAACT
GACCCACACAAGAGGTGCTTATTTGGGTTAGTTCTCCTTGAAATCATTAAAAATCAtttt
ttttCTCCCGTTGTTCCCGCAGTAGATCCCTCCCCACTTTCTCGAAGCTTCTAGTCCTCT
CCCTCCTTCCCTCTCACACCGCCCGTGAAGGCGCCTCGCCGTATCCGCGCTCCCGTCCGC
CGCCGATAAGCAGCCCCGCCCTATCCTCCCGTTCCAACCCCCTCGTCTCTCCGTGGCCCG
TCCGCCCGCCGGTAAGCAGTCGCGGCTCCTTGCGCAGCCCGCCCCCGTCGGCCTCAGCCA
GCGCGGTTCCTTGCTTAGGGACGGCGGATTTGGTCGGCGGGCTGCGTGATAAACCAGCGC
GGCTCCTTGCCCGGCGCGTCCCTATCTGCAGCCAGCGCGGCTCCTTGCCGGGCACGTCCC
CGTCTGCGGTCAGCGCAACTCTCGGTCAGGGCTCGACCAAAGTAGCCAAATAATTGAGAA
AGAGCATGTATTGTCAATCTAACCATGTCCTCCAAACACCTCTTTGGTTAGAGTTAGTTC
AGGGTTAGTTCAGGATTAGAATCTAATTCTAACCTCTAACCGAGTTAGAGTATCCAAACA
GGGCC
>MITE_822 MITE_T_5351|chr6D|317592482|317592869|TTAC|18|F323 _
CATCCATATGTTACTACCAACTATGAACGTAGTAACATAGAATAGTACTCCCTCCTTCCC
GGTTTATAGGGCTTATCTCAAAAATTTTGGTTTCCCGTTTTGTAAGTCTCAATTTGGTTG
TTCCCCATCACATGCTCTGATTTCAAGGTGCATTATTTCATTGCATGCAAGGATTATGAG
AAACTTGACCAATGCATGTACTTCATGCATGCATGCATGCATTGCAATTAATGCATTGGT
AAACACAATTCTTTGAGGAAAATGAGCGCATTAATTGAGTGCTTTTACAAACCACGAAAA
TTATTCCACCATTCATTATCTACCTTGGTTGGTGAGATTTTTGAATTCAGCCCTATAAAC
CGGAAAGGAGGTATTAACATATGCATG
>MITE_823 MITE_T_733|chr1D|416524217|416524673|TTA|17|F64 _
GGGCCCGTTCGCTTCACAGGGTATCTACACATTCCTAAGGAATTGTGAGTTCCACAGTTT
CTCTTTCCTTTGCTGCTTTCGTTTCAAAGGAATCTACTACAGTAGACCAGAGGAAATGAT
TCGTAACAGTGTGGATTCCATAGGAATCAACACATCTACTCTGACCACTTTTTGGGCGGA
AGCCCGAGGCTGCCCTCCTGATGAGCTGAGTAAAATATACCGCCACAGGGTGGAGGTGTG
AGAAAAGAATGACTATATGCGAATAAAAATTCTCATAGCTACTCCTGCTGCGTGATTAGT
ACTATACCACCTCTGGTAGCCCATCCGATATTTTGAACGCACAGCCATTGTTTCTTTCCT
CTATTTCAGTTCCTCCGTATTGTACTTACAAGGAATCCCCGTTCCTATACTTTTTTACTC
TCCTATGATTTATAATGCTTTGAAGCGAACGGGGCC
>MITE_824 MITE_T_4126|chr4A|41649180|41649582|TA|43|F258 _
GTACTCCCTCTGTCCAGGTGCATAAGGCACCTAAGAGAATTTAGGATTTTCAAGTATATT
AGTCGCCCTTCATTAGTTAGCACTAATGACTCGTATGCCTACCCCAATGCACTTAGCGTT
TTCAGCTTCACATTTATCTCCCTTCCATATGCAAACCAATCAGCCGCCTCTACCATTTAC
TTTTTCTTTGCATGCATGCCCGCCTCTACCATTTACTTTTTCTTTGCATGCATGCAAGCC
TCTACCATTTGACTTAGCCTATGCATGGTCAGTCCTACCATCATTACACTTAATGCGGGA
TTAACTAGAGGGAGAGAAAAACGTGATGAGCGTCCAATCAACATATGCCTAGTTCATGGT
GCCATTTCTTAGGTGCCCTATGCACCTGGACGGAGGGAGTAC
>MITE_825 MITE_T_82295|chr2B|602191838|602192560|CG|17|F3563 _
GAGGGAGTAGCTAACAGTGGATCAAGGAGTACTAACCAAGgcctctgcctcctcctcctc
atctcctcctccAAGAAAGAAAGTTAGGGTTCGTACTTCTCGTCGGCGCCGGCGCAGGTC
CGCCTCGTCTCGGTGGCCCTAGGGCCATGGAGGCGCAGTGGATCCTGCCAAGGGCCGGCG
GGAGGGCTTCGTTTTTAGTCGTTTTTTCAATCTTGTTAGGGTTTGTGTCCTACTCAGAAA
GGCAAGACGGCGGCAGCTCCCTGAAAATGGAATAAAGGTCTCCCCGCCCAGCCTCCATTC
CGGCGGTGCGTCTTGCATCGTTGGTGGGTGTGTGGAGGTGTGTCTCCGGCAGATCTATCT
TTGGTGGATTTGCTCGGATCACGTCGTTGTTCGTCTACGTTCGTGTGTCTTCGGTTTGGA
TCCTTCCGATCTACGTTATTTTTCATCGGCGGCGGTTGCTGTTCTGGGGTGCTGGTCCTA
TGGGGTCTTAGCACGACGACTTCCCGATTGTCTACTACAACAAGTTGTGCCCGGCTCCGG
CGATGGAGGGGCGATGACGGCGGCGCGCCTTCGGCTCGCTTCGGTGCTTGTAGTCGTCGC
TAGGTGGTCTACGAATTTGAATGTAATTTTTATTTCTGGTATTTGTTGTACTGCCATGAT
TGAAGATGAATAGATTGGAAGTTTTTTCGaaaaaaaaaGAAGTACTTGTTTAGTACTCCC
TC
>DTT_Taes_Icarus_BE517313-1 _
ATACTCCCTCCGTCCGGGAAAGCTTGTCCCTCAAATGGATGTATCTAGCACTAACTTGGT
GCTAGATACATCCATTTGAGGGACAAGCTTTTTCGGACGGAGGGAGTAT
>MITE_826 MITE_T_63063|chr4B|488145108|488145288|ACATAG|14|F2524 _
GCAGTGGCGGAGCTACATGGGGGCCAACCTGGGCCATGGCCCCCCCAAGCTCACAAGAAA
ACATGTAGATACTCCTTTGTGTTAGGCATATTTTCCATCAAAAATCAGCTAATATAGTTA
AGTTTgccccccctctagcccatggcccccccATAATTTTGGCTCAAGCTCCGCCACTGC
>MITE_827 MITE_T_8105|chr5D|53995714|53996080|TA|18|F461 _
AGGCCCTCCACTATGTGTTCGGTGCCAGAAATTTAAAAAGTTTGCCACATACACTTCGAT
GCCAAATGTAAAAAGTTTAGCACCGACACCACAACGTGAAGGATTTGGCACCCATCCACC
TCTGGCCCACCTACATATAAACTAGTAATATATCAGCTCAAAGCAGTGTCTCGCCGGTGG
TGCCTCGCATGCAAAAGTACAGTGGCTGCTTAGTTTATTGCCTCAACGAAATGTGGCGTC
GGAGCAAGTAGAGGAATCGATGGCCTGAAATTTTTATTTGGCATCGGCTGGGCTATGTAG
GGCACCGATGCCAAATGTTCAAAAAGTGAATTTGGCATCGGTTTTGGCCTACATAGTGGA
GGGCCT
>MITE_828 MITE_T_75987|chr4B|247484895|247485055|CACCCATT|15|F3170 _
CAGGGGCGGAGCCAGGCTGGCAGCGCGCCCCGGGCCGCCTTCAAGCAATACCCCTGGATT
TGGGCCTCACGTCTCTAGTAACACACTATAGAGTCACCAAAGGAGTTGGGCCTCACGCCC
CAGGCCCTGGCCCTAGGGGCCTGGACTGTCTCCGCCCCTG
>MITE_829 MITE_T_11839|chr4B|453443687|453444024|TTA|43|F602 _
GAGCATATCCAATAGCTTGTCTATATGGATGTCTATACTCGTTTTTCACGACGTGAGCCC
AAAACAGGCGTCCAACAGCTTGTCTATATGGTCGTCCAAATATACACATCCTCTATATCG
ACCTCGACAATGTCCACGCCTGGACAATGTGAAGGCGTTGTCTAAACTCAGTTGCAGTCA
TGAGTTCTTCCTCTCCCCAGCGACGGCCCACCTGTCATGGTCCCTGTATATAGACATTCT
AATGCAAAACTGAACGTGTATATGCGGGAAAAAATTTAGACCATTGTCTATATGATTATA
TAGACATTCAAATATACACATGCTATTGGAGATGCTC
>MITE_830 MITE_T_7557|chr7A|10224777|10225146|AC|24|F430 _
TTTGGCACATGGGAGCATATGCTCCTGCTATTGGaaaaacatttcaaaatatcaaaaaat
tccaaacaaaaaaTTGGCGTGTATATCTCGATATTCTATGCGGGCACACCAAGTTTTACG
GAAAACCAACATTTTTTGTGGTTTGTGTAAAAAAGACCCAAAAAATGTCTAGTGAAAACC
CCTTTTTAACACCAAATTTTATCGTTTTCACACGCAACACAAAAATTATCCATTTTTCGT
GAAACGACTTTGTGAGTATCCAGAATGTCGCGATGTAGGACCAAAACATTTTGCCAAAAT
TTTGTGACATTTCAAAATACGTTTAAAACACATTGTAAAAAAGATGAGTATATGCTCCTC
GGTGCCAAA
>MITE_831 MITE_T_122128|chr6D|179391293|179391999|GC|10|F5670 _
GTGACATTTCCCCGAAGGGAGAGACACAGGAACGAAGAAGGACAGAAGCCGGTGTAACAC
CCCGGACGTGACTTTCCATATTTGTACTCCAACTCTTGCCATTTTCGGCTATGTGTTATG
ATATTCCCTCCGTGGTTTTTGTCTTCCGTTTTGCATTTTGTTCATGTCATGCATTTCATA
TCATGTCATCATGTGCATCTCATTTGCATACGTGTTCGTCTCATGCATCCGAGCATTTTC
CCCGTTGTCCGTTTTGCAATCCGACACTCCCACATGCACCGACGCACCCCTCTTGTCTCT
TTTCATGAGCGGGTGTCAAACGTTCTCGGAATGGACCGAGATTTGCCAAGTGGCCTTGGT
ACACCACCGGTAGACCACCTGTCAAGTTTCGTTCCATTTGGAGGCCGTTTGATGCTCCAA
CGGTTAACCGGGTAACCGCAAAGGCCTCTTGTGTGTTGCAGCCCAACACCCCTCCAAAAC
AGCCCAATAACCCATCTAAGCCCCCTCCATGCTCTCCGCCGTTCGATTACGATCGTGTGG
GCGAAAACCGCACTCCATTTGGACACTCCTACCTCCTCCTACCTATAAATATGTGATCCC
CTCCAAAAATCTCGCAGTCCAAACCCTAGCCACCGCTCCCCTCGCGCCGCCGGACACGCC
CGTCCCGAGCCGGACGAAATCGCCTCTGCCTCCGCACCAATGTCAC
>MITE_832 MITE_T_31782|chr1D|33264709|33264985|TTA|16|F1270 _
GGGCATCTCCAATGCGAGGTGCTTAGTCTGGGCGCTAGGATCTTAATCCTGGTTGATTAG
CGGTTGCCGTGTTAAATCCCGGCGTCACCCTAGGTATCGGCGCAAAACCATGCACCAGGC
GCTTGGCCTATTTTCTCCCTACACTAAGCGCTTGTGCTGTTTAGTTGATTAGCGTCTTGC
GTTGGAAGCTGAGGCGCGCTTAGGTGCttttatttttttatatattatttttttCTTCGT
AAGCGCCTATCTAATCGGCTAGCATTGTAAATGCCC
>MITE_833 MITE_T_62570|chr6D|126435119|126435300|TT|24|F2500 _
CAGCTGCATGGTTTTCGAGTCGCACGACTAGTCGTCGACTAGTCGATGAGTCGCAAAAAA
ATGTCGACTCAACTTAGTGTCGACTCATGACTCGAGTCGCGACTAGTCGCAACTGCAGGC
TCGACTTTTTCCGAGTCGCTACCCCAGAACGACTCATCGACTCGAAAACCATGTTCAGCT
G
>MITE_834 MITE_T_6074|chr2A|762744222|762744603|TAT|11|F365 _
GTGTTAGAATTGTGTCGAATATTGTGTACAAGTTAGGTTACAGTTGGACTATGAGTTGTA
TTGTGTTTAGATAGGATATGGAGTCGTGTCCTAATAGGACACTTGTATCCTAGGCCTCTC
ATATATAGCGGGGGTAGACACACGATGTAACCTATGCCAACATAATAGCACCGGAACGCA
GGGGAAGCCGGCGGCATGTGCTGGTGTCCAGGGCGACCGGGTGCAGTATATAACGGTGTC
ATGGGGAGGAGCGCCCATAGTCAGGCCCCGGGGATGTAGCCATATCGGTGAACCTCGTTA
ACAAATCTCGGTGTCGTGCTCGTGTGATTGCTTGGTCCTCAGATGATCAACGGTATGGCT
CGGATTTATAAATTCTAACAC
>MITE_835 MITE_T_122774|chr3D|49639391|49639447|TA|20|F5751 _
CTCCCTCCGTTCCAAATTACTCGTCGTGGTTTTAGTTCAAATTTGAACGGAGGGAG
>MITE_836 MITE_T_7253|chr7B|603507289|603507663|GA|16|F413 _
TATTAAGGCCTCCTTTTAGGGCCTCTTTGGATTGAAGGATTTTCATAGGAATATTGGAGG
ATTCCAATCCATTGGATTTTTTCCTAAAGAAGCCCTTTGGATCAAAGGAACCACACCTCC
AAAATTCCTATGGATGCATTCCTACACCTCAATCCTATAGGAATTTCAACATCCACTATA
ACCTCTTTTTTACACTGATTCGCGTAGGATCGAGGCACTTTTCCTGTGTTTTTCTTGTGT
TCCATCCAAATGACCATTCTTGTAGTTTTCCTCTATTTTTTAATCCTCTGTTTTGCACCT
ACAATCCCGTCAAATTCCTGTGTTTTTTGAATTCCTTTGTTTTCTAATCCTGTGATCCAA
AGAAGCCCTTAATA
>MITE_837 MITE_T_123093|chr2A|290620259|290620954|TA|13|F5769 _
AGGATGGCAATTTTACCCATGGACATGGATATCCATGGATATCCGACCTGAATGGATAGG
GTTTGGATATGGTCTTGTGTCCATGGGTGGCGCACAAACCCGACCCGATTGTTTGTGGGT
AGGGCATGGATATAATCTTGTACCCGTGGGTATAACCAAACCCGACCCGATGGTATGACT
TAATGAGCAAAATTCTACTATCCCTACCCCACAATCACATGTCCCACTGTAATTTTACAC
ATTGCTATCTAAAAGATGCAAAAGAAATTACACAATCCCCATCGTAAGTTTTATTAGTTG
GCATTCAATCCCCTCCGTAGAATACTCCAACGCCCCTTCCCTTATTTTTATCTTGTTGTT
AAATGACTCGTCATTCTAATCTATTAGAAAAAAATACTAAATGAAGTTAAAATGTTAGTG
AATGTTGATTTATCATAAGTTAATGTATACCATAAGTGATGCCTAGCCTACCACAATGTG
AATAATGGAAGATGTTAACATTGTGTTATGTATTTTTTATATGTCTCGAGAGGACCCAAC
GGAAATCCAGTGGGTATGGATATCCATTGGGTTTCGACATGGACACAATTTTTCACACGT
GGATTTTTTCATGGGTGGGCAAAAACTGTCTTCATGGATATGGATATGGATTTAATATTG
TTCAACCCGATCCAAACCCGACCCATTGCCATCCT
>MITE_838 MITE_T_86041|chr3A|10212757|10212885|GC|15|F3699 _
TCTACGTACGATTCTTTTTTATCGGACGCTGGTACGACCAGACAACAGATGCTATGGCCC
AGAAACTGGTAATCTATGATTTGTCTCTAATCGTACCGAGTGTTGGACGGAAATTCATCG
TACGTATA
>MITE_839 MITE_T_127135|chr1A|381903111|381903663|CAAAGAAA|13|F5939 _
TAAGGATGGCAATGGGTAGGGTATGGGCAGGGTAGAGCAATATCATACCCATACCCGTAT
AGTCAGTGGGTACAAAATTCTACCCATACCCGTACCCATGGGTATGAAACTTTACCCATA
CCATACCCGACGGGTACCCATACCCGTTGGGTACCCATCGGGTAGAACAAATAACACACG
AGTTGTTCACATTTTTACACTCATTGATAGGTTCACAAGCGGGCAGGGTATGGGTATACC
CGCGGGCACATTTGACATAAAGAAATTATTTTAGCTCAATAACAGGTAGATGAGTACAAC
ATAGTCATAAGTCAATAGGAGTAGAAAAGTCACATGAAAAATTAATGATTAATTGACGCA
AACTTAACATTAGTTCACAAGCGGGCAGGGTATGGGTATACCCGCGGGTACAAGATTATA
CTCATACCCTACCCATGACTTAACGTGTAGGGTATGGGTACAACCCATGGGTATAAAAGT
GTGCCCATACCCTGCCCATACGGGTCTGGTACCCGCGGGTACCCATACCTATGGGTAAAA
TTGCCATCCTTA
>MITE_840 MITE_T_126298|chr4A|535829940|535830720|TA|42|F5895 _
TTCGTCACCCTGGGTAAGGAATAGTTATTCTTCATCCCCCTCTATTTTACCATCAATGCA
TCGTAATTTTACGTTTCGTAAGTTTTGTCTTATTTCCGTCACAAAAGAGAACCGTAAGAA
AATATATAATCGCTGTAAAAAATATTTTATGTTATGTAAAATTACAAATATAAAAACATA
GTCTAAAATGCACATAAACTACAAAATTTCTTGTCTTATGACCTATATTTTTATTTTCTT
ATGTCAAATTTTATGTAGTGAATCAATACAAATGTAACTATTTGAATTCGAAATGTAATT
TAATTATAAAATGATCGTAAGATTATCTCGGATGAATAATAACTTATTCTGCACCATGGG
TGATGAATAGTAACtatatatatatatatatatatatatatatatatatatatataGGTC
GCGCTATTCGTTACCCTGGATGAGAAATAGTTATTCTTCACCCCCTCTCTATTTTGACAT
CAATGCACCGTATTTTTACGTTTCGTAAATTTTGTCTTATTTCATACAtaaaaagagaac
taaaaaaatatgtactcaccgtaaaaaaaTATATTACGTAAAATTACGAATGTAAAAATA
TAGTGTAAAACATACATAAAATGTATTTTTTCTAGTCTTATAACCAATTTTTTGTACCAA
ATTTTACATATTGAATCAATATGCATGTAACAATTTATATTCTAAACGTAATTTATTTGA
GAAGCGATCGTAAGATTACCTCGGGTGAAGAATAAATTATTCTGCACCCTGTGTGATGAA
>MITE_841 MITE_T_74399|chr3B|592303612|592304341|AT|15|F3054 _
CTTGTTCCGATTTTGTTTCGCTTCTTAGGCGGCGTTCAAACCAGAGGAGAGCAAAATAAA
GGAATGGGAAAACGTACATGAAGTGAAGTTGTCTGTACAGTGCAAACCATAGGTCTTCAA
ATCAGAGGAATAAAAAAATGATGTGTGTTCGGGTTACAGGAAACTTGCTAGCCGTATCAA
ATCTGTCCTGATAAGAAAATTTTAACACCATTCTGAGATTTCTGAACGAGAAACCAAGAT
GTATCAAGTGGATTGCCTATTTCTTGCAAGATCTCCTCACTTCCACCAAATTTCAGATCT
TGCAACCCTTGTGTCCATGGgaggggaggtggagcccgaggggcacagggagggagagga
ggaggaggaggaggacggggtggaggaggagggaCTCAGATCCGCCGGTTGGGCGTGCTG
CACCGCTGGCCGTCCATGTTGATTTTGTGTGAAGCGCGGGAGACAGGGTGTGGGCAGGGG
CGGGAGAGCGACAGAGCGAGGGAAGGAGATTTTCACCAGGCGTTTCCTTTAGTTGGAGTA
GATTTTATTTTCCCCGTGAAAAGTACAGGTCTGTGACGCTTTCCTGTGGAACAGAGGAAG
CCGATTCCTGAGGAGCGAACACGCTTACAGGAATTTATTCCTGTGGCAATTTGGCCTGCA
AAATTTCTGCGAAATTCCCATGCACCGAATGCAGCCTTAATTCCTTGCCATCCATCTAAT
CAGAACAAG
>MITE_842 MITE_T_59144|chr2B|280479760|280479957|TCA|23|F2285 _
TATATCCATTGTTTTTAAGGCGTCCCGCCTTGGACGCTTAGGCGACGCTTAGGCGATAAG
GCGCCCCCCCAGCGCCTTACAAATATGCCCGCCTTAGGCGCTTAGGCGTCCGCCTTAGGC
GCTTAGGCGTCGCCTAGGCGATAAGGCGCCCCCCCAGCGCCTTAGGTCGCCTTACCGCCT
TAAAAACTATGCATATA
>MITE_843 MITE_T_77797|chr6D|469816396|469816552|TG|26|F3321 _
AATCATAGTTTTAAATAGCCGGCTATAGTTTCGCTATAGCCTTTTCAGTAGGGTGCCGCT
AAATGGCCGCCTTCACAAATAGCCCGCTTTAGCCCGCTATAGCTGATTTGGAGGCCCGCC
ACTATTTTTCATAGCCCGCTATTTAAAACATTGATT
>MITE_844 MITE_T_50629|chr3A|308789505|308789742|GC|17|F1977 _
TTAGGGGCTGTTTGGATCATTGCCCAAGGTGCCCTGCCAAAATATTGGTAGTTGACCAGC
TCTAGGTATCCATTTGGTTGCAAGCCAAATAATTGGCACGCCCACACCTCCACAAGATCT
CTAGTTCAATTCTCAGCCAATATTTTGGCAAGGCATGGGCGGCCGATTCCTGCGCCAATA
TTTTGGCAAGCCAACGATTGGCAAGGCTGGCGCTGGCTCAAACCAAACAGACCCTTA
>MITE_845 MITE_T_2596|chr2B|665444281|665444705|ACGT|70|F168 _
ACGGAGAATGGCGTTTTGGAGGCCGAGCTCCATGGAGGCCTTTATTTCTGaaaaattcaa
attcaaatttttatgtttcaaaaaaatttgaaaaaaaTATGTGTGTATGTAAGGATGTAA
TCCACATGTGTGTAAAATTTCATGATGAAATACGTTGAAATGCAACCTGTACAAAAAAGA
CAAATTCATAGTCTGGAAGGATGAATAGTATCATGTGTTAACCAGCTCCAGATTTGTCTT
TTTTGCACAACCCTCATTTCAACGTGTTTTGCCCTGAAAATCTGAACACATGTGTGTTAT
GCCTTCATGTATATCTGTACTTTTTTCaaaaaaaaattaaatgtaaaaaTATGAATTTTG
ATGAAATTTGAATTTTGAATCTGAAGGCCTCCAATGAGCTCGGTCACCGAAGGCAATTTC
CGGT
>MITE_846 MITE_T_93767|chr2D|215846386|215846504|CA|20|F4057 _
TACTCCCTCCGTCCGAAAAAGCTTGTCCCAAGCTTGACCCTCAAATGGATGTATCTAGTA
CTAACTTGGTGCTAGATACATCCATTTGAGGGACAAGTTTTTTCGGATGGAGGGAGTA
>DTT_Hvul_Thalos_AY643844-1 _
TACTCCTTCCGTTTCTAAGTATTAGTTTTTTAAAATTTTACTAGAAGACTATATACAAAG
CGAAATAAATGAATCTATAATTTAAACTATGTCTATATACATTCTTATATAGCCCTTAAT
GAAAACCTCTAAAAGACTTATATTTAGGAACGGAGGGAGTA
>MITE_847 MITE_T_48|chr5A|582917205|582917689|CT|136|F7 _
TGTGGACAATTTTCGTGTTTTGACCCTTTTTCGTAAGTTGATCTAGATCTGACCCTAATT
TGCAAAATTTTCAAGATTTGACCCTTTTCCTATCGTCGGTGTCCTTGGCGGTAGGGTATA
ACAGCCTACCGCCCAGCTCAAAAAAATAATAACAGCCTATCGCTAAGGTTTCTGGCGGTA
GGGTTGCATGCCCTACTGCAAATTTTTCCTAAATATCAGATACAGTGTGTATTCATACCT
ACCGTCGAACACCTTGACGGTAGGGTTATATAGGCTACCGCCATCGTGTTTGGCGGTAGG
GGTCCGTGCTGCTGATGTAGATAAGTTTTCTACCGCCAAAGATCTTGACGGTAGGCTGTT
ATACCCTACCGCCAAGGACTGGATCTGACGGTAGGAAAAGGGTCAAATTCTAAAATTTTT
ACAAACTAGGGTCAAATCTGAAACAACTATCAGAAAAGGATCAAAACACAAAAATTGTCC
GACA
>MITE_848 MITE_T_58925|chr2B|710936823|710937023|CTGC|25|F2264 _
TTGCAACTCATGGTTTTTGAGTCGCGACTCATGCGAGTCACTCTGGGACAGCGACTCGGA
AGAAGTCGAGGTTGCGTTGTGACTAGTCGTGACTCAGGGTTGCGAGTCGACACTAAGCTA
AGTCGACCATATTTTTGCGACTCATAGACTAGTCGTCGACTAGTTATGACTAGTCGAGCG
ACTCAAAATCCATGTTGCAA
>MITE_849 MITE_T_50337|chr5A|513715135|513715373|TAAA|18|F1967 _
TAAGGGGCTGTTTGGATGGGCGCCGATGGTTGCCTGACCAAAACTTTGGCGTTGACCAGA
GTGCAGGCAATCGTTTGGATGGGCTCCAATTATTTGGCCCGCCCGGTGCCCAGCAGCCTT
TCACGTTCGGTTTGCGACCAATTTATTGGTGAGGTGAGGGCAGCCGATTCCACTGCCAAA
ATATTGGCGTGCCCTCAGTTGGCAGGGCGAACAAGGGCTAAATCCAAACAGCCCCTAA
>DTT_Taes_Athos_BJ319864-1 _
CGCCCTCTGTCCCATAATGTAAGACATACACTGATATCCAGAAACGTCTTACATTATGAG
ACGGAGGGAG
>MITE_850 MITE_T_60971|chr6B|408843451|408843639|GCTGGTGG|22|F2391 _
CAAGGTTGTCAGAATCGCGATTTTGAATCGGATCGGAGCTTCAATGGTAGGATCGCAAAT
CGTAAAATCTTCACTATCAGGATCGTAGAAACGTAGATTCTATGAACTAAAATGGTAGAA
TCATAGGGGTTAGTTTGGATCGTAAAGTCATAGAATCGTATAATAGAATCGCGATTCTGA
CAACCTTG
>MITE_851 MITE_T_22159|chr6B|40891536|40891841|TAGTG|10|F903 _
GTAGTACTCCCTCTATTTTATTTACTCCGCATATTAGCTTTGGTCAAGGTCAACCTTTGT
AAACTTTCACAAAGTTTTTAGAAAAAAATATTAACACATACAAGAACAAATCAATCACAT
TAGATTCATTGTTCAATACACTTTCACATCGTATAGATTTGCTATTGTAAATGTTCATAC
TTTTTTCTATAAAGTTGGTTAAAGTTTATGAAGTTTGACTTCAGTCAAACCTAATATGCA
GAGTAAATAAAAACGGAGGGAGTACTAGTTGTATAGTACGAACTTGGTACTAGTAGGAGT
ACTAC
>MITE_852 MITE_T_87487|chr5B|641040972|641041099|TT|128|F3754 _
TATACTACTCCCTCCGTTCGGAAATACTTGTCGAAGGAATGAATGTATCTAGACATATTT
TAGTTCTAGATACATCCATTTTTATTCATTTCCGCGACAAGTAATTCCGGACGGAGGGAG
TAGTATA
>MITE_853 MITE_T_128023|chr1B|48775007|48775512|AT|38|F5998 _
GGTTCGCTTGGTCGATGCCAAGCTTTTAAATAGCGTCCGCTACCTCCGCTATTGCGGCCG
CAATAGCGGTAGCATCACCCGACCACTATTAGTTTAAGGTTGCGTTAGAAAATAGCGTGT
TGTCGTGATGCGGGCGCAATATCACTTGTTAGACCGCTATATCATCCGCTATCCGCAATA
TCGCCCGCTATATAAGTCCTTATTGTTCTGTTGTGTAATCTATTTTGGTAAATGTGTCTT
GCTTGCATGGATGCACGACCAAATATTGTTCAATTATAGTTTATATTCTTATATAAATGA
TGATTTCTCAAATTAAGTGTCATATTTTTGTCAATGGCCTAGAAATATACACAACAATCT
CAAATTTATGAGTGTTTTTTAAAAATTGGCTATGTGGACATAGCGCCCGCAATATCGCCC
GCTATTCGCATTCCGCTATGTGGACCCTAATCCGCAATCAGTCCGCTATCCGCTATTTAA
AAGCTTGTCTCGATGCAACCGGACC
>MITE_854 MITE_T_78336|chr3A|469077434|469077587|TA|27|F3356 _
CTCCCTCCGTCCGAAAATACTTGTCATCAAAATGGATAAAAAAGGATGTATCTAGAACTA
AAATACATCTAGATACATCCCCTTTTATTCATTTTGATGACAAGTATTTCCGGACGGAGG
GAGTATAAGACAAGAATTTTGGGACGGAGGGAG
>MITE_855 MITE_T_1266|chr1B|427383682|427384449|GC|10|F99 _
AAACTTCGCCGGTGCATCCAAACCCCGTGTCGGGGATATACCCCGCGGTGTAAACCGGCA
GAAAGTTAACCCGGCCGGACTTGGCGGTTTATTTGAGACCCCGCTGACACTTGGCGGTTC
ACCGGCGACCCGTTTGGACCTGGCGGTTCACGACTCATTGGTAATCCGGCAGGCGGGTGC
GAGGAGCGACAAGACCTGGTGGCCCAACAGGAGGTTCATGAAGGCCGGTTCATACTATGG
TGGGCCGGTTTAAGAGGAAAGGCATAAGGAATATTTGTCTTACAAGGAGTTAAGACCTGG
ACTTGTATCCGGTTTGTATTAGAGATAGACTAGTCCTAATCCTAATAGGACTCCACATGT
AACCCGCCCCTTCAACATATATAAGGAGGGGCAGGGCTCCCCAAAGAGGGGGAAGTGACA
AGCTACAAGCAAGAAGAAACAATCTTAGGGCTAGACACAAAGAGGAGAGCCGGTTTACGG
CGACTCCCTCGTGATGATAATGAGACCTAGCCTCAAACAGCATGTAGGGTTTTTACCGGA
TGATGTTTCCCGGGGCCCGAAGCTGTCTAAATCCCTGTCTTGTGTTGCGTCTCTCGATTC
CGCTCAACCCCTCTCAAGCTAACACATAGATGCGTTGGCCTCGCGACTAAGTCCTGACAC
TAAGGACATCTGACGTAACAATTCCACGACAGTTGGCGCCCACCGTGGGGCTCGCGCACG
GTGGTGTTGAGTTCTTGGAGGGATCTTATCTAGGGTTTGAGAAGTTT
>MITE_856 MITE_T_6782|chr1A|182127292|182127668|AA|23|F390 _
TAGAACACCTGCACCCAGGCCTTTCCCATCTAGCCATCCATTCTGCGCTTCACGATTCGT
GCAAACACATTTCTCTTTTTTGTTTCACTCGCATAAAACATGTTTTGAAGTTCAAACCTT
TGCAGCGTGGCAAAGCATTCTATCTAGAATCTAGGATAAATCTTTCAGATTTTTTGGTCA
AAAATAAAATCTGAAAGATTTATCCTAGATTCTAGATAGAAAGCTTTGCCACGCTGCAAA
GGTTTGAACTTCAAAACATGTTTTATGCGAGAGAAACAAAAAATAGAAAATTTCAGATAA
AAAGTTAGTTGTGTTGCACAGATCTTAAAGCAATATTGGAAAGCTAGGATAGCAAGGCCC
GGGTGCAGATGTTCTA
>MITE_857 MITE_T_55347|chr5B|505836409|505836622|TG|217|F2192 _
GCATTTAAGGCCCAGTTCTTTTGCAGGATTCTCCCAGAATCTGCCCCTCTCTAGCTTCTC
CTAGATTCTTTGACCCCCTTTTGTTTTACAATCCTACCTTATTAGACCCTAACTAGATAG
GATTGTAAAACAAATGGGGCTCAAAGATTCTGAGAGAATCTGGGTAGGGGTCAGATTCTA
GGAGAATCTGCCAAAAGAACTGGGCCTAAGTGC
>MITE_858 MITE_T_61078|chr2B|101781428|101781616|TAGC|16|F2396 _
GCCACTGGCGGAGCTAGGTAGGAACTGTTgggggggggCAAGGCTAAATCATTGGTGTTT
GAGGGTGTAAACAGCTaaaaaaaaTCTCATCTATGTCCTTTCCTTAAAAAAAATCTTCAT
AGTTTGTTCCAAACTTgggggggggggggCACAGCACCCCCAGGCTTGCACATAGCTCCG
CCACTGGC
>MITE_859 MITE_T_69822|chr7B|706187633|706187800|AT|37|F2847 _
GCTACACGTACAGGGCTTTACAGGAGTTTACAGGCTCCTTCCAAACATAATAACCATccc
cccccTGATTTTCATGGGGGTGAGCCCGCGTCCTCCCCTTACACCCAATGAAAAACTGCT
ACATCAAATCAATCCTGTAAACTCCTGTAAAAACCTGTATGTGTAGC
>MITE_860 MITE_T_126364|chr4D|242743675|242744254|GC|26|F5899 _
CTAGGCGTAGGGATGGCAATGGGGACAATCTCCTATGGGTATCCTAGAAcatccccatcc
ccatctattccccatcatcccatccccatcccaGTTTACATGACTGGGGATGAAATTTCC
CCATGCCCATGCCCCACTAGGGAACGGGGCCCATTAGGGTACCCATCCCCATGAACAAAT
GATCATATACATAATGTGACATACTATAATCAACAAATATAAATGGCATTGTCCGTGTTC
TGCTAATATCGATCTAGGTCATACTCACTTCTTGGTCATGGTGGCGGCTGAGGTGAGGAC
ATGGGTTAGGTTTATGGTTTTCCTCAGGGTTTTTTTGTTTCACAAGTTTATTTGTGAATA
TTTTAAGGTTGACCGCAATGTCATAGTTAAAAAGTAGCTCCCAGATGGGTATTAGGTATG
GGGAACAGAATATCATCCCCATCCCCGTTGTACCCTATGGGGAATAAATTAGTTTAGGAA
ATATCCCCATGGGGAATTTTTTCGCCCATCCCCACCCCCTAATAGATGAAATTCCCATGG
GTTTGGCGGGTATGGGGCCCCATTGCCATTCCTACCTAG
>MITE_861 MITE_T_122478|chr5A|475248043|475248833|ATAT|812|F5729 _
AGGGTCGCGCTATTCGTCACCCTGGTTGAGGAATAGTTATTCTTCAAcccccccccccTC
TATTTTACCATCAATGCACCGTAATTTTACGTTCCGTAAGTTTTGTCTTATTTCCGACGT
AAAAAGAGATCGTAAGaaaatatataatcgccgtaaaaaatattttatgttatataaatt
ataaacataaaaaCGTAGTCTAAAATACACATAAACTACAAATTTTCTTGTCTTATAACC
TATATTTTTATTTTTTATGTCAAATTTTACGTAGTGAATCAATAGGAATATAACTATTTG
AATTCTAAACGTAATTTAATTATGAAATGATCGTAAGATTACCTCGGGTGAAGAAATACT
TATTCTGCACCCTGGATGATGAATAGTAACAATATATATATATAGTGTTATTATTCATCA
TCCAGGGTGTAGAATACATTATTCTTCACCCGAGGTAATCTTACGATCGCTTCCTAAATA
AATTATGTTTAGAATATAAATGATTACATGCATATTGATTCAATATGAAAAATTTGATAT
GAAAAAAACAAAATATAGGTCATAAGACTAGAAAAATCACATTTTATATATGTTTTACAC
TAAGTTTTTACATTCGTAATTTTACGTAACATAAAATATTTTTTACGATGAGTATATATT
TTCTTACGTTCTCTTTTTATGTATGAAATAAGACTAAATTTACGAAACGTAAAAGTATGA
TGCATTAATGTCAAAATAGAGGGGGTGAAGAATAACTATTCCTCACCCAGATGACGAATA
ACACGACTCT
>MITE_862 MITE_T_82325|chr1B|390622303|390622437|TG|19|F3565 _
TTCACAAATATAAGATGTTCTAACTTTTTTCCGAATCGGATGTATATAGACACATTTTAG
TGTGTTTGTTCACTCATTTCAGTCCGTATGTAGTCTATAATATTGAAATATCCAAAACAT
CTTATATTTGTGAA
>MITE_863 MITE_T_124467|chr7A|10629243|10629888|TCCTCC|12|F5835 _
GTAGGGATGGCAATGAGTACCCATTACCCACGTACCCTGCGGGTAAAAACTCTATTAGAG
TAAGGGTATGAGGCAAAATGTTACCCATCGGTATATAAATAGGAAAATCTCAAACCCATC
GGGTAGAGAGGGTACGGGTACGGGATCACATAACCCATACCCGCATATCCATGTATCCTT
ATAAAATCTAACAAATATAGACAAATTACCTCTACACTTTGTCGTGAGTTTGTCAACTTA
AAATTTATGACTATGTGCTACTATTTATGACTATGTGCTACTATTTATGACTATGTGTTG
TTGTTTTGATGTGTCATTATTTGCAAGAAAGTGTTGATTTTATATAATGTGTtgttgttt
tggatgtgttgttgtttataagtatgtgtttatgtttttatgtgttgttgtttataaaat
atgattgtatgttgttgtttatAATTATGTAATGTTCAAATTAATGTTATTCAAACATAG
GTATTTTTACCCGCGGGTACCCATTTACCCTGTCGGGTGACGAGTATGGGAAAAAATTGT
ACCCGCTAGTGGGTATGGGTACGGGTGATCGGTAAGCTCAAATGAGACGGGTAAGGGTAT
GGGGTGCCTCCACCCATACCCAAACCCTGCGGGTGCCATCCCTAC
>MITE_864 MITE_T_66487|chr3B|30508061|30508231|AA|26|F2706 _
TGCTACACCTACGAAAATTGTTACGTAATCTTACTTAAAAACGTCATCTCCTTCCCTAAT
TCTAACTAATTCCCCTCCTGATTTTTAGGGTCAGGGGCGTGCTATCCACTTAAACGTAGC
CACATCAGCATGTACGTAACTTTTCGTAACAAACTCACGTAGGTGTAGCA
>MITE_865 MITE_T_123048|chr2B|441604133|441604181|GC|22|F5764 _
CGTTGAGCCCCCCAGGAGGCATTTTTTTCGCCGCCTGGGGGGCTACCG
>MITE_866 MITE_T_4548|chr5D|30120808|30121206|TCGA|36|F271 _
GAGAGGTGTTGCAGCAACCGAGCTCCACTGTATATTTGAACATTTTGAAATTTGGGTTTT
TGAAGTTTCAAAAAGATGTGAAATTTTTCCCGAGGATACATATACACATTCCGATTACAC
GCGTCAAGTTTCGGTAGAAATCTCATTTTGTTTTGGGCTATACGAAAATAAATACATTTC
TGAAAGTATATAGGATAAAAAGGGTGCCATTTCTGCCAGAAATTTCTCTTTCTTGTATTT
CCCAACATACAAAATATTTCTTTTCCAAATTTTTACCAGGCCTTAGGAACATGTGTATGT
ATCCATGTAttttttttagtttttttGAGTACCAAAAGTGTGTTTTTCAAAATTTCCAAA
TACCAAGAGCAGTGGAGCTCGGTAGCTGCAAGCACTTT
>MITE_867 MITE_T_61123|chr5B|69597661|69597849|CAG|20|F2401 _
GCCAGCAGTGGCAGAGCTAGCGGAGATTTAAAGGGGGGGCCAAAGGAAAAATATGCACCT
TTAGGGGGCCAAATGAGAACAATCTTTTTATTTTAAGGCTCTTAATTTTTTTCCTTCAGA
AAATATGCTACAGCTggggggggggCAATGGCCTCCTCAGCATTGCATGTAGCTCCGCCA
CTGCGGGC
>MITE_868 MITE_T_58955|chr1B|648143237|648143436|AC|29|F2266 _
AACCATAGTTTTAAATAGCGCGCTAAGCATCTTAATGACGGACCTCTTCCAAATGCTATA
GCGTGCTATAACGAAGCTATAGCGGGCTATTTAAAATGTTTGTTCATTTGTTTGGACCAA
AGTCTCTTAGCGCAAGACCTTTTGTAAACGCTATAGCGTGCTATAGCGGAGCTATAGCGG
GCTATTTAAAACAGTGGTT
>MITE_869 MITE_T_76615|chr5D|329780447|329780606|AT|22|F3227 _
AGCCTATGTTTTTAAGGCGTCCGTAAGGCGACGCTTAGGCGACGCCTAGGCGTCGAGGCG
CCCCCCCAGCGCTTTGCAAATATGTCCGCTTTAGGCGCCTAGGCGTCGAGGCGCCCCCCC
AGCGCCTTAAAGCGAAGCGTCGCCTTAAAAACATAGAGT
>MITE_870 MITE_T_58854|chr5B|396883865|396884065|AT|31|F2256 _
CCGGACCAAAGTTGTTAGAATCGAGATTCTGAATCGGATCGGAGCTCCGTAGGTAGGATC
GTGAATCATAGAATCATAACTACCAGGATCGTAGAATCTTAGATTCTATGAGCAAAATCG
TAGAATTGGACGGGCTAGATTGGATCGTAAAGTCGTAAGATTCTAAGACTTGAGTCGCGA
TTCTGATAACTTTGATCCGG
>MITE_871 MITE_T_11057|chr3A|114442024|114442365|TATA|42|F582 _
CTTCCTCCATTCCTTTATCTAAGGTGTATATTTTTGACACGCCAACCAAGGGAATAAATT
ATAGATACATTAGTACAAAATTGCCCTTGTTAAATTTGTTGATTACTGGCAAGTAAATCA
GTTAGGCTTTGAAAGAAAGAGATATAGACAATCAGGGGAGAGATACTTTCCTTCTTTTCT
TCTTTTTCTATATAGAGAGATGCAGAGACAATCGGGAGAAAGAAATTTTACTCTTTTCTA
TAGGGATAAAATAGAGATTATGAGAAATTaaaaaaaaTGCATGTTACATTGTGAAATTTT
ATCAAAAAATAAATGCACCTTGTATAAAGGAACGGAGGGAG
>MITE_872 MITE_T_65245|chr6B|41606988|41607161|GCCA|39|F2634 _
AGCAGGGGCGTAGCCAGCTCGGTGAGCCAGGGTGGTCCAACAATGAACATTTTCATGTAA
TTCTATGTATTTTCTTAAAATAATTCTGTTTTTCTAACCTATATATTGGCTATGGGGGAA
ATTTCAGGGTGGTCCATGGACCACCCTGTCCACCCCCTAGCTACGCCACTGCT
>MITE_873 MITE_T_63902|chr5B|38363254|38363432|TA|22|F2552 _
ACACAATGTTTTAAATAGCGGGCAATGGAAAATAGCGGCGGGCCTCCAAAAACAGCTATA
GCGGAGTTATAACGGGCTATAGCGGGATATAGTAGGCTATTTGTGAAGGCGACCATTTAG
CGGCACCCTGCTGAAAAGGCTATAGCGGAGCTATAACCGGCTATTTAAAACATTGCCT
>MITE_874 MITE_T_34203|chr5A|689652662|689652935|TAA|39|F1395 _
GGCTGATCATAATGGGAGTAACTTAGAGAGTAACATAGATGCCATATAAGTAAAAAATAT
GACGTGGCAAGTACTTAATGAGGAGAGAGACTAATAGAGTAACATAATATGTTACCATCA
CATAACGATTTCCAATGCAAAATGGCTCTACAAAGCAATAAATGAAGACATCTATGTTAT
CACGCCTATGACACCACCCACTATGAAGATAGTAATATAAACTAGTAACATATACATGTT
ACTAGTTTAAGTTACTCCCCACTATGACCAGCC
>MITE_875 MITE_T_42956|chr4D|503863426|503863673|GT|20|F1828 _
TTCCTTTACAGCGTGTTTGGTTTGGTGGAATTGAAGAGAGGGGATGAGAGTTTGAGGCTT
AGGGAGTTTTATTCCTTTGTTTGTTTAGGTGGAATGGGAATTTAACAGGAAAGTGGAAGG
GAAATTCACGTGTAAAAGTCCCATTTATCTATTATCTGAGGGAGGGCTGGTAATTGAGAT
GGGGAAAGGGAATTAGAGTTAAACTCCCATTCCCCTTCCGTTCGTTTGCCAAACAGGCTG
TTAGGAA
>MITE_876 MITE_T_124172|chr3D|587725334|587725993|CCGG|14|F5820 _
GACTAAAGGTAGGCATTAGTCCCGGTTAGGGCTGCAAACGAGTCGAGCTCGAGCGAGTTG
GAGTTGGCTCAGCTCAACTCATATGAAAATTCGAGCAAGCTCAAACTGAGTGAAGCTCAT
GATCGAGCTGTAGAACATGACTCATGCTCAGCTTGTAACGATCTCGAGTCGATCTCGAGC
TAGTTTCGAGCTAAATGAGATGGTAAATATGAATCTATGGATGAAAAACTAAAAAATTAA
GGTGAATATGCCGGGAACTTTGCCAAAAATATAGGTTATTTAACACATAGTCGACCACGT
GCCATAATGAGGCCTAAATCTTCTCTGCACTTAGTTAAGTTCCCATGTTCGTTGGTAAAT
AAAATGGAGAAAAATTATGGACAACATAGATGGTAATAACTTATCGTATTTCCATTTAAT
ATAAGGCATGATTATTTAACATAATGATATTCTATCGAGCTATCGAGCTAAAATCGAGCG
AGCCAACATTGGCTCAAGATCGGCTCGTTTCTCGGTCGAGCTACATAAAGTGTTCAAACT
TAACTCATTTCTTTTCGAGTCGAGTCAAAAAACGAGTCGATCTCGAGCGGCTCACGAGCC
TCGAGCTTTTCTTGCAGCCCTAGTCCCGGTTGGTGCCACCAACCGGGACCCCTTTGGTC
>DTT_Hvul_Hades_509D2-2 _
CTCCCTCCGTTCCAAAATAAGTGACTCAAATTTACACTAACTTTAATACAAAATTGAGTC
ATTTTTGAGTCACTTATTTTGGAACGAAAGGAG
>MITE_877 MITE_T_120653|chr5B|272785763|272785844|GG|13|F5517 _
TAGCAGTGGCGGGAGGTCGGTGGCGGGTGGGCCTGGAAGTCTGGCCCACCATTGTTGGCC
TTTTTGCGCCCGCCGCTGCTA
>MITE_878 MITE_T_52764|chr5B|550140478|550140706|GT|33|F2059 _
CACTTTTGGTGGCCTAGAGCAGTGGCGGAGCTTAGTGGAGACCAACAGGGGCCATGcccc
cccccccTTATTTTTTGCATCCATTGAAGAACAAGCTACATCATGAGCCTAATTAGTGTT
TAAACTACAAATTAGCCCCTCCTTCCCTATTAACTTGGTTCCTTTTGACTAATGGCCCCC
TCTTGAATTATTCTCAAGCTCCGCCACTGGCCTAGAGCACCCAAAGTG
>MITE_879 MITE_T_123726|chr6D|98169234|98169910|GAAAA|678|F5804 _
TTGGGACAATTGCATTTTTACCCCTAGTTGGTTCCTACCCACGGGTTTTGCCCTTACTTT
TCGAGCTTGCTCAGTTTTGCCCTTACTTTTTCCGTCGAGGTCCCTCGAATGCCCTTTGAC
CGTTTGACCAAAACTTTGAAAATTCATAACTAATTCATATGAACCCGGAAAAATGCAAAT
AAGATATCAAAGTGTTCAGATAAACATTACCTTTATGTGCACATCATTTGCATTCAGGAC
AAAAGCAGCCTTTAAACTACCTGAGGTAATTAACGTTATTAACATTATTAAAAATAAAAA
GGTATAAACAATATTTTATTCAAACATCACCTACATTTGCATGTAATTTTTATTCATAAA
AAAATATTGTTTATACCTTTTTATTTTTAATAATGTTAATAATGTTAATTACCTCAGGTA
GTTTAAAGGGTGCTTTTGTCCTGAATGAAATGGTGTGCACATAAAGGTAATGTTTATCTG
AACATTTTGATATCTTATTTGCATTTATCTGAGTTCATATGAATTAGTTATGAATTTTCA
AAGTTTTGGTCAAACAGTCAAAGGGCATTCGAGGGACCTCGACGGAAAAAGTAAGGGCAA
AACTGAGCAAGCTCGAAAAGTAAGGGCAAAACCCGTGGGTAGGAACCAACTAGGGGTAAA
AATGCAATTATCCCAA
>MITE_880 MITE_T_9212|chr1D|347440794|347441147|AA|362|F523 _
TGGCTCCTAGGTGCATATGCACCCATTGTCTAAATACATATTTTGAAGAGTTAAAAAATT
CTGAACAAAAATCCTGCGTGTATATCTGGACATTCTATGTGCTTGCACAAAGTTTTCGAT
GAAAAATATGTTTTTGTGGCTTGTGTAAAAAAGACAATTTCGGATGCTCTTTATAACTAT
TCACGAGGCATTTCTTTATCTTTTTTACACAAGCCACAAAAAACGTCGTTTTTCACCGAA
ACTTTGTGCACGCTCATAGAATGTCTGATTATACCTGCAAGATTTTTGTTCCGAACTTTT
CAACTTTTCAAAATGTGTATTTAGACAATGGGTGCATATGCACCTAGGAGCCA
>MITE_881 MITE_T_123752|chr4D|374780975|374781645|TATCATA|215|F5808 _
CAAAGTAGAGAAAAGTATGTTTTTGGTCCCTCAAGTTCCCACAAAGTATAGGCTTGGTCC
CTCAAGATTTTTTGGTATACATTTGCTCCCTCAAGTCTCAAAACCAGATAAGTTTGGTCC
TAAACCAGATTCTGAGTATATTGACCAGTTTTGACCGCCACAAAACCGCCCGATGAACAG
TAAATTTGaaaaaaaaacttcaaaaaaTCTGAAATTTTTTGGGGTCGAATATGCTTACAT
GCGCAAGATGCGAACTAAATTTTAGGCTCTTTCGGCACGCGAGGAGCTCGTGGcaaaaag
aaaacaaaaaaatctgcctgatgaatagtaaattcgaaaaaaaatcaaaacaaaataaaa
aaaTTATGAAACTTTTTGGGGTCCAATATGCTTAAGTGCGCAAGGTGCAACGAAAATTTT
GTCCTGAAATGAGATCGGACGGGCTCTTGCAAAAattttgtcatttttttgaattttttt
ttCAAATTTACTATTCATCGGGCGGTTTTGTGGCGGTCAAACCCGGTCAACATGCTCAAA
ATCTGGTTTAGGACCAAGCTTATCCGGTTTCGAGACTTGAGGGACCAAATATATACCAAA
AAATTTTGAGGGATCATGTCTATACTTTGTGAAAACTTGAGGGACCAAAAACATACTTTT
CTCTACAAAG
>MITE_882 MITE_T_62254|chr3A|552484174|552484356|ATAT|22|F2472 _
ACACTGGCGGAGCTAGGAAGAAAGTCTAGGGGGGGCAAATGGTAAAACTGGCAGACCTGA
GGGGGCCAAATACTAAATTTATACTCATCTAAACCCTCTAAAAAAATTCCTTCACACTTT
TTGCTTAGGCTgggggggggggCACAGCACCCCGAGGAGCACACATAGCTCCGCCACTGA
CT
>MITE_883 MITE_T_22441|chr4B|300803018|300803321|AT|31|F922 _
ACTCCCTCCATTTTTATATACAAGGCCACTATGAAATATACGTTTTGCATCTATATAAGG
CCACCAACAGTAATCGAGGTAAAATTAATGATATTTTCTCGTACTAGCAACATGTTTAAT
AGTTGCATGCATGCAGTCATAATGACAGTCAGCTACTTCCTCCACTCAGTTTTCTTGCAT
GCATATGGAGTATTTATCATCCCAGTAAACGAAAAGAAAAGCTGACTTTTAAAGCAGACA
TTAAATTTTACATTGGTACCTGTAATTTGAGTTTGTGGCCTTGTATATAAAAATGGAGGG
AGT
>DTT_Taes_Thalos_BQ170948-1 _
CTCCCTCCGTTCATAAATACTTGTCTTTCTTCAACAGGTGACTACATACAGAGCAAAATG
AGTGAATCTACACTCTAAAATATGTCTACATACATCCGTATGTAGTAGTCATTTGAAATG
TCTAGAAAGACAAATATTTAGGAACGGGGGGAG
>MITE_884 MITE_T_23510|chr7A|80532808|80533107|GC|20|F972 _
CTCTTTTGGTTCATAGGATAGGATTATCACAGGAATAGGAATCTTGTAGGAAATGAGATG
ACATGTATCTCAAATTCTATGAGTAGGAATAGGAAACAAGATGTCATTTGGTTGACATCA
AAGGAATTTTTCCATTGAGTCTAGGCTCTTTTTTATTTTCCTATGAAATGTGGAGGATAG
GAACCAATCCTATGTAGGAATAGGAATCCATTTCTATGAACCAAAGGGCTCTAAAGGAAA
AAATCCTATAAAAATCCTATCCTCTAGAATTCTTATGAAATTCCTCTAAACCAAAGGAG
>MITE_885 MITE_T_686|chr3B|583633793|583634252|TG|69|F58 _
TTAAAGCATCTACAACCGGACGCCTCAAACCATCTCTCATACGTCCGCGGATGCGCCTAG
TCAGTGACTAGACAGGAGAGAGAAGGAAAGAAGTGACCCAACCGGACACCTCATATCATC
CCTATATATCTGGACTGTCCGCGAACCCTCATATCCATCTCAAATGTAGGGAGGATATAA
GGGCTCGCGGACGCGCCCGGGCGCTCCTGGTCAGTGCGCCACGTAGGACATGGCCCCACC
CTGGACCACCTTTTCTCTTTCTTTATTCATTCTTTTCTTTCTCATTCTTCATCTCCATCA
ATCACGTGCAAGTGACCGGACATATAAGaaaaaaaaTGAGGATTGTGGCTGCGTGGACGA
ACAAATAGGGGCTCAATGGACATGGCCAATAACTGACCGGGCACATCCGCGGACGTTTGA
GGGGTTGAATTAGAGGTAGATGGTTGTAGATGCTCTTAA
>MITE_886 MITE_T_125191|chr4D|381901514|381902297|GC|28|F5856 _
AGCTAGGGGTGTAAACGGATCGGATCGGATCGGATCGGATAATGCCTTTACCATATCCTT
TACCACATTTTTTTGTCGGATTCGGATCGGATTAGATAATGACCGGATGCGGATTCAAAT
ACGGATTATATTGGACTACGGATTCGGAGTGGAAGCGGGGCAGATTCGGACCGAAAACGG
ATAAAAAAATCTATGTACATCTTTTCCATACTATCTATCACGATCTATGCAAAGAAGAGC
AATATATAAGTAACCAATCCATTTTATTGATCAATGAAATTAATAACTTACACGTTGCAC
CAAGCAAGACATTAGCCATCATAGGTTCATAGTGTTCTCTGGTTCATAACAAAATATGTT
ATATACTATTAGGTAAGTGAGCTTGTACATTACGTGTTCTCAAGTCTATTGGCTATGCTT
GTACGTACATGTTATGTGTACAGTCATACGACACTGTTATTAGGTTTAGGGTTATATGAT
ATTTATATGTGGTGATTCTAATCAGTGGTCTAATCGGGTGTTTGGGCATGTCAATTGGAC
CAAATTTATCGGATAATCCTATTTAATAACACCGGATAATTCGCAAAAAATAGCGGATAA
TCCACATCTGTCGGATATTATTGATACCATATCCGCTACCATATTCTTCGGATATCCGGT
TAACCAATATCTGTATCCGCATCCGTATCCGTCGGATTTGTGAAAGTTCATACCATATCC
TTAAAAACGGATGCGGATCCGGATTTGGAACGGAAATTATCCGTACCATTTACATCCCTA
TGT
>MITE_887 MITE_T_363|chr6B|150660545|150661014|AT|26|F37 _
ATTAAGGGCCTGTTCAGCAGCTCTCCAACTCCAATAAATCCACAAATCCAGCTTCGTTTT
TGGATCGCCAGCTTCCGGCGCGAGCGCTAGCGCTCAGAAATTCGTTCGGCCCCTCCGCTC
CAGCTTCTCGTACGTGTTAACAGGCCAACCTGGCTAGGTGGGCTGGAGCCCAGCCGGCTC
AACAGGTAAGGTGGCCTGAGGCCCAGGCGAACACACGAGAACAGGGGAGATAAAAGTAGC
GAACCGGTATGTGACCCCCTTGATTCACTTCGCGGTGGCAGCTGCTCGTAAATAAAGCCA
ACTCCAGATTCCCGATTTCTGAGATCACCGAAATCGTCGCTCCGAttttttttACGTGCG
TGTCGCTCCGCTCCAGGAAGCCAGCTTCATGGAGCTGGGCCGTTCGGGCTAGCTCCGCTC
GCATATTTACGGAAGCTGGGAGCCAGCGAGCTACCGAACAGGCCCTAAG
>MITE_888 MITE_T_34894|chr3B|139432319|139432591|TA|40|F1430 _
AGATGTACTCCCTCTATTCCTAAATGTAGTGCGCATAGGAAAGTTCAAAAGTCAAACTCT
CCCTACTTTGACTACATTTATAGATGACAAATATCTACATCTACAGTATTAAGTAAATAT
CATTAGATGCATCATTAAGCATATATTTATATTATATTTGTTCAGTATTATTTTGGTTGA
TGCTTTTCTCACTAAACTTGGTCAAACTAAACAATGTTTGACTCCTAGGAAATTCTATGC
GCACTACATTTAGGAATAGAGGGAGTATCTCT
>MITE_889 MITE_T_109705|chr5D|309186627|309186718|GTAC|101|F4994 _
TCCCTCCATTCCAAATTACTCGTCGTGGTTTTAGTTCAAATTTGAACTTAAACCAAACTA
AAACCACGACGAGTAATTTGGAACGGAGGGA
>MITE_890 MITE_T_794|chr2A|27633422|27633877|CAAA|37|F73 _
TACTTCATCCGTTTAGGTGTGTAAGTCACCTTACGAAAATCAGATTTTCCCAAAACATTT
AGGCGCCGTTCATTAATTTCTCATCTCGATTCCCTCCCAGCCTTGTTCGCCAGCCAGCTT
TGCCTCCTATACCTCGTTATCTTCCAGCGAAAACCCCTCCTCCCGTTTTTCTTTCTCAGA
CAATGACCAATGCATGCAGCACCTCTATGCGTTGATTAGGCGAGAAATCAATGCGGCTTT
GCATGCTAGAAGTACGTGGGCATGCATGGTAGTTAATATGTCATCCTCTTAATTATTGCG
ATTAAATGCTATGTTTAGAAGAAGGAAATCAACATTTTGATTGGAGTTTTGATTGGAAGA
AGGACCGGTCAAAATTTTTCTTCTCCTCCAATCAGCTTGTACCTAGGTTGTGATGCACCT
TCTAATGTGACTTACACACTTAGACGGAGGGAGTA
>MITE_891 MITE_T_101597|chr6B|23039407|23039511|TA|38|F4468 _
CTCCTTCTGTTCACTTTTATAAGACGTTTTAGACAGTTCAGACAGAGCCCAAAACAGTTC
AAGGTCAGCTGTCTAAAACTTCTTACAAAAGAGAACGGAGGGAG
>MITE_892 MITE_T_104065|chr6D|29740989|29741088|AT|96|F4633 _
AAAATAGTACTCCCTCCGTCCCACAATGTAAGACGTTTTTGCAAGCTAGTTTAGCTTGCA
AAAACATCTTATATTATGGGACAGAGGGAGTACAATACT
>MITE_893 MITE_T_100846|chr5D|282007012|282007117|AGT|113|F4436 _
ACTCCCTCCGTTCCATATTAGTTGTCGCTGAAATGGATGTATCTAGACGTATTTCAATGC
TAGATACATCCGTTTGAGCGACAACTAATATGGAACGGAGGGAGT
>MITE_894 MITE_T_43099|chr5D|342945791|342946037|GGAGGGGAGG|251|F1835 _
GGGAAGATATCTGGTGCTCCGGGAGCACCTAAACTTAGGTGCTCCGGGAGCTTCTCAGCT
GTTGGATCTATAATCTGACGGTCATCTAGGGATGCGCTGGATCTGGTTGTAATAACGGAT
TTCTAGGTGTGTGTTTTTGAATAAATGCGCGAGCTCTCTCCATGGCCTTTGGATTTTAGA
TTCAACGGCTAAGAAGCTCCAGGAGCACCTAAGTTTAGGTGCTCCCGGAGCACCAGATAT
CTTCCC
>DTT_Scer_Athos_BQ483026-1 _
TTCCCTCTGTCCCATAATATAACATCGTTTTGTAAGTTAAAGCAACTTACAAAACGATCT
TATATTATGGAACGGAGGGAG
>MITE_895 MITE_T_55216|chr4A|79049457|79049672|GTTTCTAG|23|F2183 _
CATAGTTTAAAATCGCAGGCGAAAAGACCGCTATCGCGGCGCTATCGTCGCGTGAAATCT
GCCCCGCGATTTGTTTCCTTCCTAGGATCGCGGGAGATCGCGCCGCAATCGCCGGAGATC
GCGCCGCCATCGCCGGAGATCGCGTTGTTTCTTCGTTACCTTTCGTGGCAGATTTTCCTT
CCGCGATTTCCGTTCGCCCGCGATTTAAATCTATG
>MITE_896 MITE_T_63333|chr3A|46566923|46567103|AT|24|F2533 _
ACTAGTCACTGGCGGAGCTTAGGCAAGGCCAAATGGGCCATGGCCCGCCCAGCTCTACAG
CTTTTTCTCACAATATAGCTAGCCCATGGGTTGTAGAATGCCAGCTAGTAGTAATTCCTT
GCAGCCTGGCCCATTCAGCCCGCCCAGCTTTTTTTGGCAAGCTCCGCCACTGATACTAGT
>MITE_897 MITE_T_29593|chr1D|393688399|393689147|CTA|11|F1180 _
GGGCGTGTTCGATGGCCCTCTGGCTTCTCAACTCCTCGACTCCAGCCTTGGAGTCGCGCT
GAACGGTTCCACTCCTGGTTATTTGATCGAGAAGCTGGCTCGACGCTACGTGCAAAATCG
ACGGAGTCGTGAAGCTGGAAATACCTGGCTCCATGGAAACTGGGAAGCTGGATTCAGCAA
CAATTACGGGCGTATGCCACCGCCAAGTGATCGATGGACTGCACCAACCGTTCCCTCAAG
GCCACTCCACCACACCCGCGGCTCCTTTTCCCCTTCCCCCAACCCTAGCCGCCGCTCTGC
ACTGACAGCGCCGGCGCCCGCGCTCTCCGCCACCGCTCCGCACCTTCAGCGCTGGCGGCC
GCGCTCTCCACCGCCGGTCTTCCGCCGCCGTCGCGGACCGTCTCCTTCGTCCCCGACCAC
CCATCCCCGCCCTGCTCGCCCTCATCCGCTGCTCTGCACCGACAGCGCCGGCGGCCGCGC
TCTCCACCGTCAGTCTGCACCTTCCGCGCTGGCAGCCGCGCTCTCCACCGCCGGTCGTTC
GCCGCCGTCGCGGACTGTCTCCTCCGTCCCCGACCACCCATCCCCAAGCAGGCACTTTCT
GGCCTTTTTACCTAGTCAATCGCTCGGAACGAGAAGCTGCAGCACCGAACAAATTGCTCA
CTCCTGGAGTTTAGGTGGGAAGCTGGCTACTGGATCTGGGCGACGGAGTTCAGGATTTTG
CAGCTGTGGTGAACTACCGAACACGCCC
>MITE_898 MITE_T_42769|chr2B|65299947|65300690|CATG|273|F1815 _
TCAGATTTTTTGTCTAAAAGGACCACATATCGAACGCAATTGACAAAAAAGACCACCTCT
GAGTCACATTGCCAAAACAGACCAGCTGGATCGTGGCGGCAGGCGCGGCAGCCAACACGT
GGCACCTGCTGCCACGCGTGGAGGCGGCAGCCCCTGCCGCCGCATGCCCAGGCGGCGGGT
GGCCTGCCACAGGATTCAGCGAACGGGACGGAAAGGAGACTGTGCAAGTGAACCCAGCCG
CCTCCTGGTGTGGCGGCAACACTGTGCAAGACTGTATACTTCTTTGGATTGCGGCTTCTC
CACGCAAGATGCATCACTGTGCACGCGCTGCATGCATGCATGCAAGAGGCAAGAGAGAGC
GCTAATAATCAAGGGAGAGAGTACTATTTCTGCGCTGCATGCACGCATCGCATTTGAGGG
AATCCCATGCATGTACTACTAGTAACTACGCCGGATTATTATTAGCTACAGTACTTCCGC
CACACCATGAGGCGGCAGGGCCATCTGCACAGTGCTCCGTTCCGTCGCGCGTCCGTTGCG
TTCGCAGAATCCTGTGGCAGACCACCAGCCGCCGGGGCCTGTAGCGGCAGGGGCTGCCGC
CTCTGCGTGTGGCGGCAGGCGCCACGTGTCGGCTGCCGCGCCTGCCGCCACGACCCAGCT
GGTCTGTTTTGGCAATGTGACTCAGGAATGGTCTTTTCTATCAATTGCGTTCGATATGTG
GTCCTTTTAGACAAAAAATCCCA
>MITE_899 MITE_T_5541|chr2A|214241738|214242123|GC|47|F337 _
AGCACCCGAGCTCCACTGCTCCCTATATTTAACattttgaaatttgtgtttttgaaattt
caaaaaaaaatcaagaaaatctgaatttttttACCGGAGATACATATACACATTCCAAAC
ACCTGTGGCAAGTTTTGGTAGAAATCTCGCTTTGTTTTGAGCTATAGaaaaaaaaTCTGA
AAGTATATAGGAGAAAATTGATCCCATTTATGTCAGAAATTTCTCTTTTTTATATTTCTG
AAAATACAAAGTATTTCTTTTTCACCTTTTTAGCAGGCCTTAGGAATCTGTGTATGTATC
CACGTATTTGATTTAGGATTTTTTTAGCAAGAAAAGTGTGTTTTTCAAAAATTTCAAATA
CTAAGAGCAATGGAGACCGGGAGCT
>MITE_900 MITE_T_127812|chr1D|92206679|92207199|TGCATGGGG|533|F5983 _
GGCAAATTTGACAAAATTGACCTATGGACAAAATCAAATCACAGAATGAACTGTCCGTGA
AACTATTTCACGAGGCTGACCTTTTTGTGTGACGCCCGACACGAAGGCGTTACACTACAC
TGTGCAACGCCTCAAAGATAGGCGCTACACGCCTGGCCAGCATTGCACCCAAGACTGCCT
AAAAATTGCTAAGTCATTGTGCAGAGCCTAAGAGCTAGGCGCTGCACTGTATAGTGTGGC
GCCTAGCTCTCAGGCGCTGCACTAGTGGTTGCACTACAAAATGAAGCAACCACTAGTGCA
ACGCCTAGAAGCTAGGCGCTGCACACTAACTTAGTAATTTTGGATCACACGGATGCGACG
CTGGCCAGGCGTGCAGCGCCTATCTCTGAGGCGTTGCACAATGTAGTGTGGCGCCTTCGT
GTCGGGCGTCACACAAAAAGGTCAGCCGCATGAAATAGTTTCACGGGCAGTTCATTCTGT
GATTTGATTTCGTCCATAGGTCAAATTTGTCAATTTTGCC
>MITE_901 MITE_T_84|chr7A|202735997|202736479|CTGACGGC|29|F13 _
TATAGCTGGCCAAACGGGCTGGCCTGGCCCGGCACGGCACGACCCATCTTAATCGTGTCT
GGCATGGCCCGGCCCGCCATGGCACGATTATTAGTCGGGCCATGCTGTGCCGGCCCGCGT
TCTGCCTCCTCTGGCCCAAGCACGGCCCAGGAACCAAACGGGCCGGCCCGATGGCAGGCA
CGCTGGCCCACTAGCCTGATGACCTGCTAGGTAGTTTCTTGGGCTGATTTTGGTCCGCTG
GGCTGTTTTTTATGTGTtatatatatatatatatatatataAATCTAAATAAAAAATAAA
AAAAGATAAACGGGCCGTGCCATGCCGGCCCGCGTGCCCAGCCTTCAGGCCCAGGCATGG
CCCAAGGCGGGGCCGCGTGCCTGGCATGGCCCGATTAGAGCGTGCCGGGCCTGGCCCATC
ACGTGCCGTGCCAGCGTGCTTGCGGGCCGGCATGCCAGGCCCGGCCCATTTGGCCAGCTA
TA
>DTT_Taes_Jason_AF325196-1 _
ACTCCCGCTGTTCTAAAATATTTGCAGTTCTAAGTTTGTCCTAAGTCAAACTAGTTTGAC
CAACTTTATAGAAAAAATTGCTAATATCTATGTTATGATGAATCTAATGAAGTTAATTTT
GTGTTGTAGATGTTGGTATATTTTTCTACATACTTGGTCAAATTTAAAGAGGTTTAACTT
AAGGCAAACCTAGAACTTCGAATATGTTGGAACAGAGTCAGT
>MITE_902 MITE_T_78384|chr7B|7237493|7237646|CG|24|F3364 _
TGTATAACGGACGAGGATCCCCTGCCGTGGCCAAGCCTACCTTTGAGTCACTGACACACG
GGTCCCACAAAGCATGGGGCCCACCTGTCAGTGACTCAAAGGCAGGGTATGGCAGGGATT
GCAAAGTCAGAGGATCCACGTCCGTGTATAACA
>MITE_903 MITE_T_7093|chr3D|549901683|549902057|GT|29|F409 _
TTTGGCTCGTAGGTGTATATACACCTATTATGAAATATATGTCTAAAAACACATTTGAAT
ATGTTAAAACAAATTGAGAAAAAATCTCGTGTGTACATCCAGACATCCTATGTTATGTTC
GCGCAGAAAATTTCGGTGAAAAAGAACATTTTTTGTGGCATGTATAAAAAAGATTTAAAA
AATGTCTCGTGAATAGTTGTAATCAAGCATAAAAAATTATCTTTTTTACACAAGCCACAA
AAAATGTCCTTTTTCATCGAAACTTGGTGCACGCACATATAATGTCCGAATTTACACGCA
GGGTTGTTTCTTGATTTTTTAACTTTTTAAAATGTGCATTTAGACAATGGGTGCATATAC
ACCTATGAGCCAAA
>MITE_904 MITE_T_51690|chr1D|5871023|5871256|TA|241|F2032 _
CTACCTTCATCCTGGTTTATTAGTCCACTTCATATTTCGTGTCAAATTTTGACCATAAAT
TTCATTAACAAAATGTTAATGCATGTCATAAAAATAGTATAATTTAAAACTATGTTCAAA
TACGAACCCAACGATATAATTTTTGGTGACATGCATTAATATTTTGTTAGTTAAATCTCA
AATCAAACTTTGACACAGAATACAAAAGGGACTTATAAACCAGGACGGGGTAG
>DTT_Null_Polyphemus_consensus-1 _
TACTCCCTCCATTCTGGTTTATTGTGCCCCTTCGTATTTTATGTCAAATTTTGACCATAG
ATTTAACTAACAATATGTTAACTGCGTGTCACCAAAAAATATATAGTTAGAAACTTTTTT
CGAATACGAATTCAATAATATTATTTTTGGTGGCATGCACATTATGTTTTGTTAGTTAAA
TTTATGATCAAAATTTTACACGAAATACGAGGGAGCCCAATAAAGCGAGACGGAGGGAGT
A
>MITE_905 MITE_T_55782|chr1A|497763035|497763246|TG|24|F2201 _
TACTGGACAGCAGTGGCGAATCTAGCACGGAAATGAAGGGTAGGCTCAAAGCAAGTTCCG
AGGATCTAATTAGCAATGCATTACAAATATTGGATGTAAAACACCTTGGTATAAATGGCA
AGTATAATATATTTAGTTGAAATAGGATTTTTGGAGGGTAGGCTCCAGCCTATTGAAGCC
CCCCTAGTAGAATCGCCACTGCTGGACAGTA
>MITE_906 MITE_T_6420|chr5D|416216765|416217144|GAGC|391|F376 _
CTGAGCTCAATGAGCTTGGGTGAACAGTAACCCTGaaaacaatttaaaaataattcaaaa
aattctaattttttttgggtgcaaacattaacaaaaGTTCTCAGTGCTCACAAAATTTCA
TCACAAAATAACATTCGTGGAAGTCACAGCaaaaaaacaaaaaacaaaaTTGATGCTCCA
AAAATGTTATTTTCAAAAACATTTTGGAGTACTGATTTTGTTTTTTCTGCCACGACTTGT
ACTAATGTCATTTTTGGATGAAATTTGGCAAGTACTAAGAATTTTTGTCAATGTTTCCAC
CCAAAAAAATTCAGAttttttttaaatgtttttcattttgttttgattttACTGTTCATC
CCGAGCTCAATGAGCTCGG
>MITE_907 MITE_T_31778|chr3B|61536195|61536471|TA|21|F1269 _
CTCCCTCCGTTCCTAAATACTCCCTCCGTCCGAAAATACTTGTCGGAGGAATGGATGTAT
CTAGACGTATTTTAGTTCTAGATACATCCATTTTTATGCATTTCTTCGACAAGTATTTCC
GGACGGAGGGAGTATTTGTCTTTTTAGAGATTTCAAGAAGTGACTACATACGGAGAAAAA
TGAGTGAATCTACACTCTAAAATATGTCTATATACATCTGTATGTGGTAGTCCATTTGAA
ATCTCTAAAAAAACAAATATTTAGGAACGGAGGGAG
>DTT_Bdis_BdisStowawayM_consensus-1 _
TACTCCCTCCGATCCTAAATTGTTGTCGAAATATTACATGTATCTAGACACTTTTTAAGA
ATAGATACATCCATATTTGGGCAAATTTGAGACAAGAATTTAGGATCGGAGGGAGTA
>MITE_908 MITE_T_33866|chr1B|470484049|470484322|TTA|43|F1371 _
GGCTGGTCGTAATGGTAGTATCATAGGCGGTATCATGCATGCCAACTAGACTTTTTGGAT
GATGTGGCACACAATTAAATGAGGAAAGAGATGATGTAGTATCATATCATGATACCGTAT
CATATTAAATGTTGTACTACTTTGTGTCATGCATGGCAATTAATAAAACAACCTAAGATA
CTAACTTATGATACTATGCATTACGGAAGTAGTATCATACACTAGTATCATATGCATGAT
ACTAGTATATGATACTCCCCATTACAACCAGCC
>DTT_Hvul_Pan_AY853252-3 _
CTCCCTCCATTCCAAAATTCTTGTCTTAGCTTTGTCTAGAACTGGATGTATCTAAATACT
AAATTTGACTAGATACATTCGTATCTAAACAAATATAAGGCAAGAATTTTGAGACGGAGG
GAG
>MITE_909 MITE_T_52454|chr2A|300537500|300538241|TA|20|F2041 _
TAGATAGGGATGGCAATGGGTAGGGTATGGGCGGGTACAACCTCCTTCTACCCAAACCCA
TACCCATAGAAACTTTTTATACCCACCCACTTCAATACCCATGGGTATAAACTGTCACCC
ATGCCCATACCCATCGGGTATCCTATACCCAATGGTATTCATACCCATCGGGTACAATAT
ATAGCATTCAAATTCTTAAGAGGTAGAGAAATGAGTTCAAAATTCAAGTGATCATGGTAG
AGTACTATAGCACATATGTGCCCTCCTCCAGTGGGTGGCCTCTTGGAGGCATTGGGGGAG
TATGAGCAGCGGTTGGTGGAAGGCCGACGTAGTGGAAGGTGGTGGTGGGAATTGGGGATT
GATGGATCGAGTGTTCGACAAGAGTCTGGTAGCGAAGAGTCGATATTTCATATTTTTAAG
GAGTCACATAGGACGTATGAGGAGTTGCAAGCAGGTGATTATGAGCCTATGAGCTATGAC
TTGTTTAAGGAATATGAGATTTAGGGTTAGACCATATGAGTTGGATGTTAACCCCACATG
TTATAGGAATTAtttttattttttttCTGGGTATCGATTGGCGCACAATTTCTTACCCAT
GCCCTATCCATATATTTTGCGGATATGGATACCCATTACCCGTGAGTAGAAAATCTCTTC
AAGTCTTGCCCATTCCCATTGTTTTCGAGTAGGGTACCCACAGGTACCCTTACCCGTGGG
CAAAATTGCTATCCCTAGCCA
>MITE_910 MITE_T_7121|chr7D|426563117|426563491|GC|19|F410 _
CCGAGCTCATCTGCACCTGTGTTGAATaaaaaaatcaaaacaactactaaaaacattcaa
aaaaTTCCAATTTTTTTCCCATGGTAGACAATTTGATGCGTGAGGTCCGCCCCAATTTTC
AAATCACTTGAGCAACTGAGAAACTCTCGGCAAAAAAGACAAATTCGGGGTATGTAAAAC
AGTTTACTGTTCACGTACTGTTTTGACCCAATTTGTCTTTTTTGCTGAGAGCTACTCAGA
TGTTCAAATGAGCTAAAATTTGGAGCGAACCTCACGCAATAAATTGTCTACCATGCGGAA
AAAATGTGGAATTTTTTGAATTTTTCTAGTATTTTTTGTaaaaaaaaaaTCTGGCCGGGT
GCAGATGAGCCCGG
>MITE_911 MITE_T_10777|chr2B|730492274|730492619|TA|40|F565 _
CTAGTACTCCCTCCATTCCTTTATGTAAGGTGTATTATTTCCAACATGGTGATCAAGGCA
CATAATTATACACATGTTAAGACGAAATTAACCTTGGCAAGATCATTGATTAGCGGCAAC
TAAATCTTTAGGCAAGGAAAGTAAGAGATAAACACAATCAGGAGAGAGATACTTTCCTTT
TTTCTCTTTACAAGAAAAGATGCATGCAATCAGGGGAGAGAGGCTTTCCTTATTTTAAAG
GGGTAATGATGGAATTACGAAGAATTAGAAGAAATGCACCTTACATTGTGGAATTTTATC
AAAAAACAAATACACCTTATATAAAGGAATGGAGGGAGTAATAGC
>MITE_912 MITE_T_19273|chr3D|30415172|30415485|TCA|50|F811 _
GGCCTTGTTTGGTACTAGTGTAGTTTAGGGAATTGATGGGGATTATCCCGGTCAAATCCC
TAAATCCCCACATATCCCAAAACACCGTTTGGTTCTAGTGTATTTGACATGTTTCATCGC
CACATTTCCTCACAAATTCCCAAATTCTAGTGCATTTTTCTCAATACCCAATACACTACC
CCTACCGAGCGGATTGGGGATAAATGGGGATTTGAAGGGATTGGGTGAAGGTTGGGGTTT
CACCCAATCCCTGTGGGGATTGTGGGGATTATCCCCACCAATCCCCTCAAAAACCCTAGT
ACCAAACAAGGCC
>DTT_Osat_SB_consensus-1 _
TACTCCCTCCGTTTCACAATGTAAGTCATTCTAGCATTTCCCACATTCATATTGATGTTA
ATGAATCTAGATATATATATATGTCTAGATTCATTAACATCAATATGAATGTGGGAAATG
CTAGAATGACTTACATTGTGAAACGGAGGAAGTA
>MITE_913 MITE_T_61584|chr6A|606777825|606778011|TAGGAT|15|F2422 _
CCAGTGGCGGAGCTATGTGTATTACTGCAGGTGCCATGccccccccccctccccccAGCT
CTTGGACTTTTTGTGAAGAAACTTTGTATTTGGGTGCCATAAATTGAGAGAAATGTAGTT
TTTGACCCCTTAAAAAAATATTTGGTCATTTGCCCCTCAGTCATCTGTCGCTAGCTCCGC
CACTGG
>MITE_914 MITE_T_59731|chr7A|38030520|38030713|AT|29|F2326 _
AAGTGCCACACGTGTGGCACGAACACATGACTACTCAAAACGTTTTTGATGGCAAGTTTA
GTAATGCGAGGATGGCAACTTCCTTTTTGGATGGCAAGTTTCAGTTTTTTTGGTTTGTTA
TTTCTTTAGGATGGCAATTTTAGTTGTAAAAAATGTCAGGACCAGAGTGCTTCATGTCAC
ACGTGTGACACTT
>MITE_915 MITE_T_6813|chr5B|102633943|102634703|CAT|152|F392 _
AGAGAAGTGCATATTTCAACCCTGAACTTTTGCCCTAGTCTAATTTGCAACCCCGAACTT
CAATACCGTCCAAACTACAACCCCCAACTCTCAAAACCAGTCAGGATTCAACCCTTCTCT
ACCTCTTGACCGGTTTTGACCCGTTGACTGGGTGAGCAGTAAATTAAAAAATCATTTTAT
ATTTTTTTCATCTGGAGTAATTTCAAAAAAGTTACAAATTTTTGTAAGCGTGTTTGGATA
TTTGAGTAGCTCTTAGAAAAAAAGACAAATGTGGGGTCTGTGAAAAATTAAACTGTTCAT
GCACTATTCAGGCTGATTTTGTTTTTTTGACTGAGAGCTAGCTACTCAGATGTCCGAACG
CGATGAAAATTCGTATGGACCTCACGCATTGACACATATTCCATGCAAAAAATATTCGGA
TTTTTTTGAATTTACTGTTCGGCCAGTGaaaaaatcaaaattattttttgaaattttact
tttgttccacttattaattctttttgaatttaTTGTTCACCTTGTGGAAAAAAATGAatt
attattttatttttttcgactttattttatttttCTTAATTTACTGTTCACTAGTCAACG
GGTCAAAACCAGTCAACTGGGTCAAGACCAGTCAACAGAGAGAGAAGGGTTGAATCCTGA
CCTGTTTTGAGAGTTGGGGGTTGTGATTTAGACGGTATTGGAGTTCGGGGTTGTAAATTA
GACTAGGGCAAAAGTTCAGGGTTGAAATATGCACTTCTCT
>MITE_916 MITE_T_58904|chr1D|467468315|467468515|GC|22|F2261 _
ATGCAGTGGCGGAGCCAGGAAAAATGAGTGAGGAGGGCCAGAGTGTTGTTAATCCTTGTT
AAGGAGGGCCAGCCCACTAGATTACACTAATTTAGTAGCCCAAAATCATCTGTATACATG
CATATTAGGCATAACTCACTGTTCTTAggggggggggggggCCAGGGCCCCTGCTGGTCC
CCCTGTCTCCGCCACTGCGT
>MITE_917 MITE_T_586|chr7A|183683793|183684255|CTCTG|173|F51 _
GTGGCTAAATTTTGTGTTTTCACCCTTTTCTGAAACCTATTCGAGATTTGACCTTAGTTT
AAAttttttttGAGATCTGACCCTTTTGCTACCGCCAGGGACCATGGCGGTAGGGTATAA
CAGCCTACCGCCAGGGACCATGGCGGTAGGGTATAACAGCCTACCGCCAAGGTCCCTGGC
GGTAGGGTTGTATGCTCTACCACCAAAAACCTCCTAAGTATTGAACACAGTGCGTGCTCG
TGCCTACCGTCAAGCACCTTGGCGGTATGGTTGTGCAGACTACCGCCAGCCCGGTTGGCG
ATAGCGATGTTTCCTACCGCCAAAGTCCCTGGCAGTAGGCTGTTAGACCCTACCGTCATG
GACGCTGGCGGTAGCAAAAGGGTCAGATATTGAAAAAATTTCAAACTAGGGTCAAATCTT
GAATAGATTTTTAAAAAGGGTCAAAACATGAAAATTTGCCTC
>MITE_918 MITE_T_34770|chr3B|222800953|222801225|TGA|16|F1421 _
GGGGCTGTTTGGTTTTAGGCCTAGCAATGCCACACTTTGCCATAAAATGTTGCCAAACTT
GCGTAAGGTTAGTTCTTCAAAATGAGAGCCACAAGTTGGCAAGCCTAAGGGAATCTTGCC
ACATTTTTTGTGTGTACGTCTATGCCATGTGGGGCCCTAGTGTGGCTTGCCTAAGGTGTG
GCTTGAACCAAACACTCACCTAAGTTGGTCAAACTTGCCTAACCTTAGGTGTGGCAATCT
CTGGCAATCTTAGTCACAAACCAAACAGCCCC
>MITE_919 MITE_T_65517|chr1A|508355830|508356002|CC|11|F2650 _
GAACAGTGGCGAAGCCACACTTGAGCTGGGTAGTCATTTGACTACACAACTTTTTGCAAA
ACCTACATATATCAAGTAGAAATCATGCCAAAAAATCTTATAAATGCATACATCTGACTA
CACAACATTCAATTGACCACATATGATTAGATTCCTGGCACCGCCACTGTTC
>MITE_920 MITE_T_51564|chr5D|538171537|538171772|TA|241|F2022 _
CTACCTTCGTCCTGGTTTATTGGCCCCCTTCGTATTTTGTGTCAAATTTTGACTATAGAT
TTAACTAACAAAATGTTAATGCATGTCACAAAAAATTATATCCTTGGATTCGTATTTGAA
CATAGTTTTCAATGGTATAATTTTTTGTGACATGCATTGACATTTTGTTAGTTAAACCTA
TGGTCAAAATTTAACACTAAATACGAAGGGGACCAATAAATCAGGACAGAGGTAG
>MITE_921 MITE_T_80218|chr2B|754574284|754574433|CTAAG|20|F3413 _
CTTAGGGATGCAAGGCGGCGCCCGATCCGCCCCGCTTCGTAGTCAAAGTAAACCAACTTA
GTTATAATTTTTCCGGTTCAGCTTTAATTCATTTTGAACTAAATTCCTGTTTTGGCGGGC
TTATGCGGGATGCCTGCTTGCATCCCTAG
>MITE_922 MITE_T_514|chr2D|638881086|638881549|GTGCTGAG|22|F49 _
TATAGCTGGCCAAACGGGCCGGCCCAGCCCGGCACGGCACGGCCCATCCTAATCGTGCCT
GGCATGGCCCGGCTCGCCGAGGCACGATTATTATACGGGCTGTGCCGTGCCGGCCCGCGT
GTTGCAGCCTGCAGCCCAGGCACGGCCCATATGCTAATCGGGCCGGCCCACCGGCACGCC
AGGTCCGCTAATCTGCCTCATATTTTGCGCACTGGGCATTTTAGCCTATTTTTACCTATT
GGGCCACATTAGGATACATTAATTTTTTTaaaaaaatacaaaaaaGATAATCGGGCCGTG
TCGTGCCGACCCGCGTGCTCGGCCTTCAGGCCCAGGCACGGCCCTTGGCGTGCCGCATGC
TGGGCCTGGCCGGTTTAGCACGTGTCGTGCCGTGCCAGGCCCGTGCCGTGCCGGCCGTGC
TACCGGGCTGACCCAGCTATCCCGGCCCGTTTGGCCACCTATA
>MITE_923 MITE_T_122424|chr7B|296330826|296330889|ACT|69|F5720 _
ACTCCCTCCTTAAAGAAATATAAGAGTGATCTAAACGCTCTTATATTTCTTTACGGAGGG
AGT
>MITE_924 MITE_T_54313|chr5A|426933039|426933258|AA|28|F2125 _
TGCTTCGGCACACCCCCCTTAAAAGTTTGCACAAATCTTAAAGTTACTTAAAAAGGCTAT
CATCATATTAGTTTCATAGTTTGCAGATCTAACGTATTGAATAGATTGATTTGGATACGA
AAGACTATATTATCCTTTTTCATATAAAGGGCACCTTCTAGTCTCCACCTTTAATCTGCA
TCGAAATCCATAAATTTTCTAGGGGGGTGTACCGAAGCA
>MITE_925 MITE_T_62667|chr5B|609609497|609609678|GCC|20|F2513 _
AGCAGTGGCGGAGCTTTATGGAGAGCAACCTGGACCATTGCCCCTCCAACCCATAAGAAA
GTTAACAAATATCCCCTAGTATTCAGCCCATATGTCGAGTTAAAATCAGCCTAAAAGCAT
GTTTCTTGCCCCTCCAGCCCATTTGCCCCTCCATAAATTCAGCCCAAGCTCCGCCACTGT
T
>MITE_926 MITE_T_102418|chr1A|445261374|445261477|TA|109|F4527 _
CTTCCTTCATCCGAAATTAGTTGACGCTCAAACGGATGTATCTAGCACTGAAATACGTCT
AGATACATCTGTTTGAGAGTCATCTAATTCCAGACGGAGGGAG
>MITE_927 MITE_T_8018|chr7A|714757341|714757708|CT|13|F458 _
GTTTTGGTTACCGGTCGAAATTTCAAGATTTCCCATGGTTACCACGTATTTCCGTGCCCC
TCGGTAAATCGCCATGCCGAGAAAAAAATACCAttttttttGAAAATTTTGAATTTAAAC
ACACGATTTACTGTAAAGTACGTAGGATCTAATTAATGCCATGAGAGTTGGTTCTGGCGT
GTTGATAGCAACCTAGTTCCTATTTTGAGAGGTCTTTGGTTCGAATATTTGTTCATTCAC
TTATTTACCAGTCCCCCTCGGTAAAATTGCTCGAAATATTCTCGGTATTTCTCGGTATTT
CCTGGTAACTGTGGTAACCACATTTACCAGTCCCCTCGGTAAAATTGCCTCATTCGGGAA
CCAAAAC
>MITE_928 MITE_T_71564|chr6A|28320187|28320351|TA|36|F2951 _
CTCCCTCCGTTCCTAAATATAAGATGTTTTAGTTTTTCTCTATTTTCTCAGATTCATATG
CATATAAACACGTTTTAGTGTATATATTCACTCATTTTAATCCGTTTGCAGTCCATATTG
TAATATCTAGCTAAAACATCTTATATAATTAGAAACCGAGGGAG
>MITE_929 MITE_T_54|chr7B|693273065|693273549|ACTCAT|37|F8 _
AACTCAGGGCGTGTTCTGATCTCCTCTAGCTTCACAAAACTTCACATATCCAACTTCTTT
TCGTGGCTTCTAACTTCAAGCAGCGATCTGAGATGCGTTCTGCTGCATTTGCAGCTTCTC
AAGCGCTGCGGCCCGGCTAGGAGGGCTGTGGCCTTGTACCGTTCAGACTGGGCCAGCTGG
AAGCAGCCCAATTGGGGCCGACAGGCGCACAGCGAGGCGAGGGAGATCGATCCTGTAGCG
ATAGGTTCTAATTTTCAAGCGTACTCAGCAAACCGTTTTCTTTAGCGGTGGCAGGATGTT
GTAAATAGGGTGAACTTCAACTTTTCCAATCGGTGGAGCTGGGCCTTCCTCGCTCCAGAT
TTTTCCACTAGGATCGACCACAGCTTCACAAAGCCAGCTTCTGGAGGTTATTTCGTTCGG
CTCTTATCTGCTCCAGGAAATTGTGAAGTGTGGAGCGGGAGGAGATCAGAACACGCCCTC
AGAT
>MITE_930 MITE_T_126635|chr2B|717773150|717773724|TCCGCCACC|50|F5910 _
GGCAAAATTCACTGTTTTGACCTTTTTCGTTAGTTTAGCACGATCTGACCTTATATGCAA
AAGTTTTTCGAATCTGATCCTTTTCCCACCGTCGTTGTCTATGGCGGTAGGGTAACACAC
CCTACCGCCAAGGCCTTTGGCGGTAGGACTTACCTGCACCGTCACTTTCATTTTTTGCAG
AATGGAACCTACCGCCGTAGTCGATGGCGGTAGGACGTGTAACCCTACCGCCATAGGCTA
TGGCGGTAGGGTTTTTTACAAAAAATAATCTTTTATTGCATGCGTGCCCTTATTATAATT
ACATGCATGCCCCTACCGCCAAAGACCATTGCGGTAGGGTTCTTTTCACACCGAACGGGC
GTGACGGTGTAAGTAAGTCCTACCGCCAAAGGGCTTGACGGTAGGATGTGCTATCCTACC
GCCAAAAACAATGACGGTAGAAAAAGGTCAGATCCGAAAAAAAGTTGCACACGTGGGTCA
AAACAGTGAATTTCGCCTCCGCCAAAGACAAAGACAATAACGGTAGGGTCAAATCGTGCT
TAAGTTaaaaaaaaTCAAAACAGTGAATTTCGCC
>DTT_Hvul_Fortuna_AY853252-1 _
TCCCATCTATTTTTATATACAAGGCCACTATAAAAATTATAATTTGCAGCTATATAAGGT
CACTAACACTAATCAAAGCGAAATTGATGGGGTTTGCCTTGTACTAGCAACCAACAACAT
TATTATCCCTTGCATGGAAGCGGGAGTGAGAAGGTTAGTTGGCATGAGCTGCGTGAATCA
ACTAATGAAGAGTGAGATGATTGGTTTGTTGTGTGTTGGATAGAAAAAATATACATTAAT
TGACAGGTCAAAGGATGAGGGAGCCTAGCTTTCAACATTGTCCTAAACCAAAATTAATGT
TTACCTTGTTACCAGTAATGTGGGTTTGTGGCTTTGTATATAAAAATGAAGGGA
>MITE_931 MITE_T_91796|chr6D|38222275|38222395|GG|22|F4004 _
CTGTTCGGCATCGCTCCACTCCACAGCTCCCGGAGCGGAGTTGACGGAGCTGTAGATCAA
AATGGTGGAGTTGTCATTTACCCGCTCCGCAGATTTCCGGAGTGGACCATTACCGAACAG
>MITE_932 MITE_T_100968|chr6B|402210929|402211034|TA|112|F4440 _
CTACCTCTGTTCAGAATTACCTGTCGCTGAAATGAGTGTATCTAAGACGCGCTTCAGTGT
GTAGATTTACTGATTTCAGCGACAGTTAATTCCGAACAGAGGGAG
>MITE_933 MITE_T_8959|chr5B|591819966|591820324|GC|374|F505 _
TCATCTGCACCCGGCTAGaaaaaaattgtaaaaaaatcgacaaaaataaaaaaaaTCCAA
TTTTTTGTGTGCGGTAGACAATTTGATGCACGAGGCCCGTTCCAAATTTCAAGTCATTTG
AACATCTGAGCAGCTCTCAAGAAAAAAAGACAAATCGGATCAAAATAGTCCATGAACAGT
AAACATTTTTATAGACCCCATTTTATCTTTTTTGCTGAGAGCTCCTCTTATGTCCAAATG
ACTTGAAAATTGGAGCGGACCTCACGCATCAAATTGTCTACTGCACACAAAAAGTTTGGa
tttttttaatttatttagtatttgttttgatttttttCGTAAGCACGGGTGCAGATGA
>MITE_934 MITE_T_64011|chr2B|41120135|41120313|AT|39|F2559 _
GCTAAACATACAAATAAGTATACAAGTTTACAAACTCTTTCTATCTACTAACCAATCACA
AACTTGCTCACCCCTCCCTCCCAACCCTTGATTTTCAGGGGATGGGCCGCCTCCCCACTT
AGTGACCAATCAAGTTAACCCTCTTTGTAAAACCTTGTAACTCATTTGTACGTGTAGC
>MITE_935 MITE_T_102800|chr7A|628642550|628642653|TA|33|F4565 _
CTCCTTCTGTTCCCTTTTATAAGATGTTTTACACATTTCACACACGCCCAAAACAGTTCA
AAGCGGACTGGCTAAAACGTCTTATAAAAAAGAACGGAAAGAG
>MITE_936 MITE_T_75082|chr1B|615414308|615414469|GGCC|21|F3098 _
CCAGGGACGGAGCTGCCTTATAGGCATTGGGGTCAATTGACCCCAATGAAATTTTAAAAT
CCTTCACTAATTTTGTACTAATCACTAATATTTATAGAAGGATGAACCCAGTGGCATGTA
CATGACCCCATCAATCTTTTTTCCTAGCTTCGTCCCTGCTG
>MITE_937 MITE_T_116252|chr3D|581934415|581934499|TA|90|F5298 _
CTCCCTCCGTCCCAAAATGTAAGACATTTTTTTGATACTATGATAGTGTGTCAAAAGGCG
TCTTACATTTTGGGATGGAGGGAG
>MITE_938 MITE_T_1086|chr2B|195593566|195594013|GAGCTC|57|F92 _
CGGGAAAATATCTGGTGCACTGGAGCTTGTGGTGCTACCGATGCACCGAACTCACACAAC
ATCAATGTAGGTTGTCACAAAATTAGTACTCACACAACATCAATGTAGGTTGTCACAAAA
TTAGTACTCACACAACATCAATGTAGGTTGTCACAAAATTTCAAGTCAAAATTCGAAACA
TAACTCGACAAACAAAAATGAAAATTTCAACACTGAATAGTACATAACATTAACTTGGGC
TTTAGATTTGGCCCATTTTCACACTGACGCCAAATTTGTCATTTTTGTATCTCAAAAAAT
ATTTTGAATTTGTATACGATTTTTTGTGACATCATACATTGATGTTGCGTTAACGTGCTA
GAATTGTTTCATATTTTTAAAAATATTCTATAGCATCCGGTGCACCGGTAGCACCACAAG
TGTGGGTGCACCGGATACATTGCCCCG
>MITE_939 MITE_T_9170|chr7A|245939010|245939364|CCGCCTGC|15|F519 _
CAGGGCTGGCCCTAGCAATTCTGAGGCCCTAGTGCAAGTTTGCAACCGAACAAATCCATT
TGATAACAAAGAGAGAGATTAAGGTGGTGATACACCTAAAAAAATCATTAAATTAGCAAC
GTTGGGCCCCTGCCTTCTTTGAGACTTGTGGTAATCCATGTGGGGATGAAAGTAGGGAAA
GAAAGAAGAAAGAACGAAGAATATAAGATATGCGTCCGTGCGTTTTTTTAGAGAAAAAGT
ATCACGGCTGGCTCTGTAGTATATACACAGAACATAAGAATATAAGATATGGGCCCCTCC
CCTGGCTGGGCCTTAGGCAGTCGCACTCTTTGCCTAGACCTAGGGCCGGCCCTG
>MITE_940 MITE_T_124366|chr3A|163804814|163805600|TACG|15|F5831 _
GTCAGTGGCGTAGCTAGGATTTTATGCCAGGGTGGTCCAATTGCCAAGAAAAATAATTGC
ACCACAAATTCAACAAACCAACATATGCGTACAGAATATTCAACTAGGTCTTTCAAATAA
TATAAAATTCATGGTTATGTCTTAAATTTGCATAAAAAAAGATAACACGTCTTTTTGTCG
GGATAACGCCTTCTCAAGACCATGAAAGTTCTACTCTAGTATTTATCAATTATTAATTGT
AAAAAATAAAACTAAATCTTGCACTCTCAGGTCTCAGCTTAACTTGTTCAAATCCTCGTA
GCAAGAAATTTATACTTTGAATTTATGAATTAACAGAGAACAAAAATCTTACTTTAGATC
GGAGTAGTAGGATGGAAAACTGAACAACTGGTTCTCAACCAAACTAGATTGTGCGTGCTT
CGCCGGCTGCCTGTTTGCCGCCGCCGGCAAGTGTCCTTCGCCCGGCCGCCAGTCCGTCGC
CGTCGACGAGTGCCATGTAGGCCGGCGGATGCCCGCTGGGGGCTGCTAGGCGATGGCTGA
TGGCGATGGCCGCTCGCTGCTAGGGTTCCCGAACTGAAAGAGGCGGCGGGAATCAGGAAC
GTCTTCTCGTGTCGATCAATCAGCGCACAGACGCAGAGACTAACGAGCCAATCCTTCACG
TGTACATGGGCTGAGTTGGGCTTGCttttcttttttctttttttACAGACTAAGTAGTAT
ACTAATGGGCTGAATTCCAGGGTGGTCCATGGACCACTCTGGCCACCCTACAGCTACGCC
ACTGAC
>MITE_941 MITE_T_6573|chr6D|320716167|320716545|TTG|36|F382 _
GAGCTCTCAAGTGCTTCGCACCCCCATAGGAACATTTCGTTCAAAAAAATACCGAGAAAT
TTTAAAAATAATCTGGAATTTTGAGATATCAAACCTGGGTTCCCGATCTACCCTCGGGTG
AAATTTCGTgaaaaaatatgagaaaacgtattcgtggcaaaaaagacaaaaaaaTCATAT
GTATAGAGAAACACTGTTTGGATGGATTTTTGTTCGGACGGTATTTCCTTTACCATGGAT
ATGTCttttgtttttttttCATGAAATTTCACACGGGAGTAGATCCGGGACCCAAGTTTG
GTATCCTCAAAATTCAGATTTTTTGGGATGTTTTTTACAATTAATTTTCGTATAGGGGTG
TGGAGCACCCGAGAGCTC
>MITE_942 MITE_T_67576|chr7A|316240269|316240438|AT|43|F2736 _
GCTACACTTACGTAGCAATCAAACGTAAAGTAACGTAATGGCTTAGGTGGCATTTTTCAG
TTGGAGGAAATTAGAAGAGGGACCCCACCCAGTTGGAATCAGGGGGGCGGAGGGATTAGC
AGTTAGTCTAATTACGTAACAGTACGTAGGCATTTTACGTAGGTGTAGC
>MITE_943 MITE_T_127905|chr7D|500788763|500789276|AT|37|F5989 _
GTGTATACCACAACGAAAAAAATAGCGCGCTATAACGACGCTATAGCGCAGTTATAGCGT
ATTCAGAAGGAAACGCTATATTTTAGCAAATTCAGCCGCTATGACGCTATTCACGTAATT
AGCGCGCTACAGGGCGTTATAACGTTGTAGCGTGTAGCGTTATAGCGTTCAAATGATGAA
AAATATCAGAAAAATAGGGAAGGACAGGTTTATTTTGTGGTTATTGCACGGTAGATGTAG
GCTAGGTGCTCAGTGTTCAGACTTAATATATGTTAAATAGATTGACTATAGTTTGACATT
CAGTTTAAAATTTGTGCTTCCTATTTGGCTAGATTATGTCTATCTACGATGGTGTCTTAA
GGTACTGAAATACTTTATTTGTGGATATATTTAGCATTTTGTGCAAACGCTATTCTGAAA
TATAGCACGCTATTAGCGCGCTATAACTTGTGTAGCATTTTGAGAAGGGGCTCGCTATAT
TTTGTAGCGCGCTATTTTTTTCATTGGTATACC
>MITE_944 MITE_T_7024|chr3B|29711105|29711479|GGT|10|F404 _
TGGGAAGTGGATCCTCTAACATGAAGAAGAGAAGTCACCTAAGTTACAATTCCCTAACTT
CCCTTCTTCGCATCCATATGATTAAGGCTAGAATGACTTATTTAATTTGCAAATTACAAA
TCTATTGTATACATTTACAAAAATTACATACAAACAAAATTATGATGTAATAAAATTAAT
TTCAAATTTATTTACATGAACAGTAATAACGCACATAACCTGTTACAGTAGCTAAATACA
ATATTTGCTACAGCGCCCCTGACTTTCCTTCTTTGTTTTGCACTATATTGCACTGTAGCT
TAGGTGACATTCCTCCTTAATGTTAGAGGATCCACTTCCCCACGGTTGAGGGGTGATGCG
TTCCCCACTTCCCA
>MITE_945 MITE_T_21645|chr7D|89719124|89719431|AT|23|F881 _
CCTCTAACATTCAGAAGGAAGGTCACGGTGCCACAGTGCTAGTCTAGTGTAAAATAAAGA
AGGAAAGTTAGGAATTGTTAGTAGGTAGTTAGCGGGTTGTTTATTGTTGGCATTTAGTGT
AGATATAAACAATTCAAAATTAATTTTATTTCACCATCAATTTGTTTATATGTAATTACT
ATAAATGTACACAATAGATCATCAATTTATAAATTAATTTAAGTTATTTTAACCTTAATC
ATATGGATAGAAAGAAGGGAAGTTAGGGTACTGTAGTTTCCCTAACATTCCTTATCAATG
TTAGAGC
>DTT_Hvul_SHVA_MxCtg2546930-1 _
TACTCCCTCTGTTCATAAGTCTTTTTAGAGATTGCACTATATACGAAACAAAATGAAAAA
ATCTACACTTAAAATACTTCCTCCGTTCCATAATATAAGAGCATTCTTTGACACTAGTGT
AGTGTCAAAAACGTTTTTATATATATTATGGGACGGAGGAAATATGTCTATACACATTCG
TATGTAGTCCGTAATGAAATCTCTaaaannnnnTATATTTAGGAACGGAAGGAGTA
>DTT_Ogla_ST_consensus-1 _
TACTCCCTCCGTCCCATAATATAAGGGATTTTGGGTGGATGTGACACATCCTAGTACAAT
GAATCTGGACAGACGGTCTGTCCAGATTCATTGTACTAGGATGTGTCACATCCACCCAAA
ATCCCTTATATTATGGGACGGAGGGAGT
>MITE_946 MITE_T_80542|chr4B|465734868|465735013|ATAGGA|17|F3440 _
GCTATGTTTTTAAGGCGACGCCTTGCTTTAAGGCGCTGGGGGGGCGCTTCGACGCCTAGG
CGACGCCTAGGCGCCTAAAGCGCAAAGCGCTGGGGGGGCGCCTCGACGCCTAGGCGTCGC
CTTACGGACGCCTTTAAAACATAGC
>MITE_947 MITE_T_61450|chr4D|10678716|10678902|ATTT|19|F2413 _
ACCACTGAAAAAAATAGCACGCTGTAACCTCGCTAATAGCACGCTTTAGCATCTTGAGAA
TTGTCTCGCTAAATATATCAGTGTACAACGTCTCGCTAATAGCACGCTATAGCATGATAT
AGCACGCTAATAGCATATTTTGAGGTCGGCGCTATTTTGCTGTAGCACGCTATTTTTTTC
ATTGCT
>MITE_948 MITE_T_50226|chr6B|23604612|23604850|TA|23|F1963 _
CTTCCTATATCCATCTATATAGGGCCTACTGTGTTTTTCGAGGCTAACTTTGACCACATG
TTAAAGCAATAATATATGATATGCAAGTTACACAAAGCATACCATCAAATTCGTACGTGA
AAGGAGCTTTCAATGATATAATTTTCACATTATACATCTCATATACTATTAATCTTATCA
ATAGTCAAAGACCATCTCGAAAATATATTAGACACTATATATATATGGATTGAGGGAG
>MITE_949 MITE_T_110835|chr2D|299891016|299891105|TT|91|F5045 _
ACTACTCCCTCTGTAACATAATATAAGACGTTTTTTGACACTGTCATGGACTCTAAAAAC
GACTTATAAAAAGTTACAGAGGGAGTAGT
>MITE_950 MITE_T_78340|chr3A|621233893|621234046|GC|14|F3357 _
TACACGGACGATAATTTTGTGCCCGACACCTGCACGATACTACGTGGCAGCACCAACAGC
GTGTAGGCAATTGTTTTTTATTCAAAAGCTGAAGCTAGCGCAGTTGGGAAGGAAATATCG
GCTGCAGATCGTGTATATGGTGTCGTCCGTGAA
>MITE_951 MITE_T_115800|chr2D|483542211|483542296|CA|26|F5265 _
TTTGTTTTTATAAGACGTTTCAGACAGCTTGTTTTATACTGTTTTGAAAAATGTCTGAAT
GTCTAAAACATCTTATAAAAATAAA
>MITE_952 MITE_T_123881|chr6A|462185704|462186367|CG|13|F5814 _
TGGAGGAGAATATTTGAGTTACGAGTTTGGTTTACATTTGAAACAATGCGGAATAGTTTC
GCAACTCACGCCACCCGGAACACCATAGCTGTAACACCCCGGATGTAACTTATCCAATAT
ATATTCCAACTCTTGCCGTTTCCGGCGTTAAGTTATTTTATTTTCTTGGGTTCGGGTTTT
TATTTCCGTGTGTTGTTGTCGTTGTCATGCATCTCATATCATGTCATCATGTGCATTGCA
TTTGCATACATGTTCATCTCATGCATTCGAGCATTTTCCCCGTTGTCCGTTTTGCATTCC
GATGCTTCGTTCTCCTCCGGTGGTCATTTCTACCTTTCTTTCGTGTGTGGGGATTAAACA
TTTCCGGATTGGACCGAGACTTGCCAAGCGGCCTTGGTTTACTACCGGTAGACCGCCTGT
CAAGTTTCGTACCATTTGGACTTCGTTTGATACTCCAACGGTTAACCGAGGGACCGAGAA
GGCCTCGTGTGTGTTGCAGCCCAACACCCCTTCAATTTGGCCCAGAAAACCCACCAAAAC
CTTCTCCATCATCTAGAGCGTTCGATCACGATCGCTTGGCCGAAAACCGCACCTCATTTG
GATTCTCCTAGCTCCCTCTATGCCTATTTAAAGAACCCCCTCCGAAATTCTCTTTCTCCT
CCC
>MITE_953 MITE_T_90752|chr4B|517963664|517963787|TA|128|F3918 _
CTCCCTCCGTTCCAAATTACTTGACTTTCATTTGTCTAGATACGAATGTATCTATACTTA
[truncated: 351,654 more chars]
