# Supplementary material for: Genome-wide identification of MITE-derived microRNAs and their targets in bread wheat
Source: BMC Genomics. 2022 Feb 22;23:154. doi: 10.1186/s12864-022-08364-4 (PMC8862332; doi:10.1186/s12864-022-08364-4)
Supplement: Supplementary file 2 — Additional file 2 GFF file containing 1.211.340 MITEs locations in the IWGSC wheat genome. [file 12864_2022_8364_MOESM2_ESM.gff3]

1A	TE	TE	86285	86766	.	+	.	MITE_T_126801|chr7B|78567635|78568204|CTTCCCT|14|F5915
1A	TE	TE	213867	214194	.	+	.	MITE_T_8262|chr5A|273309274|273309638|TA|373|F468
1A	TE	TE	219804	220469	.	+	.	MITE_T_82582|chr3D|312088827|312089549|AT|18|F3574
1A	TE	TE	223881	224446	.	+	.	MITE_T_122702|chr2B|476704370|476705072|AT|10|F5743
1A	TE	TE	305432	305913	.	+	.	MITE_T_126801|chr7B|78567635|78568204|CTTCCCT|14|F5915
1A	TE	TE	314017	314631	.	+	.	MITE_T_122702|chr2B|476704370|476705072|AT|10|F5743
1A	TE	TE	325364	325978	.	+	.	MITE_T_122702|chr2B|476704370|476705072|AT|10|F5743
1A	TE	TE	442470	442797	.	+	.	MITE_T_8262|chr5A|273309274|273309638|TA|373|F468
1A	TE	TE	448406	449070	.	+	.	MITE_T_82582|chr3D|312088827|312089549|AT|18|F3574
1A	TE	TE	452488	453053	.	+	.	MITE_T_122702|chr2B|476704370|476705072|AT|10|F5743
1A	TE	TE	467455	467936	.	+	.	MITE_T_126801|chr7B|78567635|78568204|CTTCCCT|14|F5915
1A	TE	TE	479685	480165	.	+	.	MITE_T_126801|chr7B|78567635|78568204|CTTCCCT|14|F5915
1A	TE	TE	501921	502534	.	+	.	MITE_T_122702|chr2B|476704370|476705072|AT|10|F5743
1A	TE	TE	512120	512627	.	+	.	MITE_T_124597|chr4B|542957296|542957930|GC|22|F5843
1A	TE	TE	529018	529671	.	+	.	MITE_T_82582|chr3D|312088827|312089549|AT|18|F3574
1A	TE	TE	599650	600342	.	+	.	MITE_T_82582|chr3D|312088827|312089549|AT|18|F3574
1A	TE	TE	616535	617167	.	+	.	MITE_T_82582|chr3D|312088827|312089549|AT|18|F3574
1A	TE	TE	623960	624572	.	+	.	MITE_T_122702|chr2B|476704370|476705072|AT|10|F5743
1A	TE	TE	648621	649051	.	+	.	MITE_T_126801|chr7B|78567635|78568204|CTTCCCT|14|F5915
1A	TE	TE	669411	669585	.	+	.	MITE_T_55598|chr5D|263070630|263070841|AGCA|20|F2198
1A	TE	TE	674128	674368	.	+	.	MITE_T_30528|chr7A|560442811|560443090|AC|11|F1221
1A	TE	TE	676677	676917	.	+	.	MITE_T_30528|chr7A|560442811|560443090|AC|11|F1221
1A	TE	TE	679226	679466	.	+	.	MITE_T_30528|chr7A|560442811|560443090|AC|11|F1221
1A	TE	TE	682488	683051	.	+	.	MITE_T_122702|chr2B|476704370|476705072|AT|10|F5743
1A	TE	TE	702880	703123	.	+	.	MITE_T_25334|chr2A|474954|475249|TCA|40|F1012
1A	TE	TE	712525	712630	.	+	.	MITE_T_89510|chr5B|36727537|36727661|TA|10|F3842
1A	TE	TE	732435	733102	.	+	.	MITE_T_82582|chr3D|312088827|312089549|AT|18|F3574
1A	TE	TE	744764	745448	.	+	.	MITE_T_82582|chr3D|312088827|312089549|AT|18|F3574
1A	TE	TE	748113	748805	.	+	.	MITE_T_82582|chr3D|312088827|312089549|AT|18|F3574
1A	TE	TE	755792	755872	.	+	.	MITE_T_102873|chr4D|329882928|329883030|TATA|111|F4575
1A	TE	TE	758791	759357	.	+	.	MITE_T_122702|chr2B|476704370|476705072|AT|10|F5743
1A	TE	TE	768278	768763	.	+	.	MITE_T_126801|chr7B|78567635|78568204|CTTCCCT|14|F5915
1A	TE	TE	770743	771219	.	+	.	MITE_T_126801|chr7B|78567635|78568204|CTTCCCT|14|F5915
1A	TE	TE	784225	784327	.	+	.	MITE_T_89510|chr5B|36727537|36727661|TA|10|F3842
1A	TE	TE	789919	790052	.	+	.	MITE_T_82213|chr2B|154903601|154903735|TA|141|F3557
1A	TE	TE	789929	790046	.	+	.	MITE_T_68510|chr1A|276575092|276575260|TA|178|F2766
1A	TE	TE	805891	806307	.	+	.	MITE_T_430|chr7A|294969072|294969539|ATAT|94|F43
1A	TE	TE	805915	806332	.	+	.	MITE_T_1596|chr3A|240091987|240092424|TGA|66|F121
1A	TE	TE	805932	806290	.	+	.	MITE_T_3431|chr6D|229660118|229660527|AGG|26|F227
1A	TE	TE	806304	806694	.	+	.	MITE_T_430|chr7A|294969072|294969539|ATAT|94|F43
1A	TE	TE	806310	806667	.	+	.	MITE_T_9016|chr5B|652341106|652341463|TA|41|F509
1A	TE	TE	806321	806678	.	+	.	MITE_T_3431|chr6D|229660118|229660527|AGG|26|F227
1A	TE	TE	817212	817695	.	+	.	MITE_T_126801|chr7B|78567635|78568204|CTTCCCT|14|F5915
1A	TE	TE	821875	822566	.	+	.	MITE_T_82582|chr3D|312088827|312089549|AT|18|F3574
1A	TE	TE	828494	829185	.	+	.	MITE_T_82582|chr3D|312088827|312089549|AT|18|F3574
1A	TE	TE	835116	835784	.	+	.	MITE_T_82582|chr3D|312088827|312089549|AT|18|F3574
1A	TE	TE	840667	841230	.	+	.	MITE_T_122702|chr2B|476704370|476705072|AT|10|F5743
1A	TE	TE	841895	842367	.	+	.	MITE_T_126801|chr7B|78567635|78568204|CTTCCCT|14|F5915
1A	TE	TE	856360	856922	.	+	.	MITE_T_122702|chr2B|476704370|476705072|AT|10|F5743
1A	TE	TE	868123	868812	.	+	.	MITE_T_82582|chr3D|312088827|312089549|AT|18|F3574
1A	TE	TE	899494	899976	.	+	.	MITE_T_126801|chr7B|78567635|78568204|CTTCCCT|14|F5915
1A	TE	TE	912068	912562	.	+	.	MITE_T_124597|chr4B|542957296|542957930|GC|22|F5843
1A	TE	TE	920177	920668	.	+	.	MITE_T_125637|chr3B|708571628|708572235|TA|11|F5871
1A	TE	TE	921001	921569	.	+	.	MITE_T_122702|chr2B|476704370|476705072|AT|10|F5743
1A	TE	TE	938197	938676	.	+	.	MITE_T_126801|chr7B|78567635|78568204|CTTCCCT|14|F5915
1A	TE	TE	962293	962906	.	+	.	MITE_T_122702|chr2B|476704370|476705072|AT|10|F5743
1A	TE	TE	972328	972895	.	+	.	MITE_T_63830|chr1A|497477412|497478144|ATG|14|F2546
1A	TE	TE	972354	972903	.	+	.	MITE_T_124443|chr4A|171966645|171967295|CGCT|13|F5833
1A	TE	TE	981960	982474	.	+	.	MITE_T_124597|chr4B|542957296|542957930|GC|22|F5843
1A	TE	TE	981998	982608	.	+	.	MITE_T_63830|chr1A|497477412|497478144|ATG|14|F2546
1A	TE	TE	982065	982500	.	+	.	MITE_T_127300|chr3A|443850571|443851119|TA|13|F5947
1A	TE	TE	986749	987419	.	+	.	MITE_T_82582|chr3D|312088827|312089549|AT|18|F3574
1A	TE	TE	1002691	1003356	.	+	.	MITE_T_82582|chr3D|312088827|312089549|AT|18|F3574
1A	TE	TE	1012220	1012721	.	+	.	MITE_T_122128|chr6D|179391293|179391999|GC|10|F5670
1A	TE	TE	1012289	1012777	.	+	.	MITE_T_124597|chr4B|542957296|542957930|GC|22|F5843
1A	TE	TE	1014400	1015006	.	+	.	MITE_T_82582|chr3D|312088827|312089549|AT|18|F3574
1A	TE	TE	1019846	1020535	.	+	.	MITE_T_82582|chr3D|312088827|312089549|AT|18|F3574
1A	TE	TE	1026835	1027502	.	+	.	MITE_T_82582|chr3D|312088827|312089549|AT|18|F3574
1A	TE	TE	1031458	1031929	.	+	.	MITE_T_126801|chr7B|78567635|78568204|CTTCCCT|14|F5915
1A	TE	TE	1039912	1040490	.	+	.	MITE_T_122702|chr2B|476704370|476705072|AT|10|F5743
1A	TE	TE	1043288	1043847	.	+	.	MITE_T_122702|chr2B|476704370|476705072|AT|10|F5743
1A	TE	TE	1044407	1044881	.	+	.	MITE_T_126801|chr7B|78567635|78568204|CTTCCCT|14|F5915
1A	TE	TE	1045758	1046424	.	+	.	MITE_T_82582|chr3D|312088827|312089549|AT|18|F3574
1A	TE	TE	1055659	1056130	.	+	.	MITE_T_126801|chr7B|78567635|78568204|CTTCCCT|14|F5915
1A	TE	TE	1062843	1063453	.	+	.	MITE_T_63830|chr1A|497477412|497478144|ATG|14|F2546
1A	TE	TE	1062957	1063367	.	+	.	MITE_T_127300|chr3A|443850571|443851119|TA|13|F5947
1A	TE	TE	1072678	1073242	.	+	.	MITE_T_124443|chr4A|171966645|171967295|CGCT|13|F5833
1A	TE	TE	1072686	1073296	.	+	.	MITE_T_63830|chr1A|497477412|497478144|ATG|14|F2546
1A	TE	TE	1072790	1073210	.	+	.	MITE_T_127300|chr3A|443850571|443851119|TA|13|F5947
1A	TE	TE	1078045	1078767	.	+	.	MITE_T_53001|chr4A|181445585|181446378|AT|10|F2066
1A	TE	TE	1099554	1100097	.	+	.	MITE_T_122702|chr2B|476704370|476705072|AT|10|F5743
1A	TE	TE	1100945	1101070	.	+	.	MITE_T_64149|chr3B|593563735|593563912|TA|53|F2566
1A	TE	TE	1100951	1101090	.	+	.	MITE_T_58879|chr6D|41542478|41542678|TA|31|F2259
1A	TE	TE	1105593	1106136	.	+	.	MITE_T_122702|chr2B|476704370|476705072|AT|10|F5743
1A	TE	TE	1106984	1107109	.	+	.	MITE_T_64149|chr3B|593563735|593563912|TA|53|F2566
1A	TE	TE	1106990	1107129	.	+	.	MITE_T_58879|chr6D|41542478|41542678|TA|31|F2259
1A	TE	TE	1111436	1111979	.	+	.	MITE_T_122702|chr2B|476704370|476705072|AT|10|F5743
1A	TE	TE	1112827	1112952	.	+	.	MITE_T_64149|chr3B|593563735|593563912|TA|53|F2566
1A	TE	TE	1112833	1112972	.	+	.	MITE_T_58879|chr6D|41542478|41542678|TA|31|F2259
1A	TE	TE	1117276	1117812	.	+	.	MITE_T_122702|chr2B|476704370|476705072|AT|10|F5743
1A	TE	TE	1118659	1118784	.	+	.	MITE_T_64149|chr3B|593563735|593563912|TA|53|F2566
1A	TE	TE	1118665	1118804	.	+	.	MITE_T_58879|chr6D|41542478|41542678|TA|31|F2259
1A	TE	TE	1143973	1144072	.	+	.	MITE_T_101006|chr4A|583911697|583911802|GC|112|F4445
1A	TE	TE	1148069	1148729	.	+	.	MITE_T_82582|chr3D|312088827|312089549|AT|18|F3574
1A	TE	TE	1150505	1151172	.	+	.	MITE_T_82582|chr3D|312088827|312089549|AT|18|F3574
1A	TE	TE	1161219	1161335	.	+	.	MITE_T_80783|chr5A|439864642|439864784|GTAGT|143|F3462
1A	TE	TE	1161230	1161324	.	+	.	MITE_T_106414|chr7B|461476009|461476104|CA|96|F4797
1A	TE	TE	1163542	1163671	.	+	.	MITE_T_80367|chr2B|655006817|655006964|CA|150|F3428
1A	TE	TE	1163667	1163810	.	+	.	MITE_T_65522|chr4D|293550123|293550295|TATA|180|F2651
1A	TE	TE	1182514	1183112	.	+	.	MITE_T_63830|chr1A|497477412|497478144|ATG|14|F2546
1A	TE	TE	1182562	1183120	.	+	.	MITE_T_124443|chr4A|171966645|171967295|CGCT|13|F5833
1A	TE	TE	1182584	1182999	.	+	.	MITE_T_127300|chr3A|443850571|443851119|TA|13|F5947
1A	TE	TE	1194930	1195093	.	+	.	MITE_T_58158|chr2D|446317622|446317827|AT|219|F2230
1A	TE	TE	1194946	1195076	.	+	.	MITE_T_83087|chr3D|7232862|7232993|TA|139|F3602
1A	TE	TE	1194953	1195069	.	+	.	MITE_T_90801|chr5B|510535535|510535658|AC|37|F3923
1A	TE	TE	1195670	1195768	.	+	.	MITE_T_102265|chr6B|218219330|218219433|TGGA|99|F4513
1A	TE	TE	1204460	1204578	.	+	.	MITE_T_81650|chr3D|107670952|107671089|ATT|40|F3523
1A	TE	TE	1209534	1209618	.	+	.	MITE_T_95653|chr4B|466965714|466965828|ATT|18|F4186
1A	TE	TE	1228153	1228279	.	+	.	MITE_T_80863|chr5D|115924514|115924655|AT|147|F3467
1A	TE	TE	1228159	1228265	.	+	.	MITE_T_82984|chr5A|334507737|334507868|AT|137|F3594
1A	TE	TE	1228762	1228873	.	+	.	MITE_T_86668|chr3D|433565985|433566112|TT|129|F3732
1A	TE	TE	1228784	1228867	.	+	.	MITE_T_99104|chr6A|581744576|581744687|TA|123|F4312
1A	TE	TE	1239059	1239290	.	+	.	MITE_T_45812|chr5A|568401370|568401611|ATG|249|F1905
1A	TE	TE	1239103	1239301	.	+	.	MITE_T_36769|chr7D|152542784|152543049|TT|272|F1524
1A	TE	TE	1249896	1250586	.	+	.	MITE_T_82582|chr3D|312088827|312089549|AT|18|F3574
1A	TE	TE	1256898	1257554	.	+	.	MITE_T_82582|chr3D|312088827|312089549|AT|18|F3574
1A	TE	TE	1262554	1263107	.	+	.	MITE_T_122702|chr2B|476704370|476705072|AT|10|F5743
1A	TE	TE	1269383	1270069	.	+	.	MITE_T_82582|chr3D|312088827|312089549|AT|18|F3574
1A	TE	TE	1289161	1289817	.	+	.	MITE_T_82582|chr3D|312088827|312089549|AT|18|F3574
1A	TE	TE	1293583	1294063	.	+	.	MITE_T_126801|chr7B|78567635|78568204|CTTCCCT|14|F5915
1A	TE	TE	1299580	1299799	.	+	.	MITE_T_41870|chr3A|714622353|714622606|AT|15|F1776
1A	TE	TE	1300034	1300291	.	+	.	MITE_T_22083|chr7D|378650055|378650360|TA|66|F902
1A	TE	TE	1310304	1310366	.	+	.	MITE_T_112380|chr5B|103464775|103464862|AT|93|F5133
1A	TE	TE	1311177	1311339	.	+	.	MITE_T_58158|chr2D|446317622|446317827|AT|219|F2230
1A	TE	TE	1311191	1311329	.	+	.	MITE_T_64493|chr1D|422381738|422381913|TATC|45|F2598
1A	TE	TE	1311201	1311314	.	+	.	MITE_T_90576|chr3D|581983465|581983588|TA|35|F3909
1A	TE	TE	1312753	1313067	.	+	.	MITE_T_2740|chr6D|227416528|227416949|TATATATATA|74|F183
1A	TE	TE	1314184	1314269	.	+	.	MITE_T_100628|chr2B|799161043|799161149|AA|108|F4420
1A	TE	TE	1319841	1320509	.	+	.	MITE_T_82582|chr3D|312088827|312089549|AT|18|F3574
1A	TE	TE	1322970	1323656	.	+	.	MITE_T_82582|chr3D|312088827|312089549|AT|18|F3574
1A	TE	TE	1329845	1330502	.	+	.	MITE_T_82582|chr3D|312088827|312089549|AT|18|F3574
1A	TE	TE	1346769	1346826	.	+	.	MITE_T_122398|chr2D|334331512|334331576|TA|69|F5714
1A	TE	TE	1351699	1352365	.	+	.	MITE_T_82582|chr3D|312088827|312089549|AT|18|F3574
1A	TE	TE	1365570	1366262	.	+	.	MITE_T_82582|chr3D|312088827|312089549|AT|18|F3574
1A	TE	TE	1370100	1370762	.	+	.	MITE_T_82582|chr3D|312088827|312089549|AT|18|F3574
1A	TE	TE	1376136	1376862	.	+	.	MITE_T_53001|chr4A|181445585|181446378|AT|10|F2066
1A	TE	TE	1433130	1433786	.	+	.	MITE_T_82582|chr3D|312088827|312089549|AT|18|F3574
1A	TE	TE	1442099	1442785	.	+	.	MITE_T_82582|chr3D|312088827|312089549|AT|18|F3574
1A	TE	TE	1472957	1473613	.	+	.	MITE_T_82582|chr3D|312088827|312089549|AT|18|F3574
1A	TE	TE	1479783	1480469	.	+	.	MITE_T_82582|chr3D|312088827|312089549|AT|18|F3574
1A	TE	TE	1497501	1498228	.	+	.	MITE_T_53001|chr4A|181445585|181446378|AT|10|F2066
1A	TE	TE	1497966	1498687	.	+	.	MITE_T_53001|chr4A|181445585|181446378|AT|10|F2066
1A	TE	TE	1511027	1511457	.	+	.	MITE_T_1096|chr5A|632649841|632650287|TA|68|F94
1A	TE	TE	1554066	1554265	.	+	.	MITE_T_56515|chr4B|96266458|96266666|GC|214|F2213
1A	TE	TE	1554073	1554259	.	+	.	MITE_T_61132|chr3B|680757093|680757280|GGCC|198|F2403
1A	TE	TE	1605891	1606090	.	+	.	MITE_T_56515|chr4B|96266458|96266666|GC|214|F2213
1A	TE	TE	1605899	1606083	.	+	.	MITE_T_59435|chr5A|659829035|659829231|AGGCCT|210|F2299
1A	TE	TE	1673220	1673488	.	+	.	MITE_T_23505|chr7A|54766664|54766963|AT|44|F971
1A	TE	TE	1674691	1675067	.	+	.	MITE_T_6051|chr6D|447904132|447904513|TA|16|F362
1A	TE	TE	1677030	1677384	.	+	.	MITE_T_6051|chr6D|447904132|447904513|TA|16|F362
1A	TE	TE	1743202	1743486	.	+	.	MITE_T_17860|chr3D|227247460|227247782|GC|10|F735
1A	TE	TE	1792810	1793074	.	+	.	MITE_T_26389|chr6D|94757165|94757457|TT|304|F1064
1A	TE	TE	1812441	1813073	.	+	.	MITE_T_231|chr2D|457249320|457250090|AT|15|F22
1A	TE	TE	1813141	1813938	.	+	.	MITE_T_127803|chr7B|616662632|616663428|TA|13|F5982
1A	TE	TE	1833028	1833403	.	+	.	MITE_T_6051|chr6D|447904132|447904513|TA|16|F362
1A	TE	TE	1834357	1834827	.	+	.	MITE_T_126801|chr7B|78567635|78568204|CTTCCCT|14|F5915
1A	TE	TE	1854626	1855135	.	+	.	MITE_T_80488|chr1A|129743654|129744379|GCGC|11|F3433
1A	TE	TE	1864360	1864846	.	+	.	MITE_T_126801|chr7B|78567635|78568204|CTTCCCT|14|F5915
1A	TE	TE	1867332	1868023	.	+	.	MITE_T_82582|chr3D|312088827|312089549|AT|18|F3574
1A	TE	TE	1874322	1875013	.	+	.	MITE_T_82582|chr3D|312088827|312089549|AT|18|F3574
1A	TE	TE	1877047	1877595	.	+	.	MITE_T_63830|chr1A|497477412|497478144|ATG|14|F2546
1A	TE	TE	1877161	1877576	.	+	.	MITE_T_127300|chr3A|443850571|443851119|TA|13|F5947
1A	TE	TE	1891754	1892310	.	+	.	MITE_T_124443|chr4A|171966645|171967295|CGCT|13|F5833
1A	TE	TE	1891762	1892379	.	+	.	MITE_T_63830|chr1A|497477412|497478144|ATG|14|F2546
1A	TE	TE	1891876	1892291	.	+	.	MITE_T_127300|chr3A|443850571|443851119|TA|13|F5947
1A	TE	TE	1900542	1901207	.	+	.	MITE_T_82582|chr3D|312088827|312089549|AT|18|F3574
1A	TE	TE	1901725	1902211	.	+	.	MITE_T_126801|chr7B|78567635|78568204|CTTCCCT|14|F5915
1A	TE	TE	1909647	1910212	.	+	.	MITE_T_122702|chr2B|476704370|476705072|AT|10|F5743
1A	TE	TE	1927537	1928194	.	+	.	MITE_T_82582|chr3D|312088827|312089549|AT|18|F3574
1A	TE	TE	1934358	1935045	.	+	.	MITE_T_82582|chr3D|312088827|312089549|AT|18|F3574
1A	TE	TE	1942608	1943210	.	+	.	MITE_T_122702|chr2B|476704370|476705072|AT|10|F5743
1A	TE	TE	1943977	1944238	.	+	.	MITE_T_28650|chr7B|4982965|4983249|TA|46|F1152
1A	TE	TE	1943997	1944220	.	+	.	MITE_T_53314|chr4B|473905507|473905730|GA|14|F2092
1A	TE	TE	1995159	1995586	.	+	.	MITE_T_125637|chr3B|708571628|708572235|TA|11|F5871
1A	TE	TE	1995167	1995713	.	+	.	MITE_T_63830|chr1A|497477412|497478144|ATG|14|F2546
1A	TE	TE	1995177	1995721	.	+	.	MITE_T_124443|chr4A|171966645|171967295|CGCT|13|F5833
1A	TE	TE	2004875	2005457	.	+	.	MITE_T_63830|chr1A|497477412|497478144|ATG|14|F2546
1A	TE	TE	2004919	2005343	.	+	.	MITE_T_127300|chr3A|443850571|443851119|TA|13|F5947
1A	TE	TE	2007115	2007482	.	+	.	MITE_T_6051|chr6D|447904132|447904513|TA|16|F362
1A	TE	TE	2040739	2041426	.	+	.	MITE_T_82582|chr3D|312088827|312089549|AT|18|F3574
1A	TE	TE	2086776	2087259	.	+	.	MITE_T_126801|chr7B|78567635|78568204|CTTCCCT|14|F5915
1A	TE	TE	2096235	2096800	.	+	.	MITE_T_122702|chr2B|476704370|476705072|AT|10|F5743
1A	TE	TE	2100803	2100888	.	+	.	MITE_T_100816|chr3A|739385250|739385355|TG|105|F4431
1A	TE	TE	2100815	2100870	.	+	.	MITE_T_122489|chr2D|593032776|593032837|AT|65|F5731
1A	TE	TE	2102781	2103379	.	+	.	MITE_T_80708|chr5D|142041877|142042601|TA|10|F3459
1A	TE	TE	2118852	2119545	.	+	.	MITE_T_82582|chr3D|312088827|312089549|AT|18|F3574
1A	TE	TE	2139798	2140484	.	+	.	MITE_T_82582|chr3D|312088827|312089549|AT|18|F3574
1A	TE	TE	2159947	2160195	.	+	.	MITE_T_36538|chr3D|331549011|331549277|TCA|46|F1510
1A	TE	TE	2161885	2162020	.	+	.	MITE_T_81068|chr7A|627236808|627236948|TA|146|F3481
1A	TE	TE	2161896	2162013	.	+	.	MITE_T_68510|chr1A|276575092|276575260|TA|178|F2766
1A	TE	TE	2194678	2195346	.	+	.	MITE_T_82582|chr3D|312088827|312089549|AT|18|F3574
1A	TE	TE	2206521	2206811	.	+	.	MITE_T_7987|chr3A|715367184|715367551|GTT|21|F455
1A	TE	TE	2215962	2216628	.	+	.	MITE_T_82582|chr3D|312088827|312089549|AT|18|F3574
1A	TE	TE	2238633	2238752	.	+	.	MITE_T_88765|chr6A|570725801|570725926|TA|133|F3816
1A	TE	TE	2241677	2242297	.	+	.	MITE_T_122702|chr2B|476704370|476705072|AT|10|F5743
1A	TE	TE	2241683	2242168	.	+	.	MITE_T_126801|chr7B|78567635|78568204|CTTCCCT|14|F5915
1A	TE	TE	2271195	2271680	.	+	.	MITE_T_126801|chr7B|78567635|78568204|CTTCCCT|14|F5915
1A	TE	TE	2281867	2282031	.	+	.	MITE_T_59190|chr3D|217587528|217587725|TA|32|F2287
1A	TE	TE	2281884	2282014	.	+	.	MITE_T_84430|chr3D|531147691|531147821|TA|43|F3641
1A	TE	TE	2281890	2282007	.	+	.	MITE_T_90576|chr3D|581983465|581983588|TA|35|F3909
1A	TE	TE	2282113	2282277	.	+	.	MITE_T_58879|chr6D|41542478|41542678|TA|31|F2259
1A	TE	TE	2290591	2290753	.	+	.	MITE_T_62114|chr1D|433207161|433207344|CA|65|F2460
1A	TE	TE	2303439	2303698	.	+	.	MITE_T_12904|chr4D|202263863|202264197|TT|39|F620
1A	TE	TE	2305881	2306232	.	+	.	MITE_T_3440|chr6A|604136|604545|TCA|15|F228
1A	TE	TE	2305894	2306222	.	+	.	MITE_T_18456|chr1B|618553138|618553456|GC|10|F767
1A	TE	TE	2311917	2312261	.	+	.	MITE_T_8785|chr2A|57136214|57136574|TA|34|F492
1A	TE	TE	2311923	2312294	.	+	.	MITE_T_4731|chr2A|337586147|337586542|AT|10|F287
1A	TE	TE	2314086	2314440	.	+	.	MITE_T_5175|chr4A|626952592|626952982|AT|20|F314
1A	TE	TE	2314101	2314434	.	+	.	MITE_T_5351|chr6D|317592482|317592869|TTAC|18|F323
1A	TE	TE	2317780	2318472	.	+	.	MITE_T_82582|chr3D|312088827|312089549|AT|18|F3574
1A	TE	TE	2324768	2325435	.	+	.	MITE_T_82582|chr3D|312088827|312089549|AT|18|F3574
1A	TE	TE	2338442	2338629	.	+	.	MITE_T_55782|chr1A|497763035|497763246|TG|24|F2201
1A	TE	TE	2353207	2353449	.	+	.	MITE_T_11911|chr2D|598068118|598068455|GT|47|F605
1A	TE	TE	2355750	2356012	.	+	.	MITE_T_26389|chr6D|94757165|94757457|TT|304|F1064
1A	TE	TE	2355772	2355991	.	+	.	MITE_T_53006|chr5D|446272064|446272290|TTAA|239|F2067
1A	TE	TE	2355783	2355983	.	+	.	MITE_T_28028|chr1A|89573000|89573286|AT|42|F1110
1A	TE	TE	2366364	2367056	.	+	.	MITE_T_82582|chr3D|312088827|312089549|AT|18|F3574
1A	TE	TE	2373194	2373860	.	+	.	MITE_T_82582|chr3D|312088827|312089549|AT|18|F3574
1A	TE	TE	2396269	2396614	.	+	.	MITE_T_430|chr7A|294969072|294969539|ATAT|94|F43
1A	TE	TE	2396910	2397082	.	+	.	MITE_T_58158|chr2D|446317622|446317827|AT|219|F2230
1A	TE	TE	2396920	2397063	.	+	.	MITE_T_63392|chr1A|336482341|336482520|TA|38|F2537
1A	TE	TE	2396942	2397032	.	+	.	MITE_T_93138|chr7D|459917919|459918038|AT|41|F4033
1A	TE	TE	2403738	2404405	.	+	.	MITE_T_82582|chr3D|312088827|312089549|AT|18|F3574
1A	TE	TE	2404811	2405500	.	+	.	MITE_T_82582|chr3D|312088827|312089549|AT|18|F3574
1A	TE	TE	2426797	2427345	.	+	.	MITE_T_63830|chr1A|497477412|497478144|ATG|14|F2546
1A	TE	TE	2426806	2427241	.	+	.	MITE_T_127300|chr3A|443850571|443851119|TA|13|F5947
1A	TE	TE	2431715	2432271	.	+	.	MITE_T_63830|chr1A|497477412|497478144|ATG|14|F2546
1A	TE	TE	2431745	2432166	.	+	.	MITE_T_127300|chr3A|443850571|443851119|TA|13|F5947
1A	TE	TE	2444091	2446146	.	+	.	DTH_Null_Kong_consensus-1
1A	TE	TE	2448475	2449161	.	+	.	MITE_T_82582|chr3D|312088827|312089549|AT|18|F3574
1A	TE	TE	2455402	2456058	.	+	.	MITE_T_82582|chr3D|312088827|312089549|AT|18|F3574
1A	TE	TE	2460318	2460975	.	+	.	MITE_T_82582|chr3D|312088827|312089549|AT|18|F3574
1A	TE	TE	2467166	2467858	.	+	.	MITE_T_82582|chr3D|312088827|312089549|AT|18|F3574
1A	TE	TE	2481436	2481515	.	+	.	MITE_T_102922|chr5A|472310931|472311033|AT|103|F4578
1A	TE	TE	2522916	2523582	.	+	.	MITE_T_82582|chr3D|312088827|312089549|AT|18|F3574
1A	TE	TE	2528557	2528932	.	+	.	MITE_T_6051|chr6D|447904132|447904513|TA|16|F362
1A	TE	TE	2547187	2547530	.	+	.	MITE_T_3440|chr6A|604136|604545|TCA|15|F228
1A	TE	TE	2558451	2558967	.	+	.	MITE_T_124597|chr4B|542957296|542957930|GC|22|F5843
1A	TE	TE	2558485	2559096	.	+	.	MITE_T_63830|chr1A|497477412|497478144|ATG|14|F2546
1A	TE	TE	2558550	2559104	.	+	.	MITE_T_124443|chr4A|171966645|171967295|CGCT|13|F5833
1A	TE	TE	2558559	2558978	.	+	.	MITE_T_127300|chr3A|443850571|443851119|TA|13|F5947
1A	TE	TE	2568798	2569410	.	+	.	MITE_T_63830|chr1A|497477412|497478144|ATG|14|F2546
1A	TE	TE	2568872	2569285	.	+	.	MITE_T_127300|chr3A|443850571|443851119|TA|13|F5947
1A	TE	TE	2579723	2580390	.	+	.	MITE_T_82582|chr3D|312088827|312089549|AT|18|F3574
1A	TE	TE	2586694	2587386	.	+	.	MITE_T_82582|chr3D|312088827|312089549|AT|18|F3574
1A	TE	TE	2593116	2593367	.	+	.	MITE_T_10820|chr1B|653425060|653425404|TA|16|F568
1A	TE	TE	2604533	2605191	.	+	.	MITE_T_82582|chr3D|312088827|312089549|AT|18|F3574
1A	TE	TE	2630168	2630837	.	+	.	MITE_T_82582|chr3D|312088827|312089549|AT|18|F3574
1A	TE	TE	2651306	2651612	.	+	.	MITE_T_11817|chr4A|595849069|595849406|TTA|28|F599
1A	TE	TE	2665266	2665568	.	+	.	MITE_T_10716|chr7D|582600067|582600413|ATAT|12|F557
1A	TE	TE	2665719	2665812	.	+	.	MITE_T_105372|chr2A|186443800|186443896|TT|97|F4725
1A	TE	TE	2690851	2692502	.	+	.	DTM_Hvul_Tendai_Gb3-1
1A	TE	TE	2698399	2699060	.	+	.	MITE_T_82582|chr3D|312088827|312089549|AT|18|F3574
1A	TE	TE	2717142	2717808	.	+	.	MITE_T_82582|chr3D|312088827|312089549|AT|18|F3574
1A	TE	TE	2722857	2723549	.	+	.	MITE_T_82582|chr3D|312088827|312089549|AT|18|F3574
1A	TE	TE	2727157	2727822	.	+	.	MITE_T_82582|chr3D|312088827|312089549|AT|18|F3574
1A	TE	TE	2734119	2734810	.	+	.	MITE_T_82582|chr3D|312088827|312089549|AT|18|F3574
1A	TE	TE	2744458	2744933	.	+	.	MITE_T_126801|chr7B|78567635|78568204|CTTCCCT|14|F5915
1A	TE	TE	2762731	2762811	.	+	.	MITE_T_104601|chr5B|571189362|571189460|AGCT|108|F4667
1A	TE	TE	2767428	2768094	.	+	.	MITE_T_82582|chr3D|312088827|312089549|AT|18|F3574
1A	TE	TE	2786337	2786984	.	+	.	MITE_T_82582|chr3D|312088827|312089549|AT|18|F3574
1A	TE	TE	2809522	2810213	.	+	.	MITE_T_82582|chr3D|312088827|312089549|AT|18|F3574
1A	TE	TE	2816359	2817024	.	+	.	MITE_T_82582|chr3D|312088827|312089549|AT|18|F3574
1A	TE	TE	2822090	2822453	.	+	.	MITE_T_6051|chr6D|447904132|447904513|TA|16|F362
1A	TE	TE	2837472	2837758	.	+	.	MITE_T_9425|chr3D|40258027|40258377|TA|10|F537
1A	TE	TE	2837848	2838154	.	+	.	MITE_T_9425|chr3D|40258027|40258377|TA|10|F537
1A	TE	TE	2866975	2867642	.	+	.	MITE_T_82582|chr3D|312088827|312089549|AT|18|F3574
1A	TE	TE	2873928	2874620	.	+	.	MITE_T_82582|chr3D|312088827|312089549|AT|18|F3574
1A	TE	TE	2884538	2885205	.	+	.	MITE_T_82582|chr3D|312088827|312089549|AT|18|F3574
1A	TE	TE	2891331	2892023	.	+	.	MITE_T_82582|chr3D|312088827|312089549|AT|18|F3574
1A	TE	TE	2936887	2937132	.	+	.	MITE_T_34825|chr4D|492279921|492280193|AG|14|F1427
1A	TE	TE	2936919	2937113	.	+	.	MITE_T_59264|chr5D|58532667|58532864|ATATAT|70|F2291
1A	TE	TE	2939131	2939901	.	+	.	MITE_T_51819|chr5B|169250709|169251509|CC|11|F2037
1A	TE	TE	2939198	2939884	.	+	.	MITE_T_1247|chr5A|626126242|626127009|TA|18|F98
1A	TE	TE	2945692	2945963	.	+	.	MITE_T_25750|chr3D|228488319|228488613|CTA|12|F1033
1A	TE	TE	2958455	2959138	.	+	.	MITE_T_82582|chr3D|312088827|312089549|AT|18|F3574
1A	TE	TE	3001264	3001947	.	+	.	MITE_T_127803|chr7B|616662632|616663428|TA|13|F5982
1A	TE	TE	3003292	3003961	.	+	.	MITE_T_82582|chr3D|312088827|312089549|AT|18|F3574
1A	TE	TE	3005527	3006076	.	+	.	MITE_T_63830|chr1A|497477412|497478144|ATG|14|F2546
1A	TE	TE	3005630	3006050	.	+	.	MITE_T_127300|chr3A|443850571|443851119|TA|13|F5947
1A	TE	TE	3016915	3016977	.	+	.	MITE_T_114710|chr7A|112527523|112527608|GA|85|F5232
1A	TE	TE	3072358	3073027	.	+	.	MITE_T_82582|chr3D|312088827|312089549|AT|18|F3574
1A	TE	TE	3091932	3092601	.	+	.	MITE_T_82582|chr3D|312088827|312089549|AT|18|F3574
1A	TE	TE	3096734	3097207	.	+	.	MITE_T_126801|chr7B|78567635|78568204|CTTCCCT|14|F5915
1A	TE	TE	3105035	3105636	.	+	.	MITE_T_122702|chr2B|476704370|476705072|AT|10|F5743
1A	TE	TE	3123830	3124050	.	+	.	MITE_T_41870|chr3A|714622353|714622606|AT|15|F1776
1A	TE	TE	3123838	3124016	.	+	.	MITE_T_53086|chr1A|66885504|66885729|TA|24|F2078
1A	TE	TE	3123856	3124036	.	+	.	MITE_T_52358|chr1B|1443600|1443832|TA|24|F2038
1A	TE	TE	3127696	3128361	.	+	.	MITE_T_82582|chr3D|312088827|312089549|AT|18|F3574
1A	TE	TE	3132323	3133008	.	+	.	MITE_T_82582|chr3D|312088827|312089549|AT|18|F3574
1A	TE	TE	3168180	3168837	.	+	.	MITE_T_82582|chr3D|312088827|312089549|AT|18|F3574
1A	TE	TE	3171134	3171797	.	+	.	MITE_T_82582|chr3D|312088827|312089549|AT|18|F3574
1A	TE	TE	3177937	3178628	.	+	.	MITE_T_82582|chr3D|312088827|312089549|AT|18|F3574
1A	TE	TE	3183597	3184284	.	+	.	MITE_T_82582|chr3D|312088827|312089549|AT|18|F3574
1A	TE	TE	3204654	3205346	.	+	.	MITE_T_82582|chr3D|312088827|312089549|AT|18|F3574
1A	TE	TE	3211488	3212157	.	+	.	MITE_T_82582|chr3D|312088827|312089549|AT|18|F3574
1A	TE	TE	3221071	3221337	.	+	.	MITE_T_23262|chr6B|150633585|150633884|CCG|30|F960
1A	TE	TE	3221078	3221329	.	+	.	MITE_T_38800|chr1B|268854103|268854366|GC|16|F1600
1A	TE	TE	3221529	3221790	.	+	.	MITE_T_35094|chr3B|284380237|284380508|AT|278|F1441
1A	TE	TE	3231830	3232517	.	+	.	MITE_T_82582|chr3D|312088827|312089549|AT|18|F3574
1A	TE	TE	3238692	3239349	.	+	.	MITE_T_82582|chr3D|312088827|312089549|AT|18|F3574
1A	TE	TE	3255737	3255907	.	+	.	MITE_T_59536|chr4A|229501584|229501779|GAATTC|10|F2307
1A	TE	TE	3257052	3257168	.	+	.	MITE_T_81650|chr3D|107670952|107671089|ATT|40|F3523
1A	TE	TE	3261592	3261718	.	+	.	MITE_T_78325|chr6B|159156784|159156937|TT|157|F3355
1A	TE	TE	3261603	3261672	.	+	.	MITE_T_106414|chr7B|461476009|461476104|CA|96|F4797
1A	TE	TE	3269242	3269929	.	+	.	MITE_T_82582|chr3D|312088827|312089549|AT|18|F3574
1A	TE	TE	3276076	3276734	.	+	.	MITE_T_82582|chr3D|312088827|312089549|AT|18|F3574
1A	TE	TE	3296524	3297090	.	+	.	MITE_T_122702|chr2B|476704370|476705072|AT|10|F5743
1A	TE	TE	3305146	3305627	.	+	.	MITE_T_126801|chr7B|78567635|78568204|CTTCCCT|14|F5915
1A	TE	TE	3315075	3315747	.	+	.	MITE_T_82582|chr3D|312088827|312089549|AT|18|F3574
1A	TE	TE	3349741	3350313	.	+	.	MITE_T_82582|chr3D|312088827|312089549|AT|18|F3574
1A	TE	TE	3358470	3359161	.	+	.	MITE_T_82582|chr3D|312088827|312089549|AT|18|F3574
1A	TE	TE	3365386	3366057	.	+	.	MITE_T_82582|chr3D|312088827|312089549|AT|18|F3574
1A	TE	TE	3375843	3376036	.	+	.	MITE_T_58899|chr2D|68599159|68599359|GGC|17|F2260
1A	TE	TE	3379338	3379444	.	+	.	MITE_T_86668|chr3D|433565985|433566112|TT|129|F3732
1A	TE	TE	3379354	3379428	.	+	.	MITE_T_122086|chr5A|281789193|281789268|CA|75|F5664
1A	TE	TE	3384990	3385071	.	+	.	MITE_T_105526|chr3A|638201844|638201940|AA|97|F4730
1A	TE	TE	3409027	3409700	.	+	.	MITE_T_82582|chr3D|312088827|312089549|AT|18|F3574
1A	TE	TE	3425860	3425966	.	+	.	MITE_T_87893|chr5B|10084249|10084374|AT|120|F3780
1A	TE	TE	3430129	3430376	.	+	.	MITE_T_22391|chr2D|125438959|125439263|TA|22|F916
1A	TE	TE	3432902	3433145	.	+	.	MITE_T_41772|chr7A|580592449|580592703|TA|261|F1772
1A	TE	TE	3432908	3433127	.	+	.	MITE_T_49406|chr7A|151325171|151325410|TA|27|F1932
1A	TE	TE	3492821	3492982	.	+	.	MITE_T_58879|chr6D|41542478|41542678|TA|31|F2259
1A	TE	TE	3492868	3492958	.	+	.	MITE_T_84208|chr7A|218255260|218255390|TA|43|F3620
1A	TE	TE	3540317	3541003	.	+	.	MITE_T_82582|chr3D|312088827|312089549|AT|18|F3574
1A	TE	TE	3544584	3544947	.	+	.	MITE_T_6824|chr5D|410251892|410252268|CG|19|F394
1A	TE	TE	3546597	3546898	.	+	.	MITE_T_4501|chr2B|24865852|24866252|TA|36|F266
1A	TE	TE	3557889	3558581	.	+	.	MITE_T_82582|chr3D|312088827|312089549|AT|18|F3574
1A	TE	TE	3564870	3565536	.	+	.	MITE_T_82582|chr3D|312088827|312089549|AT|18|F3574
1A	TE	TE	3591931	3592092	.	+	.	MITE_T_64320|chr6D|315624004|315624180|TA|189|F2584
1A	TE	TE	3629454	3630126	.	+	.	MITE_T_82582|chr3D|312088827|312089549|AT|18|F3574
1A	TE	TE	3636378	3637070	.	+	.	MITE_T_82582|chr3D|312088827|312089549|AT|18|F3574
1A	TE	TE	3638142	3638412	.	+	.	MITE_T_6051|chr6D|447904132|447904513|TA|16|F362
1A	TE	TE	3675105	3675291	.	+	.	MITE_T_59536|chr4A|229501584|229501779|GAATTC|10|F2307
1A	TE	TE	3725009	3725369	.	+	.	MITE_T_3330|chr3A|16659470|16659884|TA|18|F218
1A	TE	TE	3780134	3780684	.	+	.	MITE_T_122702|chr2B|476704370|476705072|AT|10|F5743
1A	TE	TE	3789637	3790116	.	+	.	MITE_T_126801|chr7B|78567635|78568204|CTTCCCT|14|F5915
1A	TE	TE	3796946	3797031	.	+	.	MITE_T_102864|chr5A|2816889|2816991|TGCA|113|F4574
1A	TE	TE	3796956	3797020	.	+	.	MITE_T_121365|chr6A|42918798|42918879|TA|85|F5583
1A	TE	TE	3818699	3819356	.	+	.	MITE_T_82582|chr3D|312088827|312089549|AT|18|F3574
1A	TE	TE	3825481	3826164	.	+	.	MITE_T_82582|chr3D|312088827|312089549|AT|18|F3574
1A	TE	TE	3829293	3829668	.	+	.	MITE_T_6051|chr6D|447904132|447904513|TA|16|F362
1A	TE	TE	3831589	3831967	.	+	.	MITE_T_6051|chr6D|447904132|447904513|TA|16|F362
1A	TE	TE	3944670	3944845	.	+	.	MITE_T_45080|chr4D|214944571|214944814|TA|73|F1870
1A	TE	TE	3951709	3952378	.	+	.	MITE_T_82582|chr3D|312088827|312089549|AT|18|F3574
1A	TE	TE	3958662	3959356	.	+	.	MITE_T_82582|chr3D|312088827|312089549|AT|18|F3574
1A	TE	TE	3999329	4000022	.	+	.	MITE_T_82582|chr3D|312088827|312089549|AT|18|F3574
1A	TE	TE	4006310	4006978	.	+	.	MITE_T_82582|chr3D|312088827|312089549|AT|18|F3574
1A	TE	TE	4020738	4021282	.	+	.	MITE_T_63830|chr1A|497477412|497478144|ATG|14|F2546
1A	TE	TE	4020746	4021290	.	+	.	MITE_T_124443|chr4A|171966645|171967295|CGCT|13|F5833
1A	TE	TE	4030315	4030879	.	+	.	MITE_T_63830|chr1A|497477412|497478144|ATG|14|F2546
1A	TE	TE	4030342	4030766	.	+	.	MITE_T_127300|chr3A|443850571|443851119|TA|13|F5947
1A	TE	TE	4035167	4035552	.	+	.	DTM_Hvul_Gabriel_M801L24-1
1A	TE	TE	4038343	4038865	.	+	.	MITE_T_63830|chr1A|497477412|497478144|ATG|14|F2546
1A	TE	TE	4045365	4045463	.	+	.	MITE_T_95806|chr2D|107204071|107204185|TA|120|F4198
1A	TE	TE	4059516	4059722	.	+	.	MITE_T_52742|chr3D|428249797|428250025|TA|19|F2055
1A	TE	TE	4061268	4061429	.	+	.	MITE_T_64796|chr7A|42002881|42003055|TA|183|F2618
1A	TE	TE	4065770	4066142	.	+	.	MITE_T_954|chr1D|349474310|349474757|TT|12|F89
1A	TE	TE	4078071	4078762	.	+	.	MITE_T_82582|chr3D|312088827|312089549|AT|18|F3574
1A	TE	TE	4087263	4087928	.	+	.	MITE_T_82582|chr3D|312088827|312089549|AT|18|F3574
1A	TE	TE	4088288	4088646	.	+	.	MITE_T_8031|chr3A|37835307|37835673|GGA|70|F459
1A	TE	TE	4093886	4094234	.	+	.	MITE_T_2928|chr5D|13633471|13633889|AT|10|F195
1A	TE	TE	4098271	4098864	.	+	.	MITE_T_122702|chr2B|476704370|476705072|AT|10|F5743
1A	TE	TE	4106881	4107353	.	+	.	MITE_T_126801|chr7B|78567635|78568204|CTTCCCT|14|F5915
1A	TE	TE	4115424	4115986	.	+	.	MITE_T_122702|chr2B|476704370|476705072|AT|10|F5743
1A	TE	TE	4121726	4122395	.	+	.	MITE_T_82582|chr3D|312088827|312089549|AT|18|F3574
1A	TE	TE	4135596	4136276	.	+	.	MITE_T_82582|chr3D|312088827|312089549|AT|18|F3574
1A	TE	TE	4142397	4143091	.	+	.	MITE_T_82582|chr3D|312088827|312089549|AT|18|F3574
1A	TE	TE	4159286	4159480	.	+	.	MITE_T_58617|chr4B|120250388|120250590|CTTGAAG|24|F2244
1A	TE	TE	4162297	4162768	.	+	.	MITE_T_126801|chr7B|78567635|78568204|CTTCCCT|14|F5915
1A	TE	TE	4171771	4172465	.	+	.	MITE_T_82582|chr3D|312088827|312089549|AT|18|F3574
1A	TE	TE	4178748	4179412	.	+	.	MITE_T_82582|chr3D|312088827|312089549|AT|18|F3574
1A	TE	TE	4179862	4180548	.	+	.	MITE_T_82582|chr3D|312088827|312089549|AT|18|F3574
1A	TE	TE	4188862	4189530	.	+	.	MITE_T_82582|chr3D|312088827|312089549|AT|18|F3574
1A	TE	TE	4195993	4196685	.	+	.	MITE_T_82582|chr3D|312088827|312089549|AT|18|F3574
1A	TE	TE	4217859	4218134	.	+	.	MITE_T_22513|chr5B|410527082|410527385|TTA|14|F923
1A	TE	TE	4217867	4218126	.	+	.	MITE_T_38800|chr1B|268854103|268854366|GC|16|F1600
1A	TE	TE	4218233	4218509	.	+	.	MITE_T_24865|chr4A|366538973|366539270|GC|28|F997
1A	TE	TE	4291818	4292505	.	+	.	MITE_T_82582|chr3D|312088827|312089549|AT|18|F3574
1A	TE	TE	4301973	4302661	.	+	.	MITE_T_82582|chr3D|312088827|312089549|AT|18|F3574
1A	TE	TE	4303317	4303956	.	+	.	MITE_T_82582|chr3D|312088827|312089549|AT|18|F3574
1A	TE	TE	4307025	4307398	.	+	.	MITE_T_6051|chr6D|447904132|447904513|TA|16|F362
1A	TE	TE	4309625	4309786	.	+	.	MITE_T_64171|chr7A|476938241|476938418|AC|67|F2569
1A	TE	TE	4312424	4312585	.	+	.	MITE_T_64171|chr7A|476938241|476938418|AC|67|F2569
1A	TE	TE	4318098	4318705	.	+	.	MITE_T_125260|chr3A|441193831|441194448|CTTGCGCTT|202|F5858
1A	TE	TE	4319532	4319661	.	+	.	MITE_T_78325|chr6B|159156784|159156937|TT|157|F3355
1A	TE	TE	4319538	4319615	.	+	.	MITE_T_99051|chr1B|62463340|62463451|GTAC|120|F4304
1A	TE	TE	4335339	4336032	.	+	.	MITE_T_82582|chr3D|312088827|312089549|AT|18|F3574
1A	TE	TE	4342144	4342813	.	+	.	MITE_T_82582|chr3D|312088827|312089549|AT|18|F3574
1A	TE	TE	4347782	4347900	.	+	.	MITE_T_81650|chr3D|107670952|107671089|ATT|40|F3523
1A	TE	TE	4364924	4365012	.	+	.	MITE_T_95806|chr2D|107204071|107204185|TA|120|F4198
1A	TE	TE	4364930	4365003	.	+	.	MITE_T_105815|chr5B|128676376|128676471|ATTT|95|F4750
1A	TE	TE	4382382	4382469	.	+	.	MITE_T_104355|chr7D|566448792|566448891|AA|99|F4648
1A	TE	TE	4383529	4383875	.	+	.	MITE_T_5289|chr6D|271074414|271074801|GC|24|F322
1A	TE	TE	4396048	4396134	.	+	.	MITE_T_88389|chr1A|14584380|14584505|TA|133|F3804
1A	TE	TE	4419689	4420377	.	+	.	MITE_T_82582|chr3D|312088827|312089549|AT|18|F3574
1A	TE	TE	4426536	4427198	.	+	.	MITE_T_82582|chr3D|312088827|312089549|AT|18|F3574
1A	TE	TE	4436559	4436645	.	+	.	MITE_T_88389|chr1A|14584380|14584505|TA|133|F3804
1A	TE	TE	4445203	4445289	.	+	.	MITE_T_88389|chr1A|14584380|14584505|TA|133|F3804
1A	TE	TE	4449092	4449757	.	+	.	MITE_T_82582|chr3D|312088827|312089549|AT|18|F3574
1A	TE	TE	4456263	4456954	.	+	.	MITE_T_82582|chr3D|312088827|312089549|AT|18|F3574
1A	TE	TE	4494894	4495112	.	+	.	MITE_T_39355|chr4B|505207789|505208050|AC|10|F1636
1A	TE	TE	4537748	4538414	.	+	.	MITE_T_82582|chr3D|312088827|312089549|AT|18|F3574
1A	TE	TE	4545608	4545838	.	+	.	MITE_T_42825|chr5D|22373602|22373849|TC|248|F1823
1A	TE	TE	4570509	4570712	.	+	.	MITE_T_56536|chr3D|586958964|586959171|TA|212|F2215
1A	TE	TE	4570515	4570680	.	+	.	MITE_T_62281|chr5B|270633573|270633755|TTA|27|F2475
1A	TE	TE	4623364	4624032	.	+	.	MITE_T_82582|chr3D|312088827|312089549|AT|18|F3574
1A	TE	TE	4630559	4631252	.	+	.	MITE_T_82582|chr3D|312088827|312089549|AT|18|F3574
1A	TE	TE	4644751	4644904	.	+	.	MITE_T_63902|chr5B|38363254|38363432|TA|22|F2552
1A	TE	TE	4647912	4648292	.	+	.	MITE_T_2928|chr5D|13633471|13633889|AT|10|F195
1A	TE	TE	4697185	4697349	.	+	.	MITE_T_58158|chr2D|446317622|446317827|AT|219|F2230
1A	TE	TE	4697192	4697331	.	+	.	MITE_T_62423|chr4A|583713305|583713487|TA|32|F2483
1A	TE	TE	4697209	4697322	.	+	.	MITE_T_90576|chr3D|581983465|581983588|TA|35|F3909
1A	TE	TE	4700256	4700516	.	+	.	MITE_T_35424|chr1A|53445010|53445280|AAC|54|F1456
1A	TE	TE	4705749	4706407	.	+	.	MITE_T_82582|chr3D|312088827|312089549|AT|18|F3574
1A	TE	TE	4713163	4713821	.	+	.	MITE_T_82582|chr3D|312088827|312089549|AT|18|F3574
1A	TE	TE	4722278	4722377	.	+	.	MITE_T_96538|chr4D|220347018|220347131|TA|118|F4230
1A	TE	TE	4725018	4725181	.	+	.	MITE_T_58158|chr2D|446317622|446317827|AT|219|F2230
1A	TE	TE	4725035	4725164	.	+	.	MITE_T_83087|chr3D|7232862|7232993|TA|139|F3602
1A	TE	TE	4725042	4725134	.	+	.	MITE_T_95046|chr2B|521974897|521975013|TATA|127|F4127
1A	TE	TE	4725068	4725156	.	+	.	MITE_T_90801|chr5B|510535535|510535658|AC|37|F3923
1A	TE	TE	4748892	4749438	.	+	.	MITE_T_82582|chr3D|312088827|312089549|AT|18|F3574
1A	TE	TE	4765287	4765973	.	+	.	MITE_T_82582|chr3D|312088827|312089549|AT|18|F3574
1A	TE	TE	4780951	4781589	.	+	.	MITE_T_82582|chr3D|312088827|312089549|AT|18|F3574
1A	TE	TE	4786542	4787199	.	+	.	MITE_T_82582|chr3D|312088827|312089549|AT|18|F3574
1A	TE	TE	4793925	4794582	.	+	.	MITE_T_82582|chr3D|312088827|312089549|AT|18|F3574
1A	TE	TE	4870530	4870908	.	+	.	MITE_T_6051|chr6D|447904132|447904513|TA|16|F362
1A	TE	TE	4886173	4886551	.	+	.	MITE_T_6051|chr6D|447904132|447904513|TA|16|F362
1A	TE	TE	4946393	4946883	.	+	.	MITE_T_122702|chr2B|476704370|476705072|AT|10|F5743
1A	TE	TE	4950907	4951516	.	+	.	MITE_T_82582|chr3D|312088827|312089549|AT|18|F3574
1A	TE	TE	4957672	4958362	.	+	.	MITE_T_82582|chr3D|312088827|312089549|AT|18|F3574
1A	TE	TE	4964357	4964922	.	+	.	MITE_T_122702|chr2B|476704370|476705072|AT|10|F5743
1A	TE	TE	4974915	4975527	.	+	.	MITE_T_122702|chr2B|476704370|476705072|AT|10|F5743
1A	TE	TE	4983469	4983948	.	+	.	MITE_T_126801|chr7B|78567635|78568204|CTTCCCT|14|F5915
1A	TE	TE	4985449	4986013	.	+	.	MITE_T_82582|chr3D|312088827|312089549|AT|18|F3574
1A	TE	TE	5020815	5021482	.	+	.	MITE_T_82582|chr3D|312088827|312089549|AT|18|F3574
1A	TE	TE	5101737	5102042	.	+	.	MITE_T_11911|chr2D|598068118|598068455|GT|47|F605
1A	TE	TE	5108548	5108972	.	+	.	MITE_T_1975|chr6D|11489410|11489841|TA|28|F142
1A	TE	TE	5131530	5131709	.	+	.	MITE_T_60106|chr2A|13615914|13616104|AA|21|F2356
1A	TE	TE	5132224	5132327	.	+	.	MITE_T_86668|chr3D|433565985|433566112|TT|129|F3732
1A	TE	TE	5132240	5132314	.	+	.	MITE_T_122086|chr5A|281789193|281789268|CA|75|F5664
1A	TE	TE	5153696	5153984	.	+	.	MITE_T_4501|chr2B|24865852|24866252|TA|36|F266
1A	TE	TE	5170243	5170507	.	+	.	MITE_T_18482|chr6B|543848589|543848907|TA|12|F769
1A	TE	TE	5187061	5187335	.	+	.	MITE_T_32788|chr2B|783699980|783700254|AT|13|F1311
1A	TE	TE	5187072	5187343	.	+	.	MITE_T_18482|chr6B|543848589|543848907|TA|12|F769
1A	TE	TE	5187082	5187272	.	+	.	MITE_T_29989|chr3B|88970298|88970577|TGA|46|F1207
1A	TE	TE	5197920	5198080	.	+	.	MITE_T_65732|chr3A|13540974|13541146|TA|182|F2662
1A	TE	TE	5197940	5198060	.	+	.	MITE_T_90801|chr5B|510535535|510535658|AC|37|F3923
1A	TE	TE	5198776	5199024	.	+	.	MITE_T_18430|chr3B|8039089|8039407|AGTGACT|17|F763
1A	TE	TE	5209855	5210259	.	+	.	MITE_T_2826|chr4B|571467709|571468130|GA|27|F187
1A	TE	TE	5228999	5229254	.	+	.	MITE_T_30100|chr3D|45809846|45810125|TAA|42|F1212
1A	TE	TE	5234709	5234930	.	+	.	MITE_T_28454|chr2D|543814083|543814367|AT|61|F1134
1A	TE	TE	5239539	5239637	.	+	.	MITE_T_94263|chr5B|372098653|372098770|TG|117|F4081
1A	TE	TE	5241486	5241689	.	+	.	MITE_T_41572|chr5A|554231930|554232185|GT|28|F1765
1A	TE	TE	5249287	5249445	.	+	.	MITE_T_64153|chr3D|445035560|445035737|TA|22|F2567
1A	TE	TE	5249309	5249425	.	+	.	MITE_T_93138|chr7D|459917919|459918038|AT|41|F4033
1A	TE	TE	5260528	5260930	.	+	.	MITE_T_2826|chr4B|571467709|571468130|GA|27|F187
1A	TE	TE	5317670	5317909	.	+	.	MITE_T_34584|chr1A|380095563|380095835|TAA|27|F1417
1A	TE	TE	5317677	5317924	.	+	.	MITE_T_29899|chr3D|11413749|11414029|TAA|42|F1199
1A	TE	TE	5323685	5323905	.	+	.	MITE_T_28454|chr2D|543814083|543814367|AT|61|F1134
1A	TE	TE	5325329	5325431	.	+	.	MITE_T_96684|chr7B|3793802|3793915|TA|118|F4248
1A	TE	TE	5356377	5356989	.	+	.	MITE_T_63830|chr1A|497477412|497478144|ATG|14|F2546
1A	TE	TE	5356490	5356915	.	+	.	MITE_T_127300|chr3A|443850571|443851119|TA|13|F5947
1A	TE	TE	5390514	5391126	.	+	.	MITE_T_63830|chr1A|497477412|497478144|ATG|14|F2546
1A	TE	TE	5390617	5391052	.	+	.	MITE_T_127300|chr3A|443850571|443851119|TA|13|F5947
1A	TE	TE	5396685	5397240	.	+	.	MITE_T_124443|chr4A|171966645|171967295|CGCT|13|F5833
1A	TE	TE	5396693	5397305	.	+	.	MITE_T_63830|chr1A|497477412|497478144|ATG|14|F2546
1A	TE	TE	5396796	5397231	.	+	.	MITE_T_127300|chr3A|443850571|443851119|TA|13|F5947
1A	TE	TE	5400256	5400868	.	+	.	MITE_T_63830|chr1A|497477412|497478144|ATG|14|F2546
1A	TE	TE	5400359	5400794	.	+	.	MITE_T_127300|chr3A|443850571|443851119|TA|13|F5947
1A	TE	TE	5406355	5406910	.	+	.	MITE_T_124443|chr4A|171966645|171967295|CGCT|13|F5833
1A	TE	TE	5406363	5406975	.	+	.	MITE_T_63830|chr1A|497477412|497478144|ATG|14|F2546
1A	TE	TE	5406466	5406901	.	+	.	MITE_T_127300|chr3A|443850571|443851119|TA|13|F5947
1A	TE	TE	5410011	5410623	.	+	.	MITE_T_63830|chr1A|497477412|497478144|ATG|14|F2546
1A	TE	TE	5410114	5410549	.	+	.	MITE_T_127300|chr3A|443850571|443851119|TA|13|F5947
1A	TE	TE	5415947	5416499	.	+	.	MITE_T_123672|chr7A|664797867|664798545|CG|16|F5800
1A	TE	TE	5415956	5416511	.	+	.	MITE_T_124443|chr4A|171966645|171967295|CGCT|13|F5833
1A	TE	TE	5415964	5416576	.	+	.	MITE_T_63830|chr1A|497477412|497478144|ATG|14|F2546
1A	TE	TE	5430277	5430819	.	+	.	MITE_T_124443|chr4A|171966645|171967295|CGCT|13|F5833
1A	TE	TE	5430287	5430884	.	+	.	MITE_T_63830|chr1A|497477412|497478144|ATG|14|F2546
1A	TE	TE	5430400	5430800	.	+	.	MITE_T_127300|chr3A|443850571|443851119|TA|13|F5947
1A	TE	TE	5433759	5434371	.	+	.	MITE_T_63830|chr1A|497477412|497478144|ATG|14|F2546
1A	TE	TE	5433862	5434297	.	+	.	MITE_T_127300|chr3A|443850571|443851119|TA|13|F5947
1A	TE	TE	5444916	5445458	.	+	.	MITE_T_124443|chr4A|171966645|171967295|CGCT|13|F5833
1A	TE	TE	5444926	5445523	.	+	.	MITE_T_63830|chr1A|497477412|497478144|ATG|14|F2546
1A	TE	TE	5445039	5445449	.	+	.	MITE_T_127300|chr3A|443850571|443851119|TA|13|F5947
1A	TE	TE	5463912	5464222	.	+	.	MITE_T_17787|chr5A|366030490|366030812|ATT|23|F731
1A	TE	TE	5480704	5481262	.	+	.	MITE_T_122702|chr2B|476704370|476705072|AT|10|F5743
1A	TE	TE	5488927	5489411	.	+	.	MITE_T_126801|chr7B|78567635|78568204|CTTCCCT|14|F5915
1A	TE	TE	5514186	5514268	.	+	.	MITE_T_114156|chr7B|716043172|716043259|AA|87|F5193
1A	TE	TE	5517048	5517240	.	+	.	MITE_T_53060|chr3B|34408231|34408456|TA|31|F2074
1A	TE	TE	5527729	5527909	.	+	.	MITE_T_58212|chr2B|116243704|116243908|TGC|30|F2232
1A	TE	TE	5531736	5532289	.	+	.	MITE_T_123672|chr7A|664797867|664798545|CG|16|F5800
1A	TE	TE	5531752	5532342	.	+	.	MITE_T_63830|chr1A|497477412|497478144|ATG|14|F2546
1A	TE	TE	5531883	5532368	.	+	.	MITE_T_124597|chr4B|542957296|542957930|GC|22|F5843
1A	TE	TE	5541552	5542108	.	+	.	MITE_T_124443|chr4A|171966645|171967295|CGCT|13|F5833
1A	TE	TE	5541560	5542173	.	+	.	MITE_T_63830|chr1A|497477412|497478144|ATG|14|F2546
1A	TE	TE	5541674	5542099	.	+	.	MITE_T_127300|chr3A|443850571|443851119|TA|13|F5947
1A	TE	TE	5546240	5546710	.	+	.	MITE_T_127050|chr3D|246631828|246632385|CT|10|F5930
1A	TE	TE	5558420	5558526	.	+	.	MITE_T_84317|chr2D|520503809|520503939|AA|132|F3630
1A	TE	TE	5560036	5560141	.	+	.	MITE_T_81964|chr2D|619720541|619720676|TTAA|145|F3544
1A	TE	TE	5562503	5562626	.	+	.	MITE_T_82262|chr7B|506726675|506726809|AT|25|F3559
1A	TE	TE	5595251	5595421	.	+	.	MITE_T_61789|chr2D|12376945|12377130|TCGTACGA|216|F2439
1A	TE	TE	5595257	5595431	.	+	.	MITE_T_58158|chr2D|446317622|446317827|AT|219|F2230
1A	TE	TE	5595275	5595404	.	+	.	MITE_T_83087|chr3D|7232862|7232993|TA|139|F3602
1A	TE	TE	5595282	5595397	.	+	.	MITE_T_90801|chr5B|510535535|510535658|AC|37|F3923
1A	TE	TE	5601816	5601986	.	+	.	MITE_T_61789|chr2D|12376945|12377130|TCGTACGA|216|F2439
1A	TE	TE	5601822	5601996	.	+	.	MITE_T_58158|chr2D|446317622|446317827|AT|219|F2230
1A	TE	TE	5601840	5601969	.	+	.	MITE_T_83087|chr3D|7232862|7232993|TA|139|F3602
1A	TE	TE	5601847	5601962	.	+	.	MITE_T_90801|chr5B|510535535|510535658|AC|37|F3923
1A	TE	TE	5614793	5615224	.	+	.	MITE_T_1909|chr1B|561694221|561694654|TA|40|F137
1A	TE	TE	5632010	5632415	.	+	.	MITE_T_2826|chr4B|571467709|571468130|GA|27|F187
1A	TE	TE	5632828	5632887	.	+	.	MITE_T_122384|chr2D|66821298|66821362|TG|66|F5711
1A	TE	TE	5640085	5640747	.	+	.	MITE_T_82582|chr3D|312088827|312089549|AT|18|F3574
1A	TE	TE	5651112	5651196	.	+	.	MITE_T_100436|chr2B|31741619|31741726|CG|111|F4405
1A	TE	TE	5651122	5651187	.	+	.	MITE_T_122345|chr2A|567731901|567731968|TC|67|F5705
1A	TE	TE	5659345	5659727	.	+	.	MITE_T_5724|chr4B|667882826|667883210|GC|24|F346
1A	TE	TE	5666986	5667678	.	+	.	MITE_T_82582|chr3D|312088827|312089549|AT|18|F3574
1A	TE	TE	5673973	5674639	.	+	.	MITE_T_82582|chr3D|312088827|312089549|AT|18|F3574
1A	TE	TE	5674641	5675090	.	+	.	MITE_T_126801|chr7B|78567635|78568204|CTTCCCT|14|F5915
1A	TE	TE	5677270	5677957	.	+	.	MITE_T_82582|chr3D|312088827|312089549|AT|18|F3574
1A	TE	TE	5684077	5684735	.	+	.	MITE_T_82582|chr3D|312088827|312089549|AT|18|F3574
1A	TE	TE	5691283	5691889	.	+	.	MITE_T_122702|chr2B|476704370|476705072|AT|10|F5743
1A	TE	TE	5696480	5696742	.	+	.	MITE_T_28716|chr5D|124043313|124043596|ATC|14|F1159
1A	TE	TE	5715477	5716143	.	+	.	MITE_T_82582|chr3D|312088827|312089549|AT|18|F3574
1A	TE	TE	5734439	5735131	.	+	.	MITE_T_82582|chr3D|312088827|312089549|AT|18|F3574
1A	TE	TE	5739828	5740514	.	+	.	MITE_T_82582|chr3D|312088827|312089549|AT|18|F3574
1A	TE	TE	5824451	5824664	.	+	.	MITE_T_34714|chr4B|437516191|437516463|TA|85|F1420
1A	TE	TE	5846971	5847658	.	+	.	MITE_T_82582|chr3D|312088827|312089549|AT|18|F3574
1A	TE	TE	5856918	5857574	.	+	.	MITE_T_82582|chr3D|312088827|312089549|AT|18|F3574
1A	TE	TE	5857757	5858424	.	+	.	MITE_T_82582|chr3D|312088827|312089549|AT|18|F3574
1A	TE	TE	5868157	5868841	.	+	.	MITE_T_82582|chr3D|312088827|312089549|AT|18|F3574
1A	TE	TE	5876884	5877575	.	+	.	MITE_T_82582|chr3D|312088827|312089549|AT|18|F3574
1A	TE	TE	5883861	5884526	.	+	.	MITE_T_82582|chr3D|312088827|312089549|AT|18|F3574
1A	TE	TE	5940036	5940692	.	+	.	MITE_T_82582|chr3D|312088827|312089549|AT|18|F3574
1A	TE	TE	5948402	5949068	.	+	.	MITE_T_82582|chr3D|312088827|312089549|AT|18|F3574
1A	TE	TE	5954997	5955656	.	+	.	MITE_T_82582|chr3D|312088827|312089549|AT|18|F3574
1A	TE	TE	5961820	5962509	.	+	.	MITE_T_82582|chr3D|312088827|312089549|AT|18|F3574
1A	TE	TE	5967685	5968372	.	+	.	MITE_T_82582|chr3D|312088827|312089549|AT|18|F3574
1A	TE	TE	5994459	5995024	.	+	.	MITE_T_122702|chr2B|476704370|476705072|AT|10|F5743
1A	TE	TE	5994468	5994951	.	+	.	MITE_T_126801|chr7B|78567635|78568204|CTTCCCT|14|F5915
1A	TE	TE	6002682	6003164	.	+	.	MITE_T_126801|chr7B|78567635|78568204|CTTCCCT|14|F5915
1A	TE	TE	6024973	6025347	.	+	.	MITE_T_5005|chr6B|346626171|346626562|TG|89|F302
1A	TE	TE	6027560	6027731	.	+	.	MITE_T_61590|chr2B|198759384|198759570|TT|66|F2423
1A	TE	TE	6027568	6027739	.	+	.	MITE_T_58158|chr2D|446317622|446317827|AT|219|F2230
1A	TE	TE	6027585	6027714	.	+	.	MITE_T_84208|chr7A|218255260|218255390|TA|43|F3620
1A	TE	TE	6027592	6027706	.	+	.	MITE_T_90801|chr5B|510535535|510535658|AC|37|F3923
1A	TE	TE	6034662	6034910	.	+	.	MITE_T_24827|chr3D|412455199|412455496|AT|60|F994
1A	TE	TE	6046710	6047332	.	+	.	MITE_T_82582|chr3D|312088827|312089549|AT|18|F3574
1A	TE	TE	6047668	6047752	.	+	.	MITE_T_100436|chr2B|31741619|31741726|CG|111|F4405
1A	TE	TE	6066781	6066952	.	+	.	MITE_T_58158|chr2D|446317622|446317827|AT|219|F2230
1A	TE	TE	6066788	6066946	.	+	.	MITE_T_64334|chr5A|37194674|37194850|TA|46|F2585
1A	TE	TE	6066809	6066931	.	+	.	MITE_T_90576|chr3D|581983465|581983588|TA|35|F3909
1A	TE	TE	6093777	6094468	.	+	.	MITE_T_82582|chr3D|312088827|312089549|AT|18|F3574
1A	TE	TE	6100594	6101285	.	+	.	MITE_T_82582|chr3D|312088827|312089549|AT|18|F3574
1A	TE	TE	6107417	6108082	.	+	.	MITE_T_82582|chr3D|312088827|312089549|AT|18|F3574
1A	TE	TE	6117801	6118466	.	+	.	MITE_T_82582|chr3D|312088827|312089549|AT|18|F3574
1A	TE	TE	6120713	6121380	.	+	.	MITE_T_82582|chr3D|312088827|312089549|AT|18|F3574
1A	TE	TE	6128844	6129512	.	+	.	MITE_T_82582|chr3D|312088827|312089549|AT|18|F3574
1A	TE	TE	6135829	6136521	.	+	.	MITE_T_82582|chr3D|312088827|312089549|AT|18|F3574
1A	TE	TE	6141854	6142547	.	+	.	MITE_T_82582|chr3D|312088827|312089549|AT|18|F3574
1A	TE	TE	6144941	6145633	.	+	.	MITE_T_82582|chr3D|312088827|312089549|AT|18|F3574
1A	TE	TE	6156352	6156426	.	+	.	MITE_T_116153|chr7D|4027536|4027620|ATAT|92|F5293
1A	TE	TE	6171709	6171802	.	+	.	MITE_T_109005|chr2B|795797946|795798039|AT|98|F4952
1A	TE	TE	6176432	6177111	.	+	.	MITE_T_82582|chr3D|312088827|312089549|AT|18|F3574
1A	TE	TE	6189033	6189698	.	+	.	MITE_T_82582|chr3D|312088827|312089549|AT|18|F3574
1A	TE	TE	6204671	6205048	.	+	.	MITE_T_6051|chr6D|447904132|447904513|TA|16|F362
1A	TE	TE	6207223	6207596	.	+	.	MITE_T_6051|chr6D|447904132|447904513|TA|16|F362
1A	TE	TE	6250945	6251420	.	+	.	MITE_T_126801|chr7B|78567635|78568204|CTTCCCT|14|F5915
1A	TE	TE	6252488	6253159	.	+	.	MITE_T_82582|chr3D|312088827|312089549|AT|18|F3574
1A	TE	TE	6259454	6260146	.	+	.	MITE_T_82582|chr3D|312088827|312089549|AT|18|F3574
1A	TE	TE	6267876	6268436	.	+	.	MITE_T_122702|chr2B|476704370|476705072|AT|10|F5743
1A	TE	TE	6306037	6306722	.	+	.	MITE_T_82582|chr3D|312088827|312089549|AT|18|F3574
1A	TE	TE	6312864	6313519	.	+	.	MITE_T_82582|chr3D|312088827|312089549|AT|18|F3574
1A	TE	TE	6367726	6367906	.	+	.	MITE_T_54586|chr6B|572568534|572568751|TT|41|F2149
1A	TE	TE	6376874	6377541	.	+	.	MITE_T_82582|chr3D|312088827|312089549|AT|18|F3574
1A	TE	TE	6383692	6384385	.	+	.	MITE_T_82582|chr3D|312088827|312089549|AT|18|F3574
1A	TE	TE	6384862	6385527	.	+	.	MITE_T_82582|chr3D|312088827|312089549|AT|18|F3574
1A	TE	TE	6399361	6399722	.	+	.	MITE_T_6051|chr6D|447904132|447904513|TA|16|F362
1A	TE	TE	6401534	6401908	.	+	.	MITE_T_6051|chr6D|447904132|447904513|TA|16|F362
1A	TE	TE	6404660	6404769	.	+	.	MITE_T_76455|chr6A|146498209|146498368|AT|166|F3214
1A	TE	TE	6414765	6415460	.	+	.	MITE_T_82582|chr3D|312088827|312089549|AT|18|F3574
1A	TE	TE	6430024	6430094	.	+	.	MITE_T_121884|chr5A|657060031|657060111|TGT|81|F5638
1A	TE	TE	6470348	6470465	.	+	.	MITE_T_81650|chr3D|107670952|107671089|ATT|40|F3523
1A	TE	TE	6471936	6472107	.	+	.	MITE_T_58158|chr2D|446317622|446317827|AT|219|F2230
1A	TE	TE	6471943	6472113	.	+	.	MITE_T_60035|chr7B|375188608|375188799|AT|57|F2349
1A	TE	TE	6471960	6472090	.	+	.	MITE_T_83087|chr3D|7232862|7232993|TA|139|F3602
1A	TE	TE	6471967	6472083	.	+	.	MITE_T_90576|chr3D|581983465|581983588|TA|35|F3909
1A	TE	TE	6478254	6478946	.	+	.	MITE_T_82582|chr3D|312088827|312089549|AT|18|F3574
1A	TE	TE	6485047	6485706	.	+	.	MITE_T_82582|chr3D|312088827|312089549|AT|18|F3574
1A	TE	TE	6487428	6487989	.	+	.	MITE_T_122702|chr2B|476704370|476705072|AT|10|F5743
1A	TE	TE	6495436	6495921	.	+	.	MITE_T_126801|chr7B|78567635|78568204|CTTCCCT|14|F5915
1A	TE	TE	6535147	6535471	.	+	.	MITE_T_13863|chr6A|599800978|599801309|TT|23|F658
1A	TE	TE	6537597	6537682	.	+	.	MITE_T_109908|chr7A|501073875|501073966|AA|91|F5001
1A	TE	TE	6548721	6549045	.	+	.	MITE_T_13863|chr6A|599800978|599801309|TT|23|F658
1A	TE	TE	6551164	6551249	.	+	.	MITE_T_109908|chr7A|501073875|501073966|AA|91|F5001
1A	TE	TE	6561117	6561201	.	+	.	MITE_T_100436|chr2B|31741619|31741726|CG|111|F4405
1A	TE	TE	6561130	6561188	.	+	.	MITE_T_122534|chr6A|262052062|262052121|TA|63|F5737
1A	TE	TE	6567090	6567186	.	+	.	MITE_T_98507|chr4D|179707427|179707538|AA|112|F4300
1A	TE	TE	6580596	6581283	.	+	.	MITE_T_82582|chr3D|312088827|312089549|AT|18|F3574
1A	TE	TE	6597310	6598002	.	+	.	MITE_T_82582|chr3D|312088827|312089549|AT|18|F3574
1A	TE	TE	6604307	6604973	.	+	.	MITE_T_82582|chr3D|312088827|312089549|AT|18|F3574
1A	TE	TE	6611362	6612020	.	+	.	MITE_T_82582|chr3D|312088827|312089549|AT|18|F3574
1A	TE	TE	6622021	6622356	.	+	.	MITE_T_7057|chr4A|110087358|110087732|TA|10|F407
1A	TE	TE	6630269	6630377	.	+	.	MITE_T_96255|chr2D|189521491|189521604|TA|117|F4221
1A	TE	TE	6654179	6654272	.	+	.	MITE_T_95653|chr4B|466965714|466965828|ATT|18|F4186
1A	TE	TE	6670265	6670361	.	+	.	MITE_T_99600|chr3D|423643651|423643760|AGA|110|F4345
1A	TE	TE	6671511	6671690	.	+	.	MITE_T_54388|chr3A|733533713|733533931|TATA|33|F2132
1A	TE	TE	6672063	6672150	.	+	.	MITE_T_103348|chr2A|618975025|618975125|GC|105|F4610
1A	TE	TE	6672256	6672343	.	+	.	MITE_T_100816|chr3A|739385250|739385355|TG|105|F4431
1A	TE	TE	6692113	6692804	.	+	.	MITE_T_82582|chr3D|312088827|312089549|AT|18|F3574
1A	TE	TE	6698329	6698994	.	+	.	MITE_T_82582|chr3D|312088827|312089549|AT|18|F3574
1A	TE	TE	6706856	6706963	.	+	.	MITE_T_86668|chr3D|433565985|433566112|TT|129|F3732
1A	TE	TE	6706872	6706946	.	+	.	MITE_T_122086|chr5A|281789193|281789268|CA|75|F5664
1A	TE	TE	6738743	6739435	.	+	.	MITE_T_82582|chr3D|312088827|312089549|AT|18|F3574
1A	TE	TE	6744721	6745378	.	+	.	MITE_T_82582|chr3D|312088827|312089549|AT|18|F3574
1A	TE	TE	6748007	6748664	.	+	.	MITE_T_82582|chr3D|312088827|312089549|AT|18|F3574
1A	TE	TE	6753782	6754470	.	+	.	MITE_T_82582|chr3D|312088827|312089549|AT|18|F3574
1A	TE	TE	6756585	6757252	.	+	.	MITE_T_82582|chr3D|312088827|312089549|AT|18|F3574
1A	TE	TE	6762088	6762194	.	+	.	MITE_T_82196|chr4B|325710572|325710706|TG|145|F3556
1A	TE	TE	6765831	6766241	.	+	.	MITE_T_3225|chr5A|535244013|535244427|CCTCGAGG|14|F212
1A	TE	TE	6772371	6772598	.	+	.	MITE_T_25750|chr3D|228488319|228488613|CTA|12|F1033
1A	TE	TE	6772922	6773247	.	+	.	MITE_T_954|chr1D|349474310|349474757|TT|12|F89
1A	TE	TE	6778343	6779009	.	+	.	MITE_T_82582|chr3D|312088827|312089549|AT|18|F3574
1A	TE	TE	6785288	6785980	.	+	.	MITE_T_82582|chr3D|312088827|312089549|AT|18|F3574
1A	TE	TE	6801459	6801818	.	+	.	MITE_T_8872|chr6A|615044482|615044841|GC|21|F498
1A	TE	TE	6801482	6801827	.	+	.	MITE_T_5289|chr6D|271074414|271074801|GC|24|F322
1A	TE	TE	6803396	6804052	.	+	.	MITE_T_82582|chr3D|312088827|312089549|AT|18|F3574
1A	TE	TE	6814527	6814888	.	+	.	MITE_T_8872|chr6A|615044482|615044841|GC|21|F498
1A	TE	TE	6814550	6814897	.	+	.	MITE_T_5289|chr6D|271074414|271074801|GC|24|F322
1A	TE	TE	6816466	6817122	.	+	.	MITE_T_82582|chr3D|312088827|312089549|AT|18|F3574
1A	TE	TE	6833298	6833659	.	+	.	MITE_T_8872|chr6A|615044482|615044841|GC|21|F498
1A	TE	TE	6833321	6833668	.	+	.	MITE_T_5289|chr6D|271074414|271074801|GC|24|F322
1A	TE	TE	6835237	6835893	.	+	.	MITE_T_82582|chr3D|312088827|312089549|AT|18|F3574
1A	TE	TE	6848104	6848450	.	+	.	MITE_T_5289|chr6D|271074414|271074801|GC|24|F322
1A	TE	TE	6848114	6848441	.	+	.	MITE_T_8872|chr6A|615044482|615044841|GC|21|F498
1A	TE	TE	6850019	6850675	.	+	.	MITE_T_82582|chr3D|312088827|312089549|AT|18|F3574
1A	TE	TE	6855364	6855870	.	+	.	MITE_T_122128|chr6D|179391293|179391999|GC|10|F5670
1A	TE	TE	6855449	6855946	.	+	.	MITE_T_124597|chr4B|542957296|542957930|GC|22|F5843
1A	TE	TE	6862702	6863209	.	+	.	MITE_T_122128|chr6D|179391293|179391999|GC|10|F5670
1A	TE	TE	6862787	6863282	.	+	.	MITE_T_124597|chr4B|542957296|542957930|GC|22|F5843
1A	TE	TE	6867950	6868636	.	+	.	MITE_T_82582|chr3D|312088827|312089549|AT|18|F3574
1A	TE	TE	6870589	6870752	.	+	.	MITE_T_62039|chr5D|436422388|436422572|TTT|189|F2452
1A	TE	TE	6874839	6876956	.	+	.	DTH_Null_Kong_consensus-1
1A	TE	TE	6891614	6892013	.	+	.	MITE_T_138|chr2A|185965170|185965650|GA|24|F17
1A	TE	TE	6898756	6898831	.	+	.	MITE_T_110891|chr7B|141852209|141852298|GA|89|F5050
1A	TE	TE	6898832	6898870	.	+	.	MITE_T_122797|chr5D|174010604|174010657|TA|13|F5756
1A	TE	TE	6900751	6900827	.	+	.	MITE_T_107297|chr5B|196466900|196466994|TA|103|F4841
1A	TE	TE	6900762	6900839	.	+	.	MITE_T_107297|chr5B|196466900|196466994|TA|103|F4841
1A	TE	TE	6936057	6936750	.	+	.	MITE_T_82582|chr3D|312088827|312089549|AT|18|F3574
1A	TE	TE	6943048	6943713	.	+	.	MITE_T_82582|chr3D|312088827|312089549|AT|18|F3574
1A	TE	TE	7001469	7001897	.	+	.	MITE_T_126801|chr7B|78567635|78568204|CTTCCCT|14|F5915
1A	TE	TE	7009869	7010481	.	+	.	MITE_T_122702|chr2B|476704370|476705072|AT|10|F5743
1A	TE	TE	7018232	7018465	.	+	.	MITE_T_25788|chr5B|641391078|641391372|TCA|43|F1036
1A	TE	TE	7020093	7020359	.	+	.	MITE_T_28774|chr1B|212061531|212061814|GA|286|F1164
1A	TE	TE	7020103	7020346	.	+	.	MITE_T_41171|chr7B|389762477|389762734|TA|267|F1731
1A	TE	TE	7085696	7086362	.	+	.	MITE_T_82582|chr3D|312088827|312089549|AT|18|F3574
1A	TE	TE	7101720	7102036	.	+	.	MITE_T_10847|chr2A|78550958|78551302|AT|11|F570
1A	TE	TE	7105596	7105688	.	+	.	MITE_T_88166|chr7D|177466687|177466812|TCACCTA|123|F3788
1A	TE	TE	7109305	7109378	.	+	.	MITE_T_102922|chr5A|472310931|472311033|AT|103|F4578
1A	TE	TE	7111322	7111626	.	+	.	MITE_T_16006|chr3B|755478473|755478800|AC|35|F688
1A	TE	TE	7120232	7120901	.	+	.	MITE_T_82582|chr3D|312088827|312089549|AT|18|F3574
1A	TE	TE	7122086	7122350	.	+	.	MITE_T_24827|chr3D|412455199|412455496|AT|60|F994
1A	TE	TE	7129632	7130298	.	+	.	MITE_T_82582|chr3D|312088827|312089549|AT|18|F3574
1A	TE	TE	7134580	7135272	.	+	.	MITE_T_82582|chr3D|312088827|312089549|AT|18|F3574
1A	TE	TE	7136295	7136954	.	+	.	MITE_T_82582|chr3D|312088827|312089549|AT|18|F3574
1A	TE	TE	7143166	7143855	.	+	.	MITE_T_82582|chr3D|312088827|312089549|AT|18|F3574
1A	TE	TE	7181272	7181363	.	+	.	MITE_T_106148|chr4B|22844031|22844126|TT|97|F4776
1A	TE	TE	7181278	7181369	.	+	.	MITE_T_104314|chr5D|487170809|487170908|GC|103|F4646
1A	TE	TE	7183297	7183396	.	+	.	MITE_T_95924|chr2B|774087848|774087962|TA|122|F4206
1A	TE	TE	7191963	7192334	.	+	.	MITE_T_7077|chr2B|403696383|403696757|GC|390|F408
1A	TE	TE	7203777	7204441	.	+	.	MITE_T_82582|chr3D|312088827|312089549|AT|18|F3574
1A	TE	TE	7210769	7211459	.	+	.	MITE_T_82582|chr3D|312088827|312089549|AT|18|F3574
1A	TE	TE	7223109	7223481	.	+	.	MITE_T_6051|chr6D|447904132|447904513|TA|16|F362
1A	TE	TE	7230099	7230262	.	+	.	MITE_T_70595|chr2B|765556231|765556396|GC|50|F2892
1A	TE	TE	7232765	7232895	.	+	.	MITE_T_80783|chr5A|439864642|439864784|GTAGT|143|F3462
1A	TE	TE	7283430	7283590	.	+	.	MITE_T_69101|chr3B|809513436|809513603|CC|26|F2801
1A	TE	TE	7283442	7283578	.	+	.	MITE_T_80586|chr4A|497867095|497867239|TTTAAA|18|F3445
1A	TE	TE	7287097	7287171	.	+	.	MITE_T_104568|chr2B|478114368|478114466|TA|103|F4666
1A	TE	TE	7302385	7302491	.	+	.	MITE_T_86668|chr3D|433565985|433566112|TT|129|F3732
1A	TE	TE	7302404	7302478	.	+	.	MITE_T_122086|chr5A|281789193|281789268|CA|75|F5664
1A	TE	TE	7326387	7326763	.	+	.	MITE_T_6051|chr6D|447904132|447904513|TA|16|F362
1A	TE	TE	7329095	7329470	.	+	.	MITE_T_6051|chr6D|447904132|447904513|TA|16|F362
1A	TE	TE	7331790	7331914	.	+	.	MITE_T_80267|chr5B|375641440|375641588|TA|23|F3417
1A	TE	TE	7344653	7345344	.	+	.	MITE_T_82582|chr3D|312088827|312089549|AT|18|F3574
1A	TE	TE	7350532	7351226	.	+	.	MITE_T_82582|chr3D|312088827|312089549|AT|18|F3574
1A	TE	TE	7357524	7358191	.	+	.	MITE_T_82582|chr3D|312088827|312089549|AT|18|F3574
1A	TE	TE	7360372	7361038	.	+	.	MITE_T_82582|chr3D|312088827|312089549|AT|18|F3574
1A	TE	TE	7372435	7373125	.	+	.	MITE_T_82582|chr3D|312088827|312089549|AT|18|F3574
1A	TE	TE	7374891	7375369	.	+	.	MITE_T_127050|chr3D|246631828|246632385|CT|10|F5930
1A	TE	TE	7376742	7377229	.	+	.	MITE_T_122702|chr2B|476704370|476705072|AT|10|F5743
1A	TE	TE	7385930	7386412	.	+	.	MITE_T_126801|chr7B|78567635|78568204|CTTCCCT|14|F5915
1A	TE	TE	7394332	7394942	.	+	.	MITE_T_122702|chr2B|476704370|476705072|AT|10|F5743
1A	TE	TE	7477171	7477735	.	+	.	MITE_T_122702|chr2B|476704370|476705072|AT|10|F5743
1A	TE	TE	7491191	7491752	.	+	.	MITE_T_122702|chr2B|476704370|476705072|AT|10|F5743
1A	TE	TE	7491761	7492430	.	+	.	MITE_T_82582|chr3D|312088827|312089549|AT|18|F3574
1A	TE	TE	7511764	7512435	.	+	.	MITE_T_82582|chr3D|312088827|312089549|AT|18|F3574
1A	TE	TE	7521210	7521407	.	+	.	MITE_T_58433|chr3A|522058190|522058394|TG|208|F2233
1A	TE	TE	7529746	7529872	.	+	.	MITE_T_78325|chr6B|159156784|159156937|TT|157|F3355
1A	TE	TE	7544369	7544950	.	+	.	MITE_T_122702|chr2B|476704370|476705072|AT|10|F5743
1A	TE	TE	7548693	7548953	.	+	.	MITE_T_22970|chr5A|493341243|493341543|AT|87|F950
1A	TE	TE	7548704	7548942	.	+	.	MITE_T_49661|chr1A|276244747|276244986|CG|254|F1942
1A	TE	TE	7550329	7550401	.	+	.	MITE_T_104361|chr7B|639796191|639796290|AT|103|F4649
1A	TE	TE	7550338	7550410	.	+	.	MITE_T_102922|chr5A|472310931|472311033|AT|103|F4578
1A	TE	TE	7555766	7556457	.	+	.	MITE_T_82582|chr3D|312088827|312089549|AT|18|F3574
1A	TE	TE	7560359	7560963	.	+	.	MITE_T_122702|chr2B|476704370|476705072|AT|10|F5743
1A	TE	TE	7596007	7596611	.	+	.	MITE_T_122702|chr2B|476704370|476705072|AT|10|F5743
1A	TE	TE	7596615	7597084	.	+	.	MITE_T_126801|chr7B|78567635|78568204|CTTCCCT|14|F5915
1A	TE	TE	7610983	7611554	.	+	.	MITE_T_82582|chr3D|312088827|312089549|AT|18|F3574
1A	TE	TE	7617754	7618441	.	+	.	MITE_T_82582|chr3D|312088827|312089549|AT|18|F3574
1A	TE	TE	7654939	7655089	.	+	.	MITE_T_70006|chr5D|320884096|320884262|ATATAT|183|F2863
1A	TE	TE	7664787	7664971	.	+	.	MITE_T_61485|chr1A|521852598|521852784|ATATAT|60|F2416
1A	TE	TE	7664799	7664958	.	+	.	MITE_T_73525|chr4D|44750657|44750820|TA|52|F3010
1A	TE	TE	7670876	7671136	.	+	.	MITE_T_28650|chr7B|4982965|4983249|TA|46|F1152
1A	TE	TE	7670893	7671116	.	+	.	MITE_T_53172|chr3B|354031469|354031692|TT|86|F2087
1A	TE	TE	7672705	7673367	.	+	.	MITE_T_82582|chr3D|312088827|312089549|AT|18|F3574
1A	TE	TE	7696626	7697064	.	+	.	MITE_T_2596|chr2B|665444281|665444705|ACGT|70|F168
1A	TE	TE	7696649	7697042	.	+	.	MITE_T_6824|chr5D|410251892|410252268|CG|19|F394
1A	TE	TE	7716146	7716838	.	+	.	MITE_T_82582|chr3D|312088827|312089549|AT|18|F3574
1A	TE	TE	7723101	7723767	.	+	.	MITE_T_82582|chr3D|312088827|312089549|AT|18|F3574
1A	TE	TE	7725555	7726246	.	+	.	MITE_T_82582|chr3D|312088827|312089549|AT|18|F3574
1A	TE	TE	7730336	7731026	.	+	.	MITE_T_82582|chr3D|312088827|312089549|AT|18|F3574
1A	TE	TE	7741331	7741997	.	+	.	MITE_T_82582|chr3D|312088827|312089549|AT|18|F3574
1A	TE	TE	7745392	7746060	.	+	.	MITE_T_82582|chr3D|312088827|312089549|AT|18|F3574
1A	TE	TE	7754936	7755604	.	+	.	MITE_T_82582|chr3D|312088827|312089549|AT|18|F3574
1A	TE	TE	7763062	7763751	.	+	.	MITE_T_82582|chr3D|312088827|312089549|AT|18|F3574
1A	TE	TE	7770882	7771574	.	+	.	MITE_T_82582|chr3D|312088827|312089549|AT|18|F3574
1A	TE	TE	7785825	7786201	.	+	.	MITE_T_6051|chr6D|447904132|447904513|TA|16|F362
1A	TE	TE	7788153	7788530	.	+	.	MITE_T_6051|chr6D|447904132|447904513|TA|16|F362
1A	TE	TE	7789101	7789482	.	+	.	MITE_T_3404|chr5A|188888150|188888560|TA|63|F225
1A	TE	TE	7789108	7789448	.	+	.	MITE_T_11049|chr7B|148204584|148204925|TA|28|F581
1A	TE	TE	7794335	7794699	.	+	.	MITE_T_5975|chr5B|563165478|563165860|TA|63|F355
1A	TE	TE	7794346	7794685	.	+	.	MITE_T_9176|chr2D|8788570|8788923|TA|46|F520
1A	TE	TE	7798869	7799030	.	+	.	MITE_T_64283|chr6B|119526801|119526977|GT|178|F2581
1A	TE	TE	7823055	7823430	.	+	.	MITE_T_6051|chr6D|447904132|447904513|TA|16|F362
1A	TE	TE	7825221	7825589	.	+	.	MITE_T_6051|chr6D|447904132|447904513|TA|16|F362
1A	TE	TE	7829810	7829944	.	+	.	MITE_T_66166|chr2A|711827987|711828158|GTGCCA|14|F2674
1A	TE	TE	7849457	7849843	.	+	.	MITE_T_1975|chr6D|11489410|11489841|TA|28|F142
1A	TE	TE	7857547	7858213	.	+	.	MITE_T_82582|chr3D|312088827|312089549|AT|18|F3574
1A	TE	TE	7864485	7865177	.	+	.	MITE_T_82582|chr3D|312088827|312089549|AT|18|F3574
1A	TE	TE	7896141	7896796	.	+	.	MITE_T_82582|chr3D|312088827|312089549|AT|18|F3574
1A	TE	TE	7898707	7899397	.	+	.	MITE_T_82582|chr3D|312088827|312089549|AT|18|F3574
1A	TE	TE	7905708	7906367	.	+	.	MITE_T_82582|chr3D|312088827|312089549|AT|18|F3574
1A	TE	TE	7911967	7912658	.	+	.	MITE_T_82582|chr3D|312088827|312089549|AT|18|F3574
1A	TE	TE	7949502	7949685	.	+	.	MITE_T_61485|chr1A|521852598|521852784|ATATAT|60|F2416
1A	TE	TE	7949514	7949674	.	+	.	MITE_T_73493|chr5D|500853883|500854046|TA|43|F3006
1A	TE	TE	7949522	7949666	.	+	.	MITE_T_80526|chr6D|18958673|18958818|ATAT|37|F3438
1A	TE	TE	7965079	7965770	.	+	.	MITE_T_82582|chr3D|312088827|312089549|AT|18|F3574
1A	TE	TE	7980818	7981483	.	+	.	MITE_T_82582|chr3D|312088827|312089549|AT|18|F3574
1A	TE	TE	7989028	7989411	.	+	.	MITE_T_4810|chr4A|407589661|407590055|AT|13|F289
1A	TE	TE	7989052	7989383	.	+	.	MITE_T_10747|chr6D|238475696|238476041|TA|133|F561
1A	TE	TE	8014265	8014633	.	+	.	MITE_T_547|chr7A|173865867|173866329|TATATATATA|97|F50
1A	TE	TE	8020484	8020732	.	+	.	MITE_T_34267|chr3A|738218295|738218568|TATA|294|F1400
1A	TE	TE	8040595	8040683	.	+	.	MITE_T_100184|chr6B|288707976|288708083|AATT|112|F4392
1A	TE	TE	8042220	8042594	.	+	.	MITE_T_6051|chr6D|447904132|447904513|TA|16|F362
1A	TE	TE	8044463	8044838	.	+	.	MITE_T_6051|chr6D|447904132|447904513|TA|16|F362
1A	TE	TE	8089153	8089360	.	+	.	MITE_T_51418|chr7B|529726114|529726349|CC|241|F2019
1A	TE	TE	8089163	8089328	.	+	.	MITE_T_58441|chr5D|438342039|438342243|AT|211|F2234
1A	TE	TE	8091168	8091325	.	+	.	MITE_T_76317|chr1B|570574470|570574630|CTCACAAA|14|F3198
1A	TE	TE	8121859	8121936	.	+	.	MITE_T_100065|chr7A|501658163|501658271|TA|115|F4384
1A	TE	TE	8129519	8129766	.	+	.	MITE_T_33673|chr4D|325892205|325892478|TA|10|F1354
1A	TE	TE	8129527	8129775	.	+	.	MITE_T_33608|chr4D|325892174|325892447|AAT|24|F1353
1A	TE	TE	8139379	8139542	.	+	.	MITE_T_59594|chr5A|693314768|693314963|AAA|204|F2310
1A	TE	TE	8139396	8139525	.	+	.	MITE_T_84208|chr7A|218255260|218255390|TA|43|F3620
1A	TE	TE	8140437	8140603	.	+	.	MITE_T_58158|chr2D|446317622|446317827|AT|219|F2230
1A	TE	TE	8140456	8140576	.	+	.	MITE_T_84208|chr7A|218255260|218255390|TA|43|F3620
1A	TE	TE	8144952	8145287	.	+	.	MITE_T_586|chr7A|183683793|183684255|CTCTG|173|F51
1A	TE	TE	8144978	8145361	.	+	.	MITE_T_3320|chr7A|647918461|647918875|CG|36|F216
1A	TE	TE	8145074	8145373	.	+	.	MITE_T_5208|chr2A|499563454|499563842|CTCATCGGC|404|F318
1A	TE	TE	8179456	8179690	.	+	.	MITE_T_16612|chr3B|11551809|11552135|ATAT|28|F704
1A	TE	TE	8182359	8182593	.	+	.	MITE_T_16612|chr3B|11551809|11552135|ATAT|28|F704
1A	TE	TE	8210858	8211092	.	+	.	MITE_T_16612|chr3B|11551809|11552135|ATAT|28|F704
1A	TE	TE	8237884	8238004	.	+	.	MITE_T_81650|chr3D|107670952|107671089|ATT|40|F3523
1A	TE	TE	8252092	8252276	.	+	.	MITE_T_45588|chr5A|410934900|410935142|ACT|30|F1888
1A	TE	TE	8253468	8255537	.	+	.	DTH_Null_Kong_consensus-1
1A	TE	TE	8265385	8265467	.	+	.	MITE_T_100436|chr2B|31741619|31741726|CG|111|F4405
1A	TE	TE	8266461	8266820	.	+	.	MITE_T_514|chr2D|638881086|638881549|GTGCTGAG|22|F49
1A	TE	TE	8266498	8266856	.	+	.	MITE_T_2600|chr1D|28485196|28485620|GGCC|16|F169
1A	TE	TE	8267612	8267880	.	+	.	MITE_T_22970|chr5A|493341243|493341543|AT|87|F950
1A	TE	TE	8273208	8273637	.	+	.	MITE_T_126385|chr4A|693629149|693629727|AT|10|F5901
1A	TE	TE	8281228	8281786	.	+	.	MITE_T_126385|chr4A|693629149|693629727|AT|10|F5901
1A	TE	TE	8282497	8282737	.	+	.	MITE_T_30528|chr7A|560442811|560443090|AC|11|F1221
1A	TE	TE	8286093	8286681	.	+	.	MITE_T_122069|chr2D|274532485|274533283|TACT|10|F5663
1A	TE	TE	8293165	8293465	.	+	.	MITE_T_18430|chr3B|8039089|8039407|AGTGACT|17|F763
1A	TE	TE	8302008	8302671	.	+	.	MITE_T_82582|chr3D|312088827|312089549|AT|18|F3574
1A	TE	TE	8307453	8308119	.	+	.	MITE_T_82582|chr3D|312088827|312089549|AT|18|F3574
1A	TE	TE	8310847	8311263	.	+	.	MITE_T_2826|chr4B|571467709|571468130|GA|27|F187
1A	TE	TE	8320084	8320155	.	+	.	MITE_T_121282|chr2A|28818768|28818849|TA|85|F5575
1A	TE	TE	8335004	8335086	.	+	.	MITE_T_105227|chr2D|22421368|22421465|AT|102|F4710
1A	TE	TE	8337693	8337788	.	+	.	MITE_T_100436|chr2B|31741619|31741726|CG|111|F4405
1A	TE	TE	8337702	8337782	.	+	.	MITE_T_111103|chr1A|342432940|342433029|TA|93|F5060
1A	TE	TE	8337713	8337771	.	+	.	MITE_T_122534|chr6A|262052062|262052121|TA|63|F5737
1A	TE	TE	8349428	8350085	.	+	.	MITE_T_82582|chr3D|312088827|312089549|AT|18|F3574
1A	TE	TE	8356064	8356751	.	+	.	MITE_T_82582|chr3D|312088827|312089549|AT|18|F3574
1A	TE	TE	8365859	8366526	.	+	.	MITE_T_82582|chr3D|312088827|312089549|AT|18|F3574
1A	TE	TE	8373037	8373728	.	+	.	MITE_T_82582|chr3D|312088827|312089549|AT|18|F3574
1A	TE	TE	8388947	8389503	.	+	.	MITE_T_122702|chr2B|476704370|476705072|AT|10|F5743
1A	TE	TE	8397156	8397640	.	+	.	MITE_T_126801|chr7B|78567635|78568204|CTTCCCT|14|F5915
1A	TE	TE	8402767	8403240	.	+	.	MITE_T_126801|chr7B|78567635|78568204|CTTCCCT|14|F5915
1A	TE	TE	8430281	8430826	.	+	.	MITE_T_122702|chr2B|476704370|476705072|AT|10|F5743
1A	TE	TE	8583761	8583867	.	+	.	MITE_T_87893|chr5B|10084249|10084374|AT|120|F3780
1A	TE	TE	8599881	8600193	.	+	.	MITE_T_10847|chr2A|78550958|78551302|AT|11|F570
1A	TE	TE	8601150	8601718	.	+	.	MITE_T_126810|chr1A|8601149|8601718|CTAAG|18|F5916
1A	TE	TE	8603437	8604002	.	+	.	MITE_T_122702|chr2B|476704370|476705072|AT|10|F5743
1A	TE	TE	8611712	8612185	.	+	.	MITE_T_126801|chr7B|78567635|78568204|CTTCCCT|14|F5915
1A	TE	TE	8614120	8614354	.	+	.	MITE_T_30528|chr7A|560442811|560443090|AC|11|F1221
1A	TE	TE	8614136	8614330	.	+	.	MITE_T_59264|chr5D|58532667|58532864|ATATAT|70|F2291
1A	TE	TE	8635498	8635762	.	+	.	MITE_T_20268|chr6A|600129566|600129877|AA|38|F840
1A	TE	TE	8640850	8641508	.	+	.	MITE_T_82582|chr3D|312088827|312089549|AT|18|F3574
1A	TE	TE	8647752	8648439	.	+	.	MITE_T_82582|chr3D|312088827|312089549|AT|18|F3574
1A	TE	TE	8658264	8658642	.	+	.	MITE_T_2928|chr5D|13633471|13633889|AT|10|F195
1A	TE	TE	8662535	8662916	.	+	.	MITE_T_430|chr7A|294969072|294969539|ATAT|94|F43
1A	TE	TE	8662545	8662904	.	+	.	MITE_T_3431|chr6D|229660118|229660527|AGG|26|F227
1A	TE	TE	8671853	8671999	.	+	.	MITE_T_68087|chr5B|658917109|658917278|CA|173|F2754
1A	TE	TE	8679582	8679794	.	+	.	MITE_T_45604|chr7D|37852709|37852951|AT|10|F1889
1A	TE	TE	8679591	8679783	.	+	.	MITE_T_59962|chr3A|700416154|700416346|GT|37|F2340
1A	TE	TE	8689374	8689918	.	+	.	MITE_T_122702|chr2B|476704370|476705072|AT|10|F5743
1A	TE	TE	8709603	8710073	.	+	.	MITE_T_126801|chr7B|78567635|78568204|CTTCCCT|14|F5915
1A	TE	TE	8714233	8714555	.	+	.	MITE_T_7077|chr2B|403696383|403696757|GC|390|F408
1A	TE	TE	8719077	8719391	.	+	.	MITE_T_1086|chr2B|195593566|195594013|GAGCTC|57|F92
1A	TE	TE	8723799	8724041	.	+	.	MITE_T_33608|chr4D|325892174|325892447|AAT|24|F1353
1A	TE	TE	8730564	8730667	.	+	.	MITE_T_86668|chr3D|433565985|433566112|TT|129|F3732
1A	TE	TE	8730580	8730654	.	+	.	MITE_T_122086|chr5A|281789193|281789268|CA|75|F5664
1A	TE	TE	8738365	8738523	.	+	.	MITE_T_58158|chr2D|446317622|446317827|AT|219|F2230
1A	TE	TE	8738382	8738478	.	+	.	MITE_T_84430|chr3D|531147691|531147821|TA|43|F3641
1A	TE	TE	8738412	8738499	.	+	.	MITE_T_90576|chr3D|581983465|581983588|TA|35|F3909
1A	TE	TE	8739167	8739756	.	+	.	MITE_T_23258|chr1D|467026547|467027341|AT|37|F959
1A	TE	TE	8740072	8740406	.	+	.	MITE_T_5175|chr4A|626952592|626952982|AT|20|F314
1A	TE	TE	8740078	8740418	.	+	.	MITE_T_5351|chr6D|317592482|317592869|TTAC|18|F323
1A	TE	TE	8742170	8742547	.	+	.	MITE_T_4810|chr4A|407589661|407590055|AT|13|F289
1A	TE	TE	8742203	8742533	.	+	.	MITE_T_10747|chr6D|238475696|238476041|TA|133|F561
1A	TE	TE	8756208	8756771	.	+	.	MITE_T_122702|chr2B|476704370|476705072|AT|10|F5743
1A	TE	TE	8765312	8765802	.	+	.	MITE_T_126801|chr7B|78567635|78568204|CTTCCCT|14|F5915
1A	TE	TE	8773774	8774344	.	+	.	MITE_T_122702|chr2B|476704370|476705072|AT|10|F5743
1A	TE	TE	8816231	8816922	.	+	.	MITE_T_127803|chr7B|616662632|616663428|TA|13|F5982
1A	TE	TE	8818829	8819494	.	+	.	MITE_T_82582|chr3D|312088827|312089549|AT|18|F3574
1A	TE	TE	8820955	8821620	.	+	.	MITE_T_82582|chr3D|312088827|312089549|AT|18|F3574
1A	TE	TE	8825758	8826375	.	+	.	MITE_T_82582|chr3D|312088827|312089549|AT|18|F3574
1A	TE	TE	8837144	8837809	.	+	.	MITE_T_82582|chr3D|312088827|312089549|AT|18|F3574
1A	TE	TE	8880583	8881255	.	+	.	MITE_T_82582|chr3D|312088827|312089549|AT|18|F3574
1A	TE	TE	8918703	8919366	.	+	.	MITE_T_82582|chr3D|312088827|312089549|AT|18|F3574
1A	TE	TE	8925551	8926238	.	+	.	MITE_T_82582|chr3D|312088827|312089549|AT|18|F3574
1A	TE	TE	8944671	8945336	.	+	.	MITE_T_82582|chr3D|312088827|312089549|AT|18|F3574
1A	TE	TE	8976681	8977371	.	+	.	MITE_T_82582|chr3D|312088827|312089549|AT|18|F3574
1A	TE	TE	8983654	8984320	.	+	.	MITE_T_82582|chr3D|312088827|312089549|AT|18|F3574
1A	TE	TE	8988344	8989011	.	+	.	MITE_T_82582|chr3D|312088827|312089549|AT|18|F3574
1A	TE	TE	8995451	8996144	.	+	.	MITE_T_82582|chr3D|312088827|312089549|AT|18|F3574
1A	TE	TE	8996672	8997153	.	+	.	MITE_T_126801|chr7B|78567635|78568204|CTTCCCT|14|F5915
1A	TE	TE	9006448	9007013	.	+	.	MITE_T_122702|chr2B|476704370|476705072|AT|10|F5743
1A	TE	TE	9029698	9030482	.	+	.	MITE_T_122069|chr2D|274532485|274533283|TACT|10|F5663
1A	TE	TE	9033234	9033792	.	+	.	MITE_T_122702|chr2B|476704370|476705072|AT|10|F5743
1A	TE	TE	9041672	9042156	.	+	.	MITE_T_126801|chr7B|78567635|78568204|CTTCCCT|14|F5915
1A	TE	TE	9091170	9091287	.	+	.	MITE_T_91162|chr3B|622092781|622092903|AT|127|F3954
1A	TE	TE	9091425	9091590	.	+	.	MITE_T_58158|chr2D|446317622|446317827|AT|219|F2230
1A	TE	TE	9091433	9091565	.	+	.	MITE_T_74581|chr1A|62960935|62961096|AT|169|F3063
1A	TE	TE	9091444	9091573	.	+	.	MITE_T_83087|chr3D|7232862|7232993|TA|139|F3602
1A	TE	TE	9092989	9093107	.	+	.	MITE_T_78325|chr6B|159156784|159156937|TT|157|F3355
1A	TE	TE	9165749	9166440	.	+	.	MITE_T_82582|chr3D|312088827|312089549|AT|18|F3574
1A	TE	TE	9172694	9173359	.	+	.	MITE_T_82582|chr3D|312088827|312089549|AT|18|F3574
1A	TE	TE	9193236	9193340	.	+	.	MITE_T_82229|chr4D|428946359|428946493|TA|14|F3558
1A	TE	TE	9205379	9205610	.	+	.	MITE_T_45205|chr2B|609758832|609759075|TA|37|F1879
1A	TE	TE	9219555	9219720	.	+	.	MITE_T_58158|chr2D|446317622|446317827|AT|219|F2230
1A	TE	TE	9219574	9219703	.	+	.	MITE_T_84208|chr7A|218255260|218255390|TA|43|F3620
1A	TE	TE	9219581	9219688	.	+	.	MITE_T_85448|chr5B|21360426|21360555|TA|46|F3669
1A	TE	TE	9232479	9232567	.	+	.	MITE_T_104444|chr1A|425721940|425722038|AT|103|F4659
1A	TE	TE	9252819	9253095	.	+	.	MITE_T_22513|chr5B|410527082|410527385|TTA|14|F923
1A	TE	TE	9262458	9262543	.	+	.	MITE_T_103061|chr3D|572433660|572433761|TA|102|F4587
1A	TE	TE	9262467	9262533	.	+	.	MITE_T_116128|chr3A|647465715|647465799|AT|88|F5291
1A	TE	TE	9291177	9291868	.	+	.	MITE_T_82582|chr3D|312088827|312089549|AT|18|F3574
1A	TE	TE	9298015	9298680	.	+	.	MITE_T_82582|chr3D|312088827|312089549|AT|18|F3574
1A	TE	TE	9312837	9313055	.	+	.	MITE_T_45604|chr7D|37852709|37852951|AT|10|F1889
1A	TE	TE	9312846	9313046	.	+	.	MITE_T_59996|chr2D|603126232|603126424|AC|37|F2345
1A	TE	TE	9335541	9336779	.	+	.	DTH_Tmon_unnamed_AY914080-1
1A	TE	TE	9360520	9360640	.	+	.	MITE_T_68594|chr6D|373142618|373142786|ATCA|25|F2771
1A	TE	TE	9391901	9392590	.	+	.	MITE_T_82582|chr3D|312088827|312089549|AT|18|F3574
1A	TE	TE	9398769	9399428	.	+	.	MITE_T_82582|chr3D|312088827|312089549|AT|18|F3574
1A	TE	TE	9402279	9402949	.	+	.	MITE_T_82582|chr3D|312088827|312089549|AT|18|F3574
1A	TE	TE	9409073	9409763	.	+	.	MITE_T_82582|chr3D|312088827|312089549|AT|18|F3574
1A	TE	TE	9428920	9429530	.	+	.	MITE_T_63830|chr1A|497477412|497478144|ATG|14|F2546
1A	TE	TE	9429033	9429448	.	+	.	MITE_T_127300|chr3A|443850571|443851119|TA|13|F5947
1A	TE	TE	9438734	9439277	.	+	.	MITE_T_124443|chr4A|171966645|171967295|CGCT|13|F5833
1A	TE	TE	9438742	9439353	.	+	.	MITE_T_63830|chr1A|497477412|497478144|ATG|14|F2546
1A	TE	TE	9438855	9439270	.	+	.	MITE_T_127300|chr3A|443850571|443851119|TA|13|F5947
1A	TE	TE	9438871	9439386	.	+	.	MITE_T_124597|chr4B|542957296|542957930|GC|22|F5843
1A	TE	TE	9450024	9450688	.	+	.	MITE_T_82582|chr3D|312088827|312089549|AT|18|F3574
1A	TE	TE	9452188	9452854	.	+	.	MITE_T_82582|chr3D|312088827|312089549|AT|18|F3574
1A	TE	TE	9458997	9459691	.	+	.	MITE_T_82582|chr3D|312088827|312089549|AT|18|F3574
1A	TE	TE	9476896	9477249	.	+	.	MITE_T_1803|chr4B|660181106|660181540|TA|55|F130
1A	TE	TE	9500195	9500785	.	+	.	MITE_T_63830|chr1A|497477412|497478144|ATG|14|F2546
1A	TE	TE	9500310	9500731	.	+	.	MITE_T_127300|chr3A|443850571|443851119|TA|13|F5947
1A	TE	TE	9505809	9506496	.	+	.	MITE_T_82582|chr3D|312088827|312089549|AT|18|F3574
1A	TE	TE	9536137	9536357	.	+	.	MITE_T_53116|chr6A|155798548|155798772|CTTGCA|16|F2081
1A	TE	TE	9539867	9540165	.	+	.	MITE_T_9027|chr3B|407251259|407251616|GC|22|F510
1A	TE	TE	9539873	9540127	.	+	.	MITE_T_18892|chr2B|746011119|746011434|CTCTCAGC|13|F795
1A	TE	TE	9540163	9540397	.	+	.	MITE_T_22391|chr2D|125438959|125439263|TA|22|F916
1A	TE	TE	9542417	9542677	.	+	.	MITE_T_30008|chr1A|57676117|57676396|TATA|13|F1208
1A	TE	TE	9546963	9547047	.	+	.	MITE_T_101023|chr5B|476007925|476008030|AT|110|F4447
1A	TE	TE	9572513	9572598	.	+	.	MITE_T_100436|chr2B|31741619|31741726|CG|111|F4405
1A	TE	TE	9572527	9572585	.	+	.	MITE_T_122534|chr6A|262052062|262052121|TA|63|F5737
1A	TE	TE	9584199	9584331	.	+	.	MITE_T_80859|chr7B|675387833|675387975|AC|143|F3466
1A	TE	TE	9585938	9586258	.	+	.	MITE_T_7057|chr4A|110087358|110087732|TA|10|F407
1A	TE	TE	9615797	9616453	.	+	.	MITE_T_82582|chr3D|312088827|312089549|AT|18|F3574
1A	TE	TE	9639666	9639809	.	+	.	MITE_T_80517|chr3D|400337090|400337235|TA|156|F3437
1A	TE	TE	9648817	9649430	.	+	.	MITE_T_82295|chr2B|602191838|602192560|CG|17|F3563
1A	TE	TE	9654577	9654815	.	+	.	MITE_T_38292|chr1B|631902834|631903097|AA|267|F1583
1A	TE	TE	9674495	9674690	.	+	.	MITE_T_59281|chr1A|9674494|9674690|TA|204|F2293
1A	TE	TE	9674503	9674683	.	+	.	MITE_T_61736|chr3B|696283606|696283791|AGGCCT|198|F2435
1A	TE	TE	9695605	9695883	.	+	.	MITE_T_24865|chr4A|366538973|366539270|GC|28|F997
1A	TE	TE	9695612	9695871	.	+	.	MITE_T_38800|chr1B|268854103|268854366|GC|16|F1600
1A	TE	TE	9699444	9699819	.	+	.	MITE_T_6051|chr6D|447904132|447904513|TA|16|F362
1A	TE	TE	9701416	9701778	.	+	.	MITE_T_6051|chr6D|447904132|447904513|TA|16|F362
1A	TE	TE	9704223	9704915	.	+	.	MITE_T_82582|chr3D|312088827|312089549|AT|18|F3574
1A	TE	TE	9711061	9711727	.	+	.	MITE_T_82582|chr3D|312088827|312089549|AT|18|F3574
1A	TE	TE	9712800	9714908	.	+	.	DTH_Null_Kong_consensus-1
1A	TE	TE	9722789	9723456	.	+	.	MITE_T_82582|chr3D|312088827|312089549|AT|18|F3574
1A	TE	TE	9732724	9733380	.	+	.	MITE_T_82582|chr3D|312088827|312089549|AT|18|F3574
1A	TE	TE	9739617	9740303	.	+	.	MITE_T_82582|chr3D|312088827|312089549|AT|18|F3574
1A	TE	TE	9765657	9765845	.	+	.	MITE_T_54586|chr6B|572568534|572568751|TT|41|F2149
1A	TE	TE	9790487	9790651	.	+	.	MITE_T_64153|chr3D|445035560|445035737|TA|22|F2567
1A	TE	TE	9795566	9795657	.	+	.	MITE_T_103443|chr2B|63783717|63783817|GT|101|F4618
1A	TE	TE	9798842	9799228	.	+	.	MITE_T_430|chr7A|294969072|294969539|ATAT|94|F43
1A	TE	TE	9798849	9799220	.	+	.	MITE_T_2299|chr3A|382147495|382147921|AT|38|F157
1A	TE	TE	9798862	9799276	.	+	.	MITE_T_3431|chr6D|229660118|229660527|AGG|26|F227
1A	TE	TE	9799231	9799622	.	+	.	MITE_T_430|chr7A|294969072|294969539|ATAT|94|F43
1A	TE	TE	9799253	9799609	.	+	.	MITE_T_3431|chr6D|229660118|229660527|AGG|26|F227
1A	TE	TE	9802334	9803001	.	+	.	MITE_T_82582|chr3D|312088827|312089549|AT|18|F3574
1A	TE	TE	9805446	9805865	.	+	.	MITE_T_1378|chr6B|8444297|8444739|AA|23|F107
1A	TE	TE	9805868	9806475	.	+	.	MITE_T_122702|chr2B|476704370|476705072|AT|10|F5743
1A	TE	TE	9814071	9814548	.	+	.	MITE_T_126801|chr7B|78567635|78568204|CTTCCCT|14|F5915
1A	TE	TE	9822649	9823337	.	+	.	MITE_T_82582|chr3D|312088827|312089549|AT|18|F3574
1A	TE	TE	9825247	9825905	.	+	.	MITE_T_82582|chr3D|312088827|312089549|AT|18|F3574
1A	TE	TE	9832077	9832765	.	+	.	MITE_T_82582|chr3D|312088827|312089549|AT|18|F3574
1A	TE	TE	9844005	9844696	.	+	.	MITE_T_82582|chr3D|312088827|312089549|AT|18|F3574
1A	TE	TE	9850970	9851635	.	+	.	MITE_T_82582|chr3D|312088827|312089549|AT|18|F3574
1A	TE	TE	9854324	9854562	.	+	.	MITE_T_41772|chr7A|580592449|580592703|TA|261|F1772
1A	TE	TE	9862130	9862796	.	+	.	MITE_T_82582|chr3D|312088827|312089549|AT|18|F3574
1A	TE	TE	9866102	9866669	.	+	.	MITE_T_122702|chr2B|476704370|476705072|AT|10|F5743
1A	TE	TE	9874313	9874794	.	+	.	MITE_T_126801|chr7B|78567635|78568204|CTTCCCT|14|F5915
1A	TE	TE	9957167	9957270	.	+	.	MITE_T_100184|chr6B|288707976|288708083|AATT|112|F4392
1A	TE	TE	9963279	9963556	.	+	.	MITE_T_30813|chr5A|276210461|276210739|TA|51|F1234
1A	TE	TE	9965860	9966634	.	+	.	MITE_T_125680|chr5A|680149482|680150264|AT|205|F5874
1A	TE	TE	9975623	9975782	.	+	.	MITE_T_73525|chr4D|44750657|44750820|TA|52|F3010
1A	TE	TE	9976527	9976936	.	+	.	MITE_T_126801|chr7B|78567635|78568204|CTTCCCT|14|F5915
1A	TE	TE	9979998	9980133	.	+	.	MITE_T_78325|chr6B|159156784|159156937|TT|157|F3355
1A	TE	TE	9980005	9980125	.	+	.	MITE_T_78336|chr3A|469077434|469077587|TA|27|F3356
1A	TE	TE	9981106	9981742	.	+	.	MITE_T_123153|chr3B|156569849|156570544|AT|10|F5772
1A	TE	TE	9987472	9987773	.	+	.	MITE_T_13263|chr6B|258568310|258568644|AA|45|F624
1A	TE	TE	9990081	9990322	.	+	.	MITE_T_39716|chr4A|597820072|597820332|TA|55|F1666
1A	TE	TE	9990093	9990339	.	+	.	MITE_T_36742|chr6A|605397292|605397558|CA|70|F1519
1A	TE	TE	10007870	10008110	.	+	.	MITE_T_31845|chr3D|577507730|577508006|AT|27|F1277
1A	TE	TE	10007886	10008118	.	+	.	MITE_T_52698|chr1D|245217304|245217533|GT|234|F2050
1A	TE	TE	10009215	10009530	.	+	.	MITE_T_17983|chr6D|472201724|472202045|AAT|34|F740
1A	TE	TE	10009222	10009524	.	+	.	MITE_T_16063|chr1B|348250653|348250980|GGA|24|F691
1A	TE	TE	10011609	10012301	.	+	.	MITE_T_82582|chr3D|312088827|312089549|AT|18|F3574
1A	TE	TE	10018442	10019108	.	+	.	MITE_T_82582|chr3D|312088827|312089549|AT|18|F3574
1A	TE	TE	10020301	10020992	.	+	.	MITE_T_82582|chr3D|312088827|312089549|AT|18|F3574
1A	TE	TE	10022964	10023655	.	+	.	MITE_T_82582|chr3D|312088827|312089549|AT|18|F3574
1A	TE	TE	10030022	10030687	.	+	.	MITE_T_82582|chr3D|312088827|312089549|AT|18|F3574
1A	TE	TE	10036076	10036741	.	+	.	MITE_T_82582|chr3D|312088827|312089549|AT|18|F3574
1A	TE	TE	10037213	10037278	.	+	.	DTX_Tmon_Gorgon_AF326781-1
1A	TE	TE	10051240	10051326	.	+	.	MITE_T_112058|chr3B|3251000|3251088|AT|93|F5111
1A	TE	TE	10063864	10064529	.	+	.	MITE_T_82582|chr3D|312088827|312089549|AT|18|F3574
1A	TE	TE	10069306	10069468	.	+	.	MITE_T_60035|chr7B|375188608|375188799|AT|57|F2349
1A	TE	TE	10069312	10069454	.	+	.	MITE_T_74602|chr7B|138214442|138214603|TA|174|F3066
1A	TE	TE	10074766	10074804	.	+	.	MITE_T_122805|chr7A|360611199|360611251|TA|14|F5758
1A	TE	TE	10074814	10074885	.	+	.	MITE_T_120952|chr5D|297499827|297499908|TA|85|F5543
1A	TE	TE	10076102	10076179	.	+	.	MITE_T_116193|chr3D|64194774|64194858|TA|90|F5295
1A	TE	TE	10106274	10106939	.	+	.	MITE_T_82582|chr3D|312088827|312089549|AT|18|F3574
1A	TE	TE	10107372	10108060	.	+	.	MITE_T_82582|chr3D|312088827|312089549|AT|18|F3574
1A	TE	TE	10113595	10114253	.	+	.	MITE_T_82582|chr3D|312088827|312089549|AT|18|F3574
1A	TE	TE	10117127	10117215	.	+	.	MITE_T_103443|chr2B|63783717|63783817|GT|101|F4618
1A	TE	TE	10134520	10134662	.	+	.	MITE_T_63003|chr4D|274467508|274467688|CT|51|F2521
1A	TE	TE	10139978	10140158	.	+	.	MITE_T_59536|chr4A|229501584|229501779|GAATTC|10|F2307
1A	TE	TE	10141990	10142154	.	+	.	MITE_T_58158|chr2D|446317622|446317827|AT|219|F2230
1A	TE	TE	10141996	10142143	.	+	.	MITE_T_76009|chr7A|246293250|246293410|GTAC|50|F3173
1A	TE	TE	10142017	10142137	.	+	.	MITE_T_83087|chr3D|7232862|7232993|TA|139|F3602
1A	TE	TE	10158710	10158792	.	+	.	MITE_T_114156|chr7B|716043172|716043259|AA|87|F5193
1A	TE	TE	10163835	10164110	.	+	.	MITE_T_7578|chr3A|731632517|731632886|TA|41|F432
1A	TE	TE	10184799	10185465	.	+	.	MITE_T_82582|chr3D|312088827|312089549|AT|18|F3574
1A	TE	TE	10191759	10192451	.	+	.	MITE_T_82582|chr3D|312088827|312089549|AT|18|F3574
1A	TE	TE	10210954	10211091	.	+	.	MITE_T_76487|chr2D|423556761|423556920|TA|166|F3218
1A	TE	TE	10231905	10232030	.	+	.	MITE_T_80267|chr5B|375641440|375641588|TA|23|F3417
1A	TE	TE	10232369	10232547	.	+	.	MITE_T_58585|chr7B|273308306|273308509|AGTACT|10|F2240
1A	TE	TE	10233839	10234503	.	+	.	MITE_T_82582|chr3D|312088827|312089549|AT|18|F3574
1A	TE	TE	10244111	10244350	.	+	.	MITE_T_41508|chr5B|399891224|399891479|ACT|254|F1762
1A	TE	TE	10249820	10250082	.	+	.	MITE_T_18238|chr5A|672373908|672374228|AA|13|F752
1A	TE	TE	10266372	10266938	.	+	.	MITE_T_122702|chr2B|476704370|476705072|AT|10|F5743
1A	TE	TE	10274180	10274747	.	+	.	MITE_T_122702|chr2B|476704370|476705072|AT|10|F5743
1A	TE	TE	10283545	10284112	.	+	.	MITE_T_122702|chr2B|476704370|476705072|AT|10|F5743
1A	TE	TE	10364713	10365194	.	+	.	MITE_T_126801|chr7B|78567635|78568204|CTTCCCT|14|F5915
1A	TE	TE	10377242	10377803	.	+	.	MITE_T_124443|chr4A|171966645|171967295|CGCT|13|F5833
1A	TE	TE	10377256	10377795	.	+	.	MITE_T_63830|chr1A|497477412|497478144|ATG|14|F2546
1A	TE	TE	10387083	10387623	.	+	.	MITE_T_63830|chr1A|497477412|497478144|ATG|14|F2546
1A	TE	TE	10388063	10388638	.	+	.	MITE_T_122702|chr2B|476704370|476705072|AT|10|F5743
1A	TE	TE	10396506	10396987	.	+	.	MITE_T_126801|chr7B|78567635|78568204|CTTCCCT|14|F5915
1A	TE	TE	10403260	10403614	.	+	.	MITE_T_2309|chr5A|452920744|452921170|TA|71|F158
1A	TE	TE	10403267	10403650	.	+	.	MITE_T_430|chr7A|294969072|294969539|ATAT|94|F43
1A	TE	TE	10403631	10404047	.	+	.	MITE_T_2887|chr1A|201863364|201863784|AT|66|F192
1A	TE	TE	10403670	10404010	.	+	.	MITE_T_11049|chr7B|148204584|148204925|TA|28|F581
1A	TE	TE	10413833	10414499	.	+	.	MITE_T_82582|chr3D|312088827|312089549|AT|18|F3574
1A	TE	TE	10420767	10421458	.	+	.	MITE_T_82582|chr3D|312088827|312089549|AT|18|F3574
1A	TE	TE	10431690	10432037	.	+	.	MITE_T_4810|chr4A|407589661|407590055|AT|13|F289
1A	TE	TE	10435858	10436219	.	+	.	MITE_T_672|chr4A|673785491|673785950|TA|428|F56
1A	TE	TE	10452300	10452987	.	+	.	MITE_T_82582|chr3D|312088827|312089549|AT|18|F3574
1A	TE	TE	10459178	10459835	.	+	.	MITE_T_82582|chr3D|312088827|312089549|AT|18|F3574
1A	TE	TE	10478789	10478850	.	+	.	MITE_T_122416|chr6B|95327505|95327569|TAT|67|F5718
1A	TE	TE	10479677	10479856	.	+	.	MITE_T_61930|chr7A|683981450|683981635|GT|17|F2443
1A	TE	TE	10485105	10485262	.	+	.	MITE_T_76851|chr2B|666099736|666099895|AGCCAC|17|F3244
1A	TE	TE	10491549	10491851	.	+	.	MITE_T_18211|chr2D|410406798|410407118|TA|22|F749
1A	TE	TE	10502895	10503373	.	+	.	MITE_T_126801|chr7B|78567635|78568204|CTTCCCT|14|F5915
1A	TE	TE	10508733	10509422	.	+	.	MITE_T_82582|chr3D|312088827|312089549|AT|18|F3574
1A	TE	TE	10512037	10512703	.	+	.	MITE_T_82582|chr3D|312088827|312089549|AT|18|F3574
1A	TE	TE	10519016	10519707	.	+	.	MITE_T_82582|chr3D|312088827|312089549|AT|18|F3574
1A	TE	TE	10521811	10522477	.	+	.	MITE_T_82582|chr3D|312088827|312089549|AT|18|F3574
1A	TE	TE	10525848	10526414	.	+	.	MITE_T_122702|chr2B|476704370|476705072|AT|10|F5743
1A	TE	TE	10586334	10586584	.	+	.	MITE_T_36327|chr3A|654557424|654557691|TG|273|F1498
1A	TE	TE	10586346	10586576	.	+	.	MITE_T_40980|chr3D|415660542|415660799|TA|265|F1724
1A	TE	TE	10586770	10587059	.	+	.	MITE_T_15942|chr4A|455923537|455923865|TAGCTA|10|F683
1A	TE	TE	10636665	10637331	.	+	.	MITE_T_82582|chr3D|312088827|312089549|AT|18|F3574
1A	TE	TE	10743766	10744079	.	+	.	MITE_T_11911|chr2D|598068118|598068455|GT|47|F605
1A	TE	TE	10743776	10744073	.	+	.	MITE_T_22425|chr2B|616948106|616948410|AT|34|F919
1A	TE	TE	10746590	10746911	.	+	.	MITE_T_13555|chr4D|438105194|438105526|CC|37|F644
1A	TE	TE	10746612	10746897	.	+	.	MITE_T_22608|chr1D|101589656|101589958|GATC|22|F928
1A	TE	TE	10746620	10746904	.	+	.	MITE_T_19479|chr2D|154390211|154390523|CG|28|F819
1A	TE	TE	10752435	10753115	.	+	.	MITE_T_821|chr7D|637396533|637397301|TTA|20|F77
1A	TE	TE	10768212	10768879	.	+	.	MITE_T_82582|chr3D|312088827|312089549|AT|18|F3574
1A	TE	TE	10775029	10775720	.	+	.	MITE_T_82582|chr3D|312088827|312089549|AT|18|F3574
1A	TE	TE	10790812	10791504	.	+	.	MITE_T_82582|chr3D|312088827|312089549|AT|18|F3574
1A	TE	TE	10796567	10797225	.	+	.	MITE_T_82582|chr3D|312088827|312089549|AT|18|F3574
1A	TE	TE	10800526	10800644	.	+	.	MITE_T_68594|chr6D|373142618|373142786|ATCA|25|F2771
1A	TE	TE	10804331	10805001	.	+	.	MITE_T_82582|chr3D|312088827|312089549|AT|18|F3574
1A	TE	TE	10817108	10817640	.	+	.	MITE_T_82582|chr3D|312088827|312089549|AT|18|F3574
1A	TE	TE	10823738	10824430	.	+	.	MITE_T_82582|chr3D|312088827|312089549|AT|18|F3574
1A	TE	TE	10831852	10832538	.	+	.	MITE_T_82582|chr3D|312088827|312089549|AT|18|F3574
1A	TE	TE	10844414	10844554	.	+	.	MITE_T_77797|chr6D|469816396|469816552|TG|26|F3321
1A	TE	TE	10860394	10861088	.	+	.	MITE_T_82582|chr3D|312088827|312089549|AT|18|F3574
1A	TE	TE	10867382	10868050	.	+	.	MITE_T_82582|chr3D|312088827|312089549|AT|18|F3574
1A	TE	TE	10899369	10899509	.	+	.	MITE_T_77797|chr6D|469816396|469816552|TG|26|F3321
1A	TE	TE	10915215	10915909	.	+	.	MITE_T_82582|chr3D|312088827|312089549|AT|18|F3574
1A	TE	TE	10922116	10922784	.	+	.	MITE_T_82582|chr3D|312088827|312089549|AT|18|F3574
1A	TE	TE	10951163	10952703	.	+	.	DTT_Hvul_Marimom_HvMx145H06-1
1A	TE	TE	10954703	10955368	.	+	.	MITE_T_82582|chr3D|312088827|312089549|AT|18|F3574
1A	TE	TE	10999021	10999235	.	+	.	MITE_T_25621|chr2A|37238186|37238481|TT|17|F1019
1A	TE	TE	11019350	11020036	.	+	.	MITE_T_82582|chr3D|312088827|312089549|AT|18|F3574
1A	TE	TE	11035867	11036523	.	+	.	MITE_T_82582|chr3D|312088827|312089549|AT|18|F3574
1A	TE	TE	11081211	11081867	.	+	.	MITE_T_82582|chr3D|312088827|312089549|AT|18|F3574
1A	TE	TE	11087951	11088642	.	+	.	MITE_T_82582|chr3D|312088827|312089549|AT|18|F3574
1A	TE	TE	11102291	11102779	.	+	.	MITE_T_122702|chr2B|476704370|476705072|AT|10|F5743
1A	TE	TE	11123656	11124343	.	+	.	MITE_T_82582|chr3D|312088827|312089549|AT|18|F3574
1A	TE	TE	11154860	11155128	.	+	.	MITE_T_6770|chr2B|789132388|789132765|TT|385|F389
1A	TE	TE	11184937	11185629	.	+	.	MITE_T_82582|chr3D|312088827|312089549|AT|18|F3574
1A	TE	TE	11192813	11193505	.	+	.	MITE_T_82582|chr3D|312088827|312089549|AT|18|F3574
1A	TE	TE	11205754	11205814	.	+	.	MITE_T_122440|chr2B|49220926|49220989|TA|23|F5722
1A	TE	TE	11206290	11206553	.	+	.	MITE_T_24654|chr2B|478891500|478891798|TA|12|F982
1A	TE	TE	11211779	11212470	.	+	.	MITE_T_82582|chr3D|312088827|312089549|AT|18|F3574
1A	TE	TE	11218718	11219383	.	+	.	MITE_T_82582|chr3D|312088827|312089549|AT|18|F3574
1A	TE	TE	11226547	11227022	.	+	.	MITE_T_126037|chr7B|265166783|265167375|AT|10|F5885
1A	TE	TE	11227966	11228083	.	+	.	MITE_T_81650|chr3D|107670952|107671089|ATT|40|F3523
1A	TE	TE	11232181	11232452	.	+	.	MITE_T_22391|chr2D|125438959|125439263|TA|22|F916
1A	TE	TE	11240105	11240365	.	+	.	MITE_T_22083|chr7D|378650055|378650360|TA|66|F902
1A	TE	TE	11240142	11240357	.	+	.	MITE_T_36333|chr6A|585106935|585107202|AT|20|F1499
1A	TE	TE	11260543	11260617	.	+	.	MITE_T_104635|chr5D|551403897|551403995|AT|103|F4671
1A	TE	TE	11260556	11260611	.	+	.	MITE_T_122489|chr2D|593032776|593032837|AT|65|F5731
1A	TE	TE	11269020	11269134	.	+	.	MITE_T_87893|chr5B|10084249|10084374|AT|120|F3780
1A	TE	TE	11269029	11269141	.	+	.	MITE_T_82806|chr4D|392514709|392514841|TA|14|F3584
1A	TE	TE	11270207	11270748	.	+	.	MITE_T_80488|chr1A|129743654|129744379|GCGC|11|F3433
1A	TE	TE	11270219	11270757	.	+	.	MITE_T_63830|chr1A|497477412|497478144|ATG|14|F2546
1A	TE	TE	11270332	11270741	.	+	.	MITE_T_127300|chr3A|443850571|443851119|TA|13|F5947
1A	TE	TE	11270346	11270798	.	+	.	MITE_T_125637|chr3B|708571628|708572235|TA|11|F5871
1A	TE	TE	11274801	11275339	.	+	.	MITE_T_63830|chr1A|497477412|497478144|ATG|14|F2546
1A	TE	TE	11274914	11275323	.	+	.	MITE_T_127300|chr3A|443850571|443851119|TA|13|F5947
1A	TE	TE	11274930	11275385	.	+	.	MITE_T_124597|chr4B|542957296|542957930|GC|22|F5843
1A	TE	TE	11279943	11280481	.	+	.	MITE_T_63830|chr1A|497477412|497478144|ATG|14|F2546
1A	TE	TE	11280058	11280465	.	+	.	MITE_T_127300|chr3A|443850571|443851119|TA|13|F5947
1A	TE	TE	11280070	11280522	.	+	.	MITE_T_125637|chr3B|708571628|708572235|TA|11|F5871
1A	TE	TE	11312710	11313093	.	+	.	MITE_T_2970|chr5B|241679449|241679867|ATATAT|68|F196
1A	TE	TE	11319259	11319827	.	+	.	MITE_T_122702|chr2B|476704370|476705072|AT|10|F5743
1A	TE	TE	11353382	11353800	.	+	.	MITE_T_126801|chr7B|78567635|78568204|CTTCCCT|14|F5915
1A	TE	TE	11390787	11391089	.	+	.	MITE_T_22399|chr6A|522202018|522202322|TAA|16|F917
1A	TE	TE	11471025	11471547	.	+	.	MITE_T_82295|chr2B|602191838|602192560|CG|17|F3563
1A	TE	TE	11471544	11472020	.	+	.	MITE_T_126801|chr7B|78567635|78568204|CTTCCCT|14|F5915
1A	TE	TE	11476168	11476837	.	+	.	MITE_T_82582|chr3D|312088827|312089549|AT|18|F3574
1A	TE	TE	11480244	11480808	.	+	.	MITE_T_122702|chr2B|476704370|476705072|AT|10|F5743
1A	TE	TE	11497363	11498052	.	+	.	MITE_T_82582|chr3D|312088827|312089549|AT|18|F3574
1A	TE	TE	11504134	11504695	.	+	.	MITE_T_122702|chr2B|476704370|476705072|AT|10|F5743
1A	TE	TE	11514770	11514876	.	+	.	MITE_T_93704|chr7D|34224976|34225094|AA|121|F4054
1A	TE	TE	11521133	11521237	.	+	.	MITE_T_87893|chr5B|10084249|10084374|AT|120|F3780
1A	TE	TE	11540842	11541363	.	+	.	MITE_T_124597|chr4B|542957296|542957930|GC|22|F5843
1A	TE	TE	11540907	11541377	.	+	.	MITE_T_124443|chr4A|171966645|171967295|CGCT|13|F5833
1A	TE	TE	11547749	11548414	.	+	.	MITE_T_82582|chr3D|312088827|312089549|AT|18|F3574
1A	TE	TE	11556289	11556665	.	+	.	MITE_T_6051|chr6D|447904132|447904513|TA|16|F362
1A	TE	TE	11560872	11562917	.	+	.	DTH_Null_Kong_consensus-1
1A	TE	TE	11576111	11576219	.	+	.	MITE_T_99276|chr6A|295818406|295818516|TA|117|F4325
1A	TE	TE	11576129	11576199	.	+	.	MITE_T_122259|chr6B|555959095|555959166|TA|77|F5690
1A	TE	TE	11580173	11580348	.	+	.	MITE_T_61567|chr4D|457481040|457481226|AT|199|F2421
1A	TE	TE	11580185	11580363	.	+	.	MITE_T_58158|chr2D|446317622|446317827|AT|219|F2230
1A	TE	TE	11580203	11580332	.	+	.	MITE_T_83087|chr3D|7232862|7232993|TA|139|F3602
1A	TE	TE	11580211	11580317	.	+	.	MITE_T_85448|chr5B|21360426|21360555|TA|46|F3669
1A	TE	TE	11588943	11589226	.	+	.	MITE_T_27182|chr6B|342971635|342971924|CCCCC|87|F1078
1A	TE	TE	11592604	11593270	.	+	.	MITE_T_82582|chr3D|312088827|312089549|AT|18|F3574
1A	TE	TE	11612847	11613538	.	+	.	MITE_T_82582|chr3D|312088827|312089549|AT|18|F3574
1A	TE	TE	11617142	11617212	.	+	.	MITE_T_122185|chr7D|112833067|112833138|TA|76|F5681
1A	TE	TE	11628172	11628338	.	+	.	MITE_T_58879|chr6D|41542478|41542678|TA|31|F2259
1A	TE	TE	11628194	11628314	.	+	.	MITE_T_93138|chr7D|459917919|459918038|AT|41|F4033
1A	TE	TE	11641469	11642146	.	+	.	MITE_T_127803|chr7B|616662632|616663428|TA|13|F5982
1A	TE	TE	11645171	11645771	.	+	.	MITE_T_60018|chr3B|786728483|786729217|CTT|13|F2348
1A	TE	TE	11647930	11648233	.	+	.	MITE_T_4501|chr2B|24865852|24866252|TA|36|F266
1A	TE	TE	11651545	11651785	.	+	.	MITE_T_33608|chr4D|325892174|325892447|AAT|24|F1353
1A	TE	TE	11654780	11654993	.	+	.	MITE_T_53205|chr4A|739269951|739270174|AT|230|F2089
1A	TE	TE	11657077	11657447	.	+	.	MITE_T_6420|chr5D|416216765|416217144|GAGC|391|F376
1A	TE	TE	11660937	11661119	.	+	.	MITE_T_59370|chr6A|445831132|445831328|TTG|17|F2295
1A	TE	TE	11695656	11695800	.	+	.	MITE_T_73784|chr3A|9735397|9735559|GA|26|F3033
1A	TE	TE	11716493	11716991	.	+	.	MITE_T_122702|chr2B|476704370|476705072|AT|10|F5743
1A	TE	TE	11733532	11733698	.	+	.	MITE_T_64411|chr6B|608991242|608991418|TA|51|F2592
1A	TE	TE	11739981	11740119	.	+	.	MITE_T_65534|chr6B|360421154|360421326|CG|66|F2652
1A	TE	TE	11741310	11741485	.	+	.	MITE_T_59985|chr3B|423054519|423054711|TGGG|24|F2343
1A	TE	TE	11743122	11743813	.	+	.	MITE_T_82582|chr3D|312088827|312089549|AT|18|F3574
1A	TE	TE	11747420	11748086	.	+	.	MITE_T_82582|chr3D|312088827|312089549|AT|18|F3574
1A	TE	TE	11751925	11752591	.	+	.	MITE_T_82582|chr3D|312088827|312089549|AT|18|F3574
1A	TE	TE	11754013	11754698	.	+	.	MITE_T_82582|chr3D|312088827|312089549|AT|18|F3574
1A	TE	TE	11758922	11759614	.	+	.	MITE_T_82582|chr3D|312088827|312089549|AT|18|F3574
1A	TE	TE	11774723	11775389	.	+	.	MITE_T_82582|chr3D|312088827|312089549|AT|18|F3574
1A	TE	TE	11778522	11779186	.	+	.	MITE_T_82582|chr3D|312088827|312089549|AT|18|F3574
1A	TE	TE	11782341	11783007	.	+	.	MITE_T_82582|chr3D|312088827|312089549|AT|18|F3574
1A	TE	TE	11786167	11786772	.	+	.	MITE_T_82582|chr3D|312088827|312089549|AT|18|F3574
1A	TE	TE	11793423	11794115	.	+	.	MITE_T_82582|chr3D|312088827|312089549|AT|18|F3574
1A	TE	TE	11800180	11800846	.	+	.	MITE_T_82582|chr3D|312088827|312089549|AT|18|F3574
1A	TE	TE	11833469	11834127	.	+	.	MITE_T_82582|chr3D|312088827|312089549|AT|18|F3574
1A	TE	TE	11840309	11840996	.	+	.	MITE_T_82582|chr3D|312088827|312089549|AT|18|F3574
1A	TE	TE	11846591	11847276	.	+	.	MITE_T_82582|chr3D|312088827|312089549|AT|18|F3574
1A	TE	TE	11853455	11854120	.	+	.	MITE_T_82582|chr3D|312088827|312089549|AT|18|F3574
1A	TE	TE	11897641	11897724	.	+	.	MITE_T_110835|chr2D|299891016|299891105|TT|91|F5045
1A	TE	TE	11920191	11920856	.	+	.	MITE_T_82582|chr3D|312088827|312089549|AT|18|F3574
1A	TE	TE	11926925	11927616	.	+	.	MITE_T_82582|chr3D|312088827|312089549|AT|18|F3574
1A	TE	TE	11931789	11932112	.	+	.	MITE_T_5639|chr3A|638057676|638058061|CG|10|F339
1A	TE	TE	11933370	11933679	.	+	.	MITE_T_11817|chr4A|595849069|595849406|TTA|28|F599
1A	TE	TE	11939059	11939320	.	+	.	MITE_T_35477|chr7A|418669406|418669675|AT|48|F1462
1A	TE	TE	11940816	11940895	.	+	.	MITE_T_116193|chr3D|64194774|64194858|TA|90|F5295
1A	TE	TE	11944172	11944559	.	+	.	MITE_T_430|chr7A|294969072|294969539|ATAT|94|F43
1A	TE	TE	11961975	11962383	.	+	.	MITE_T_3471|chr4A|501940220|501940629|TATAATAATA|48|F229
1A	TE	TE	11963620	11964314	.	+	.	MITE_T_82582|chr3D|312088827|312089549|AT|18|F3574
1A	TE	TE	11977514	11978181	.	+	.	MITE_T_82582|chr3D|312088827|312089549|AT|18|F3574
1A	TE	TE	11983463	11984154	.	+	.	MITE_T_82582|chr3D|312088827|312089549|AT|18|F3574
1A	TE	TE	12006755	12006864	.	+	.	MITE_T_89510|chr5B|36727537|36727661|TA|10|F3842
1A	TE	TE	12007672	12007889	.	+	.	MITE_T_39355|chr4B|505207789|505208050|AC|10|F1636
1A	TE	TE	12008605	12008845	.	+	.	MITE_T_13281|chr2B|257616999|257617333|ATAT|35|F625
1A	TE	TE	12011834	12012637	.	+	.	DTM_Null_Remus_consensus-1
1A	TE	TE	12011891	12012554	.	+	.	MITE_T_7591|chr3B|207449580|207450339|TA|19|F435
1A	TE	TE	12011904	12012629	.	+	.	MITE_T_8283|chr7A|11009086|11009880|TA|45|F469
1A	TE	TE	12017274	12017941	.	+	.	MITE_T_82582|chr3D|312088827|312089549|AT|18|F3574
1A	TE	TE	12024215	12024907	.	+	.	MITE_T_82582|chr3D|312088827|312089549|AT|18|F3574
1A	TE	TE	12036203	12036510	.	+	.	MITE_T_7057|chr4A|110087358|110087732|TA|10|F407
1A	TE	TE	12042299	12042395	.	+	.	MITE_T_95806|chr2D|107204071|107204185|TA|120|F4198
1A	TE	TE	12067860	12068547	.	+	.	MITE_T_82582|chr3D|312088827|312089549|AT|18|F3574
1A	TE	TE	12099124	12099257	.	+	.	MITE_T_80536|chr6D|312104065|312104210|AT|142|F3439
1A	TE	TE	12099134	12099251	.	+	.	MITE_T_68510|chr1A|276575092|276575260|TA|178|F2766
1A	TE	TE	12119272	12119945	.	+	.	MITE_T_82582|chr3D|312088827|312089549|AT|18|F3574
1A	TE	TE	12120253	12120616	.	+	.	MITE_T_836|chr6D|455258338|455258790|TAA|46|F79
1A	TE	TE	12141131	12141304	.	+	.	MITE_T_58158|chr2D|446317622|446317827|AT|219|F2230
1A	TE	TE	12141141	12141290	.	+	.	MITE_T_64166|chr4B|463715557|463715734|TA|40|F2568
1A	TE	TE	12141160	12141283	.	+	.	MITE_T_90576|chr3D|581983465|581983588|TA|35|F3909
1A	TE	TE	12145013	12145273	.	+	.	MITE_T_28650|chr7B|4982965|4983249|TA|46|F1152
1A	TE	TE	12145021	12145260	.	+	.	MITE_T_39698|chr5D|538708187|538708447|TA|82|F1665
1A	TE	TE	12145031	12145242	.	+	.	MITE_T_53314|chr4B|473905507|473905730|GA|14|F2092
1A	TE	TE	12145038	12145233	.	+	.	MITE_T_53388|chr1D|362925905|362926127|ATAT|25|F2097
1A	TE	TE	12145866	12146214	.	+	.	MITE_T_6824|chr5D|410251892|410252268|CG|19|F394
1A	TE	TE	12159681	12159809	.	+	.	MITE_T_80267|chr5B|375641440|375641588|TA|23|F3417
1A	TE	TE	12162512	12162588	.	+	.	MITE_T_99682|chr4B|21930455|21930564|TA|115|F4352
1A	TE	TE	12165174	12165491	.	+	.	MITE_T_4899|chr3A|506040684|506041077|ATATATATAT|62|F294
1A	TE	TE	12165181	12165479	.	+	.	MITE_T_2299|chr3A|382147495|382147921|AT|38|F157
1A	TE	TE	12168722	12168798	.	+	.	MITE_T_99328|chr5A|45378553|45378663|TA|115|F4330
1A	TE	TE	12193865	12194233	.	+	.	MITE_T_5440|chr1D|478331504|478331890|ATATATAT|58|F329
1A	TE	TE	12200870	12200936	.	+	.	MITE_T_115652|chr1B|15881535|15881620|GT|88|F5256
1A	TE	TE	12206915	12207047	.	+	.	MITE_T_78325|chr6B|159156784|159156937|TT|157|F3355
1A	TE	TE	12206932	12207039	.	+	.	MITE_T_84332|chr3A|737373220|737373350|TA|19|F3632
1A	TE	TE	12207256	12207328	.	+	.	MITE_T_122152|chr2D|594504064|594504136|AT|77|F5675
1A	TE	TE	12211072	12211295	.	+	.	MITE_T_38956|chr1A|501614303|501614565|TT|271|F1609
1A	TE	TE	12220581	12220745	.	+	.	MITE_T_58158|chr2D|446317622|446317827|AT|219|F2230
1A	TE	TE	12220599	12220728	.	+	.	MITE_T_83087|chr3D|7232862|7232993|TA|139|F3602
1A	TE	TE	12220606	12220721	.	+	.	MITE_T_90801|chr5B|510535535|510535658|AC|37|F3923
1A	TE	TE	12222222	12222359	.	+	.	MITE_T_61681|chr5B|184785172|184785357|TAT|194|F2429
1A	TE	TE	12222230	12222374	.	+	.	MITE_T_58879|chr6D|41542478|41542678|TA|31|F2259
1A	TE	TE	12235171	12235828	.	+	.	MITE_T_82582|chr3D|312088827|312089549|AT|18|F3574
1A	TE	TE	12241995	12242682	.	+	.	MITE_T_82582|chr3D|312088827|312089549|AT|18|F3574
1A	TE	TE	12261511	12261884	.	+	.	MITE_T_6051|chr6D|447904132|447904513|TA|16|F362
1A	TE	TE	12263558	12263731	.	+	.	MITE_T_52736|chr1D|418408065|418408293|AA|231|F2054
1A	TE	TE	12263744	12264094	.	+	.	MITE_T_1596|chr3A|240091987|240092424|TGA|66|F121
1A	TE	TE	12263762	12264109	.	+	.	MITE_T_4899|chr3A|506040684|506041077|ATATATATAT|62|F294
1A	TE	TE	12264348	12264565	.	+	.	MITE_T_42808|chr3B|707928992|707929240|AGAC|97|F1820
1A	TE	TE	12264356	12264555	.	+	.	MITE_T_58441|chr5D|438342039|438342243|AT|211|F2234
1A	TE	TE	12264566	12264757	.	+	.	MITE_T_51418|chr7B|529726114|529726349|CC|241|F2019
1A	TE	TE	12286738	12286937	.	+	.	MITE_T_56515|chr4B|96266458|96266666|GC|214|F2213
1A	TE	TE	12286744	12286930	.	+	.	MITE_T_61132|chr3B|680757093|680757280|GGCC|198|F2403
1A	TE	TE	12301043	12301086	.	+	.	MITE_T_122469|chr6D|8551035|8551097|TA|66|F5727
1A	TE	TE	12320864	12321554	.	+	.	MITE_T_82582|chr3D|312088827|312089549|AT|18|F3574
1A	TE	TE	12357236	12357903	.	+	.	MITE_T_82582|chr3D|312088827|312089549|AT|18|F3574
1A	TE	TE	12360381	12361109	.	+	.	MITE_T_127803|chr7B|616662632|616663428|TA|13|F5982
1A	TE	TE	12370589	12370700	.	+	.	MITE_T_75708|chr6B|707006626|707006787|TA|173|F3147
1A	TE	TE	12370700	12370819	.	+	.	MITE_T_80267|chr5B|375641440|375641588|TA|23|F3417
1A	TE	TE	12370852	12370952	.	+	.	MITE_T_86668|chr3D|433565985|433566112|TT|129|F3732
1A	TE	TE	12370868	12370940	.	+	.	MITE_T_122086|chr5A|281789193|281789268|CA|75|F5664
1A	TE	TE	12379050	12379716	.	+	.	MITE_T_82582|chr3D|312088827|312089549|AT|18|F3574
1A	TE	TE	12385830	12386522	.	+	.	MITE_T_82582|chr3D|312088827|312089549|AT|18|F3574
1A	TE	TE	12390331	12390997	.	+	.	MITE_T_82582|chr3D|312088827|312089549|AT|18|F3574
1A	TE	TE	12393208	12393875	.	+	.	MITE_T_82582|chr3D|312088827|312089549|AT|18|F3574
1A	TE	TE	12402704	12402788	.	+	.	MITE_T_104221|chr5B|504177751|504177850|AT|103|F4642
1A	TE	TE	12417157	12417426	.	+	.	MITE_T_23505|chr7A|54766664|54766963|AT|44|F971
1A	TE	TE	12417667	12417905	.	+	.	MITE_T_41663|chr3D|306015846|306016100|CT|257|F1769
1A	TE	TE	12420821	12421109	.	+	.	MITE_T_15942|chr4A|455923537|455923865|TAGCTA|10|F683
1A	TE	TE	12429645	12429807	.	+	.	MITE_T_58158|chr2D|446317622|446317827|AT|219|F2230
1A	TE	TE	12429660	12429788	.	+	.	MITE_T_83087|chr3D|7232862|7232993|TA|139|F3602
1A	TE	TE	12430350	12430953	.	+	.	MITE_T_63830|chr1A|497477412|497478144|ATG|14|F2546
1A	TE	TE	12430463	12430887	.	+	.	MITE_T_127300|chr3A|443850571|443851119|TA|13|F5947
1A	TE	TE	12438197	12438801	.	+	.	MITE_T_122702|chr2B|476704370|476705072|AT|10|F5743
1A	TE	TE	12446808	12447289	.	+	.	MITE_T_126801|chr7B|78567635|78568204|CTTCCCT|14|F5915
1A	TE	TE	12448610	12449173	.	+	.	MITE_T_124443|chr4A|171966645|171967295|CGCT|13|F5833
1A	TE	TE	12448618	12449205	.	+	.	MITE_T_63830|chr1A|497477412|497478144|ATG|14|F2546
1A	TE	TE	12448730	12449154	.	+	.	MITE_T_127300|chr3A|443850571|443851119|TA|13|F5947
1A	TE	TE	12491477	12492145	.	+	.	MITE_T_82582|chr3D|312088827|312089549|AT|18|F3574
1A	TE	TE	12507172	12507230	.	+	.	MITE_T_122152|chr2D|594504064|594504136|AT|77|F5675
1A	TE	TE	12508946	12509495	.	+	.	MITE_T_63830|chr1A|497477412|497478144|ATG|14|F2546
1A	TE	TE	12509061	12509483	.	+	.	MITE_T_127300|chr3A|443850571|443851119|TA|13|F5947
1A	TE	TE	12518949	12519485	.	+	.	MITE_T_124443|chr4A|171966645|171967295|CGCT|13|F5833
1A	TE	TE	12518957	12519499	.	+	.	MITE_T_63830|chr1A|497477412|497478144|ATG|14|F2546
1A	TE	TE	12519086	12519523	.	+	.	MITE_T_124597|chr4B|542957296|542957930|GC|22|F5843
1A	TE	TE	12528313	12529007	.	+	.	MITE_T_82582|chr3D|312088827|312089549|AT|18|F3574
1A	TE	TE	12535142	12535810	.	+	.	MITE_T_82582|chr3D|312088827|312089549|AT|18|F3574
1A	TE	TE	12550216	12550310	.	+	.	MITE_T_95653|chr4B|466965714|466965828|ATT|18|F4186
1A	TE	TE	12553603	12553954	.	+	.	MITE_T_3440|chr6A|604136|604545|TCA|15|F228
1A	TE	TE	12553613	12553941	.	+	.	MITE_T_18456|chr1B|618553138|618553456|GC|10|F767
1A	TE	TE	12556174	12556272	.	+	.	MITE_T_104361|chr7B|639796191|639796290|AT|103|F4649
1A	TE	TE	12556181	12556260	.	+	.	MITE_T_102922|chr5A|472310931|472311033|AT|103|F4578
1A	TE	TE	12556286	12556533	.	+	.	MITE_T_18296|chr4D|371556673|371556992|GGCT|18|F756
1A	TE	TE	12556293	12556577	.	+	.	MITE_T_12904|chr4D|202263863|202264197|TT|39|F620
1A	TE	TE	12578046	12578141	.	+	.	MITE_T_95653|chr4B|466965714|466965828|ATT|18|F4186
1A	TE	TE	12604958	12605615	.	+	.	MITE_T_82582|chr3D|312088827|312089549|AT|18|F3574
1A	TE	TE	12611779	12612466	.	+	.	MITE_T_82582|chr3D|312088827|312089549|AT|18|F3574
1A	TE	TE	12653767	12654054	.	+	.	MITE_T_26237|chr7B|244533126|244533418|AAA|70|F1056
1A	TE	TE	12681720	12682009	.	+	.	MITE_T_4501|chr2B|24865852|24866252|TA|36|F266
1A	TE	TE	12684490	12684576	.	+	.	MITE_T_91344|chr1D|328894835|328894957|TCA|27|F3962
1A	TE	TE	12686203	12686329	.	+	.	MITE_T_80859|chr7B|675387833|675387975|AC|143|F3466
1A	TE	TE	12710448	12711007	.	+	.	MITE_T_122702|chr2B|476704370|476705072|AT|10|F5743
1A	TE	TE	12748119	12748784	.	+	.	MITE_T_82582|chr3D|312088827|312089549|AT|18|F3574
1A	TE	TE	12755085	12755776	.	+	.	MITE_T_82582|chr3D|312088827|312089549|AT|18|F3574
1A	TE	TE	12764709	12765048	.	+	.	MITE_T_4731|chr2A|337586147|337586542|AT|10|F287
1A	TE	TE	12767078	12767219	.	+	.	MITE_T_77986|chr3A|127962628|127962782|AT|22|F3335
1A	TE	TE	12781870	12782103	.	+	.	MITE_T_42474|chr2D|498231367|498231618|AT|257|F1790
1A	TE	TE	12787434	12787551	.	+	.	MITE_T_81650|chr3D|107670952|107671089|ATT|40|F3523
1A	TE	TE	12792545	12792706	.	+	.	MITE_T_58879|chr6D|41542478|41542678|TA|31|F2259
1A	TE	TE	12796892	12797551	.	+	.	MITE_T_82582|chr3D|312088827|312089549|AT|18|F3574
1A	TE	TE	12801469	12802156	.	+	.	MITE_T_82582|chr3D|312088827|312089549|AT|18|F3574
1A	TE	TE	12808370	12809027	.	+	.	MITE_T_82582|chr3D|312088827|312089549|AT|18|F3574
1A	TE	TE	12812386	12813075	.	+	.	MITE_T_82582|chr3D|312088827|312089549|AT|18|F3574
1A	TE	TE	12817845	12818004	.	+	.	MITE_T_61485|chr1A|521852598|521852784|ATATAT|60|F2416
1A	TE	TE	12817853	12817989	.	+	.	MITE_T_77103|chr1A|60360702|60360860|GC|36|F3271
1A	TE	TE	12842665	12843231	.	+	.	MITE_T_124443|chr4A|171966645|171967295|CGCT|13|F5833
1A	TE	TE	12842676	12843223	.	+	.	MITE_T_63830|chr1A|497477412|497478144|ATG|14|F2546
1A	TE	TE	12842685	12843119	.	+	.	MITE_T_127300|chr3A|443850571|443851119|TA|13|F5947
1A	TE	TE	12852539	12853103	.	+	.	MITE_T_63830|chr1A|497477412|497478144|ATG|14|F2546
1A	TE	TE	12852565	12852999	.	+	.	MITE_T_127300|chr3A|443850571|443851119|TA|13|F5947
1A	TE	TE	12865825	12866411	.	+	.	MITE_T_125319|chr3D|131745244|131745859|AT|12|F5862
1A	TE	TE	12865837	12866398	.	+	.	MITE_T_123944|chr1A|99486198|99486859|AT|18|F5816
1A	TE	TE	12865906	12866392	.	+	.	MITE_T_126561|chr6B|680892860|680893436|AT|103|F5906
1A	TE	TE	12873062	12873725	.	+	.	MITE_T_82582|chr3D|312088827|312089549|AT|18|F3574
1A	TE	TE	12876706	12877393	.	+	.	MITE_T_82582|chr3D|312088827|312089549|AT|18|F3574
1A	TE	TE	12896265	12896922	.	+	.	MITE_T_82582|chr3D|312088827|312089549|AT|18|F3574
1A	TE	TE	12901292	12901979	.	+	.	MITE_T_82582|chr3D|312088827|312089549|AT|18|F3574
1A	TE	TE	12910900	12911587	.	+	.	MITE_T_82582|chr3D|312088827|312089549|AT|18|F3574
1A	TE	TE	12930176	12930619	.	+	.	MITE_T_1492|chr4A|174807922|174808361|GCCCCAAGG|454|F114
1A	TE	TE	12931554	12931855	.	+	.	MITE_T_4501|chr2B|24865852|24866252|TA|36|F266
1A	TE	TE	12959783	12959973	.	+	.	MITE_T_43551|chr7D|265000200|265000444|AC|249|F1853
1A	TE	TE	12959993	12960119	.	+	.	MITE_T_80859|chr7B|675387833|675387975|AC|143|F3466
1A	TE	TE	12961886	12962106	.	+	.	MITE_T_18916|chr5D|226036340|226036654|AA|44|F798
1A	TE	TE	12964012	12964139	.	+	.	MITE_T_78289|chr3B|262424957|262425111|CT|27|F3351
1A	TE	TE	12964881	12965284	.	+	.	MITE_T_3712|chr2B|461374517|461374925|AGT|28|F232
1A	TE	TE	12971529	12972165	.	+	.	MITE_T_1266|chr1B|427383682|427384449|GC|10|F99
1A	TE	TE	12977647	12978302	.	+	.	MITE_T_7249|chr2D|213492631|213493390|CG|15|F412
1A	TE	TE	12978877	12979065	.	+	.	MITE_T_39457|chr3B|356675065|356675326|TTTAT|271|F1648
1A	TE	TE	12991100	12991658	.	+	.	MITE_T_122702|chr2B|476704370|476705072|AT|10|F5743
1A	TE	TE	13005011	13005385	.	+	.	MITE_T_5150|chr6B|675781551|675781941|TAA|15|F312
1A	TE	TE	13021949	13022640	.	+	.	MITE_T_82582|chr3D|312088827|312089549|AT|18|F3574
1A	TE	TE	13029749	13030405	.	+	.	MITE_T_82582|chr3D|312088827|312089549|AT|18|F3574
1A	TE	TE	13041453	13042142	.	+	.	MITE_T_82582|chr3D|312088827|312089549|AT|18|F3574
1A	TE	TE	13048412	13049077	.	+	.	MITE_T_82582|chr3D|312088827|312089549|AT|18|F3574
1A	TE	TE	13053402	13054088	.	+	.	MITE_T_82582|chr3D|312088827|312089549|AT|18|F3574
1A	TE	TE	13060352	13061008	.	+	.	MITE_T_82582|chr3D|312088827|312089549|AT|18|F3574
1A	TE	TE	13063478	13064165	.	+	.	MITE_T_82582|chr3D|312088827|312089549|AT|18|F3574
1A	TE	TE	13070136	13070824	.	+	.	MITE_T_82582|chr3D|312088827|312089549|AT|18|F3574
1A	TE	TE	13076797	13077455	.	+	.	MITE_T_82582|chr3D|312088827|312089549|AT|18|F3574
1A	TE	TE	13104494	13105024	.	+	.	MITE_T_63830|chr1A|497477412|497478144|ATG|14|F2546
1A	TE	TE	13112160	13112689	.	+	.	MITE_T_63830|chr1A|497477412|497478144|ATG|14|F2546
1A	TE	TE	13113827	13114493	.	+	.	MITE_T_82582|chr3D|312088827|312089549|AT|18|F3574
1A	TE	TE	13120749	13121413	.	+	.	MITE_T_127803|chr7B|616662632|616663428|TA|13|F5982
1A	TE	TE	13124722	13125387	.	+	.	MITE_T_127803|chr7B|616662632|616663428|TA|13|F5982
1A	TE	TE	13126406	13127098	.	+	.	MITE_T_82582|chr3D|312088827|312089549|AT|18|F3574
1A	TE	TE	13131048	13131672	.	+	.	MITE_T_127803|chr7B|616662632|616663428|TA|13|F5982
1A	TE	TE	13143648	13144234	.	+	.	MITE_T_63830|chr1A|497477412|497478144|ATG|14|F2546
1A	TE	TE	13143680	13144242	.	+	.	MITE_T_124443|chr4A|171966645|171967295|CGCT|13|F5833
1A	TE	TE	13143696	13144121	.	+	.	MITE_T_127300|chr3A|443850571|443851119|TA|13|F5947
1A	TE	TE	13153756	13154342	.	+	.	MITE_T_63830|chr1A|497477412|497478144|ATG|14|F2546
1A	TE	TE	13153804	13154229	.	+	.	MITE_T_127300|chr3A|443850571|443851119|TA|13|F5947
1A	TE	TE	13167888	13167973	.	+	.	MITE_T_100436|chr2B|31741619|31741726|CG|111|F4405
1A	TE	TE	13167902	13167960	.	+	.	MITE_T_122534|chr6A|262052062|262052121|TA|63|F5737
1A	TE	TE	13174613	13174844	.	+	.	MITE_T_38920|chr3D|22639126|22639388|TTA|43|F1607
1A	TE	TE	13186458	13187124	.	+	.	MITE_T_82582|chr3D|312088827|312089549|AT|18|F3574
1A	TE	TE	13196208	13196899	.	+	.	MITE_T_82582|chr3D|312088827|312089549|AT|18|F3574
1A	TE	TE	13208009	13208673	.	+	.	MITE_T_82582|chr3D|312088827|312089549|AT|18|F3574
1A	TE	TE	13228520	13228671	.	+	.	MITE_T_76936|chr2B|453265449|453265607|TA|163|F3252
1A	TE	TE	13249680	13249993	.	+	.	MITE_T_8732|chr5B|280606826|280607186|CG|14|F490
1A	TE	TE	13260631	13260746	.	+	.	MITE_T_89589|chr3B|229819787|229819910|TA|130|F3852
1A	TE	TE	13278497	13278612	.	+	.	MITE_T_82730|chr1B|419879402|419879534|TA|140|F3580
1A	TE	TE	13280024	13280319	.	+	.	MITE_T_4501|chr2B|24865852|24866252|TA|36|F266
1A	TE	TE	13294771	13295136	.	+	.	MITE_T_6770|chr2B|789132388|789132765|TT|385|F389
1A	TE	TE	13308420	13308531	.	+	.	MITE_T_91909|chr5B|603641099|603641219|AT|46|F4012
1A	TE	TE	13310214	13310839	.	+	.	MITE_T_82295|chr2B|602191838|602192560|CG|17|F3563
1A	TE	TE	13311441	13311594	.	+	.	MITE_T_76971|chr2A|527378726|527378884|GC|36|F3257
1A	TE	TE	13315354	13315436	.	+	.	MITE_T_104361|chr7B|639796191|639796290|AT|103|F4649
1A	TE	TE	13315363	13315422	.	+	.	MITE_T_122345|chr2A|567731901|567731968|TC|67|F5705
1A	TE	TE	13315555	13315686	.	+	.	MITE_T_80536|chr6D|312104065|312104210|AT|142|F3439
1A	TE	TE	13338776	13339440	.	+	.	MITE_T_82582|chr3D|312088827|312089549|AT|18|F3574
1A	TE	TE	13346298	13346385	.	+	.	MITE_T_102873|chr4D|329882928|329883030|TATA|111|F4575
1A	TE	TE	13353445	13353605	.	+	.	MITE_T_59450|chr1D|37883869|37884064|ATT|25|F2301
1A	TE	TE	13353467	13353582	.	+	.	MITE_T_93138|chr7D|459917919|459918038|AT|41|F4033
1A	TE	TE	13366696	13367351	.	+	.	MITE_T_82582|chr3D|312088827|312089549|AT|18|F3574
1A	TE	TE	13373604	13374289	.	+	.	MITE_T_82582|chr3D|312088827|312089549|AT|18|F3574
1A	TE	TE	13390049	13390599	.	+	.	MITE_T_63830|chr1A|497477412|497478144|ATG|14|F2546
1A	TE	TE	13390061	13390486	.	+	.	MITE_T_127300|chr3A|443850571|443851119|TA|13|F5947
1A	TE	TE	13408651	13409267	.	+	.	MITE_T_63830|chr1A|497477412|497478144|ATG|14|F2546
1A	TE	TE	13408725	13409261	.	+	.	MITE_T_80488|chr1A|129743654|129744379|GCGC|11|F3433
1A	TE	TE	13420648	13420754	.	+	.	MITE_T_91348|chr6B|415874161|415874283|TA|13|F3963
1A	TE	TE	13435583	13436251	.	+	.	MITE_T_82582|chr3D|312088827|312089549|AT|18|F3574
1A	TE	TE	13443690	13444355	.	+	.	MITE_T_82582|chr3D|312088827|312089549|AT|18|F3574
1A	TE	TE	13447575	13447704	.	+	.	MITE_T_61768|chr5D|356879984|356880169|AT|184|F2437
1A	TE	TE	13459801	13460071	.	+	.	MITE_T_18246|chr7A|194452568|194452887|GT|23|F753
1A	TE	TE	13488847	13489005	.	+	.	MITE_T_75082|chr1B|615414308|615414469|GGCC|21|F3098
1A	TE	TE	13490947	13491033	.	+	.	MITE_T_95653|chr4B|466965714|466965828|ATT|18|F4186
1A	TE	TE	13557165	13557850	.	+	.	MITE_T_82582|chr3D|312088827|312089549|AT|18|F3574
1A	TE	TE	13563570	13564130	.	+	.	MITE_T_82582|chr3D|312088827|312089549|AT|18|F3574
1A	TE	TE	13591377	13591504	.	+	.	MITE_T_80438|chr7B|219565138|219565285|GA|148|F3430
1A	TE	TE	13599748	13599935	.	+	.	MITE_T_54586|chr6B|572568534|572568751|TT|41|F2149
1A	TE	TE	13602963	13603648	.	+	.	MITE_T_82582|chr3D|312088827|312089549|AT|18|F3574
1A	TE	TE	13642322	13642586	.	+	.	MITE_T_37332|chr1A|13642321|13642586|AA|32|F1539
1A	TE	TE	13642340	13642568	.	+	.	MITE_T_53162|chr3B|440491586|440491810|TTT|73|F2085
1A	TE	TE	13642347	13642561	.	+	.	MITE_T_53388|chr1D|362925905|362926127|ATAT|25|F2097
1A	TE	TE	13645449	13646116	.	+	.	MITE_T_82582|chr3D|312088827|312089549|AT|18|F3574
1A	TE	TE	13652469	13653156	.	+	.	MITE_T_82582|chr3D|312088827|312089549|AT|18|F3574
1A	TE	TE	13655950	13656140	.	+	.	MITE_T_55123|chr4A|278316028|278316243|CG|39|F2175
1A	TE	TE	13660439	13660585	.	+	.	MITE_T_80232|chr3B|177086369|177086518|AATT|163|F3415
1A	TE	TE	13684078	13684745	.	+	.	MITE_T_82582|chr3D|312088827|312089549|AT|18|F3574
1A	TE	TE	13688075	13688763	.	+	.	MITE_T_82582|chr3D|312088827|312089549|AT|18|F3574
1A	TE	TE	13694874	13695532	.	+	.	MITE_T_82582|chr3D|312088827|312089549|AT|18|F3574
1A	TE	TE	13701245	13701902	.	+	.	MITE_T_82582|chr3D|312088827|312089549|AT|18|F3574
1A	TE	TE	13705919	13706612	.	+	.	MITE_T_82582|chr3D|312088827|312089549|AT|18|F3574
1A	TE	TE	13709541	13709806	.	+	.	MITE_T_22391|chr2D|125438959|125439263|TA|22|F916
1A	TE	TE	13730260	13730950	.	+	.	MITE_T_82582|chr3D|312088827|312089549|AT|18|F3574
1A	TE	TE	13740407	13740601	.	+	.	MITE_T_58821|chr2B|527581359|527581559|CGTA|17|F2254
1A	TE	TE	13751622	13751862	.	+	.	MITE_T_25744|chr4B|575769078|575769372|TCA|43|F1032
1A	TE	TE	13751632	13751885	.	+	.	MITE_T_29989|chr3B|88970298|88970577|TGA|46|F1207
1A	TE	TE	13758391	13759718	.	+	.	DTH_Tmon_Rong_AY188332-1
1A	TE	TE	13771291	13771962	.	+	.	MITE_T_82582|chr3D|312088827|312089549|AT|18|F3574
1A	TE	TE	13786795	13787035	.	+	.	MITE_T_41772|chr7A|580592449|580592703|TA|261|F1772
1A	TE	TE	13788424	13789090	.	+	.	MITE_T_82582|chr3D|312088827|312089549|AT|18|F3574
1A	TE	TE	13795360	13796052	.	+	.	MITE_T_82582|chr3D|312088827|312089549|AT|18|F3574
1A	TE	TE	13798806	13799109	.	+	.	MITE_T_4501|chr2B|24865852|24866252|TA|36|F266
1A	TE	TE	13799249	13799470	.	+	.	MITE_T_30967|chr2D|373467815|373468092|TTA|39|F1247
1A	TE	TE	13799471	13799774	.	+	.	MITE_T_5175|chr4A|626952592|626952982|AT|20|F314
1A	TE	TE	13804872	13805161	.	+	.	MITE_T_4062|chr5D|87153304|87153707|AT|25|F255
1A	TE	TE	13815539	13816105	.	+	.	MITE_T_126385|chr4A|693629149|693629727|AT|10|F5901
1A	TE	TE	13829319	13829677	.	+	.	MITE_T_1814|chr7A|670858267|670858701|CTCGTAC|445|F131
1A	TE	TE	13834034	13834598	.	+	.	MITE_T_126385|chr4A|693629149|693629727|AT|10|F5901
1A	TE	TE	13838732	13839296	.	+	.	MITE_T_126385|chr4A|693629149|693629727|AT|10|F5901
1A	TE	TE	13841565	13842810	.	+	.	DTH_Tmon_unnamed_AY914080-1
1A	TE	TE	13844341	13846316	.	+	.	DTH_Null_Kong_consensus-1
1A	TE	TE	13851252	13851445	.	+	.	MITE_T_54740|chr2B|128366278|128366494|TCGA|55|F2152
1A	TE	TE	13853254	13853336	.	+	.	MITE_T_113737|chr4A|662286416|662286503|AT|91|F5166
1A	TE	TE	13879053	13879365	.	+	.	MITE_T_18246|chr7A|194452568|194452887|GT|23|F753
1A	TE	TE	13886260	13886927	.	+	.	MITE_T_82582|chr3D|312088827|312089549|AT|18|F3574
1A	TE	TE	13893213	13893904	.	+	.	MITE_T_82582|chr3D|312088827|312089549|AT|18|F3574
1A	TE	TE	13897692	13898243	.	+	.	MITE_T_122702|chr2B|476704370|476705072|AT|10|F5743
1A	TE	TE	13940190	13940282	.	+	.	MITE_T_100816|chr3A|739385250|739385355|TG|105|F4431
1A	TE	TE	13940202	13940274	.	+	.	MITE_T_105383|chr1D|356358815|356358911|CC|24|F4727
1A	TE	TE	13941455	13941715	.	+	.	MITE_T_19218|chr5B|247282939|247283252|ACTAGT|10|F806
1A	TE	TE	13952063	13952754	.	+	.	MITE_T_82582|chr3D|312088827|312089549|AT|18|F3574
1A	TE	TE	13958886	13959551	.	+	.	MITE_T_82582|chr3D|312088827|312089549|AT|18|F3574
1A	TE	TE	13965136	13965315	.	+	.	MITE_T_62254|chr3A|552484174|552484356|ATAT|22|F2472
1A	TE	TE	13980284	13980613	.	+	.	MITE_T_5175|chr4A|626952592|626952982|AT|20|F314
1A	TE	TE	14032043	14032709	.	+	.	MITE_T_82582|chr3D|312088827|312089549|AT|18|F3574
1A	TE	TE	14059746	14060413	.	+	.	MITE_T_82582|chr3D|312088827|312089549|AT|18|F3574
1A	TE	TE	14066924	14067090	.	+	.	MITE_T_58158|chr2D|446317622|446317827|AT|219|F2230
1A	TE	TE	14066944	14067073	.	+	.	MITE_T_83087|chr3D|7232862|7232993|TA|139|F3602
1A	TE	TE	14080515	14080639	.	+	.	MITE_T_80267|chr5B|375641440|375641588|TA|23|F3417
1A	TE	TE	14087226	14087464	.	+	.	MITE_T_42883|chr6A|588600882|588601129|TA|261|F1827
1A	TE	TE	14091529	14092047	.	+	.	MITE_T_82582|chr3D|312088827|312089549|AT|18|F3574
1A	TE	TE	14093013	14093705	.	+	.	MITE_T_82582|chr3D|312088827|312089549|AT|18|F3574
1A	TE	TE	14100011	14100703	.	+	.	MITE_T_82582|chr3D|312088827|312089549|AT|18|F3574
1A	TE	TE	14115611	14115851	.	+	.	MITE_T_42883|chr6A|588600882|588601129|TA|261|F1827
1A	TE	TE	14118942	14119633	.	+	.	MITE_T_82582|chr3D|312088827|312089549|AT|18|F3574
1A	TE	TE	14125929	14126595	.	+	.	MITE_T_82582|chr3D|312088827|312089549|AT|18|F3574
1A	TE	TE	14133222	14133589	.	+	.	MITE_T_5440|chr1D|478331504|478331890|ATATATAT|58|F329
1A	TE	TE	14133231	14133598	.	+	.	MITE_T_547|chr7A|173865867|173866329|TATATATATA|97|F50
1A	TE	TE	14147517	14148182	.	+	.	MITE_T_82582|chr3D|312088827|312089549|AT|18|F3574
1A	TE	TE	14163500	14163648	.	+	.	MITE_T_58158|chr2D|446317622|446317827|AT|219|F2230
1A	TE	TE	14163508	14163656	.	+	.	MITE_T_63016|chr6D|397169284|397169464|TG|190|F2523
1A	TE	TE	14163716	14163830	.	+	.	MITE_T_81043|chr1A|417496026|417496166|AT|146|F3478
1A	TE	TE	14170064	14170188	.	+	.	MITE_T_80267|chr5B|375641440|375641588|TA|23|F3417
1A	TE	TE	14175515	14176179	.	+	.	MITE_T_82582|chr3D|312088827|312089549|AT|18|F3574
1A	TE	TE	14182478	14183169	.	+	.	MITE_T_82582|chr3D|312088827|312089549|AT|18|F3574
1A	TE	TE	14200181	14200510	.	+	.	MITE_T_5175|chr4A|626952592|626952982|AT|20|F314
1A	TE	TE	14200642	14200894	.	+	.	MITE_T_36434|chr3A|339745414|339745681|TTAA|286|F1505
1A	TE	TE	14205889	14206361	.	+	.	MITE_T_126801|chr7B|78567635|78568204|CTTCCCT|14|F5915
1A	TE	TE	14214014	14214593	.	+	.	MITE_T_122702|chr2B|476704370|476705072|AT|10|F5743
1A	TE	TE	14232541	14232705	.	+	.	MITE_T_58158|chr2D|446317622|446317827|AT|219|F2230
1A	TE	TE	14232555	14232694	.	+	.	MITE_T_65900|chr2B|485299221|485299392|AT|46|F2667
1A	TE	TE	14232565	14232681	.	+	.	MITE_T_90576|chr3D|581983465|581983588|TA|35|F3909
1A	TE	TE	14236888	14236973	.	+	.	MITE_T_102864|chr5A|2816889|2816991|TGCA|113|F4574
1A	TE	TE	14236897	14236959	.	+	.	MITE_T_122345|chr2A|567731901|567731968|TC|67|F5705
1A	TE	TE	14256085	14256246	.	+	.	MITE_T_58879|chr6D|41542478|41542678|TA|31|F2259
1A	TE	TE	14256109	14256222	.	+	.	MITE_T_84208|chr7A|218255260|218255390|TA|43|F3620
1A	TE	TE	14270678	14271286	.	+	.	MITE_T_122702|chr2B|476704370|476705072|AT|10|F5743
1A	TE	TE	14279321	14279801	.	+	.	MITE_T_126801|chr7B|78567635|78568204|CTTCCCT|14|F5915
1A	TE	TE	14297048	14297735	.	+	.	MITE_T_82582|chr3D|312088827|312089549|AT|18|F3574
1A	TE	TE	14308865	14309102	.	+	.	MITE_T_22789|chr2A|11647216|11647517|AT|313|F936
1A	TE	TE	14338610	14338793	.	+	.	MITE_T_49628|chr1B|688762482|688762721|AT|17|F1939
1A	TE	TE	14338781	14338979	.	+	.	MITE_T_49628|chr1B|688762482|688762721|AT|17|F1939
1A	TE	TE	14339652	14339892	.	+	.	MITE_T_34825|chr4D|492279921|492280193|AG|14|F1427
1A	TE	TE	14339676	14339866	.	+	.	MITE_T_59264|chr5D|58532667|58532864|ATATAT|70|F2291
1A	TE	TE	14340023	14340196	.	+	.	MITE_T_43740|chr7D|51422579|51422823|GT|57|F1860
1A	TE	TE	14402786	14402976	.	+	.	MITE_T_54586|chr6B|572568534|572568751|TT|41|F2149
1A	TE	TE	14412108	14412797	.	+	.	MITE_T_82582|chr3D|312088827|312089549|AT|18|F3574
1A	TE	TE	14419043	14419701	.	+	.	MITE_T_82582|chr3D|312088827|312089549|AT|18|F3574
1A	TE	TE	14428049	14428315	.	+	.	MITE_T_20024|chr2B|31429390|31429702|GTT|26|F825
1A	TE	TE	14428125	14428327	.	+	.	MITE_T_28986|chr4A|733983058|733983341|AT|48|F1168
1A	TE	TE	14432720	14432990	.	+	.	MITE_T_22083|chr7D|378650055|378650360|TA|66|F902
1A	TE	TE	14432757	14432982	.	+	.	MITE_T_36333|chr6A|585106935|585107202|AT|20|F1499
1A	TE	TE	14434146	14434420	.	+	.	MITE_T_23505|chr7A|54766664|54766963|AT|44|F971
1A	TE	TE	14434166	14434390	.	+	.	MITE_T_36333|chr6A|585106935|585107202|AT|20|F1499
1A	TE	TE	14434420	14434694	.	+	.	MITE_T_22083|chr7D|378650055|378650360|TA|66|F902
1A	TE	TE	14434431	14434657	.	+	.	MITE_T_36333|chr6A|585106935|585107202|AT|20|F1499
1A	TE	TE	14440289	14440500	.	+	.	MITE_T_52975|chr6B|653223567|653223794|GCA|20|F2064
1A	TE	TE	14441163	14441644	.	+	.	MITE_T_126801|chr7B|78567635|78568204|CTTCCCT|14|F5915
1A	TE	TE	14445774	14446440	.	+	.	MITE_T_82582|chr3D|312088827|312089549|AT|18|F3574
1A	TE	TE	14448629	14449284	.	+	.	MITE_T_82582|chr3D|312088827|312089549|AT|18|F3574
1A	TE	TE	14455347	14456034	.	+	.	MITE_T_82582|chr3D|312088827|312089549|AT|18|F3574
1A	TE	TE	14459528	14460148	.	+	.	MITE_T_122702|chr2B|476704370|476705072|AT|10|F5743
1A	TE	TE	14459659	14460140	.	+	.	MITE_T_126801|chr7B|78567635|78568204|CTTCCCT|14|F5915
1A	TE	TE	14461187	14461348	.	+	.	MITE_T_58158|chr2D|446317622|446317827|AT|219|F2230
1A	TE	TE	14461211	14461331	.	+	.	MITE_T_84208|chr7A|218255260|218255390|TA|43|F3620
1A	TE	TE	14461234	14461324	.	+	.	MITE_T_90576|chr3D|581983465|581983588|TA|35|F3909
1A	TE	TE	14469422	14469883	.	+	.	MITE_T_430|chr7A|294969072|294969539|ATAT|94|F43
1A	TE	TE	14469438	14469873	.	+	.	MITE_T_2193|chr3D|266539677|266540106|ATATATATAT|86|F151
1A	TE	TE	14469460	14469842	.	+	.	MITE_T_3382|chr7A|637176261|637176673|TTA|20|F223
1A	TE	TE	14469472	14469859	.	+	.	MITE_T_1596|chr3A|240091987|240092424|TGA|66|F121
1A	TE	TE	14469930	14470174	.	+	.	MITE_T_32103|chr6B|218975360|218975635|GA|17|F1285
1A	TE	TE	14477623	14477732	.	+	.	MITE_T_86668|chr3D|433565985|433566112|TT|129|F3732
1A	TE	TE	14477629	14477721	.	+	.	MITE_T_101558|chr2A|729669688|729669792|GTAC|117|F4465
1A	TE	TE	14501129	14501370	.	+	.	MITE_T_34825|chr4D|492279921|492280193|AG|14|F1427
1A	TE	TE	14501177	14501359	.	+	.	MITE_T_50226|chr6B|23604612|23604850|TA|23|F1963
1A	TE	TE	14502833	14502956	.	+	.	MITE_T_78325|chr6B|159156784|159156937|TT|157|F3355
1A	TE	TE	14503798	14503932	.	+	.	MITE_T_59190|chr3D|217587528|217587725|TA|32|F2287
1A	TE	TE	14518950	14519184	.	+	.	MITE_T_38920|chr3D|22639126|22639388|TTA|43|F1607
1A	TE	TE	14531118	14531216	.	+	.	MITE_T_104526|chr4B|19743410|19743508|TA|103|F4662
1A	TE	TE	14531125	14531209	.	+	.	MITE_T_100436|chr2B|31741619|31741726|CG|111|F4405
1A	TE	TE	14538597	14539289	.	+	.	MITE_T_82582|chr3D|312088827|312089549|AT|18|F3574
1A	TE	TE	14545568	14546235	.	+	.	MITE_T_82582|chr3D|312088827|312089549|AT|18|F3574
1A	TE	TE	14575058	14575245	.	+	.	MITE_T_55123|chr4A|278316028|278316243|CG|39|F2175
1A	TE	TE	14584381	14584505	.	+	.	MITE_T_88389|chr1A|14584380|14584505|TA|133|F3804
1A	TE	TE	14584423	14584511	.	+	.	MITE_T_104221|chr5B|504177751|504177850|AT|103|F4642
1A	TE	TE	14600312	14600396	.	+	.	MITE_T_105336|chr1A|572016735|572016831|AT|101|F4723
1A	TE	TE	14609502	14609692	.	+	.	MITE_T_29702|chr7A|731234945|731235227|TTA|43|F1186
1A	TE	TE	14652051	14652135	.	+	.	MITE_T_103348|chr2A|618975025|618975125|GC|105|F4610
1A	TE	TE	14662300	14662981	.	+	.	MITE_T_127803|chr7B|616662632|616663428|TA|13|F5982
1A	TE	TE	14706336	14707003	.	+	.	MITE_T_1266|chr1B|427383682|427384449|GC|10|F99
1A	TE	TE	14750721	14750834	.	+	.	MITE_T_78361|chr3D|110398130|110398283|TA|26|F3360
1A	TE	TE	14796714	14796896	.	+	.	MITE_T_61485|chr1A|521852598|521852784|ATATAT|60|F2416
1A	TE	TE	14796727	14796885	.	+	.	MITE_T_73537|chr5A|660208222|660208385|TA|43|F3012
1A	TE	TE	14811783	14812479	.	+	.	MITE_T_82582|chr3D|312088827|312089549|AT|18|F3574
1A	TE	TE	14852329	14852735	.	+	.	MITE_T_3772|chr1A|14852328|14852735|CCA|412|F237
1A	TE	TE	14852345	14852719	.	+	.	MITE_T_8554|chr7A|66423855|66424217|AA|41|F479
1A	TE	TE	14861079	14861747	.	+	.	MITE_T_82582|chr3D|312088827|312089549|AT|18|F3574
1A	TE	TE	14893837	14894502	.	+	.	MITE_T_82582|chr3D|312088827|312089549|AT|18|F3574
1A	TE	TE	14897045	14897739	.	+	.	MITE_T_82582|chr3D|312088827|312089549|AT|18|F3574
1A	TE	TE	14929036	14929223	.	+	.	MITE_T_39457|chr3B|356675065|356675326|TTTAT|271|F1648
1A	TE	TE	14934981	14935648	.	+	.	MITE_T_82582|chr3D|312088827|312089549|AT|18|F3574
1A	TE	TE	14937258	14937388	.	+	.	MITE_T_78289|chr3B|262424957|262425111|CT|27|F3351
1A	TE	TE	14940265	14940597	.	+	.	MITE_T_5175|chr4A|626952592|626952982|AT|20|F314
1A	TE	TE	14946031	14946271	.	+	.	MITE_T_30528|chr7A|560442811|560443090|AC|11|F1221
1A	TE	TE	14966331	14967024	.	+	.	MITE_T_82582|chr3D|312088827|312089549|AT|18|F3574
1A	TE	TE	14981973	14982642	.	+	.	MITE_T_82582|chr3D|312088827|312089549|AT|18|F3574
1A	TE	TE	14994055	14994536	.	+	.	MITE_T_126801|chr7B|78567635|78568204|CTTCCCT|14|F5915
1A	TE	TE	15002627	15003194	.	+	.	MITE_T_122702|chr2B|476704370|476705072|AT|10|F5743
1A	TE	TE	15021676	15022363	.	+	.	MITE_T_82582|chr3D|312088827|312089549|AT|18|F3574
1A	TE	TE	15036628	15036923	.	+	.	MITE_T_13778|chr2B|400560116|400560447|TA|10|F652
1A	TE	TE	15037135	15037236	.	+	.	MITE_T_95806|chr2D|107204071|107204185|TA|120|F4198
1A	TE	TE	15041608	15042278	.	+	.	MITE_T_82582|chr3D|312088827|312089549|AT|18|F3574
1A	TE	TE	15048580	15049272	.	+	.	MITE_T_82582|chr3D|312088827|312089549|AT|18|F3574
1A	TE	TE	15055901	15055980	.	+	.	MITE_T_119955|chr1B|452285462|452285543|TA|85|F5465
1A	TE	TE	15080020	15080315	.	+	.	MITE_T_13778|chr2B|400560116|400560447|TA|10|F652
1A	TE	TE	15080526	15080628	.	+	.	MITE_T_99634|chr6D|18672079|18672188|TA|110|F4348
1A	TE	TE	15080532	15080622	.	+	.	MITE_T_105366|chr2B|461736527|461736623|TA|107|F4724
1A	TE	TE	15085027	15085697	.	+	.	MITE_T_82582|chr3D|312088827|312089549|AT|18|F3574
1A	TE	TE	15092015	15092706	.	+	.	MITE_T_82582|chr3D|312088827|312089549|AT|18|F3574
1A	TE	TE	15099320	15099399	.	+	.	MITE_T_119955|chr1B|452285462|452285543|TA|85|F5465
1A	TE	TE	15123883	15124178	.	+	.	MITE_T_13778|chr2B|400560116|400560447|TA|10|F652
1A	TE	TE	15124387	15124489	.	+	.	MITE_T_99634|chr6D|18672079|18672188|TA|110|F4348
1A	TE	TE	15124393	15124483	.	+	.	MITE_T_105366|chr2B|461736527|461736623|TA|107|F4724
1A	TE	TE	15128885	15129555	.	+	.	MITE_T_82582|chr3D|312088827|312089549|AT|18|F3574
1A	TE	TE	15136164	15136856	.	+	.	MITE_T_82582|chr3D|312088827|312089549|AT|18|F3574
1A	TE	TE	15144247	15144513	.	+	.	MITE_T_18526|chr3B|101009489|101009807|CTCCTTGA|13|F774
1A	TE	TE	15149443	15150108	.	+	.	MITE_T_82582|chr3D|312088827|312089549|AT|18|F3574
1A	TE	TE	15152739	15153406	.	+	.	MITE_T_82582|chr3D|312088827|312089549|AT|18|F3574
1A	TE	TE	15159709	15160401	.	+	.	MITE_T_82582|chr3D|312088827|312089549|AT|18|F3574
1A	TE	TE	15162864	15163422	.	+	.	MITE_T_122702|chr2B|476704370|476705072|AT|10|F5743
1A	TE	TE	15171380	15171865	.	+	.	MITE_T_126801|chr7B|78567635|78568204|CTTCCCT|14|F5915
1A	TE	TE	15184981	15185660	.	+	.	MITE_T_82582|chr3D|312088827|312089549|AT|18|F3574
1A	TE	TE	15195969	15196232	.	+	.	MITE_T_23470|chr4B|529704125|529704424|AC|10|F968
1A	TE	TE	15203196	15203746	.	+	.	MITE_T_82582|chr3D|312088827|312089549|AT|18|F3574
1A	TE	TE	15208988	15209680	.	+	.	MITE_T_82582|chr3D|312088827|312089549|AT|18|F3574
1A	TE	TE	15215848	15216514	.	+	.	MITE_T_82582|chr3D|312088827|312089549|AT|18|F3574
1A	TE	TE	15217778	15218442	.	+	.	MITE_T_82582|chr3D|312088827|312089549|AT|18|F3574
1A	TE	TE	15233787	15234402	.	+	.	MITE_T_82582|chr3D|312088827|312089549|AT|18|F3574
1A	TE	TE	15261129	15261613	.	+	.	MITE_T_126801|chr7B|78567635|78568204|CTTCCCT|14|F5915
1A	TE	TE	15269700	15270264	.	+	.	MITE_T_122702|chr2B|476704370|476705072|AT|10|F5743
1A	TE	TE	15273600	15274164	.	+	.	MITE_T_122702|chr2B|476704370|476705072|AT|10|F5743
1A	TE	TE	15295942	15296599	.	+	.	MITE_T_82582|chr3D|312088827|312089549|AT|18|F3574
1A	TE	TE	15302728	15303415	.	+	.	MITE_T_82582|chr3D|312088827|312089549|AT|18|F3574
1A	TE	TE	15311127	15311661	.	+	.	MITE_T_80488|chr1A|129743654|129744379|GCGC|11|F3433
1A	TE	TE	15317292	15317493	.	+	.	MITE_T_27679|chr7A|441979967|441980254|AC|35|F1102
1A	TE	TE	15357512	15358178	.	+	.	MITE_T_82582|chr3D|312088827|312089549|AT|18|F3574
1A	TE	TE	15361016	15361685	.	+	.	MITE_T_82582|chr3D|312088827|312089549|AT|18|F3574
1A	TE	TE	15366117	15366808	.	+	.	MITE_T_82582|chr3D|312088827|312089549|AT|18|F3574
1A	TE	TE	15372366	15372527	.	+	.	MITE_T_62903|chr1A|85047525|85047705|ACATGT|205|F2517
1A	TE	TE	15372372	15372538	.	+	.	MITE_T_58158|chr2D|446317622|446317827|AT|219|F2230
1A	TE	TE	15372394	15372491	.	+	.	MITE_T_93138|chr7D|459917919|459918038|AT|41|F4033
1A	TE	TE	15372401	15372514	.	+	.	MITE_T_74445|chr2B|799062658|799062819|TA|55|F3059
1A	TE	TE	15386899	15387553	.	+	.	MITE_T_82582|chr3D|312088827|312089549|AT|18|F3574
1A	TE	TE	15393671	15394351	.	+	.	MITE_T_82582|chr3D|312088827|312089549|AT|18|F3574
1A	TE	TE	15428382	15428572	.	+	.	MITE_T_42297|chr2D|19617076|19617328|TTA|65|F1785
1A	TE	TE	15429418	15429718	.	+	.	MITE_T_4501|chr2B|24865852|24866252|TA|36|F266
1A	TE	TE	15435269	15435373	.	+	.	MITE_T_95924|chr2B|774087848|774087962|TA|122|F4206
1A	TE	TE	15437503	15437577	.	+	.	MITE_T_99281|chr7A|268187338|268187448|TA|114|F4326
1A	TE	TE	15442100	15442758	.	+	.	MITE_T_82582|chr3D|312088827|312089549|AT|18|F3574
1A	TE	TE	15449067	15449755	.	+	.	MITE_T_82582|chr3D|312088827|312089549|AT|18|F3574
1A	TE	TE	15470569	15471389	.	+	.	DTM_Null_Remus_consensus-1
1A	TE	TE	15470637	15471375	.	+	.	MITE_T_1247|chr5A|626126242|626127009|TA|18|F98
1A	TE	TE	15471617	15472298	.	+	.	MITE_T_123306|chr1A|251937140|251937828|TGA|213|F5782
1A	TE	TE	15476652	15477151	.	+	.	MITE_T_82582|chr3D|312088827|312089549|AT|18|F3574
1A	TE	TE	15483367	15484059	.	+	.	MITE_T_82582|chr3D|312088827|312089549|AT|18|F3574
1A	TE	TE	15494528	15495193	.	+	.	MITE_T_82582|chr3D|312088827|312089549|AT|18|F3574
1A	TE	TE	15510393	15510629	.	+	.	MITE_T_20024|chr2B|31429390|31429702|GTT|26|F825
1A	TE	TE	15510438	15510642	.	+	.	MITE_T_28986|chr4A|733983058|733983341|AT|48|F1168
1A	TE	TE	15528846	15529522	.	+	.	MITE_T_127803|chr7B|616662632|616663428|TA|13|F5982
1A	TE	TE	15539994	15540158	.	+	.	MITE_T_58879|chr6D|41542478|41542678|TA|31|F2259
1A	TE	TE	15540014	15540141	.	+	.	MITE_T_85448|chr5B|21360426|21360555|TA|46|F3669
1A	TE	TE	15544956	15545243	.	+	.	MITE_T_5079|chr1A|517636838|517637228|AT|29|F309
1A	TE	TE	15545238	15545557	.	+	.	MITE_T_10847|chr2A|78550958|78551302|AT|11|F570
1A	TE	TE	15546367	15546522	.	+	.	MITE_T_61964|chr2A|35943915|35944099|GC|200|F2446
1A	TE	TE	15546394	15546479	.	+	.	MITE_T_90801|chr5B|510535535|510535658|AC|37|F3923
1A	TE	TE	15584671	15585455	.	+	.	MITE_T_127803|chr7B|616662632|616663428|TA|13|F5982
1A	TE	TE	15643317	15644009	.	+	.	MITE_T_82582|chr3D|312088827|312089549|AT|18|F3574
1A	TE	TE	15650167	15650833	.	+	.	MITE_T_82582|chr3D|312088827|312089549|AT|18|F3574
1A	TE	TE	15721405	15721769	.	+	.	MITE_T_7557|chr7A|10224777|10225146|AC|24|F430
1A	TE	TE	15730034	15730341	.	+	.	MITE_T_18434|chr1A|209583562|209583880|TC|39|F764
1A	TE	TE	15732350	15732611	.	+	.	MITE_T_22970|chr5A|493341243|493341543|AT|87|F950
1A	TE	TE	15743105	15743784	.	+	.	MITE_T_82582|chr3D|312088827|312089549|AT|18|F3574
1A	TE	TE	15750046	15750737	.	+	.	MITE_T_82582|chr3D|312088827|312089549|AT|18|F3574
1A	TE	TE	15757384	15758050	.	+	.	MITE_T_82582|chr3D|312088827|312089549|AT|18|F3574
1A	TE	TE	15764294	15764985	.	+	.	MITE_T_82582|chr3D|312088827|312089549|AT|18|F3574
1A	TE	TE	15771250	15771941	.	+	.	MITE_T_82582|chr3D|312088827|312089549|AT|18|F3574
1A	TE	TE	15786584	15787197	.	+	.	MITE_T_127803|chr7B|616662632|616663428|TA|13|F5982
1A	TE	TE	15827127	15827821	.	+	.	MITE_T_82582|chr3D|312088827|312089549|AT|18|F3574
1A	TE	TE	15833976	15834647	.	+	.	MITE_T_82582|chr3D|312088827|312089549|AT|18|F3574
1A	TE	TE	15845224	15845922	.	+	.	MITE_T_127803|chr7B|616662632|616663428|TA|13|F5982
1A	TE	TE	15881436	15882102	.	+	.	MITE_T_82582|chr3D|312088827|312089549|AT|18|F3574
1A	TE	TE	15905052	15905271	.	+	.	MITE_T_15885|chr6D|36066684|36067012|TA|45|F681
1A	TE	TE	15906572	15906874	.	+	.	MITE_T_10716|chr7D|582600067|582600413|ATAT|12|F557
1A	TE	TE	15906982	15907379	.	+	.	MITE_T_954|chr1D|349474310|349474757|TT|12|F89
1A	TE	TE	15906992	15907372	.	+	.	MITE_T_1090|chr1D|416482179|416482625|TA|10|F93
1A	TE	TE	15915165	15915249	.	+	.	MITE_T_104635|chr5D|551403897|551403995|AT|103|F4671
1A	TE	TE	15915182	15915237	.	+	.	MITE_T_122489|chr2D|593032776|593032837|AT|65|F5731
1A	TE	TE	15918551	15918716	.	+	.	MITE_T_58158|chr2D|446317622|446317827|AT|219|F2230
1A	TE	TE	15918558	15918700	.	+	.	MITE_T_74581|chr1A|62960935|62961096|AT|169|F3063
1A	TE	TE	15918569	15918661	.	+	.	MITE_T_85448|chr5B|21360426|21360555|TA|46|F3669
1A	TE	TE	15918578	15918692	.	+	.	MITE_T_95046|chr2B|521974897|521975013|TATA|127|F4127
1A	TE	TE	15962170	15962721	.	+	.	MITE_T_63830|chr1A|497477412|497478144|ATG|14|F2546
1A	TE	TE	15962277	15962711	.	+	.	MITE_T_127300|chr3A|443850571|443851119|TA|13|F5947
1A	TE	TE	15992220	15992692	.	+	.	MITE_T_126801|chr7B|78567635|78568204|CTTCCCT|14|F5915
1A	TE	TE	16008777	16009463	.	+	.	MITE_T_82582|chr3D|312088827|312089549|AT|18|F3574
1A	TE	TE	16016542	16017102	.	+	.	MITE_T_122702|chr2B|476704370|476705072|AT|10|F5743
1A	TE	TE	16016628	16017110	.	+	.	MITE_T_127050|chr3D|246631828|246632385|CT|10|F5930
1A	TE	TE	16104528	16104702	.	+	.	MITE_T_55598|chr5D|263070630|263070841|AGCA|20|F2198
1A	TE	TE	16120193	16120433	.	+	.	MITE_T_30528|chr7A|560442811|560443090|AC|11|F1221
1A	TE	TE	16133541	16133781	.	+	.	MITE_T_30528|chr7A|560442811|560443090|AC|11|F1221
1A	TE	TE	16137228	16137380	.	+	.	MITE_T_58158|chr2D|446317622|446317827|AT|219|F2230
1A	TE	TE	16137257	16137364	.	+	.	MITE_T_85448|chr5B|21360426|21360555|TA|46|F3669
1A	TE	TE	16199212	16199900	.	+	.	MITE_T_82582|chr3D|312088827|312089549|AT|18|F3574
1A	TE	TE	16232520	16233209	.	+	.	MITE_T_82582|chr3D|312088827|312089549|AT|18|F3574
1A	TE	TE	16241448	16242007	.	+	.	MITE_T_122702|chr2B|476704370|476705072|AT|10|F5743
1A	TE	TE	16268907	16269388	.	+	.	MITE_T_126801|chr7B|78567635|78568204|CTTCCCT|14|F5915
1A	TE	TE	16271967	16272652	.	+	.	MITE_T_7294|chr7B|290709419|290710178|AGCT|11|F414
1A	TE	TE	16299934	16299979	.	+	.	MITE_T_122453|chr1B|681004823|681004885|TA|69|F5724
1A	TE	TE	16327476	16328193	.	+	.	MITE_T_127803|chr7B|616662632|616663428|TA|13|F5982
1A	TE	TE	16332651	16333341	.	+	.	MITE_T_82582|chr3D|312088827|312089549|AT|18|F3574
1A	TE	TE	16339657	16340317	.	+	.	MITE_T_82582|chr3D|312088827|312089549|AT|18|F3574
1A	TE	TE	16370984	16371679	.	+	.	MITE_T_82582|chr3D|312088827|312089549|AT|18|F3574
1A	TE	TE	16372779	16372939	.	+	.	MITE_T_58879|chr6D|41542478|41542678|TA|31|F2259
1A	TE	TE	16372798	16372928	.	+	.	MITE_T_84208|chr7A|218255260|218255390|TA|43|F3620
1A	TE	TE	16377735	16377819	.	+	.	MITE_T_102922|chr5A|472310931|472311033|AT|103|F4578
1A	TE	TE	16387090	16387529	.	+	.	MITE_T_836|chr6D|455258338|455258790|TAA|46|F79
1A	TE	TE	16397202	16397864	.	+	.	MITE_T_82582|chr3D|312088827|312089549|AT|18|F3574
1A	TE	TE	16404027	16404719	.	+	.	MITE_T_82582|chr3D|312088827|312089549|AT|18|F3574
1A	TE	TE	16407693	16408325	.	+	.	MITE_T_41900|chr3A|475279713|475280457|TA|27|F1778
1A	TE	TE	16412260	16412733	.	+	.	MITE_T_127050|chr3D|246631828|246632385|CT|10|F5930
1A	TE	TE	16416440	16416558	.	+	.	MITE_T_81650|chr3D|107670952|107671089|ATT|40|F3523
1A	TE	TE	16417552	16417703	.	+	.	MITE_T_74425|chr2B|195678615|195678777|CA|165|F3057
1A	TE	TE	16425001	16425088	.	+	.	MITE_T_109028|chr4A|536887987|536888079|AT|97|F4956
1A	TE	TE	16438512	16438653	.	+	.	MITE_T_64153|chr3D|445035560|445035737|TA|22|F2567
1A	TE	TE	16442892	16443006	.	+	.	MITE_T_80496|chr1B|102142117|102142263|TT|148|F3435
1A	TE	TE	16443230	16443656	.	+	.	MITE_T_1096|chr5A|632649841|632650287|TA|68|F94
1A	TE	TE	16451374	16452066	.	+	.	MITE_T_82582|chr3D|312088827|312089549|AT|18|F3574
1A	TE	TE	16458200	16458862	.	+	.	MITE_T_82582|chr3D|312088827|312089549|AT|18|F3574
1A	TE	TE	16499628	16499840	.	+	.	MITE_T_22560|chr7B|86332724|86333027|AT|15|F926
1A	TE	TE	16500972	16501056	.	+	.	MITE_T_103348|chr2A|618975025|618975125|GC|105|F4610
1A	TE	TE	16513031	16513648	.	+	.	MITE_T_127803|chr7B|616662632|616663428|TA|13|F5982
1A	TE	TE	16534569	16536250	.	+	.	DTH_Null_Kong_consensus-1
1A	TE	TE	16546946	16547144	.	+	.	MITE_T_58448|chr4A|33567617|33567821|TC|207|F2235
1A	TE	TE	16559396	16560068	.	+	.	MITE_T_82582|chr3D|312088827|312089549|AT|18|F3574
1A	TE	TE	16566460	16567152	.	+	.	MITE_T_82582|chr3D|312088827|312089549|AT|18|F3574
1A	TE	TE	16569793	16570148	.	+	.	MITE_T_8872|chr6A|615044482|615044841|GC|21|F498
1A	TE	TE	16569812	16570139	.	+	.	MITE_T_5289|chr6D|271074414|271074801|GC|24|F322
1A	TE	TE	16570831	16571369	.	+	.	MITE_T_125637|chr3B|708571628|708572235|TA|11|F5871
1A	TE	TE	16571415	16572083	.	+	.	MITE_T_82582|chr3D|312088827|312089549|AT|18|F3574
1A	TE	TE	16584040	16584582	.	+	.	MITE_T_124597|chr4B|542957296|542957930|GC|22|F5843
1A	TE	TE	16598216	16598888	.	+	.	MITE_T_82582|chr3D|312088827|312089549|AT|18|F3574
1A	TE	TE	16605158	16605754	.	+	.	MITE_T_82582|chr3D|312088827|312089549|AT|18|F3574
1A	TE	TE	16608508	16608863	.	+	.	MITE_T_8872|chr6A|615044482|615044841|GC|21|F498
1A	TE	TE	16608527	16608854	.	+	.	MITE_T_5289|chr6D|271074414|271074801|GC|24|F322
1A	TE	TE	16609546	16610085	.	+	.	MITE_T_125637|chr3B|708571628|708572235|TA|11|F5871
1A	TE	TE	16610131	16610799	.	+	.	MITE_T_82582|chr3D|312088827|312089549|AT|18|F3574
1A	TE	TE	16622565	16623107	.	+	.	MITE_T_124597|chr4B|542957296|542957930|GC|22|F5843
1A	TE	TE	16643533	16644094	.	+	.	MITE_T_122702|chr2B|476704370|476705072|AT|10|F5743
1A	TE	TE	16645446	16646109	.	+	.	MITE_T_82582|chr3D|312088827|312089549|AT|18|F3574
1A	TE	TE	16649117	16649783	.	+	.	MITE_T_82582|chr3D|312088827|312089549|AT|18|F3574
1A	TE	TE	16656036	16656727	.	+	.	MITE_T_82582|chr3D|312088827|312089549|AT|18|F3574
1A	TE	TE	16664085	16664643	.	+	.	MITE_T_122702|chr2B|476704370|476705072|AT|10|F5743
1A	TE	TE	16687868	16688561	.	+	.	MITE_T_82582|chr3D|312088827|312089549|AT|18|F3574
1A	TE	TE	16694940	16695585	.	+	.	MITE_T_82582|chr3D|312088827|312089549|AT|18|F3574
1A	TE	TE	16701761	16702435	.	+	.	MITE_T_82582|chr3D|312088827|312089549|AT|18|F3574
1A	TE	TE	16724466	16724939	.	+	.	MITE_T_126801|chr7B|78567635|78568204|CTTCCCT|14|F5915
1A	TE	TE	16727807	16728464	.	+	.	MITE_T_82582|chr3D|312088827|312089549|AT|18|F3574
1A	TE	TE	16732957	16733210	.	+	.	MITE_T_39457|chr3B|356675065|356675326|TTTAT|271|F1648
1A	TE	TE	16766644	16766771	.	+	.	MITE_T_78289|chr3B|262424957|262425111|CT|27|F3351
1A	TE	TE	16768693	16768912	.	+	.	MITE_T_18916|chr5D|226036340|226036654|AA|44|F798
1A	TE	TE	16770670	16770800	.	+	.	MITE_T_80642|chr6B|155174861|155175004|TCT|147|F3452
1A	TE	TE	16839939	16840198	.	+	.	MITE_T_22159|chr6B|40891536|40891841|TAGTG|10|F903
1A	TE	TE	16854531	16854802	.	+	.	MITE_T_11790|chr3B|478517299|478517637|TA|13|F597
1A	TE	TE	16854806	16854971	.	+	.	MITE_T_50767|chr5B|435653995|435654232|AT|244|F1987
1A	TE	TE	16867738	16867844	.	+	.	MITE_T_90412|chr3D|612269564|612269687|TA|129|F3899
1A	TE	TE	16871514	16872172	.	+	.	MITE_T_82582|chr3D|312088827|312089549|AT|18|F3574
1A	TE	TE	16878391	16879079	.	+	.	MITE_T_82582|chr3D|312088827|312089549|AT|18|F3574
1A	TE	TE	16891079	16891744	.	+	.	MITE_T_82582|chr3D|312088827|312089549|AT|18|F3574
1A	TE	TE	16896877	16897112	.	+	.	MITE_T_22560|chr7B|86332724|86333027|AT|15|F926
1A	TE	TE	16912989	16913333	.	+	.	MITE_T_5813|chr6B|570651286|570651668|AT|10|F354
1A	TE	TE	16923046	16923345	.	+	.	MITE_T_14371|chr6A|408052891|408053220|TA|35|F674
1A	TE	TE	16923054	16923280	.	+	.	MITE_T_30954|chr3D|498840963|498841240|AT|28|F1245
1A	TE	TE	17006019	17006182	.	+	.	MITE_T_58158|chr2D|446317622|446317827|AT|219|F2230
1A	TE	TE	17006036	17006165	.	+	.	MITE_T_84208|chr7A|218255260|218255390|TA|43|F3620
1A	TE	TE	17006043	17006134	.	+	.	MITE_T_90801|chr5B|510535535|510535658|AC|37|F3923
1A	TE	TE	17007433	17007694	.	+	.	MITE_T_17860|chr3D|227247460|227247782|GC|10|F735
1A	TE	TE	17012905	17013165	.	+	.	MITE_T_12166|chr7D|294126892|294127228|TA|52|F609
1A	TE	TE	17013325	17013598	.	+	.	DTH_Null_Kerberos_consensus-1
1A	TE	TE	17013729	17013907	.	+	.	MITE_T_41498|chr5B|320094400|320094655|CA|33|F1761
1A	TE	TE	17013899	17014229	.	+	.	MITE_T_5175|chr4A|626952592|626952982|AT|20|F314
1A	TE	TE	17013905	17014146	.	+	.	MITE_T_9509|chr4D|308061468|308061816|TA|38|F543
1A	TE	TE	17015743	17016061	.	+	.	MITE_T_8732|chr5B|280606826|280607186|CG|14|F490
1A	TE	TE	17016058	17016312	.	+	.	MITE_T_24869|chr7B|117799066|117799362|AT|11|F998
1A	TE	TE	17020579	17021249	.	+	.	MITE_T_82582|chr3D|312088827|312089549|AT|18|F3574
1A	TE	TE	17027547	17028239	.	+	.	MITE_T_82582|chr3D|312088827|312089549|AT|18|F3574
1A	TE	TE	17041642	17042311	.	+	.	MITE_T_82582|chr3D|312088827|312089549|AT|18|F3574
1A	TE	TE	17048572	17049266	.	+	.	MITE_T_82582|chr3D|312088827|312089549|AT|18|F3574
1A	TE	TE	17050646	17051340	.	+	.	MITE_T_82582|chr3D|312088827|312089549|AT|18|F3574
1A	TE	TE	17053209	17053762	.	+	.	MITE_T_122702|chr2B|476704370|476705072|AT|10|F5743
1A	TE	TE	17062741	17063221	.	+	.	MITE_T_126801|chr7B|78567635|78568204|CTTCCCT|14|F5915
1A	TE	TE	17067655	17068349	.	+	.	MITE_T_82582|chr3D|312088827|312089549|AT|18|F3574
1A	TE	TE	17071592	17072264	.	+	.	MITE_T_82582|chr3D|312088827|312089549|AT|18|F3574
1A	TE	TE	17076007	17076170	.	+	.	MITE_T_58158|chr2D|446317622|446317827|AT|219|F2230
1A	TE	TE	17076016	17076154	.	+	.	MITE_T_74419|chr3A|545151591|545151753|AT|45|F3056
1A	TE	TE	17076024	17076138	.	+	.	MITE_T_85448|chr5B|21360426|21360555|TA|46|F3669
1A	TE	TE	17076031	17076146	.	+	.	MITE_T_93138|chr7D|459917919|459918038|AT|41|F4033
1A	TE	TE	17079465	17079887	.	+	.	DTM_Null_Vacuna_consensus-1
1A	TE	TE	17128993	17129707	.	+	.	MITE_T_122069|chr2D|274532485|274533283|TACT|10|F5663
1A	TE	TE	17137288	17137429	.	+	.	MITE_T_59536|chr4A|229501584|229501779|GAATTC|10|F2307
1A	TE	TE	17197847	17198065	.	+	.	MITE_T_18430|chr3B|8039089|8039407|AGTGACT|17|F763
1A	TE	TE	17224900	17225381	.	+	.	MITE_T_126801|chr7B|78567635|78568204|CTTCCCT|14|F5915
1A	TE	TE	17233404	17233925	.	+	.	MITE_T_122702|chr2B|476704370|476705072|AT|10|F5743
1A	TE	TE	17240940	17241096	.	+	.	MITE_T_77986|chr3A|127962628|127962782|AT|22|F3335
1A	TE	TE	17244427	17244611	.	+	.	MITE_T_61485|chr1A|521852598|521852784|ATATAT|60|F2416
1A	TE	TE	17244439	17244599	.	+	.	MITE_T_73493|chr5D|500853883|500854046|TA|43|F3006
1A	TE	TE	17244447	17244591	.	+	.	MITE_T_80526|chr6D|18958673|18958818|ATAT|37|F3438
1A	TE	TE	17256050	17256222	.	+	.	MITE_T_59083|chr6D|320944070|320944268|TG|29|F2278
1A	TE	TE	17262080	17262773	.	+	.	MITE_T_82582|chr3D|312088827|312089549|AT|18|F3574
1A	TE	TE	17265078	17265549	.	+	.	MITE_T_126801|chr7B|78567635|78568204|CTTCCCT|14|F5915
1A	TE	TE	17273921	17274249	.	+	.	MITE_T_12178|chr2B|234829517|234829853|GT|57|F610
1A	TE	TE	17275645	17276440	.	+	.	MITE_T_127312|chr6B|101623966|101624766|GTTTCGGT|13|F5948
1A	TE	TE	17280554	17281218	.	+	.	MITE_T_82582|chr3D|312088827|312089549|AT|18|F3574
1A	TE	TE	17306718	17307410	.	+	.	MITE_T_82582|chr3D|312088827|312089549|AT|18|F3574
1A	TE	TE	17324554	17325219	.	+	.	MITE_T_82582|chr3D|312088827|312089549|AT|18|F3574
1A	TE	TE	17331510	17332201	.	+	.	MITE_T_82582|chr3D|312088827|312089549|AT|18|F3574
1A	TE	TE	17352272	17352887	.	+	.	MITE_T_122702|chr2B|476704370|476705072|AT|10|F5743
1A	TE	TE	17360242	17360723	.	+	.	MITE_T_126801|chr7B|78567635|78568204|CTTCCCT|14|F5915
1A	TE	TE	17382487	17382709	.	+	.	MITE_T_20072|chr7A|138078553|138078864|ACT|38|F828
1A	TE	TE	17384849	17385089	.	+	.	MITE_T_30528|chr7A|560442811|560443090|AC|11|F1221
1A	TE	TE	17389610	17389775	.	+	.	MITE_T_58158|chr2D|446317622|446317827|AT|219|F2230
1A	TE	TE	17389627	17389757	.	+	.	MITE_T_83087|chr3D|7232862|7232993|TA|139|F3602
1A	TE	TE	17389634	17389750	.	+	.	MITE_T_90801|chr5B|510535535|510535658|AC|37|F3923
1A	TE	TE	17416165	17416649	.	+	.	MITE_T_127050|chr3D|246631828|246632385|CT|10|F5930
1A	TE	TE	17424380	17424854	.	+	.	MITE_T_127050|chr3D|246631828|246632385|CT|10|F5930
1A	TE	TE	17447573	17448265	.	+	.	MITE_T_82582|chr3D|312088827|312089549|AT|18|F3574
1A	TE	TE	17454083	17454646	.	+	.	MITE_T_82582|chr3D|312088827|312089549|AT|18|F3574
1A	TE	TE	17456821	17457318	.	+	.	MITE_T_122702|chr2B|476704370|476705072|AT|10|F5743
1A	TE	TE	17481936	17482353	.	+	.	MITE_T_127050|chr3D|246631828|246632385|CT|10|F5930
1A	TE	TE	17494285	17494681	.	+	.	MITE_T_126801|chr7B|78567635|78568204|CTTCCCT|14|F5915
1A	TE	TE	17507127	17507612	.	+	.	MITE_T_126801|chr7B|78567635|78568204|CTTCCCT|14|F5915
1A	TE	TE	17516990	17517556	.	+	.	MITE_T_122702|chr2B|476704370|476705072|AT|10|F5743
1A	TE	TE	17522963	17523430	.	+	.	MITE_T_126801|chr7B|78567635|78568204|CTTCCCT|14|F5915
1A	TE	TE	17524239	17524858	.	+	.	MITE_T_124003|chr7B|677484002|677484661|AT|15|F5819
1A	TE	TE	17533293	17533725	.	+	.	MITE_T_127050|chr3D|246631828|246632385|CT|10|F5930
1A	TE	TE	17544023	17544515	.	+	.	MITE_T_126801|chr7B|78567635|78568204|CTTCCCT|14|F5915
1A	TE	TE	17544032	17544598	.	+	.	MITE_T_122702|chr2B|476704370|476705072|AT|10|F5743
1A	TE	TE	17555621	17555924	.	+	.	MITE_T_11817|chr4A|595849069|595849406|TTA|28|F599
1A	TE	TE	17561314	17561999	.	+	.	MITE_T_127803|chr7B|616662632|616663428|TA|13|F5982
1A	TE	TE	17574808	17575355	.	+	.	MITE_T_124443|chr4A|171966645|171967295|CGCT|13|F5833
1A	TE	TE	17574816	17575365	.	+	.	MITE_T_63830|chr1A|497477412|497478144|ATG|14|F2546
1A	TE	TE	17574839	17575379	.	+	.	MITE_T_123672|chr7A|664797867|664798545|CG|16|F5800
1A	TE	TE	17581971	17582662	.	+	.	MITE_T_82582|chr3D|312088827|312089549|AT|18|F3574
1A	TE	TE	17588958	17589649	.	+	.	MITE_T_82582|chr3D|312088827|312089549|AT|18|F3574
1A	TE	TE	17595945	17596611	.	+	.	MITE_T_82582|chr3D|312088827|312089549|AT|18|F3574
1A	TE	TE	17621382	17622048	.	+	.	MITE_T_82582|chr3D|312088827|312089549|AT|18|F3574
1A	TE	TE	17628118	17628811	.	+	.	MITE_T_82582|chr3D|312088827|312089549|AT|18|F3574
1A	TE	TE	17731744	17732215	.	+	.	MITE_T_127050|chr3D|246631828|246632385|CT|10|F5930
1A	TE	TE	17747121	17747319	.	+	.	MITE_T_54495|chr3B|81823894|81824112|TA|226|F2141
1A	TE	TE	17760762	17761449	.	+	.	MITE_T_82582|chr3D|312088827|312089549|AT|18|F3574
1A	TE	TE	17769001	17769616	.	+	.	MITE_T_63830|chr1A|497477412|497478144|ATG|14|F2546
1A	TE	TE	17769054	17769624	.	+	.	MITE_T_124443|chr4A|171966645|171967295|CGCT|13|F5833
1A	TE	TE	17769088	17769498	.	+	.	MITE_T_127300|chr3A|443850571|443851119|TA|13|F5947
1A	TE	TE	17780533	17781135	.	+	.	MITE_T_63830|chr1A|497477412|497478144|ATG|14|F2546
1A	TE	TE	17780610	17781020	.	+	.	MITE_T_127300|chr3A|443850571|443851119|TA|13|F5947
1A	TE	TE	17783682	17783741	.	+	.	MITE_T_122251|chr5D|418873987|418874058|TA|76|F5688
1A	TE	TE	17798940	17799429	.	+	.	MITE_T_122128|chr6D|179391293|179391999|GC|10|F5670
1A	TE	TE	17798951	17799438	.	+	.	MITE_T_124443|chr4A|171966645|171967295|CGCT|13|F5833
1A	TE	TE	17798994	17799512	.	+	.	MITE_T_124597|chr4B|542957296|542957930|GC|22|F5843
1A	TE	TE	17799007	17799500	.	+	.	MITE_T_127300|chr3A|443850571|443851119|TA|13|F5947
1A	TE	TE	17799908	17800578	.	+	.	MITE_T_82582|chr3D|312088827|312089549|AT|18|F3574
1A	TE	TE	17836724	17837195	.	+	.	MITE_T_126801|chr7B|78567635|78568204|CTTCCCT|14|F5915
1A	TE	TE	17844860	17845420	.	+	.	MITE_T_122702|chr2B|476704370|476705072|AT|10|F5743
1A	TE	TE	17844946	17845428	.	+	.	MITE_T_126801|chr7B|78567635|78568204|CTTCCCT|14|F5915
1A	TE	TE	17862219	17863869	.	+	.	DTM_Hvul_Tendai_Gb3-1
1A	TE	TE	17911387	17912081	.	+	.	MITE_T_82582|chr3D|312088827|312089549|AT|18|F3574
1A	TE	TE	17917173	17917842	.	+	.	MITE_T_82582|chr3D|312088827|312089549|AT|18|F3574
1A	TE	TE	17918692	17918769	.	+	.	MITE_T_100065|chr7A|501658163|501658271|TA|115|F4384
1A	TE	TE	17918701	17918747	.	+	.	MITE_T_122388|chr7A|124795699|124795763|CA|64|F5712
1A	TE	TE	17935694	17936312	.	+	.	MITE_T_37805|chr2B|332767007|332767752|AT|13|F1560
1A	TE	TE	17940068	17940560	.	+	.	MITE_T_122702|chr2B|476704370|476705072|AT|10|F5743
1A	TE	TE	17948568	17949155	.	+	.	MITE_T_122702|chr2B|476704370|476705072|AT|10|F5743
1A	TE	TE	17975207	17975327	.	+	.	MITE_T_91766|chr2B|777494906|777495026|TA|124|F4002
1A	TE	TE	17975233	17975282	.	+	.	MITE_T_122388|chr7A|124795699|124795763|CA|64|F5712
1A	TE	TE	18010598	18010763	.	+	.	MITE_T_58158|chr2D|446317622|446317827|AT|219|F2230
1A	TE	TE	18010609	18010752	.	+	.	MITE_T_75459|chr4D|424575734|424575895|TA|43|F3122
1A	TE	TE	18010616	18010746	.	+	.	MITE_T_83087|chr3D|7232862|7232993|TA|139|F3602
1A	TE	TE	18010624	18010739	.	+	.	MITE_T_90801|chr5B|510535535|510535658|AC|37|F3923
1A	TE	TE	18014568	18015269	.	+	.	MITE_T_127803|chr7B|616662632|616663428|TA|13|F5982
1A	TE	TE	18027142	18027326	.	+	.	MITE_T_40752|chr6B|265924009|265924267|TA|56|F1706
1A	TE	TE	18029744	18030066	.	+	.	MITE_T_5175|chr4A|626952592|626952982|AT|20|F314
1A	TE	TE	18030507	18030593	.	+	.	MITE_T_89942|chr2D|98995545|98995668|TA|129|F3876
1A	TE	TE	18032979	18033127	.	+	.	MITE_T_58879|chr6D|41542478|41542678|TA|31|F2259
1A	TE	TE	18036484	18037175	.	+	.	MITE_T_82582|chr3D|312088827|312089549|AT|18|F3574
1A	TE	TE	18043267	18043933	.	+	.	MITE_T_82582|chr3D|312088827|312089549|AT|18|F3574
1A	TE	TE	18056780	18057475	.	+	.	MITE_T_82582|chr3D|312088827|312089549|AT|18|F3574
1A	TE	TE	18063752	18064423	.	+	.	MITE_T_82582|chr3D|312088827|312089549|AT|18|F3574
1A	TE	TE	18064500	18065072	.	+	.	MITE_T_122702|chr2B|476704370|476705072|AT|10|F5743
1A	TE	TE	18072725	18073207	.	+	.	MITE_T_122702|chr2B|476704370|476705072|AT|10|F5743
1A	TE	TE	18083513	18083820	.	+	.	MITE_T_11817|chr4A|595849069|595849406|TTA|28|F599
1A	TE	TE	18149825	18150105	.	+	.	MITE_T_17860|chr3D|227247460|227247782|GC|10|F735
1A	TE	TE	18150719	18150964	.	+	.	MITE_T_24654|chr2B|478891500|478891798|TA|12|F982
1A	TE	TE	18169668	18170337	.	+	.	MITE_T_82582|chr3D|312088827|312089549|AT|18|F3574
1A	TE	TE	18173128	18173601	.	+	.	MITE_T_126801|chr7B|78567635|78568204|CTTCCCT|14|F5915
1A	TE	TE	18183329	18184138	.	+	.	MITE_T_127803|chr7B|616662632|616663428|TA|13|F5982
1A	TE	TE	18196181	18196703	.	+	.	MITE_T_122702|chr2B|476704370|476705072|AT|10|F5743
1A	TE	TE	18213625	18214319	.	+	.	MITE_T_82582|chr3D|312088827|312089549|AT|18|F3574
1A	TE	TE	18217403	18218069	.	+	.	MITE_T_82582|chr3D|312088827|312089549|AT|18|F3574
1A	TE	TE	18220542	18221022	.	+	.	MITE_T_126801|chr7B|78567635|78568204|CTTCCCT|14|F5915
1A	TE	TE	18240350	18240963	.	+	.	MITE_T_122702|chr2B|476704370|476705072|AT|10|F5743
1A	TE	TE	18253449	18254053	.	+	.	MITE_T_122702|chr2B|476704370|476705072|AT|10|F5743
1A	TE	TE	18261984	18262460	.	+	.	MITE_T_126801|chr7B|78567635|78568204|CTTCCCT|14|F5915
1A	TE	TE	18275076	18275744	.	+	.	MITE_T_82582|chr3D|312088827|312089549|AT|18|F3574
1A	TE	TE	18278377	18279047	.	+	.	MITE_T_82582|chr3D|312088827|312089549|AT|18|F3574
1A	TE	TE	18295901	18296563	.	+	.	MITE_T_82582|chr3D|312088827|312089549|AT|18|F3574
1A	TE	TE	18310066	18310319	.	+	.	MITE_T_22904|chr7B|176357221|176357521|TA|13|F946
1A	TE	TE	18313331	18313566	.	+	.	MITE_T_42474|chr2D|498231367|498231618|AT|257|F1790
1A	TE	TE	18313344	18313557	.	+	.	MITE_T_52716|chr1D|147233530|147233759|TA|235|F2052
1A	TE	TE	18336552	18337244	.	+	.	MITE_T_82582|chr3D|312088827|312089549|AT|18|F3574
1A	TE	TE	18339540	18340207	.	+	.	MITE_T_82582|chr3D|312088827|312089549|AT|18|F3574
1A	TE	TE	18347802	18348270	.	+	.	MITE_T_126801|chr7B|78567635|78568204|CTTCCCT|14|F5915
1A	TE	TE	18354257	18354520	.	+	.	MITE_T_24654|chr2B|478891500|478891798|TA|12|F982
1A	TE	TE	18357513	18358055	.	+	.	MITE_T_122702|chr2B|476704370|476705072|AT|10|F5743
1A	TE	TE	18359214	18359881	.	+	.	MITE_T_82582|chr3D|312088827|312089549|AT|18|F3574
1A	TE	TE	18366176	18366868	.	+	.	MITE_T_82582|chr3D|312088827|312089549|AT|18|F3574
1A	TE	TE	18370016	18370684	.	+	.	MITE_T_82582|chr3D|312088827|312089549|AT|18|F3574
1A	TE	TE	18384587	18385250	.	+	.	MITE_T_82582|chr3D|312088827|312089549|AT|18|F3574
1A	TE	TE	18405355	18405839	.	+	.	MITE_T_126801|chr7B|78567635|78568204|CTTCCCT|14|F5915
1A	TE	TE	18413504	18414069	.	+	.	MITE_T_122702|chr2B|476704370|476705072|AT|10|F5743
1A	TE	TE	18420878	18421456	.	+	.	MITE_T_124443|chr4A|171966645|171967295|CGCT|13|F5833
1A	TE	TE	18420911	18421448	.	+	.	MITE_T_63830|chr1A|497477412|497478144|ATG|14|F2546
1A	TE	TE	18430746	18431299	.	+	.	MITE_T_63830|chr1A|497477412|497478144|ATG|14|F2546
1A	TE	TE	18430759	18431195	.	+	.	MITE_T_127300|chr3A|443850571|443851119|TA|13|F5947
1A	TE	TE	18436649	18436972	.	+	.	MITE_T_10847|chr2A|78550958|78551302|AT|11|F570
1A	TE	TE	18468692	18468961	.	+	.	MITE_T_24654|chr2B|478891500|478891798|TA|12|F982
1A	TE	TE	18471748	18472437	.	+	.	MITE_T_82582|chr3D|312088827|312089549|AT|18|F3574
1A	TE	TE	18483002	18483232	.	+	.	MITE_T_39604|chr5A|493815992|493816252|TA|211|F1657
1A	TE	TE	18506107	18506652	.	+	.	MITE_T_122702|chr2B|476704370|476705072|AT|10|F5743
1A	TE	TE	18516067	18516758	.	+	.	MITE_T_82582|chr3D|312088827|312089549|AT|18|F3574
1A	TE	TE	18522856	18523521	.	+	.	MITE_T_82582|chr3D|312088827|312089549|AT|18|F3574
1A	TE	TE	18545935	18546398	.	+	.	MITE_T_126801|chr7B|78567635|78568204|CTTCCCT|14|F5915
1A	TE	TE	18553414	18553886	.	+	.	MITE_T_126801|chr7B|78567635|78568204|CTTCCCT|14|F5915
1A	TE	TE	18559899	18560473	.	+	.	MITE_T_122702|chr2B|476704370|476705072|AT|10|F5743
1A	TE	TE	18566999	18567664	.	+	.	MITE_T_82582|chr3D|312088827|312089549|AT|18|F3574
1A	TE	TE	18573956	18574647	.	+	.	MITE_T_82582|chr3D|312088827|312089549|AT|18|F3574
1A	TE	TE	18602394	18603060	.	+	.	MITE_T_82582|chr3D|312088827|312089549|AT|18|F3574
1A	TE	TE	18609302	18609993	.	+	.	MITE_T_82582|chr3D|312088827|312089549|AT|18|F3574
1A	TE	TE	18610628	18611319	.	+	.	MITE_T_82582|chr3D|312088827|312089549|AT|18|F3574
1A	TE	TE	18626628	18627101	.	+	.	MITE_T_126801|chr7B|78567635|78568204|CTTCCCT|14|F5915
1A	TE	TE	18654560	18655033	.	+	.	MITE_T_126801|chr7B|78567635|78568204|CTTCCCT|14|F5915
1A	TE	TE	18666035	18666076	.	+	.	MITE_T_122755|chr5A|200782960|200783017|AT|62|F5748
1A	TE	TE	18679685	18680254	.	+	.	MITE_T_122702|chr2B|476704370|476705072|AT|10|F5743
1A	TE	TE	18696844	18696885	.	+	.	MITE_T_122755|chr5A|200782960|200783017|AT|62|F5748
1A	TE	TE	18708272	18708835	.	+	.	MITE_T_122702|chr2B|476704370|476705072|AT|10|F5743
1A	TE	TE	18718558	18719250	.	+	.	MITE_T_82582|chr3D|312088827|312089549|AT|18|F3574
1A	TE	TE	18733429	18734000	.	+	.	MITE_T_127803|chr7B|616662632|616663428|TA|13|F5982
1A	TE	TE	18737957	18738649	.	+	.	MITE_T_82582|chr3D|312088827|312089549|AT|18|F3574
1A	TE	TE	18744952	18745615	.	+	.	MITE_T_82582|chr3D|312088827|312089549|AT|18|F3574
1A	TE	TE	18751613	18752100	.	+	.	MITE_T_126801|chr7B|78567635|78568204|CTTCCCT|14|F5915
1A	TE	TE	18769195	18769763	.	+	.	MITE_T_122702|chr2B|476704370|476705072|AT|10|F5743
1A	TE	TE	18779793	18780461	.	+	.	MITE_T_82582|chr3D|312088827|312089549|AT|18|F3574
1A	TE	TE	18784082	18784273	.	+	.	MITE_T_59962|chr3A|700416154|700416346|GT|37|F2340
1A	TE	TE	18793162	18793255	.	+	.	MITE_T_105526|chr3A|638201844|638201940|AA|97|F4730
1A	TE	TE	18795367	18796059	.	+	.	MITE_T_82582|chr3D|312088827|312089549|AT|18|F3574
1A	TE	TE	18806165	18806739	.	+	.	MITE_T_127803|chr7B|616662632|616663428|TA|13|F5982
1A	TE	TE	18832853	18833542	.	+	.	MITE_T_82582|chr3D|312088827|312089549|AT|18|F3574
1A	TE	TE	18843286	18843859	.	+	.	MITE_T_127803|chr7B|616662632|616663428|TA|13|F5982
1A	TE	TE	18861763	18862411	.	+	.	MITE_T_82582|chr3D|312088827|312089549|AT|18|F3574
1A	TE	TE	18866025	18866216	.	+	.	MITE_T_59962|chr3A|700416154|700416346|GT|37|F2340
1A	TE	TE	18875107	18875200	.	+	.	MITE_T_105526|chr3A|638201844|638201940|AA|97|F4730
1A	TE	TE	18877293	18877985	.	+	.	MITE_T_82582|chr3D|312088827|312089549|AT|18|F3574
1A	TE	TE	18888414	18888988	.	+	.	MITE_T_127803|chr7B|616662632|616663428|TA|13|F5982
1A	TE	TE	18914042	18914734	.	+	.	MITE_T_82582|chr3D|312088827|312089549|AT|18|F3574
1A	TE	TE	18944157	18944823	.	+	.	MITE_T_82582|chr3D|312088827|312089549|AT|18|F3574
1A	TE	TE	18957617	18957710	.	+	.	MITE_T_105526|chr3A|638201844|638201940|AA|97|F4730
1A	TE	TE	18959801	18960493	.	+	.	MITE_T_82582|chr3D|312088827|312089549|AT|18|F3574
1A	TE	TE	18970581	18971153	.	+	.	MITE_T_127803|chr7B|616662632|616663428|TA|13|F5982
1A	TE	TE	19009801	19010493	.	+	.	MITE_T_82582|chr3D|312088827|312089549|AT|18|F3574
1A	TE	TE	19020598	19021171	.	+	.	MITE_T_127803|chr7B|616662632|616663428|TA|13|F5982
1A	TE	TE	19041805	19042471	.	+	.	MITE_T_82582|chr3D|312088827|312089549|AT|18|F3574
1A	TE	TE	19055824	19055909	.	+	.	MITE_T_100589|chr4B|399946940|399947046|AT|19|F4418
1A	TE	TE	19055835	19055884	.	+	.	MITE_T_122388|chr7A|124795699|124795763|CA|64|F5712
1A	TE	TE	19055849	19055898	.	+	.	MITE_T_122388|chr7A|124795699|124795763|CA|64|F5712
1A	TE	TE	19065524	19065670	.	+	.	MITE_T_58879|chr6D|41542478|41542678|TA|31|F2259
1A	TE	TE	19072502	19073194	.	+	.	MITE_T_82582|chr3D|312088827|312089549|AT|18|F3574
1A	TE	TE	19079326	19079992	.	+	.	MITE_T_82582|chr3D|312088827|312089549|AT|18|F3574
1A	TE	TE	19088975	19089244	.	+	.	MITE_T_18626|chr3B|243513111|243513428|AT|13|F779
1A	TE	TE	19091213	19091677	.	+	.	DTM_Null_Vacuna_consensus-1
1A	TE	TE	19091221	19091667	.	+	.	MITE_T_900|chr5A|554561014|554561463|TA|30|F85
1A	TE	TE	19092050	19092236	.	+	.	MITE_T_38051|chr6B|152385819|152386082|CT|276|F1573
1A	TE	TE	19094253	19094722	.	+	.	MITE_T_126801|chr7B|78567635|78568204|CTTCCCT|14|F5915
1A	TE	TE	19099377	19099850	.	+	.	MITE_T_126801|chr7B|78567635|78568204|CTTCCCT|14|F5915
1A	TE	TE	19287707	19288374	.	+	.	MITE_T_82582|chr3D|312088827|312089549|AT|18|F3574
1A	TE	TE	19305911	19306073	.	+	.	MITE_T_59450|chr1D|37883869|37884064|ATT|25|F2301
1A	TE	TE	19305929	19306050	.	+	.	MITE_T_83087|chr3D|7232862|7232993|TA|139|F3602
1A	TE	TE	19306163	19306465	.	+	.	MITE_T_4501|chr2B|24865852|24866252|TA|36|F266
1A	TE	TE	19308526	19309352	.	+	.	DTM_Null_Remus_consensus-1
1A	TE	TE	19308536	19309267	.	+	.	MITE_T_7591|chr3B|207449580|207450339|TA|19|F435
1A	TE	TE	19308608	19309342	.	+	.	MITE_T_1247|chr5A|626126242|626127009|TA|18|F98
1A	TE	TE	19311821	19311909	.	+	.	MITE_T_110543|chr5D|34445518|34445608|TA|94|F5023
1A	TE	TE	19344489	19344577	.	+	.	MITE_T_110543|chr5D|34445518|34445608|TA|94|F5023
1A	TE	TE	19363048	19363209	.	+	.	MITE_T_59450|chr1D|37883869|37884064|ATT|25|F2301
1A	TE	TE	19363097	19363186	.	+	.	MITE_T_83087|chr3D|7232862|7232993|TA|139|F3602
1A	TE	TE	19365616	19366442	.	+	.	DTM_Null_Remus_consensus-1
1A	TE	TE	19365628	19366357	.	+	.	MITE_T_7591|chr3B|207449580|207450339|TA|19|F435
1A	TE	TE	19365688	19366432	.	+	.	MITE_T_1247|chr5A|626126242|626127009|TA|18|F98
1A	TE	TE	19368914	19368997	.	+	.	MITE_T_110543|chr5D|34445518|34445608|TA|94|F5023
1A	TE	TE	19402126	19402793	.	+	.	MITE_T_82582|chr3D|312088827|312089549|AT|18|F3574
1A	TE	TE	19416541	19416703	.	+	.	MITE_T_59450|chr1D|37883869|37884064|ATT|25|F2301
1A	TE	TE	19416559	19416680	.	+	.	MITE_T_83087|chr3D|7232862|7232993|TA|139|F3602
1A	TE	TE	19416793	19417095	.	+	.	MITE_T_4501|chr2B|24865852|24866252|TA|36|F266
1A	TE	TE	19419156	19419982	.	+	.	DTM_Null_Remus_consensus-1
1A	TE	TE	19419166	19419897	.	+	.	MITE_T_7591|chr3B|207449580|207450339|TA|19|F435
1A	TE	TE	19419238	19419972	.	+	.	MITE_T_1247|chr5A|626126242|626127009|TA|18|F98
1A	TE	TE	19422450	19422538	.	+	.	MITE_T_110543|chr5D|34445518|34445608|TA|94|F5023
1A	TE	TE	19446413	19447239	.	+	.	DTM_Null_Remus_consensus-1
1A	TE	TE	19446423	19447154	.	+	.	MITE_T_7591|chr3B|207449580|207450339|TA|19|F435
1A	TE	TE	19446485	19447225	.	+	.	MITE_T_1247|chr5A|626126242|626127009|TA|18|F98
1A	TE	TE	19447919	19448746	.	+	.	DTM_Null_Remus_consensus-1
1A	TE	TE	19447929	19448661	.	+	.	MITE_T_7591|chr3B|207449580|207450339|TA|19|F435
1A	TE	TE	19447991	19448732	.	+	.	MITE_T_1247|chr5A|626126242|626127009|TA|18|F98
1A	TE	TE	19451208	19451296	.	+	.	MITE_T_110543|chr5D|34445518|34445608|TA|94|F5023
1A	TE	TE	19469453	19469614	.	+	.	MITE_T_59450|chr1D|37883869|37884064|ATT|25|F2301
1A	TE	TE	19469502	19469591	.	+	.	MITE_T_83087|chr3D|7232862|7232993|TA|139|F3602
1A	TE	TE	19469704	19470007	.	+	.	MITE_T_4501|chr2B|24865852|24866252|TA|36|F266
1A	TE	TE	19472065	19472891	.	+	.	DTM_Null_Remus_consensus-1
1A	TE	TE	19472075	19472806	.	+	.	MITE_T_7591|chr3B|207449580|207450339|TA|19|F435
1A	TE	TE	19472137	19472881	.	+	.	MITE_T_1247|chr5A|626126242|626127009|TA|18|F98
1A	TE	TE	19475364	19475447	.	+	.	MITE_T_110543|chr5D|34445518|34445608|TA|94|F5023
1A	TE	TE	19500117	19500547	.	+	.	MITE_T_1954|chr5B|101020283|101020716|ATATATATAT|114|F140
1A	TE	TE	19500139	19500538	.	+	.	MITE_T_2740|chr6D|227416528|227416949|TATATATATA|74|F183
1A	TE	TE	19500159	19500504	.	+	.	MITE_T_9370|chr7D|561711554|561711906|TA|32|F533
1A	TE	TE	19518001	19518260	.	+	.	MITE_T_35477|chr7A|418669406|418669675|AT|48|F1462
1A	TE	TE	19550431	19550532	.	+	.	MITE_T_91449|chr5B|191034159|191034280|CA|122|F3975
1A	TE	TE	19645553	19646238	.	+	.	MITE_T_82582|chr3D|312088827|312089549|AT|18|F3574
1A	TE	TE	19652398	19653053	.	+	.	MITE_T_82582|chr3D|312088827|312089549|AT|18|F3574
1A	TE	TE	19677695	19678302	.	+	.	MITE_T_122702|chr2B|476704370|476705072|AT|10|F5743
1A	TE	TE	19720669	19721354	.	+	.	MITE_T_82582|chr3D|312088827|312089549|AT|18|F3574
1A	TE	TE	19733947	19734635	.	+	.	MITE_T_82582|chr3D|312088827|312089549|AT|18|F3574
1A	TE	TE	19753378	19753996	.	+	.	MITE_T_122702|chr2B|476704370|476705072|AT|10|F5743
1A	TE	TE	19872190	19872703	.	+	.	MITE_T_124597|chr4B|542957296|542957930|GC|22|F5843
1A	TE	TE	19874881	19875154	.	+	.	MITE_T_30203|chr4D|329303580|329303859|CTAG|119|F1214
1A	TE	TE	19874890	19875137	.	+	.	MITE_T_38166|chr7D|231096515|231096778|AAG|38|F1578
1A	TE	TE	19874931	19875130	.	+	.	MITE_T_54464|chr2D|552547260|552547478|TA|10|F2137
1A	TE	TE	19888348	19889036	.	+	.	MITE_T_82582|chr3D|312088827|312089549|AT|18|F3574
1A	TE	TE	19894867	19894974	.	+	.	MITE_T_91535|chr5B|533892982|533893103|AT|48|F3985
1A	TE	TE	19901070	19901765	.	+	.	MITE_T_82582|chr3D|312088827|312089549|AT|18|F3574
1A	TE	TE	19903282	19903940	.	+	.	MITE_T_82582|chr3D|312088827|312089549|AT|18|F3574
1A	TE	TE	19904075	19904733	.	+	.	MITE_T_82582|chr3D|312088827|312089549|AT|18|F3574
1A	TE	TE	19911099	19911787	.	+	.	MITE_T_82582|chr3D|312088827|312089549|AT|18|F3574
1A	TE	TE	19918978	19919658	.	+	.	MITE_T_82582|chr3D|312088827|312089549|AT|18|F3574
1A	TE	TE	19925289	19925959	.	+	.	MITE_T_82582|chr3D|312088827|312089549|AT|18|F3574
1A	TE	TE	20002901	20003559	.	+	.	MITE_T_82582|chr3D|312088827|312089549|AT|18|F3574
1A	TE	TE	20031496	20031592	.	+	.	MITE_T_95924|chr2B|774087848|774087962|TA|122|F4206
1A	TE	TE	20058247	20058378	.	+	.	MITE_T_80496|chr1B|102142117|102142263|TT|148|F3435
1A	TE	TE	20058253	20058356	.	+	.	MITE_T_82068|chr3D|423854306|423854441|TA|146|F3545
1A	TE	TE	20074334	20074455	.	+	.	MITE_T_61450|chr4D|10678716|10678902|ATTT|19|F2413
1A	TE	TE	20090596	20090806	.	+	.	MITE_T_22670|chr7A|164783368|164783669|TA|36|F935
1A	TE	TE	20090912	20091015	.	+	.	MITE_T_99699|chr1B|583853423|583853532|GATC|124|F4355
1A	TE	TE	20095264	20095369	.	+	.	MITE_T_99699|chr1B|583853423|583853532|GATC|124|F4355
1A	TE	TE	20096968	20097340	.	+	.	MITE_T_6437|chr7B|56474704|56475083|CA|391|F377
1A	TE	TE	20098306	20098502	.	+	.	MITE_T_58585|chr7B|273308306|273308509|AGTACT|10|F2240
1A	TE	TE	20107401	20108092	.	+	.	MITE_T_82582|chr3D|312088827|312089549|AT|18|F3574
1A	TE	TE	20112415	20113158	.	+	.	MITE_T_18902|chr1B|399231250|399232002|TA|23|F797
1A	TE	TE	20115021	20115681	.	+	.	MITE_T_82582|chr3D|312088827|312089549|AT|18|F3574
1A	TE	TE	20131191	20131882	.	+	.	MITE_T_82582|chr3D|312088827|312089549|AT|18|F3574
1A	TE	TE	20137997	20138662	.	+	.	MITE_T_82582|chr3D|312088827|312089549|AT|18|F3574
1A	TE	TE	20161787	20162453	.	+	.	MITE_T_82582|chr3D|312088827|312089549|AT|18|F3574
1A	TE	TE	20164021	20164686	.	+	.	MITE_T_82582|chr3D|312088827|312089549|AT|18|F3574
1A	TE	TE	20173243	20173554	.	+	.	MITE_T_10847|chr2A|78550958|78551302|AT|11|F570
1A	TE	TE	20177452	20177627	.	+	.	MITE_T_59053|chr3B|697172340|697172538|TG|25|F2275
1A	TE	TE	20178792	20179030	.	+	.	MITE_T_38920|chr3D|22639126|22639388|TTA|43|F1607
1A	TE	TE	20179150	20179370	.	+	.	MITE_T_41870|chr3A|714622353|714622606|AT|15|F1776
1A	TE	TE	20179172	20179360	.	+	.	MITE_T_52358|chr1B|1443600|1443832|TA|24|F2038
1A	TE	TE	20190565	20191225	.	+	.	MITE_T_82582|chr3D|312088827|312089549|AT|18|F3574
1A	TE	TE	20204510	20204685	.	+	.	MITE_T_60074|chr7A|670295017|670295208|TGGTAC|15|F2354
1A	TE	TE	20206395	20206595	.	+	.	MITE_T_30528|chr7A|560442811|560443090|AC|11|F1221
1A	TE	TE	20206402	20206602	.	+	.	MITE_T_50226|chr6B|23604612|23604850|TA|23|F1963
1A	TE	TE	20208498	20208789	.	+	.	MITE_T_5790|chr2B|28172402|28172785|CT|20|F351
1A	TE	TE	20216088	20216753	.	+	.	MITE_T_82582|chr3D|312088827|312089549|AT|18|F3574
1A	TE	TE	20239595	20239897	.	+	.	MITE_T_4501|chr2B|24865852|24866252|TA|36|F266
1A	TE	TE	20240212	20240319	.	+	.	MITE_T_86668|chr3D|433565985|433566112|TT|129|F3732
1A	TE	TE	20246793	20246954	.	+	.	MITE_T_61681|chr5B|184785172|184785357|TAT|194|F2429
1A	TE	TE	20248370	20248511	.	+	.	MITE_T_73282|chr2A|329688015|329688178|AT|38|F2993
1A	TE	TE	20252694	20252990	.	+	.	MITE_T_11817|chr4A|595849069|595849406|TTA|28|F599
1A	TE	TE	20264322	20264981	.	+	.	MITE_T_82582|chr3D|312088827|312089549|AT|18|F3574
1A	TE	TE	20297570	20298117	.	+	.	MITE_T_63830|chr1A|497477412|497478144|ATG|14|F2546
1A	TE	TE	20297595	20298004	.	+	.	MITE_T_127300|chr3A|443850571|443851119|TA|13|F5947
1A	TE	TE	20306971	20307520	.	+	.	MITE_T_63830|chr1A|497477412|497478144|ATG|14|F2546
1A	TE	TE	20306997	20307417	.	+	.	MITE_T_127300|chr3A|443850571|443851119|TA|13|F5947
1A	TE	TE	20318236	20318902	.	+	.	MITE_T_82582|chr3D|312088827|312089549|AT|18|F3574
1A	TE	TE	20324921	20325612	.	+	.	MITE_T_82582|chr3D|312088827|312089549|AT|18|F3574
1A	TE	TE	20402894	20403055	.	+	.	MITE_T_64263|chr2B|212577249|212577426|TA|189|F2577
1A	TE	TE	20414756	20414986	.	+	.	MITE_T_20592|chr1D|449375470|449375780|TGA|39|F847
1A	TE	TE	20414763	20415042	.	+	.	MITE_T_11070|chr6D|265215744|265216085|AT|15|F583
1A	TE	TE	20415622	20415840	.	+	.	MITE_T_39355|chr4B|505207789|505208050|AC|10|F1636
1A	TE	TE	20417550	20417642	.	+	.	MITE_T_103274|chr1A|399494547|399494647|AT|106|F4603
1A	TE	TE	20419573	20419768	.	+	.	MITE_T_20592|chr1D|449375470|449375780|TGA|39|F847
1A	TE	TE	20438266	20439037	.	+	.	MITE_T_128441|chr5A|46248854|46249654|ACCGAAAG|19|F6013
1A	TE	TE	20460912	20461186	.	+	.	MITE_T_22513|chr5B|410527082|410527385|TTA|14|F923
1A	TE	TE	20522426	20523093	.	+	.	MITE_T_82582|chr3D|312088827|312089549|AT|18|F3574
1A	TE	TE	20533120	20533787	.	+	.	MITE_T_82582|chr3D|312088827|312089549|AT|18|F3574
1A	TE	TE	20572024	20572276	.	+	.	MITE_T_39457|chr3B|356675065|356675326|TTTAT|271|F1648
1A	TE	TE	20575122	20575779	.	+	.	MITE_T_82582|chr3D|312088827|312089549|AT|18|F3574
1A	TE	TE	20595799	20596486	.	+	.	MITE_T_82582|chr3D|312088827|312089549|AT|18|F3574
1A	TE	TE	20602049	20602269	.	+	.	MITE_T_20592|chr1D|449375470|449375780|TGA|39|F847
1A	TE	TE	20602056	20602323	.	+	.	MITE_T_18469|chr3B|662446888|662447206|GC|14|F768
1A	TE	TE	20602113	20602316	.	+	.	DTH_Bdis_BdisTouristS_consensus-1
1A	TE	TE	20649728	20650328	.	+	.	MITE_T_122702|chr2B|476704370|476705072|AT|10|F5743
1A	TE	TE	20676832	20677275	.	+	.	MITE_T_126801|chr7B|78567635|78568204|CTTCCCT|14|F5915
1A	TE	TE	20682220	20682695	.	+	.	MITE_T_126801|chr7B|78567635|78568204|CTTCCCT|14|F5915
1A	TE	TE	20686919	20687612	.	+	.	MITE_T_82582|chr3D|312088827|312089549|AT|18|F3574
1A	TE	TE	20744085	20744213	.	+	.	MITE_T_78325|chr6B|159156784|159156937|TT|157|F3355
1A	TE	TE	20762870	20763086	.	+	.	MITE_T_27014|chr4B|453049230|453049521|TT|52|F1070
1A	TE	TE	20762888	20763102	.	+	.	MITE_T_28038|chr7A|21198663|21198949|AT|52|F1111
1A	TE	TE	20763440	20763713	.	+	.	MITE_T_18714|chr4D|113494003|113494319|AT|14|F786
1A	TE	TE	20780832	20780917	.	+	.	MITE_T_100436|chr2B|31741619|31741726|CG|111|F4405
1A	TE	TE	20790334	20791116	.	+	.	MITE_T_127803|chr7B|616662632|616663428|TA|13|F5982
1A	TE	TE	20792889	20793224	.	+	.	MITE_T_6069|chr4D|488925121|488925502|AA|64|F364
[truncated: 998,000+ more rows]
