# Supplementary material for: Genome-wide identification of MITE-derived microRNAs and their targets in bread wheat
Source: BMC Genomics. 2022 Feb 22;23:154. doi: 10.1186/s12864-022-08364-4 (PMC8862332; doi:10.1186/s12864-022-08364-4)
Supplement: Supplementary file 4 — Additional file 4 CSV file containing detailed information about the 270 valid miRNAs detected through ShortStack. Contains additional information about homology with MITEs and genomic annotations. [file 12864_2022_8364_MOESM4_ESM.csv]

Table S1: Detailed ShortStack results, 270 valid miRNA detected in the wheat genome. Additionally the homology with MITEs, the homology with miRNA from mirBase and genome annotation were incorporated.
miRNA_loci	miRNA_code_name	cluster_length	read_count	rpm	unique_reads	frac_top	strand	mirna_sequence	mirna_sequence_count	sequence_complexity	dicer_call	mirna_status	phase_score	short	long	20nt_count	21nt_count	22nt_count	23nt_count	24nt_count	mite_name	mirna_name	annotation	mirna_name_manuscript	mirna_gene
1A:117385432-117385825	sun_mites_MITE_T_430_1A_117385432_117385825	394	17	0.135	3	0.941	+	UCUGCACCCUGAAUGAUGAAUAGU	11	0.412	24	Y	-1	1	0	0	1	0	1	14	MITE_524		intergenic	miRNA_MITE_1
1A:169645857-169646029	mrcv_mites_MITE_T_62663_1A_169645857_169646029	173	16	0.126	3	1	+	UAGAGAUUUCAAAUGGAACAC	7	0.5	21	Y	-1	0	2	2	9	0	0	3	DTT_Tdur_Thalos_103H9-1		intron	miRNA_MITE_2	TraesCS1A02G130800.1
1A:309399489-309399664	mrcv_all_Cluster_872_1A_309399489_309399664	176	553	4.34	1	0.002	-	ACGGCAUAGAGGCACUGCAAA	327	0.051	21	Y	-1	7	1	35	440	61	5	4			intergenic
1A:419025472-419025570	mrcv_all_Cluster_1015_1A_419025472_419025570	99	384	3.014	20	1	+	CGAAUGUAUUUUUUAUGGCUUG	249	0.044	22	Y	-1	2	3	27	83	264	3	2			intergenic
1A:492271825-492271935	mrcv_all_Cluster_1205_1A_492271825_492271935	111	79	0.62	40	1	+	UGUGCCUGCUCUUCCUCGUCGC	18	0.203	21	Y	-1	13	0	18	28	20	0	0			exon		TraesCS1A02G297400.1
1A:492271831-492271941	sun_all_Cluster_4365_1A_492271831_492271941	111	441	3.492	2	1	+	GAGGAGGAGGAGCAGGACAAG	336	0.043	21	Y	-1	9	0	70	360	1	1	0			exon		TraesCS1A02G297400.1
1B:161992200-161992280	sun_all_Cluster_8835_1B_161992200_161992280	81	135	1.069	5	0.919	+	UCUGUUCACAAAUGUAAGACG	106	0.074	21	Y	-1	0	1	0	132	0	0	2	MITE_1125	hvu-miR6197	intron	miRNA_MITE_3	TraesCS1B02G130500.1
1B:341933649-341933813	sun_all_Cluster_9753_1B_341933649_341933813	165	1101	8.718	9	0.994	+	ACGGCAUAGAGGCACUGCAAA	497	0.033	21	Y	-1	71	0	247	699	73	4	7			intergenic
1B:348503065-348503303	mrcv_all_Cluster_2038_1B_348503065_348503303	239	112	0.879	109	0.982	+	UCGGUUGUCAAUUUAAUGAGC	86	0.08	21	Y	-1	3	0	0	103	1	0	5			intron		TraesCS1B02G193600.1
1B:357916189-357916332	mrcv_all_Cluster_2061_1B_357916189_357916332	144	47078	369.484	1	0	-	UCGGACCAGGCUUCAUUCCCC	46159	0.001	21	Y	-1	67	1	193	46378	427	10	2		aof-miR166d	exon		ENSRNA050017309-T1
1B:565664575-565664794	mrcv_all_Cluster_2513_1B_565664575_565664794	220	223	1.75	1	0.991	+	CAUUUUCCUAUAGACUUGGUC	142	0.054	21	Y	-1	5	2	27	182	7	0	0			intron		TraesCS1B02G337800.2, TraesCS1B02G337800.1
1B:566040574-566040690	mrcv_all_Cluster_2516_1B_566040574_566040690	117	312	2.449	304	0.006	-	UCCUCCGGCGAGCAUGGCUCC	152	0.122	21	Y	-1	15	33	7	249	3	1	4			intergenic
1D:147896240-147896319	mrcv_mites_MITE_T_120271_1D_147896240_147896319	80	45	0.353	1	1	+	UAUAUUUUGGUACGGAGGGAU	22	0.244	21	Y	-1	0	4	2	38	1	0	0	MITE_1351		intron	miRNA_MITE_4	TraesCS1D02G131000.1
1D:236440790-236441043	sun_all_Cluster_16553_1D_236440790_236441043	254	1891	14.974	20	0.994	+	ACGGCAUAGAGGCACUGCAAA	1043	0.026	21	Y	-1	97	1	334	1319	116	5	19			intergenic
1D:322059094-322059384	sun_all_Cluster_17269_1D_322059094_322059384	291	260	2.059	256	0.988	+	AGAUUUGACCAUACAUAACUGCC	237	0.054	23	Y	-1	6	0	1	2	10	239	2			intergenic
1D:352416921-352417003	mrcv_all_Cluster_4088_1D_352416921_352417003	83	437	3.43	63	0	-	ACCGGAUCUCCUGCUCGACGG	364	0.034	21	Y	-1	1	2	2	426	2	4	0			intergenic
1D:460331788-460331955	sun_all_Cluster_19485_1D_460331788_460331955	168	9715	76.929	9363	0	-	GCCUUGAAGACUUUGGCCACGUC	3046	0.007	23	Y	-1	366	559	794	1115	1875	3147	1859			promoter		TraesCS1D02G388300
1D:463071408-463071598	sun_all_Cluster_19584_1D_463071408_463071598	191	32884	260.396	32867	0.997	+	UUUUUUGAUCCUUAGGAUGGC	29907	0.002	21	Y	-1	489	1	1001	31176	175	4	38			promoter		TraesCS1D02G393800
1D:489796568-489796677	sun_all_Cluster_20441_1D_489796568_489796677	110	7880	62.399	7244	0	-	GCCUUGAAGACUUUGGCCAUGUC	3008	0.008	23	Y	-1	306	213	345	1282	1317	3036	1381			intergenic
2A:12997630-12997818	sun_all_Cluster_20877_2A_12997630_12997818	189	330	2.613	310	0.955	+	UGACUUUACACAACUGUCCGGCAG	121	0.091	24	Y	-1	10	0	5	7	61	17	230		tae-miR9671-5p	intergenic
2A:133702671-133702770	sun_mites_MITE_T_99232_2A_133702671_133702770	100	2289	18.126	2181	0.983	+	UGAGACGGGUAAUUUGGAACGGAG	1484	0.047	24	Y	-1	29	17	29	59	53	101	2001	DTT_Tmon_Icarus_BG607724-1		promoter	miRNA_MITE_5	TraesCS2A02G175300
2A:149235042-149235126	sun_all_Cluster_23097_2A_149235042_149235126	85	3178	25.165	407	0	-	UCAGGAGAGAUGACACCGACG	2133	0.014	21	Y	-1	247	0	271	2632	17	5	6		ata-miR1432-5p	intergenic
2A:149238439-149238616	mrcv_all_Cluster_5493_2A_149238439_149238616	178	2470	19.385	42	0.001	-	AUCAGGAGAGAUGACACCGAC	1936	0.021	21	Y	-1	80	8	219	2032	6	9	116		osa-miR1432-5p	intergenic
2A:168984136-168984233	mrcv_mites_MITE_T_102616_2A_168984136_168984233	98	198	1.554	2	0.045	-	UCGGAAUUAGUUGACACUCAAA	86	0.096	22	Y	-1	4	1	1	39	89	63	1	MITE_926		intron	miRNA_MITE_6	TraesCS2A02G197900.1
2A:485771022-485771154	mrcv_all_Cluster_5906_2A_485771022_485771154	133	5985	46.972	305	1	+	UAGGCGGUCACCUUGGCUAG	2883	0.01	20	Y	-1	1080	3	4050	798	52	0	2		ata-miR169c-3p	intergenic
2A:593354657-593354808	mrcv_all_Cluster_6140_2A_593354657_593354808	152	7126	55.927	956	1	+	UUAGAUGACCAUCAGCAAACA	5977	0.004	21	Y	-1	40	1	147	6029	907	2	0		ssp-miR827	intergenic
2A:652328872-652329011	mrcv_all_Cluster_6309_2A_652328872_652329011	140	1185	9.3	1	0.001	-	UGCCAAAGGAGAGUUGCCCUG	1136	0.012	21	Y	-1	14	0	3	1155	11	2	0		tae-miR399	intergenic
2A:683720082-683720319	sun_all_Cluster_26266_2A_683720082_683720319	238	28670	227.027	1102	1	+	CAGCCAAGGAUGACUUGCCGG	21342	0.004	21	Y	-1	261	4	1421	23671	3287	20	6		csi-miR169r-5p	intergenic
2A:683724071-683724345	mrcv_all_Cluster_6424_2A_683724071_683724345	275	4314	33.858	410	0.999	+	GGCAAGUCCGUCCUUGGCUAC	1898	0.023	21	Y	-1	137	68	380	2430	1280	10	9		ata-miR169f-3p	intergenic
2A:683724110-683724253	sun_all_Cluster_26267_2A_683724110_683724253	144	1140	9.027	4	0.972	+	CAGCCAAGGAUGACUUGCCGA	643	0.039	21	Y	-1	9	0	38	873	207	4	9		cas-miR169a	intergenic
2A:707747480-707747579	mrcv_all_Cluster_6516_2A_707747480_707747579	100	1271	9.975	1	0.999	+	UGGACGAGGAUGUGCAGCUGC	988	0.01	21	Y	-1	9	2	2	1256	2	0	0		tae-miR9776	intergenic
2A:745394307-745394375	sun_all_Cluster_27543_2A_745394307_745394375	69	407	3.223	12	0	-	UUCGUCGGACGAGCGUGCCUA	190	0.074	21	Y	-1	29	12	91	199	38	29	9			intergenic
2A:759156472-759156641	sun_all_Cluster_27961_2A_759156472_759156641	170	14152	112.064	42	0	-	CAGUUGGGCUGUAUGAUGGCGA	13574	0.002	22	Y	-1	282	5	36	205	13607	12	5		tae-miR9666b-3p	intergenic
2B:5671327-5671460	sun_all_Cluster_28681_2B_5671327_5671460	134	562	4.45	504	0.016	-	UAUCUGGACAAAUCUGAGACA	293	0.078	21	Y	-1	19	0	24	508	5	2	4	DTT_Hvul_Pan_M801L24-1		intron	miRNA_MITE_7	TraesCS2B02G010300.1
2B:30993952-30994268	sun_all_Cluster_29255_2B_30993952_30994268	317	6203	49.119	5713	0.998	+	UCCGGACAGCUAUGGUAGUGUUAC	3978	0.011	24	Y	-1	303	56	202	394	88	499	4661			intergenic
2B:33804294-33804519	sun_all_Cluster_29297_2B_33804294_33804519	226	643	5.092	169	0.075	-	UCCGGACAGCUGUGGUAGUGUUAC	241	0.1	24	Y	-1	64	6	36	62	24	45	406			intergenic
2B:84797244-84797457	sun_mites_MITE_T_53205_2B_84797244_84797457	214	21	0.166	0	0	-	CAUAAUCUUGAGAAUUGACCCUCC	7	0.429	24	Y	-1	2	0	1	3	0	1	14	MITE_1243		intergenic	miRNA_MITE_8
2B:96381861-96381997	mrcv_all_Cluster_7316_2B_96381861_96381997	137	1585	12.44	7	1	+	UGGAGAAGCAGGGCACGUGCA	1130	0.016	21	Y	-1	17	1	65	1495	6	1	0		tae-miR164	exon, promoter		ENSRNA050023589-T1, TraesCS2B02G129100.1, ENSRNA050023589
2B:120593586-120593844	mrcv_all_Cluster_7380_2B_120593586_120593844	259	137	1.075	136	0	-	UGAGAGCAGUGGUGUCGGAGC	67	0.226	21	Y	-1	4	5	3	100	7	2	16			intron		TraesCS2B02G152800.1, TraesCS2B02G152800.2
2B:201471849-201471942	mrcv_all_Cluster_7577_2B_201471849_201471942	94	307	2.409	67	0	-	AUGCCAUGUUGUUCUGAAGAA	101	0.124	21	Y	-1	18	1	10	227	11	1	39			intron		TraesCS2B02G216100.1, TraesCS2B02G216100.2, TraesCS2B02G216100.3
2B:210254928-210255020	mrcv_all_Cluster_7586_2B_210254928_210255020	93	64	0.502	1	1	+	AUCAGGAGAGAUGACACCGAC	45	0.172	21	Y	-1	1	1	3	51	0	1	7		osa-miR1432-5p	intergenic
2B:482720682-482720772	sun_all_Cluster_33132_2B_482720682_482720772	91	102	0.808	91	0.078	-	AUCUUCUAUCGUGGGACGAAG	48	0.176	21	Y	-1	9	0	16	74	1	1	1	DTT_Taes_Athos_BJ320318-1		intron	miRNA_MITE_9	TraesCS2B02G337800.3, TraesCS2B02G337800.1, TraesCS2B02G337800.2
2B:505812965-505813142	mrcv_all_Cluster_8118_2B_505812965_505813142	178	1290	10.124	10	0	-	CUGCAUUUGCACCUGCACCUA	961	0.035	21	Y	-1	9	3	18	1186	71	1	2		eun-miR530-5p	intergenic
2B:528817625-528817847	sun_all_Cluster_33525_2B_528817625_528817847	223	4680	37.059	5	1	+	UUAGAUGACCAUCAGCAAACA	4575	0.004	21	Y	-1	27	0	43	4583	22	5	0		ssp-miR827	intergenic
2B:537835518-537835688	mrcv_all_Cluster_8182_2B_537835518_537835688	171	5471	42.938	2	1	+	UGACAGAAGAGAGUGAGCAC	4289	0.005	20	Y	-1	22	0	4294	230	241	681	3		tae-miR156	intergenic
2B:645651605-645651824	sun_all_Cluster_34513_2B_645651605_645651824	220	13274	105.112	464	0.997	+	CAGCCAAGGAUGACUUGCCGG	8903	0.009	21	Y	-1	135	1	1135	11272	719	8	4		csi-miR169r-5p	intergenic
2B:645654921-645655180	sun_all_Cluster_34514_2B_645654921_645655180	260	486	3.848	2	0.973	+	CAGCCAAGGAUGACUUGCCGA	321	0.062	21	Y	-1	2	0	20	395	68	1	0		cas-miR169a	intergenic
2B:720801630-720801713	mrcv_all_Cluster_8534_2B_720801630_720801713	84	505	3.963	486	1	+	AUUGAACUAAGGAGGGGUGGA	386	0.034	21	Y	-1	12	0	88	400	5	0	0			intron		TraesCS2B02G526400.1
2B:732595436-732595580	mrcv_all_Cluster_8568_2B_732595436_732595580	145	2630	20.641	697	1	+	CUUGUUUGUCAUUAAGCUUCUG	1565	0.024	22	Y	-1	332	5	118	169	1985	16	5		tae-miR9652-5p	promoter		TraesCS2B02G537300
2B:775140912-775141406	sun_all_Cluster_36472_2B_775140912_775141406	495	836	6.62	23	0.978	+	UAGCCAAGAAUGACUUGCCUG	752	0.043	21	Y	-1	30	0	17	754	9	9	17		bdi-miR169d	intergenic
2B:775140989-775141166	mrcv_all_Cluster_8688_2B_775140989_775141166	178	274	2.15	7	0.996	+	UAGCCAAGAAUGACUUGCCUG	237	0.047	21	Y	-1	6	0	23	237	3	2	3		bdi-miR169d	intergenic
2D:151985102-151985200	mrcv_all_Cluster_9506_2D_151985102_151985200	99	3629	28.482	59	1	+	AUCAGGAGAGAUGACACCGAC	2759	0.012	21	Y	-1	98	2	331	3017	5	11	165		osa-miR1432-5p	intergenic
2D:360310978-360311149	mrcv_all_Cluster_9889_2D_360310978_360311149	172	1148	9.01	869	1	+	AGGCGGUUACCUUGGCUAGC	359	0.043	20	Y	-1	183	8	550	350	47	7	3		ata-miR169c-3p	intergenic
2D:428672116-428672312	mrcv_all_Cluster_10098_2D_428672116_428672312	197	649	5.094	5	0	-	CUGCAUUUGCACCUGCACCUA	500	0.042	21	Y	-1	3	5	9	616	16	0	0		eun-miR530-5p	intergenic
2D:568229232-568229332	mrcv_all_Cluster_10582_2D_568229232_568229332	101	17503	137.369	17	1	+	UGGACGAGGAUGUGCAGCUGC	17185	0.001	21	Y	-1	98	0	21	17328	55	1	0		tae-miR9776	intergenic
2D:629186111-629186240	mrcv_all_Cluster_10948_2D_629186111_629186240	130	250599	1966.783	18	0	-	UCCACAGGCUUUCUUGAACUG	202860	0	21	Y	-1	43670	4	2202	203385	1331	4	3		ata-miR396b-5p	intergenic
3A:19302861-19302943	mrcv_mites_MITE_T_105526_3A_19302861_19302943	83	108	0.848	10	0.972	+	UCCAAUUACUCGUCGUGGUUU	89	0.083	21	Y	-1	0	2	0	99	4	0	3	DTT_Bdis_BdisStowawayT_consensus-1	tae-miR5175-5p	intron	miRNA_MITE_10	TraesCS3A02G033400.3, TraesCS3A02G033400.1, TraesCS3A02G033400.9, TraesCS3A02G033400.4, TraesCS3A02G033400.7, TraesCS3A02G033400.2, TraesCS3A02G033400.5, TraesCS3A02G033400.6, TraesCS3A02G033400.8
3A:130583931-130584336	sun_all_Cluster_47134_3A_130583931_130584336	406	3403	26.947	30	0.98	+	AGAGCGUCCUUCAGUCCACUC	1573	0.025	21	Y	-1	106	1	147	2241	901	4	3		tae-miR319	exon		ENSRNA050022821-T1
3A:150728402-150728517	sun_all_Cluster_47255_3A_150728402_150728517	116	6215	49.214	5224	0.001	-	UGUUGCAUGACAAGUUGAGCA	3539	0.011	21	Y	-1	139	14	171	4493	1376	20	2			intergenic
3A:163805980-163806086	mrcv_all_Cluster_11549_3A_163805980_163806086	107	654	5.133	3	1	+	UACGGCCUGAUGACAUCCACG	626	0.011	21	Y	-1	1	0	12	638	3	0	0		tae-miR9676-5p	intergenic
3A:202585455-202585574	sun_all_Cluster_47509_3A_202585455_202585574	120	6733	53.316	32	0	-	CAGCCAAGGAUGACUUGCCGA	4986	0.009	21	Y	-1	19	1	252	6213	179	27	42		cas-miR169a	exon		TraesCS3A02G177900.1
3A:373156060-373156265	mrcv_all_Cluster_11748_3A_373156060_373156265	206	426	3.343	424	0.002	-	AUGUAGAAGCACCAGGGUAAG	194	0.073	21	Y	-1	11	1	4	358	47	1	4			intergenic
3A:709058820-709058969	sun_all_Cluster_51533_3A_709058820_709058969	150	5872	46.498	4364	0.001	-	CAGUAGGGCUGUAUGAUGGCGA	4135	0.006	22	Y	-1	253	13	50	537	4975	38	6		tae-miR9666a-3p	intergenic
3A:729619602-729619836	sun_all_Cluster_52008_3A_729619602_729619836	235	1797	14.23	53	0.003	-	GUUUGACUUUGCACUGCUAGCGGC	461	0.019	24	Y	-1	206	16	372	262	234	189	518			intergenic
3A:746087222-746087306	mrcv_all_Cluster_12767_3A_746087222_746087306	85	181	1.421	16	0	-	UAAUAUGGAUUGGAGGGGGUA	74	0.099	21	Y	-1	5	0	2	153	3	5	13		oan-miR-1400-3p	exon, three_prime_UTR		TraesCS3A02G533300.2, TraesCS3A02G533300.1
3B:109363642-109363755	mrcv_all_Cluster_13064_3B_109363642_109363755	114	2455	19.268	1	0	-	UGACAGAAGAGAGUGAGCAC	2151	0.007	20	Y	-1	11	0	2155	243	44	1	1		tae-miR156	intergenic
3B:247570359-247570501	mrcv_all_Cluster_13319_3B_247570359_247570501	143	1508	11.835	1500	0	-	AUAUCUCAUUUUCAACUAUCC	659	0.022	21	Y	-1	4	1	14	895	567	16	11			intergenic
3B:247570364-247570440	sun_all_Cluster_55261_3B_247570364_247570440	77	2568	20.335	2500	0	-	AGUUGAAGAUGAGAUAUUGAA	1315	0.03	21	Y	-1	78	4	40	2341	76	12	17			intergenic
3B:253488744-253488823	mrcv_mites_MITE_T_120628_3B_253488744_253488823	80	1099	8.625	21	0.002	-	AUAUUAUGUGACAGAAGGAGU	715	0.023	21	Y	-1	2	2	28	1053	10	0	4	DTT_Taes_Athos_BJ275764-1		intron	miRNA_MITE_11	TraesCS3B02G213700.1
3B:429318561-429318849	sun_all_Cluster_56022_3B_429318561_429318849	289	49310	390.468	79	0	-	ACUGGAUGACGCGGGAGCUAA	47363	0.001	21	Y	-1	754	0	242	48119	185	9	1		ata-miR319-3p	exon, promoter		ENSRNA050023558-T1, ENSRNA050023558
3B:456961101-456961291	sun_all_Cluster_56224_3B_456961101_456961291	191	344	2.724	84	0.945	+	UCCGGACAGCUGUGGUAGUGUUAC	116	0.16	24	Y	-1	37	19	9	32	11	51	185			intergenic
3B:587564305-587564383	mrcv_all_Cluster_13743_3B_587564305_587564383	79	76	0.596	68	1	+	AUUGUGUACAGAGGGAGUAGU	67	0.039	21	Y	-1	0	0	0	75	1	0	0	MITE_33		intron	miRNA_MITE_12	TraesCS3B02G374400.1
3B:691444584-691444937	sun_all_Cluster_58305_3B_691444584_691444937	354	2175	17.223	49	0.999	+	UGAAUUUGUCCAUAGCAUCAG	1739	0.03	21	Y	-1	85	0	38	2023	18	2	9		ata-miR9674b-3p	intergenic
3D:65610096-65610378	sun_all_Cluster_62064_3D_65610096_65610378	283	61546	487.36	1	0	-	UGACAGAAGAGAGUGAGCAC	29615	0.001	20	Y	-1	576	2	44133	16245	581	7	2		tae-miR156	intergenic
3D:69501951-69502076	mrcv_all_Cluster_14860_3D_69501951_69502076	126	173	1.358	161	0.006	-	AUUAGAUGUGACUUUGUUAGU	102	0.139	21	Y	-1	0	0	2	164	5	0	2			intron		TraesCS3D02G115900.1
3D:76935517-76935620	mrcv_mites_MITE_T_95737_3D_76935517_76935620	104	11	0.086	2	0.182	-	AUCCAUAUUAGUUGUCGCUGA	6	0.545	21	Y	-1	0	0	0	8	1	0	2	DTT_Tmon_Icarus_BG607724-1	bdi-miR5067	promoter, intron	miRNA_MITE_13	TraesCS3D02G121000.1, TraesCS3D02G120900, TraesCS3D02G121000.2
3D:122668344-122668525	mrcv_all_Cluster_15025_3D_122668344_122668525	182	4240	33.277	8	0	-	CUUGGAUUGAAGGGAGCUCU	2710	0.013	20	Y	-1	612	6	3312	268	30	9	3		tae-miR159b	exon		ENSRNA050021641-T1
3D:143964656-143964769	mrcv_all_Cluster_15092_3D_143964656_143964769	114	12718	99.815	10353	1	+	UACGGCCUGAUGACAUCCACA	9897	0.006	21	Y	-1	593	6	1140	10574	379	13	13		tae-miR9676-5p	intergenic
3D:167559087-167559210	sun_all_Cluster_63007_3D_167559087_167559210	124	778	6.161	3	0.999	+	CAGCCAAGGAUGACUUGCCGA	481	0.054	21	Y	-1	2	0	25	698	42	5	6		cas-miR169a	intergenic
3D:427815186-427815319	sun_all_Cluster_64707_3D_427815186_427815319	134	93	0.736	83	1	+	UAUUGUCUGGAUCAAUUCGGU	66	0.183	21	Y	-1	1	0	1	88	0	1	2			intron		TraesCS3D02G313900.1
3D:472405006-472405092	mrcv_mites_MITE_T_110611_3D_472405006_472405092	87	387	3.037	64	0.114	-	ACACUUAUUUCCGAUCGGAGGG	223	0.101	22	Y	-1	10	1	3	115	228	0	30	MITE_361		intron	miRNA_MITE_14	TraesCS3D02G358900.1, TraesCS3D02G358900.2
3D:508204974-508205052	mrcv_mites_MITE_T_121053_3D_508204974_508205052	79	413	3.241	382	0.985	+	AACUGCUCCCUCCGUAAACUA	144	0.085	21	Y	-1	9	18	36	173	171	1	5	DTT_Taes_Athos_BJ282680-1		intergenic	miRNA_MITE_15
3D:523446431-523446532	mrcv_all_Cluster_16025_3D_523446431_523446532	102	14744	115.716	8132	0	-	AGGGUCGAACUGAGAACACAU	5110	0.01	21	Y	-1	344	63	751	12384	540	20	642		tae-miR398	intergenic
3D:544447377-544447613	mrcv_all_Cluster_16107_3D_544447377_544447613	237	47867	375.676	5770	0	-	UACUGUGGGCACUUAUUUGACA	39849	0.002	22	Y	-1	219	55	1532	5989	39995	65	12		tae-miR9669-5p	intergenic
3D:575552146-575552698	sun_all_Cluster_66897_3D_575552146_575552698	553	2403	19.028	58	1	+	AGAAGAUUAGAAGAUUAAGCA	1566	0.032	21	Y	-1	126	0	188	1704	343	27	15			intergenic
4A:19582780-19583097	sun_all_Cluster_68232_4A_19582780_19583097	318	496015	3927.758	18	0	-	UGAAGCUGCCAGCAUGAUCUGA	465779	0	22	Y	-1	333	14	574	2832	465964	10788	15510		tae-miR167c-5p	intergenic
4A:67171695-67171971	mrcv_mites_MITE_T_21345_4A_67171695_67171971	277	261	2.048	139	0.115	-	ACUUCGAGGACCUGGAUGACU	134	0.172	21	Y	-1	4	1	2	181	2	3	68	MITE_1191		intergenic	miRNA_MITE_16
4A:154525367-154525579	mrcv_all_Cluster_16843_4A_154525367_154525579	213	13506	106	16	1	+	AUGCCGUGUUGUUCUGAAAGAA	11522	0.005	22	Y	-1	54	90	82	1349	11766	152	13			intron		TraesCS4A02G123300.2, TraesCS4A02G123300.1, TraesCS4A02G123300.3
4A:494638245-494638452	mrcv_all_Cluster_17243_4A_494638245_494638452	208	788	6.184	123	0	-	UAGCCAAGAAUGACUUGCCU	224	0.066	20	Y	-1	89	1	342	337	10	4	5		bdi-miR169d	intergenic
4A:494638262-494638437	sun_all_Cluster_70525_4A_494638262_494638437	176	237	1.877	40	0	-	UAGCCAAGAAUGACUUGCCUA	111	0.101	21	Y	-1	39	0	46	138	14	0	0		bdi-miR169d	intergenic
4A:600645826-600646033	sun_all_Cluster_71940_4A_600645826_600646033	208	24854	196.81	16204	0.999	+	UGGUAGGGCUGUAUGAUGGCGA	14053	0.002	22	Y	-1	2835	22	801	3887	17181	113	15		tae-miR9666a-3p	intergenic
4A:600645838-600646026	mrcv_all_Cluster_17633_4A_600645838_600646026	189	707	5.549	4	0.996	+	GCCAUCAUACGCCCAACCGUG	556	0.034	21	Y	-1	8	0	8	647	4	1	39		tae-miR9666b-5p	intergenic
4A:609396068-609396162	mrcv_all_Cluster_17677_4A_609396068_609396162	95	10779	84.597	661	1	+	UGAGAUGAGAUUACCCCAUAC	3009	0.005	21	Y	-1	1776	12	1331	7301	356	3	0		tae-miR9772	intergenic
4A:609396071-609396591	sun_all_Cluster_72151_4A_609396071_609396591	521	20015	158.491	94	0.997	+	UGAGAUGAGAUUACCCCAUAC	18521	0.003	21	Y	-1	185	1	521	18761	545	1	1		tae-miR9772	intergenic
4A:609462095-609462215	sun_all_Cluster_72153_4A_609462095_609462215	121	5438	43.061	24	0.996	+	UGAGAUGAGAUUACCCCAUAC	4995	0.008	21	Y	-1	60	0	144	5060	151	5	18		tae-miR9772	intergenic
4A:609557180-609557254	sun_all_Cluster_72154_4A_609557180_609557254	75	279	2.209	6	0.996	+	UGAGACGAGAUCUCCCCAUAC	210	0.054	21	Y	-1	3	2	11	262	0	0	1			intergenic
4A:614517473-614517551	mrcv_all_Cluster_17713_4A_614517473_614517551	79	874	6.859	1	0	-	CGGUAGGGCUGUAUGAUGGCGA	732	0.011	22	Y	-1	1	125	0	9	733	4	2		tae-miR9666a-3p	intergenic
4A:620467118-620467338	mrcv_all_Cluster_17734_4A_620467118_620467338	221	5201	40.819	81	0.004	-	UGGGCAAGUCACCCUGGCUACC	4902	0.007	22	Y	-1	75	17	7	33	4922	125	22		tae-miR169	intergenic
4A:620467157-620467258	sun_all_Cluster_72414_4A_620467157_620467258	102	103	0.816	73	0.01	-	UAGCCAAGGAUGAUUUGUCUGUG	25	0.165	22	Y	-1	8	0	7	9	54	25	0		ata-miR169a-5p	intergenic
4A:620479714-620479822	mrcv_all_Cluster_17735_4A_620479714_620479822	109	1192	9.355	15	0.001	-	UGGGCAAGUCACCCUGGCUACC	881	0.041	22	Y	-1	31	22	6	8	919	200	6		tae-miR169	intergenic
4A:620498856-620498947	mrcv_all_Cluster_17737_4A_620498856_620498947	92	488	3.83	6	0.002	-	UGGGCAAGUCACCCUGGCUACC	358	0.053	22	Y	-1	13	3	3	2	371	91	5		tae-miR169	intergenic
4A:697813691-697813836	sun_all_Cluster_74031_4A_697813691_697813836	146	1052	8.33	581	0.002	-	AGCGCUACCGCCGCUGGCCGGACA	346	0.061	24	Y	-1	43	25	34	91	38	183	638			intergenic
4A:698439506-698439703	sun_all_Cluster_74065_4A_698439506_698439703	198	5339	42.278	5218	0.001	-	AGAUAAGGUAGUAAUAAUGGCAUA	4829	0.004	24	Y	-1	109	1	47	69	54	220	4839			intergenic
4B:57441816-57441886	sun_all_Cluster_76053_4B_57441816_57441886	71	724	5.733	596	1	+	UUCGUCGGAUUCGCGUGCAAAU	384	0.054	22	Y	-1	30	24	13	88	395	119	55			intergenic
4B:57441818-57441885	mrcv_all_Cluster_18434_4B_57441818_57441885	68	271	2.127	39	1	+	CGCGGCUCCGUCGACUGGUGC	213	0.074	21	Y	-1	6	38	2	221	1	0	3			intergenic
4B:429353827-429354091	mrcv_mites_MITE_T_37538_4B_429353827_429354091	265	144	1.13	118	0.993	+	UAAACAUCACAAACUUUGGCC	78	0.215	21	Y	-1	0	0	3	119	12	3	7	MITE_1569		exon, three_prime_UTR	miRNA_MITE_17	TraesCS4B02G201300.1
4B:559539958-559540201	mrcv_mites_MITE_T_41663_4B_559539958_559540201	244	377	2.959	38	0.936	+	ACGGUCAAACUUGAAUCUCGGGAA	244	0.103	24	Y	-1	5	2	10	2	2	8	348	MITE_1490		intergenic	miRNA_MITE_18
4B:613386213-613386366	mrcv_all_Cluster_19446_4B_613386213_613386366	154	6563	51.509	4805	1	+	CCUCUGCCUGCCUCUUCCAUU	4616	0.007	21	Y	-1	97	83	196	6172	14	1	0		tae-miR408	intergenic
4B:654094054-654094301	mrcv_all_Cluster_19641_4B_654094054_654094301	248	2148	16.858	659	0.006	-	AUAGCAUCAUCCAUUCUACCA	629	0.03	21	Y	-1	247	14	88	1712	74	4	9		tae-miR9674b-5p	intergenic
4B:654095132-654095244	mrcv_all_Cluster_19642_4B_654095132_654095244	113	1691	13.272	356	0.001	-	AUAGCAUCAUCCAUCCUGCCA	1078	0.023	21	Y	-1	150	1	26	1492	20	2	0		tae-miR9674b-5p	intergenic
4B:654902520-654902612	mrcv_all_Cluster_19650_4B_654902520_654902612	93	687	5.392	51	1	+	UGAAUUUGUCCAUAGCAUCAG	501	0.032	21	Y	-1	13	0	4	602	66	2	0		ata-miR9674b-3p	intergenic
4D:18693428-18693534	mrcv_mites_MITE_T_93119_4D_18693428_18693534	107	11	0.086	0	0	-	AUUUGAGCGUCAAGUAAUUCU	5	0.455	21	Y	-1	0	0	0	10	1	0	0	DTT_Taes_Icarus_BQ281801-1		intron	miRNA_MITE_19	TraesCS4D02G040200.1, TraesCS4D02G040200.2, TraesCS4D02G040200.3
4D:142764762-142764979	mrcv_mites_MITE_T_40344_4D_142764762_142764979	218	188	1.475	3	0.952	+	UAGGGUGUAGAAUAAGCUAUU	128	0.09	21	Y	-1	1	2	3	175	1	0	6	MITE_1731		intergenic	miRNA_MITE_20
4D:142764794-142764971	sun_all_Cluster_82408_4D_142764794_142764971	178	77	0.61	5	0.831	+	UAGCUUAUUCUACAUCCCAGU	24	0.325	21	Y	-1	5	0	8	53	0	0	11	MITE_1731		intergenic	miRNA_MITE_21
4D:444874614-444875253	sun_all_Cluster_83987_4D_444874614_444875253	640	8905	70.515	8208	0.004	-	UCGGCGGAACAGUUUGUGCGUGCA	4403	0.039	24	Y	-1	285	46	397	319	368	229	7261			intergenic
4D:447643806-447643935	mrcv_all_Cluster_20949_4D_447643806_447643935	130	6019	47.239	1	1	+	UGAAGCUGCCAGCAUGAUCUGA	5703	0.004	22	Y	-1	1	2	17	124	5732	137	6		tae-miR167c-5p	intergenic
4D:450196309-450196399	mrcv_all_Cluster_20960_4D_450196309_450196399	91	366903	2879.576	4	1	+	UCGGACCAGGCUUCAUUCCCC	185543	0	21	Y	-1	360	0	887	365564	90	0	2		aof-miR166d	exon		ENSRNA050013963-T1
4D:483166528-483166697	mrcv_all_Cluster_21130_4D_483166528_483166697	170	2618	20.547	9	1	+	CCUGUGCCUGCCUCUUCCAUU	2543	0.008	21	Y	-1	16	6	21	2571	3	1	0		ata-miR528-3p	intergenic
4D:507476183-507476433	mrcv_all_Cluster_21291_4D_507476183_507476433	251	2384	18.71	155	0.998	+	UGAAUUUGUCCAUAGCAUCAG	1607	0.03	21	Y	-1	70	11	30	2245	26	1	1		ata-miR9674b-3p	intergenic
4D:507476183-507476660	sun_all_Cluster_85091_4D_507476183_507476660	478	8215	65.052	158	1	+	UGAAUUUGUCCAUAGCAUCAG	6356	0.01	21	Y	-1	177	0	119	7844	69	4	2		ata-miR9674b-3p	intergenic
4D:507476521-507476754	mrcv_all_Cluster_21292_4D_507476521_507476754	234	1909	14.982	117	1	+	CUUGAACUUCUCCAUAGCAUC	1204	0.021	21	Y	-1	108	2	85	1709	5	0	0		ata-miR9674b-3p	intergenic
5A:51033099-51033320	sun_all_Cluster_86115_5A_51033099_51033320	222	117	0.926	100	0.846	+	UCGACCGUGGCGGCAGGGCUG	53	0.308	21	Y	-1	19	0	6	66	2	5	19			promoter		TraesCS5A02G054300
5A:53588794-53588919	mrcv_all_Cluster_21502_5A_53588794_53588919	126	12599	98.881	2	0	-	UGAAGCUGCCAGCAUGAUCUGA	11424	0.002	22	Y	-1	6	4	16	1131	11435	7	0		tae-miR167c-5p	intergenic
5A:53591761-53591922	sun_all_Cluster_86168_5A_53591761_53591922	162	241	1.908	3	0.017	-	UGAAGCUGCCAGCAUGAUCUAU	220	0.054	22	Y	-1	1	0	1	4	229	3	3		tae-miR167a	intergenic
5A:78971205-78971784	sun_all_Cluster_86397_5A_78971205_78971784	580	27707	219.401	26888	0.999	+	AGGAGCUCUUGACAAAACAGCGUC	13180	0.009	24	Y	-1	594	85	170	973	1246	828	23811			promoter		TraesCS5A02G070500
5A:127984612-127985019	sun_all_Cluster_86673_5A_127984612_127985019	408	700	5.543	316	0.996	+	UUUGUUCAGUAGUUUGGAAUC	158	0.103	21	Y	-1	55	2	131	272	15	11	214			intron		TraesCS5A02G092500.2, TraesCS5A02G092500.3
5A:440504303-440504424	mrcv_all_Cluster_22114_5A_440504303_440504424	122	9797	76.89	4	0	-	UGACAGAAGAGAGUGAGCAC	8701	0.004	20	Y	-1	46	3	8747	951	49	1	0		tae-miR156	intergenic
5A:450881182-450881296	mrcv_all_Cluster_22138_5A_450881182_450881296	115	119741	939.767	552	1	+	UCGGACCAGGCUUCAAUCCCU	96704	0.001	21	Y	-1	2362	30	16997	98956	1184	204	8		ata-miR5168-3p	exon		ENSRNA050023024-T1
5A:478013119-478013226	sun_mites_MITE_T_95036_5A_478013119_478013226	108	67	0.531	7	0.104	-	UCUGUGACAAGUAAUUCGAAACGG	38	0.209	24	Y	-1	1	0	2	1	0	2	61	DTT_Tmon_Icarus_BG607724-1	tae-miR1135	intron	miRNA_MITE_22	TraesCS5A02G266500.2
5A:505600449-505600568	sun_all_Cluster_89328_5A_505600449_505600568	120	2738	21.681	85	0	-	GGAGUGCCACUGAGAACACAAG	1709	0.023	22	Y	-1	67	10	59	231	2327	39	5		mtr-miR398a-5p	intergenic
5A:552632192-552632284	mrcv_mites_MITE_T_95924_5A_552632192_552632284	93	46	0.361	0	0	-	UGCGGCACUUAUUUUGGGACG	40	0.087	21	Y	-1	0	0	2	44	0	0	0	DTT_Tdur_Hades_294D11-1	hvu-miR5049c	intergenic	miRNA_MITE_23
5A:609867615-609867781	mrcv_mites_MITE_T_64580_5A_609867615_609867781	167	246	1.931	205	0.947	+	UUGUAGAGCUUUCAUUAUGGA	170	0.154	21	Y	-1	5	11	5	205	1	3	16	DTT_Atau_Thalos_AF338431-1		intron	miRNA_MITE_24	TraesCS5A02G424400.1
5A:652359554-652359712	mrcv_all_Cluster_22942_5A_652359554_652359712	159	5289	41.51	4670	1	+	UGAACCUUGGGGAAAAGCCGCAU	4597	0.005	23	Y	-1	21	19	4	21	53	4605	566		bdi-miR5062a	intron		TraesCS5A02G479300.1
5A:653058483-653058578	sun_all_Cluster_92191_5A_653058483_653058578	96	2439	19.314	5	0	-	AGGGGGCAAUCUCACCUCAAC	1225	0.011	21	Y	-1	18	1	47	2332	41	0	0		ata-miR9772b-3p	intergenic
5A:668149294-668149394	mrcv_all_Cluster_23039_5A_668149294_668149394	101	827	6.491	1	1	+	UGAUUGAGCCGUGCCAAUAUC	534	0.019	21	Y	-1	14	0	1	783	28	0	1		tae-miR171a	exon		ENSRNA050024055-T1
5A:668149297-668149402	sun_all_Cluster_92529_5A_668149297_668149402	106	2058	16.297	15	1	+	UGUUGGCUCGACUCACUCAGA	1288	0.01	21	Y	-1	89	1	65	1899	3	0	1		ata-miR171d-5p	exon		ENSRNA050024055-T1
5A:679655526-679655768	mrcv_all_Cluster_23101_5A_679655526_679655768	243	1391	10.917	9	0.999	+	UUUAUCACCGCCUCUUUCUC	885	0.037	20	Y	-1	51	10	939	113	122	153	3			exon, five_prime_UTR		TraesCS5A02G516000.1
5A:691797234-691797411	mrcv_all_Cluster_23172_5A_691797234_691797411	178	219	1.719	11	0.005	-	AUAGCAUCAUCCAUCCUACCA	160	0.114	21	Y	-1	12	0	12	191	3	0	1		tae-miR9674b-5p	intron		TraesCS5A02G534600.1
5A:691798081-691798298	mrcv_all_Cluster_23173_5A_691798081_691798298	218	206	1.617	161	0.005	-	AUGCUAUGGGUAAACUCGACC	152	0.107	21	Y	-1	19	2	5	176	3	0	1			exon, promoter		TraesCS5A02G534600.1, TraesCS5A02G534600
5A:691798412-691798705	mrcv_all_Cluster_23174_5A_691798412_691798705	294	17976	141.082	1260	0	-	AUAGCAUCAUCCAUCCUACCA	15664	0.004	21	Y	-1	437	4	422	17025	79	8	1		tae-miR9674b-5p	promoter		TraesCS5A02G534600
5A:692390188-692390279	mrcv_all_Cluster_23181_5A_692390188_692390279	92	1957	15.359	7	0.999	+	AUAGCAUCAUCCAUCCUACCC	1731	0.012	21	Y	-1	8	6	4	1925	9	0	5		tae-miR9674b-5p	intergenic
5B:66745765-66745860	mrcv_all_Cluster_23477_5B_66745765_66745860	96	31536	247.505	5	1	+	UGAAGCUGCCAGCAUGAUCUGA	28674	0.001	22	Y	-1	36	2	22	2762	28692	20	2		tae-miR167c-5p	intergenic
5B:130320909-130321208	mrcv_all_Cluster_23646_5B_130320909_130321208	300	705	5.533	686	0.98	+	AGCCAACAACCUCCUAGUUCC	235	0.133	21	Y	-1	23	51	16	547	17	9	42			intergenic
5B:272441139-272441265	sun_mites_MITE_T_69567_5B_272441139_272441265	127	23	0.182	4	0.913	+	AUCUGUAUGUAGUUUGUAGCGGAA	6	0.435	24	Y	-1	1	0	1	0	0	4	17	DTT_Hvul_Thalos_AF427791-1		intergenic	miRNA_MITE_25
5B:398367361-398367540	mrcv_all_Cluster_24102_5B_398367361_398367540	180	14584	114.46	6	0	-	UGACAGAAGAGAGUGAGCAC	12989	0.003	20	Y	-1	77	8	13037	1361	99	2	0		tae-miR156	intergenic
5B:404440807-404440912	mrcv_all_Cluster_24123_5B_404440807_404440912	106	82	0.644	78	1	+	UAUUUAACAGGUGAACAGCUC	40	0.146	21	Y	-1	6	0	2	74	0	0	0			intergenic
5B:411091719-411091846	mrcv_all_Cluster_24134_5B_411091719_411091846	128	567	4.45	2	1	+	UCGGACCAGGCUUCAAUCCCU	364	0.028	21	Y	-1	10	2	72	427	55	1	0		ata-miR5168-3p	exon, promoter		ENSRNA050022927, ENSRNA050022927-T1
5B:440018594-440019240	sun_all_Cluster_97239_5B_440018594_440019240	647	135162	1070.297	7866	0.012	-	UACCACGACUGUCAUUAAGCA	73545	0.002	21	Y	-1	1716	4	1690	130525	684	185	358		tae-miR9672b	intergenic
5B:440019043-440019321	mrcv_all_Cluster_24206_5B_440019043_440019321	279	240117	1884.517	4578	0.044	-	UACCACGACUGUCAUUAAGCA	197142	0.001	21	Y	-1	1528	23	2131	235124	900	170	241		tae-miR9672b	intergenic
5B:480241448-480241613	sun_all_Cluster_97761_5B_480241448_480241613	166	700	5.543	678	0.001	-	GAGUGCCUCUGAGAACACAAGC	363	0.049	22	Y	-1	13	0	21	59	575	32	0		mtr-miR398a-5p	intergenic
5B:610499051-610499252	mrcv_all_Cluster_24657_5B_610499051_610499252	202	283	2.221	1	0.996	+	UGGACGAGGAUGUGCAACUGC	231	0.088	21	Y	-1	5	0	3	258	15	1	1		tae-miR9776	promoter		TraesCS5B02G437000
5B:661123812-661123923	sun_all_Cluster_100899_5B_661123812_661123923	112	1400	11.086	3	0	-	AGGGGGCAAUCUCACCUCAAC	755	0.016	21	Y	-1	11	0	32	1340	16	0	1		ata-miR9772b-3p	intergenic
5B:694314379-694314510	mrcv_all_Cluster_24990_5B_694314379_694314510	132	1352	10.611	956	0.999	+	UGAAGUAGAGCAGAGACCUCA	850	0.027	21	Y	-1	13	9	13	1272	39	0	6		tae-miR9661-5p	intergenic
5B:700650125-700650228	mrcv_all_Cluster_25003_5B_700650125_700650228	104	768	6.028	12	0	-	UGGGCAAGUCACCCUGGCUACC	709	0.03	22	Y	-1	15	0	1	8	717	25	2		tae-miR169	intergenic
5B:700661709-700661812	sun_all_Cluster_101739_5B_700661709_700661812	104	621	4.917	83	0	-	UAGCCAAGGAUGAUUUGCCUGUG	195	0.061	23	Y	-1	44	38	95	105	126	202	11		ata-miR169a-5p	intergenic
5B:705495188-705495302	mrcv_all_Cluster_25030_5B_705495188_705495302	115	731	5.737	43	0.001	-	UGAGAUGAGAUUACCCCAUAC	203	0.051	21	Y	-1	143	0	85	474	29	0	0		tae-miR9772	intergenic
5D:6108105-6108490	mrcv_mites_MITE_T_672_5D_6108105_6108490	386	883	6.93	44	0.003	-	UUUGGACAUCUGACAAGCUCU	765	0.053	21	Y	-1	33	10	29	800	3	0	8	MITE_1134		intergenic	miRNA_MITE_26
5D:27468857-27469040	sun_all_Cluster_102510_5D_27468857_27469040	184	205	1.623	182	0.99	+	UUUUUUUGCCAUAUUUUCCAC	94	0.107	21	Y	-1	3	0	6	102	86	2	6			intron		TraesCS5D02G029400.1, TraesCS5D02G029400.2
5D:63635082-63635162	mrcv_all_Cluster_25451_5D_63635082_63635162	81	294	2.307	6	0	-	UGAAGCUGCCAGCAUGAUCUA	197	0.048	21	Y	-1	9	0	4	244	34	3	0		tae-miR167a	intergenic
5D:68231926-68232560	sun_all_Cluster_103145_5D_68231926_68232560	635	4042	32.007	3912	0.99	+	UGCGCGCGAUCGGACACGUCAAAA	2137	0.06	24	Y	-1	159	12	53	117	77	136	3488			intron		TraesCS5D02G070400.1
5D:83923001-83923145	mrcv_all_Cluster_25509_5D_83923001_83923145	145	8309	65.212	8304	0	-	UUGAGACGAAAACAGACCAAC	7242	0.003	21	Y	-1	49	1	11	8044	202	0	2			intergenic
5D:84324980-84325472	sun_all_Cluster_103297_5D_84324980_84325472	493	65156	515.946	61950	0.998	+	AGAAAUUUCAGGUAGAGAACACGG	44752	0.006	24	Y	-1	2068	198	612	4242	1080	1397	55559			promoter		TraesCS5D02G082400
5D:156814986-156815098	mrcv_mites_MITE_T_96247_5D_156814986_156815098	113	15	0.118	9	0.8	+	CUCCGUCCGGAAAUAUUUGUGGGA	7	0.533	24	Y	-1	1	1	0	1	0	3	9	DTT_Taes_Icarus_BJ263892-1		intergenic	miRNA_MITE_27
5D:339371559-339371743	mrcv_all_Cluster_26105_5D_339371559_339371743	185	4690	36.809	2	0	-	UGACAGAAGAGAGUGAGCAC	4296	0.006	20	Y	-1	25	2	4303	345	15	0	0		tae-miR156	intergenic
5D:350379771-350379930	mrcv_all_Cluster_26138_5D_350379771_350379930	160	2220	17.423	8	1	+	UCGGACCAGGCUUCAAUCCCU	1385	0.013	21	Y	-1	22	7	245	1701	238	5	2		ata-miR5168-3p	exon, promoter		ENSRNA050018903, ENSRNA050018903-T1
5D:458932211-458932386	mrcv_all_Cluster_26698_5D_458932211_458932386	176	917729	7202.639	10	0	-	UCGGACCAGGCUUCAUUCCCC	464078	0	21	Y	-1	1045	11	2160	914426	84	3	0		aof-miR166d	intergenic
5D:460745800-460745884	mrcv_all_Cluster_26705_5D_460745800_460745884	85	268	2.103	8	0	-	UGAAGCUGCCAGCAUGAUCUA	250	0.034	21	Y	-1	3	0	3	251	8	3	0		tae-miR167a	intergenic
5D:496357750-496357892	sun_all_Cluster_108302_5D_496357750_496357892	143	3393	26.868	1	0	-	UGAAGCUGCCAGCAUGAUCUA	3050	0.007	21	Y	-1	110	0	84	3078	19	102	0		tae-miR167a	intergenic
5D:526002240-526002317	sun_all_Cluster_108944_5D_526002240_526002317	78	2408	19.068	5	0	-	AGGGGGCAAUCUCACCUCAAC	1284	0.011	21	Y	-1	12	0	44	2311	37	3	1		ata-miR9772b-3p	intergenic
5D:526099017-526099159	sun_all_Cluster_108947_5D_526099017_526099159	143	1939	15.354	4	0.001	-	AGGGGGCAAUCUCACCUCAAC	1073	0.012	21	Y	-1	15	0	31	1862	30	0	1		ata-miR9772b-3p	intergenic
5D:543850131-543850825	sun_all_Cluster_109414_5D_543850131_543850825	695	2989	23.669	2423	0.031	-	GUGCGUUGAUAGGACUCCCGGUGA	1193	0.096	24	Y	-1	104	10	42	194	76	218	2345			intergenic
5D:546910773-546911044	sun_all_Cluster_109498_5D_546910773_546911044	272	118	0.934	26	0.983	+	AGCAGCAGGUCCAUAACGCAGUGG	46	0.178	24	Y	-1	8	3	2	6	9	12	78			intron		TraesCS5D02G531200.1
5D:549024191-549024399	mrcv_all_Cluster_27295_5D_549024191_549024399	209	1912	15.006	27	0	-	UGGGCAAGUCACCCUGGCUACC	1607	0.027	22	Y	-1	27	4	87	96	1636	58	4		tae-miR169	intergenic
5D:549199161-549199281	mrcv_all_Cluster_27296_5D_549199161_549199281	121	892	7.001	267	0	-	UGGGCAAGUCAUCCUGGCUACC	248	0.052	22	Y	-1	148	0	57	165	438	72	12		ata-miR169b-3p	intergenic
5D:549199169-549199254	sun_all_Cluster_109589_5D_549199169_549199254	86	371	2.938	49	0	-	UAGCCAAGGAUGAUUUGCCUGUG	148	0.04	23	Y	-1	27	2	55	13	121	148	5		ata-miR169a-5p	intergenic
5D:557480986-557481105	sun_all_Cluster_109797_5D_557480986_557481105	120	147	1.164	3	0.98	+	UGAGACGAGAUCUCCCCAUAC	109	0.095	21	Y	-1	6	1	2	135	0	0	3			intergenic
5D:557955302-557955506	mrcv_all_Cluster_27330_5D_557955302_557955506	205	1274	9.999	1225	0.998	+	AAAAAGAAUGACCUCAUUGUC	666	0.053	21	Y	-1	97	25	32	783	39	13	285			intergenic
5D:557955332-557955514	sun_all_Cluster_109810_5D_557955332_557955514	183	528	4.181	526	0.996	+	AGACAAUGAGAUCAUUCUUUUUAU	201	0.076	24	Y	-1	11	19	12	202	10	26	248			intergenic
6A:17262260-17262349	sun_all_Cluster_110385_6A_17262260_17262349	90	290065	2296.917	289548	1	+	CGGUAGGACUGUUUGAUGGCGA	279626	0	22	Y	-1	4602	6	1209	3240	280791	204	13			intergenic
6A:20292170-20292252	sun_all_Cluster_110499_6A_20292170_20292252	83	12696	100.535	0	0	-	CGGUAUGACUGUAUGAUGGCGA	10172	0.004	22	Y	-1	1376	7	254	679	10325	38	17		tae-miR9666a-3p	intergenic
6A:20293241-20293489	sun_all_Cluster_110500_6A_20293241_20293489	249	12737	100.86	0	0	-	CGGUAUGACUGUAUGAUGGCGA	10086	0.004	22	Y	-1	1460	8	286	655	10280	26	22		tae-miR9666a-3p	intergenic
6A:21074665-21074855	sun_all_Cluster_110509_6A_21074665_21074855	191	5179	41.011	19	0	-	UGAAUUUGUCCAUAGCAUCAG	4700	0.009	21	Y	-1	46	1	64	5008	28	0	32		ata-miR9674b-3p	intergenic
6A:23496429-23496595	mrcv_mites_MITE_T_64052_6A_23496429_23496595	167	111	0.871	18	0.045	-	UUAGAGGUUUCAAUACGGACU	82	0.117	21	Y	-1	1	1	1	103	0	1	4	DTT_Taes_Thalos_BJ273584-1		intergenic	miRNA_MITE_28
6A:28662020-28662115	sun_all_Cluster_110737_6A_28662020_28662115	96	1311	10.381	42	1	+	CUCGCCGGAGGAGUGUGCAGC	1198	0.013	21	Y	-1	22	0	26	1203	19	18	23			intergenic
6A:62918763-62918865	sun_all_Cluster_111319_6A_62918763_62918865	103	535	4.236	2	0	-	UCGGCUACUUCCUUUCCCUUGC	393	0.041	22	Y	-1	15	0	12	85	420	3	0		tae-miR9655-3p	intergenic
6A:106878760-106878874	mrcv_all_Cluster_27704_6A_106878760_106878874	115	342	2.684	15	0.006	-	UCACCGGCGCUGCACACAAUG	137	0.07	21	Y	-1	1	4	4	284	47	0	2		tae-miR397-5p	exon, three_prime_UTR		TraesCS6A02G134500.1
6A:106878785-106878868	sun_all_Cluster_111904_6A_106878785_106878868	84	1324	10.484	45	0.027	-	UUGAGUGCAGCGUUGAUGAAC	829	0.039	21	Y	-1	96	15	41	1083	60	5	24		bdi-miR397b-5p	exon, three_prime_UTR		TraesCS6A02G134500.1
6A:127182459-127182779	sun_all_Cluster_112106_6A_127182459_127182779	321	539353	4270.935	26	1	+	UGACAGAAGAGAGUGAGCAC	367910	0	20	Y	-1	4845	2	368687	163781	1202	765	71		tae-miR156	intergenic
6A:127182554-127182703	mrcv_all_Cluster_27763_6A_127182554_127182703	150	17971	141.042	3	1	+	UUGACAGAAGAGAGUGAGCAC	9842	0.003	21	Y	-1	32	28	6600	9980	812	443	76		tae-miR156	intergenic
6A:185314625-185314719	sun_all_Cluster_112486_6A_185314625_185314719	95	189	1.497	2	0.995	+	UGAUUGAGCCGCGCCAAUAUC	167	0.048	21	Y	-1	9	0	5	173	2	0	0		tae-miR171a	exon		ENSRNA050021477-T1
6A:437636848-437637102	sun_all_Cluster_113258_6A_437636848_437637102	255	60033	475.379	5	0	-	UGACAGAAGAGAGUGAGCAC	58722	0.001	20	Y	-1	718	4	58780	449	30	49	3		tae-miR156	intergenic
6A:467774396-467774534	sun_all_Cluster_113543_6A_467774396_467774534	139	1940	15.362	20	0.999	+	UUGGCAUUCUGUCCACCUCC	1698	0.015	20	Y	-1	115	0	1716	102	3	4	0		aof-miR394	intergenic
6A:574411501-574411585	mrcv_all_Cluster_28462_6A_574411501_574411585	85	466	3.657	1	0	-	UGGAGAAGCAGGGCACGUGCU	410	0.021	21	Y	-1	0	1	7	456	1	0	1		tae-miR164	exon, promoter		ENSRNA050019863-T1, ENSRNA050019863
6A:607452425-607452573	sun_all_Cluster_115609_6A_607452425_607452573	149	61225	484.818	1	0	-	AGAAUCUUGAUGAUGCUGCAU	59801	0	21	Y	-1	27	0	966	60151	80	0	1		aof-miR172	intergenic
6A:610394871-610394950	mrcv_all_Cluster_28681_6A_610394871_610394950	80	837	6.569	1	1	+	CGGUAGGGCUGUAUGAUGGCGA	688	0.014	22	Y	-1	0	123	1	17	692	3	1		tae-miR9666a-3p	intergenic
6A:617103372-617104190	sun_all_Cluster_115987_6A_617103372_617104190	819	16773	132.819	2983	0.002	-	CAGAGGAUGACACUGACUAGAGAU	9138	0.028	24	Y	-1	640	1192	265	277	205	441	13753			intergenic
6B:35632988-35633099	mrcv_all_Cluster_28847_6B_35632988_35633099	112	1112	8.727	3	1	+	AUAGCAUCAUCCAUCCUACCC	993	0.014	21	Y	-1	2	1	3	1100	6	0	0		tae-miR9674b-5p	intergenic
6B:35633183-35633270	mrcv_all_Cluster_28848_6B_35633183_35633270	88	204	1.601	7	0.995	+	UGAAUUUGUCCAUAGCAUCAG	95	0.083	21	Y	-1	2	7	3	189	3	0	0		ata-miR9674b-3p	intergenic
6B:55720751-55721169	sun_all_Cluster_117123_6B_55720751_55721169	419	42253	334.586	36296	0.001	-	AAGCGUAGUCGAACGAAUCUG	32106	0.002	21	Y	-1	47	1	5968	33149	3018	12	58		tae-miR9663-5p	intergenic
6B:89431495-89431654	mrcv_mites_MITE_T_61768_6B_89431495_89431654	160	88	0.691	6	0.943	+	CACCUAGUGGAAUCUCUAUAAAGA	48	0.341	24	Y	-1	0	2	0	1	1	4	80	DTT_Hvul_Thalos_BJ486760-1		intergenic	miRNA_MITE_29
6B:103294145-103294316	mrcv_all_Cluster_29015_6B_103294145_103294316	172	3294	25.852	2	0	-	UCGCUUGGUGCAGAUCGGGAC	1719	0.011	21	Y	-1	19	26	192	3004	49	2	2		ata-miR168-5p	intergenic
6B:169172505-169172819	sun_all_Cluster_118484_6B_169172505_169172819	315	20431	161.785	723	0.006	-	UUGAGUGCAGCGUUGAUGAAC	12661	0.006	21	Y	-1	1466	8	689	16777	798	475	218		bdi-miR397b-5p	intergenic
6B:169172591-169172705	mrcv_all_Cluster_29242_6B_169172591_169172705	115	8600	67.496	370	0.004	-	UCACCGGCGCUGCACACAAUG	3645	0.01	21	Y	-1	72	11	98	7437	824	70	88		tae-miR397-5p	intergenic
6B:176770102-176770330	mrcv_all_Cluster_29262_6B_176770102_176770330	229	8192	64.294	40	0	-	UUCUUCAAGUACUCCACUUUU	4222	0.01	21	Y	-1	93	9	240	7783	48	14	5		tae-miR9670-3p	intergenic
6B:191531717-191531845	mrcv_all_Cluster_29291_6B_191531717_191531845	129	5856	45.96	1	1	+	UUGACAGAAGAGAGUGAGCAC	3180	0.006	21	Y	-1	16	10	2174	3222	260	147	27		tae-miR156	exon, promoter		TraesCS6B02G175500.1, TraesCS6B02G175500
6B:214030433-214030626	sun_all_Cluster_118867_6B_214030433_214030626	194	16223	128.464	30	0.007	-	UGAAGCUGCCAGCAUGAUCUGC	5591	0.004	22	Y	-1	2206	1	1540	6118	6316	40	2		tae-miR167c-5p	intergenic
6B:448349631-448349916	mrcv_all_Cluster_29631_6B_448349631_448349916	286	24797	194.615	11	1	+	UGACAGAAGAGAGUGAGCAC	21822	0.003	20	Y	-1	121	27	21839	426	902	1463	19		tae-miR156	intergenic
6B:516878385-516878602	mrcv_all_Cluster_29776_6B_516878385_516878602	218	640	5.023	12	0.006	-	UGUUCUGAAGAAACUGUCACC	595	0.028	21	Y	-1	0	3	22	605	2	2	6			intergenic
6B:561106577-561106695	mrcv_all_Cluster_29887_6B_561106577_561106695	119	620	4.866	104	0	-	GCGCUACCGCCGCUGCCCGGACAG	383	0.04	24	Y	-1	2	11	1	6	1	31	568			intergenic
6B:630041099-630041320	mrcv_all_Cluster_30021_6B_630041099_630041320	222	18579	145.814	1	1	+	UCGGACCAGGCUUCAUUCCCU	11889	0.002	21	Y	-1	94	0	256	18040	174	14	1		csi-miR166f-3p	exon, promoter		ENSRNA050020879-T1, ENSRNA050020879, ENSRNA050020878-T1
6B:646613370-646613445	mrcv_all_Cluster_30061_6B_646613370_646613445	76	443	3.477	1	0	-	UGGAGAAGCAGGGCACGUGCU	394	0.023	21	Y	-1	0	1	5	435	1	0	1		tae-miR164	exon		ENSRNA050023043-T1
6B:665410955-665411145	mrcv_all_Cluster_30110_6B_665410955_665411145	191	675	5.298	666	1	+	CUUGCGAGCAACGGAUGAAUC	330	0.043	21	Y	-1	13	4	214	346	22	9	67		tae-miR9660-5p	intergenic
6B:702433187-702433277	mrcv_all_Cluster_30239_6B_702433187_702433277	91	286	2.245	3	0	-	AGAAUCUUGAUGAUGCUGCAU	237	0.045	21	Y	-1	5	3	2	275	1	0	0		aof-miR172	intergenic
6D:20810598-20810756	sun_all_Cluster_123688_6D_20810598_20810756	159	1145	9.067	25	0.001	-	UGAAUUUGUCCAUAGCAUCAG	1004	0.031	21	Y	-1	14	1	18	1088	9	3	12		ata-miR9674b-3p	intergenic
6D:43191622-43191830	mrcv_all_Cluster_30556_6D_43191622_43191830	209	149335	1172.03	92	1	+	UCGCUUGGUGCAGAUCGGGAC	77744	0.001	21	Y	-1	1010	98	8922	137267	2000	20	18		ata-miR168-5p	intergenic
6D:51972870-51973143	sun_all_Cluster_124253_6D_51972870_51973143	274	2195	17.381	112	0.005	-	CAAGGGAAGGAAGUAGCCAAC	1569	0.02	21	Y	-1	42	2	296	1609	230	4	12		tae-miR9655-3p	intergenic
6D:51973019-51973102	mrcv_all_Cluster_30597_6D_51973019_51973102	84	4904	38.488	11	0	-	UGGCUACUUCCUUUCCCUUGCC	4495	0.005	22	Y	-1	23	6	19	140	4713	1	2		tae-miR9655-3p	intergenic
6D:95858420-95858697	mrcv_all_Cluster_30793_6D_95858420_95858697	278	11821	92.775	34	1	+	GCGGCUCUGUGGUGUUCAAGC	7921	0.008	21	Y	-1	91	28	423	11234	31	13	1			promoter		ENSRNA050020091
6D:104978685-104978970	sun_all_Cluster_125062_6D_104978685_104978970	286	2348858	18599.731	110	1	+	UGACAGAAGAGAGUGAGCAC	1605627	0	20	Y	-1	21240	10	1608634	709797	5493	3463	221		tae-miR156	intergenic
6D:104978776-104978951	mrcv_all_Cluster_30832_6D_104978776_104978951	176	135768	1065.552	23	1	+	UUGACAGAAGAGAGUGAGCAC	74419	0.001	21	Y	-1	356	16	49981	75286	6126	3417	586		tae-miR156	intergenic
6D:273095753-273095831	mrcv_mites_MITE_T_113737_6D_273095753_273095831	79	11	0.086	11	1	+	UCGGUAACUAAAUAUGAGACU	10	0.182	21	Y	-1	0	0	0	11	0	0	0	MITE_1736		intergenic	miRNA_MITE_30
6D:287888760-287889044	mrcv_all_Cluster_31132_6D_287888760_287889044	285	10562	82.894	6	1	+	UGACAGAAGAGAGUGAGCAC	8762	0.005	20	Y	-1	48	17	8776	171	625	919	6		tae-miR156	intergenic
6D:361524524-361524682	mrcv_mites_MITE_T_58879_6D_361524524_361524682	159	134	1.052	1	0	-	UUAGAGAUUUCAAUGUGGAUU	119	0.045	21	Y	-1	0	0	0	127	6	0	1	DTT_Null_Thalos_consensus-1		intron	miRNA_MITE_31	TraesCS6D02G256100.2, TraesCS6D02G256100.1, TraesCS6D02G256100.3
6D:396521419-396521544	sun_all_Cluster_127074_6D_396521419_396521544	126	2337	18.506	119	1	+	UAGCCAAGGAUGACUUGCCG	1040	0.009	21	Y	-1	37	0	1132	1158	7	3	0		ata-miR169h-5p	intergenic
6D:429212151-429212229	sun_all_Cluster_127595_6D_429212151_429212229	79	1298	10.278	0	0	-	UGGAGAAGCAGGGCACGUGCU	1260	0.009	21	Y	-1	2	0	9	1282	3	1	1		tae-miR164	exon		ENSRNA050020008-T1
6D:438415756-438415985	mrcv_all_Cluster_31689_6D_438415756_438415985	230	105	0.824	100	1	+	UGAGGGAGUUUUGACAAGGGGA	43	0.21	22	Y	-1	6	1	6	22	62	8	0			intergenic
6D:450819876-450819967	sun_all_Cluster_128201_6D_450819876_450819967	92	660	5.226	643	0.995	+	AUUGUUCAGUGUUUCGAAGGA	321	0.062	21	Y	-1	65	0	43	539	10	1	2			intergenic
6D:461512362-461512720	mrcv_mites_MITE_T_6223_6D_461512362_461512720	359	409	3.21	294	0.064	-	AGAUGACCAAAUGAGCUGAAACUU	192	0.215	24	Y	-1	10	14	8	79	9	21	268	MITE_1134		promoter	miRNA_MITE_32	TraesCS6D02G380900
6D:469433469-469433665	mrcv_all_Cluster_31933_6D_469433469_469433665	197	42038	329.928	4	0	-	UCCACAGGCUUUCUUGAACUG	33663	0.001	21	Y	-1	7388	2	402	33960	240	43	3		ata-miR396b-5p	intergenic
7A:8252397-8252530	sun_all_Cluster_129257_7A_8252397_8252530	134	181870	1440.161	11	1	+	AGAAUCUUGAUGAUGCUGCAU	178771	0	21	Y	-1	53	0	2700	178951	165	1	0		aof-miR172	exon, three_prime_UTR		TraesCS7A02G020100.1
7A:25814262-25814379	sun_all_Cluster_129772_7A_25814262_25814379	118	65	0.515	3	0.031	-	AGACCCACAGGGCAGUGUGCC	56	0.123	21	Y	-1	0	0	2	60	1	0	2			intergenic
7A:62572317-62572493	sun_all_Cluster_130634_7A_62572317_62572493	177	137	1.085	3	0.029	-	GUUUGACUUUGCACUGCUAGCGGC	28	0.095	24	Y	-1	7	1	21	16	15	21	56			intergenic
7A:72699174-72699257	mrcv_all_Cluster_32205_7A_72699174_72699257	84	1164	9.135	11	0	-	UGUAGAUACUCCCUAAGGCUU	1115	0.013	21	Y	-1	13	0	24	1122	5	0	0		tae-miR5200	intergenic
7A:91921008-91921117	sun_all_Cluster_131251_7A_91921008_91921117	110	3116	24.674	1	0	-	UAAGAAGCAAAGAGCACAUG	3044	0.004	20	Y	-1	45	0	3046	22	2	0	1		tae-miR9673-5p	exon, intron, five_prime_UTR		TraesCS7A02G140300.1
7A:136794837-136795151	sun_all_Cluster_132033_7A_136794837_136795151	315	210	1.663	163	0.933	+	GUUUGACUUUACACUGCUAGCGGC	43	0.214	24	Y	-1	9	1	19	35	19	24	103		tae-miR9665-3p	intergenic
7A:171388811-171388955	mrcv_all_Cluster_32516_7A_171388811_171388955	145	77	0.604	13	0	-	GGGCGUUCGCGCGGGCCGACC	50	0.13	21	Y	-1	3	2	17	50	5	0	0			exon		TraesCS7A02G208700.1
7A:264855997-264856069	sun_all_Cluster_133102_7A_264855997_264856069	73	428	3.389	1	0.002	-	GGAGGGCUUUGAGUGAGAUGA	183	0.047	21	Y	-1	67	0	134	200	19	4	4		eca-miR-9002	intergenic
7A:516155427-516155555	sun_mites_MITE_T_78325_7A_516155427_516155555	129	23	0.182	2	0.13	-	AUGGACAAAAAGGGGUGUAUCUAG	13	0.391	24	Y	-1	0	0	0	2	0	2	19	DTT_Taes_Icarus_42j2-9		intergenic	miRNA_MITE_33
7A:561152157-561152395	sun_all_Cluster_134645_7A_561152157_561152395	239	43387	343.565	2	0	-	UCGGACCAGGCUUCAUUCCCC	38241	0.001	21	Y	-1	3529	3	1140	38647	61	3	4		aof-miR166d	exon, promoter		ENSRNA050021738, ENSRNA050021738-T1
7A:660171733-660171901	mrcv_all_Cluster_33483_7A_660171733_660171901	169	1593	12.502	1	1	+	UGCCUGGCUCCCUGUAUGCCA	1423	0.017	21	Y	-1	10	22	25	1527	9	0	0		tae-miR160	intergenic
7A:660171816-660171902	sun_all_Cluster_135948_7A_660171816_660171902	87	1208	9.566	1	1	+	GCGUGCAAGGAGCCAAGCAUG	904	0.022	21	Y	-1	43	0	23	1114	26	1	1		ata-miR160c-3p	intergenic
7A:668530082-668530159	mrcv_mites_MITE_T_100589_7A_668530082_668530159	78	577	4.528	10	0.972	+	AUGACGAGUAAAUCAGAACGG	257	0.042	21	Y	-1	6	0	7	427	27	29	81	DTT_Tdur_Icarus_103H9-1		intergenic	miRNA_MITE_34
7A:668530089-668530164	sun_all_Cluster_136100_7A_668530089_668530164	76	96	0.76	2	0.927	+	CUUCUGAUUUACUCGUCGUGG	26	0.188	21	Y	-1	2	1	2	51	14	0	26	DTT_Tdur_Icarus_103H9-1		intergenic	miRNA_MITE_35
7A:721467612-721467708	sun_all_Cluster_137123_7A_721467612_721467708	97	2166923	17159.055	223	1	+	UCUGGCGAGGGACAUACACUGU	2065851	0	22	Y	-1	16114	1	5054	68285	2065981	11262	226		tae-miR9678-3p	intergenic
7B:9130339-9130430	mrcv_all_Cluster_33800_7B_9130339_9130430	92	11361	89.165	90	1	+	UGUAGAUACUCCCUAAGGCUU	8968	0.003	21	Y	-1	100	89	133	10952	84	1	2		tae-miR5200	intergenic
7B:34679825-34679952	mrcv_mites_MITE_T_80536_7B_34679825_34679952	128	184	1.444	26	0.989	+	UGUCGUAGAUUUGUCUAGAUA	99	0.114	21	Y	-1	4	26	0	139	0	1	14	DTT_Taes_Pan_42j2-6	hvu-miR6191	intergenic	miRNA_MITE_36
7B:109195323-109195549	mrcv_all_Cluster_34102_7B_109195323_109195549	227	64	0.502	2	0	-	GCCGGCGACGGCGCCUCGUCGCC	44	0.25	23	Y	-1	5	3	2	7	1	44	2			exon, intron, five_prime_UTR		TraesCS7B02G095300.6, TraesCS7B02G095300.3, TraesCS7B02G095300.2, TraesCS7B02G095300.5, TraesCS7B02G095300.4
7B:112632594-112632680	mrcv_all_Cluster_34109_7B_112632594_112632680	87	746	5.855	0	0.988	+	GUCUCUGCCAAUUCUUCGUGU	140	0.058	21	Y	-1	12	17	123	512	44	5	33			intron		TraesCS7B02G097700.1
7B:112632599-112632663	sun_all_Cluster_139138_7B_112632599_112632663	65	447	3.54	0	0.993	+	GCGAAGGAUUUGCAGAUACUC	362	0.054	21	Y	-1	17	1	5	412	3	1	8			intron		TraesCS7B02G097700.1
7B:145795106-145795346	mrcv_all_Cluster_34208_7B_145795106_145795346	241	448	3.516	22	0.047	-	UCGGUAAACUAAUAUAAGAGC	407	0.058	21	Y	-1	0	2	3	410	3	6	24	DTT_Tdur_Athos_103H9-1		intergenic	miRNA_MITE_37
7B:164100277-164100363	sun_all_Cluster_139691_7B_164100277_164100363	87	914	7.238	767	1	+	UGGCAUUGAGGGAGUCAAGCA	673	0.025	21	Y	-1	19	0	21	872	2	0	0		bdi-miR160e-3p	intergenic
7B:164100280-164100366	mrcv_all_Cluster_34236_7B_164100280_164100366	87	1034	8.115	68	0.994	+	UGCCUGGCUCCCUGAAUGCCA	773	0.023	21	Y	-1	8	0	11	1013	2	0	0		tae-miR160	intergenic
7B:223173899-223174050	mrcv_all_Cluster_34329_7B_223173899_223174050	152	80	0.628	2	1	+	UGGCAAAUCUAGUUGGUGAGC	44	0.125	21	Y	-1	2	0	1	71	5	0	1	MITE_955		intron	miRNA_MITE_38	TraesCS7B02G162500.3, TraesCS7B02G162500.4, TraesCS7B02G162500.1, TraesCS7B02G162500.2
7B:223754265-223754409	sun_all_Cluster_140024_7B_223754265_223754409	145	1292	10.231	3	0.002	-	GGAGGGCUUUGAGUGAGAUGA	530	0.022	21	Y	-1	220	0	398	577	86	5	6		eca-miR-9002	intergenic
7B:528012835-528012979	sun_all_Cluster_141799_7B_528012835_528012979	145	2839	22.481	864	0.001	-	UCCGGACAGCUGUGGUAGUGUUAC	1178	0.02	24	Y	-1	174	233	121	267	76	215	1753			intergenic
7B:632803708-632803944	sun_all_Cluster_143274_7B_632803708_632803944	237	8294	65.677	7192	0	-	CAGGGAUGGAGCAGAGCAAAG	5124	0.006	21	Y	-1	685	0	1892	5609	55	16	37		ata-miR408-5p	intergenic
7B:708914903-708915082	mrcv_all_Cluster_35260_7B_708914903_708915082	180	261	2.048	225	0	-	AUUCUAACAUGGUAUCAGAUUCCU	186	0.115	24	Y	-1	2	30	0	13	7	8	201			intergenic
7B:711009360-711009631	sun_all_Cluster_144599_7B_711009360_711009631	272	1952	15.457	146	1	+	CGGAAGUAACUGGGGCAUGAUGGU	1315	0.045	24	Y	-1	43	105	40	54	147	87	1476			intergenic
7B:725693282-725693358	sun_all_Cluster_144800_7B_725693282_725693358	77	10075	79.78	1	1	+	UCUGGCGAGGGACAUACACUGU	9392	0.002	22	Y	-1	75	8	27	323	9558	48	36		tae-miR9678-3p	intergenic
7B:732433215-732433366	mrcv_all_Cluster_35319_7B_732433215_732433366	152	5006	39.289	2	0	-	UGAGAAAGGACUGCAUCAUCU	2751	0.004	21	Y	-1	10	1	2199	2781	9	0	6			intergenic
7B:732449529-732449663	sun_all_Cluster_144894_7B_732449529_732449663	135	3914	30.994	3678	0.002	-	UCAGGAAGGACCGCAUCAUCU	1797	0.011	21	Y	-1	164	0	1624	2027	70	3	26			intergenic
7B:732449739-732449841	sun_all_Cluster_144895_7B_732449739_732449841	103	3142	24.88	566	0.002	-	UGCAUCAUCUCGAACUCGUCGG	928	0.02	21	Y	-1	184	0	223	1625	1049	54	7		tae-miR9778	intergenic
7D:9282887-9283045	mrcv_all_Cluster_35459_7D_9282887_9283045	159	4682	36.746	4473	0.998	+	CUGCCCGGGUAGUUACGUAGAGUC	3850	0.015	24	Y	-1	20	45	64	31	24	418	4080			intergenic
7D:67105298-67105387	mrcv_all_Cluster_35781_7D_67105298_67105387	90	1627	12.769	13	1	+	UGUAGAUACUCCCUAAGGCUU	1291	0.016	21	Y	-1	13	1	22	1571	16	0	4		tae-miR5200	intergenic
7D:68403780-68403911	mrcv_all_Cluster_35783_7D_68403780_68403911	132	834	6.546	8	0.994	+	UGUAGAUACUCCCUAAGGCUU	793	0.02	21	Y	-1	9	0	10	812	0	0	3		tae-miR5200	intergenic
7D:150757019-150757086	sun_all_Cluster_148407_7D_150757019_150757086	68	489	3.872	0	0.998	+	GCGAAGGAUUUGCAGAUACUC	409	0.053	21	Y	-1	20	0	6	451	2	3	7			promoter		TraesCS7D02G193700
7D:518678966-518679858	sun_all_Cluster_151125_7D_518678966_518679858	893	3884	30.756	3297	0.006	-	AGCAUGUAGAAACCUAAAUUACGG	2718	0.058	24	Y	-1	86	20	37	96	72	118	3455			intergenic
Un:3685091-3685248	sun_all_Cluster_153682_Un_3685091_3685248	158	586	4.64	288	1	+	AGCGCUACCGACGCUGCCCGGACA	179	0.082	24	Y	-1	105	8	27	43	23	60	320			intergenic
Un:31860951-31861093	mrcv_all_Cluster_37718_Un_31860951_31861093	143	208	1.632	6	0.995	+	UAGCCAAGAAUGACUUGCCUG	180	0.062	21	Y	-1	6	1	12	180	8	0	1		bdi-miR169d	intergenic
Un:77482900-77483165	sun_all_Cluster_154965_Un_77482900_77483165	266	141	1.117	9	0.092	-	UUGAAUUUCCUCUAUAAGCGCAUU	89	0.149	24	Y	-1	1	9	1	5	14	6	105			intergenic
