# Supplementary material for: Genome-wide identification of MITE-derived microRNAs and their targets in bread wheat
Source: BMC Genomics. 2022 Feb 22;23:154. doi: 10.1186/s12864-022-08364-4 (PMC8862332; doi:10.1186/s12864-022-08364-4)
Supplement: Supplementary file 5 — Additional file 5 MITEs and pre-miRNAs sequences and alignments between them. [file 12864_2022_8364_MOESM5_ESM.fasta]

>miRNA_MITE_1 sun_mites_MITE_T_430_1A_117385432_117385825
TATATAGCGTCGCGCTATTCGTCACCCTGGGTGGGGAATAGTTATTCTTCACCCCCTCTATTTTACCATCAATGCCCTGTAATTTTATGTTCCATAACTTTTGTCTTATTTCCGACGTAAAAAGAGACCGTAAGAAAATATATAATCGTTGTAAAAAATATTTTATGTTATGTAAAATTACAAATGTAAAAACATAGTGTAAAATACACATAAACTGCAAATTTTCTTGTCTTATGATCTATATTTTTATTTTCTTATGCCAAATTTTACGTAATGAATCAATAAAAATGTAACTATTTAAATTGCAAACGTAATTTAATTATGAAATGATCGTAAGATTACCTTGGGTGAAGAATAACTTATTCTGCACCCTGAATGATGAATAGTAACACT
>MITE_524
ATAAGGTCGCGCTATTCGTCACCCTGGGTGATAAATAGTAATTCTTCACCCCCTCTATTTTACCATCAATGCACCATAATTTTACGTTCCGTAACTTTTGTCTTATTTCTGACGCAAAAAGGGACCATAAGAAAATATATAATTGCCGTAAAAAATATTTTATGTTATGTAAAATTACAAACGTAAAAACATAGTCTAAAATACACATAAACTACAAATTTTCTTGTCTTATGACCTATATTTTTATTTTTCTTATGTCAAATTTTACGTAGTGAATCAATAGGAATTTAACTATTTGAATTCGAAACGTAATTTAATTATGAAATGATCGTAAGATTACCTCGGGTGAAGAATAACTTATTCTGCACCCTGGATGATGAATAGTAACACTAT

-----
CLUSTAL format alignment by MAFFT L-INS-i (v7.453)


miRNA_MITE_1    tatatagcgtcgcgctattcgtcaccctgggtggggaatagttattcttcaccccctcta
MITE_524        ---ataaggtcgcgctattcgtcaccctgggtgataaatagtaattcttcaccccctcta
                   ***. *************************. .****** *****************

miRNA_MITE_1    ttttaccatcaatgccctgtaattttatgttccataacttttgtcttatttccgacgtaa
MITE_524        ttttaccatcaatgcaccataattttacgttccgtaacttttgtcttatttctgacgcaa
                *************** *..********.*****.******************.****.**

miRNA_MITE_1    aaagagaccgtaagaaaatatataatcgttgtaaaaaatattttatgttatgtaaaatta
MITE_524        aaagggaccataagaaaatatataattgccgtaaaaaatattttatgttatgtaaaatta
                ****.****.****************.*..******************************

miRNA_MITE_1    caaatgtaaaaacatagtgtaaaatacacataaactgcaaattttcttgtcttatgatct
MITE_524        caaacgtaaaaacatagtctaaaatacacataaactacaaattttcttgtcttatgacct
                ****.************* *****************.********************.**

miRNA_MITE_1    atattttta-ttttcttatgccaaattttacgtaatgaatcaataaaaatgtaactattt
MITE_524        atatttttatttttcttatgtcaaattttacgtagtgaatcaataggaatttaactattt
                ********* **********.*************.**********..*** *********

miRNA_MITE_1    aaattgcaaacgtaatttaattatgaaatgatcgtaagattaccttgggtgaagaataac
MITE_524        gaattcgaaacgtaatttaattatgaaatgatcgtaagattacctcgggtgaagaataac
                .****  **************************************.**************

miRNA_MITE_1    ttattctgcaccctgaatgatgaatagtaacact--
MITE_524        ttattctgcaccctggatgatgaatagtaacactat
                ***************.******************  
-----

>miRNA_MITE_2 mrcv_mites_MITE_T_62663_1A_169645857_169646029
GTGATGTACTCCCTCCGTTCCTAAATATTTGTCTTTCTAGAGATTTCAAATGGAACACCACATACGGATGTATATAGACATATTTTACAGTGTAGATTCACTCATTTTGCTCCGTATGTAGTCACTTGTTTGAAATATCTAGAAAGACAAATATTTAGGAACGGAGGGAGTA
>DTT_Tdur_Thalos_103H9-1
CTCCCTCCGTTCCTAAATATTTGTCTTTTTAGAGATTTCAAATGGATACCACATACGGATGTATATAGACATATTTTAGAGTGTAGATTCACTCATTTTGCTCCGTATGTAGTCACTTGTTGAAATCTCTAGAAAGACAAATATTTAGGAACGGAGGGAG

-----
CLUSTAL format alignment by MAFFT L-INS-i (v7.453)


miRNA_MITE_2    gtgatgtactccctccgttcctaaatatttgtctttctagagatttcaaatggaacacca
DTT_Tdur_Thalos --------ctccctccgttcctaaatatttgtctttttagagatttcaaatgg-atacca
                        ****************************.**************** *.****

miRNA_MITE_2    catacggatgtatatagacatattttacagtgtagattcactcattttgctccgtatgta
DTT_Tdur_Thalos catacggatgtatatagacatattttagagtgtagattcactcattttgctccgtatgta
                *************************** ********************************

miRNA_MITE_2    gtcacttgtttgaaatatctagaaagacaaatatttaggaacggagggagta
DTT_Tdur_Thalos gtcacttg-ttgaaatctctagaaagacaaatatttaggaacggagggag--
                ******** ******* *********************************  
-----

>miRNA_MITE_3 sun_all_Cluster_8835_1B_161992200_161992280
TCCCTCTGTTCACAAATGTAAGACGTTTTTTCAGTTTAAATTAAACTGCAAAAACATCTTACATTTGTGAACAGAGGGAC
>MITE_1125
CTCCCTCTGTACACAAATGCAAGACGTTTTTGCAGTTTAATTTAAACTGCAAAAACGTCCTACATTTGCTTACAGAGGGAG

-----
CLUSTAL format alignment by MAFFT L-INS-i (v7.453)


miRNA_MITE_3    -tccctctgttcacaaatgtaagacgttttttcagtttaaattaaactgcaaaaacatct
MITE_1125       ctccctctgtacacaaatgcaagacgtttttgcagtttaatttaaactgcaaaaacgtcc
                 ********* ********.*********** ******** ***************.**.

miRNA_MITE_3    tacatttgtgaacagagggac
MITE_1125       tacatttgcttacagagggag
                ********.  ********* 
-----

>miRNA_MITE_4 mrcv_mites_MITE_T_120271_1D_147896240_147896319
TAGCTCTGTACTAAAATATAAGACGTTCTTGCAGTTCAAATTGAATTGCAAAAACGTCTTATATTTTGGTACGGAGGGA
>MITE_1351
CTACCTCCGTATCAAAATATAAGATGTTTTTGCAGTTCATTGAATTGAACTGCAAAAACGTCTTATATTTTGGTACAGAGGAG

-----
CLUSTAL format alignment by MAFFT L-INS-i (v7.453)


miRNA_MITE_4    -tagctctgtactaaaatataagacgttcttgcagttca---aattgaattgcaaaaacg
MITE_1351       ctacctccgtatcaaaatataagatgtttttgcagttcattgaattgaactgcaaaaacg
                 ** ***.***..***********.***.**********   *******.**********

miRNA_MITE_4    tcttatattttggtacggaggga
MITE_1351       tcttatattttggtacagaggag
                ****************.****..
-----

>miRNA_MITE_5 sun_mites_MITE_T_99232_2A_133702671_133702770
TCCCTTCGTTCCGAATTACTTGTCGCAGATATGGATGTATCTAGATGTATTTTAGCTCTGGATACATTCATTTCTGAGACGGGTAATTTGGAACGGAGG
>DTT_Tmon_Icarus_BG607724-1
TCCCTCCGTTCCGAATTACTTGTCGCAGGTATGGATGTATCTAGATGTATTTTAGTTCTAGATACATCCATTTCTGCGACGAGTAATTTGGAACGGAGGGA

-----
CLUSTAL format alignment by MAFFT L-INS-i (v7.453)


miRNA_MITE_5    tcccttcgttccgaattacttgtcgcagatatggatgtatctagatgtattttagctctg
DTT_Tmon_Icarus tccctccgttccgaattacttgtcgcaggtatggatgtatctagatgtattttagttcta
                *****.**********************.**************************.***.

miRNA_MITE_5    gatacattcatttctgagacgggtaatttggaacggagg--
DTT_Tmon_Icarus gatacatccatttctgcgacgagtaatttggaacggaggga
                *******.******** ****.*****************  
-----

>miRNA_MITE_6 mrcv_mites_MITE_T_102616_2A_168984136_168984233
TTCCTCAGTCCGGAATTAGTTGATGCTCAAACAGATGCATCTAGCATTGAAATACGTCTAGATACATCCGTTTGAGTGTCAACTAATTCCGAGGGAG
>MITE_926
CTTCCTTCATCCGAAATTAGTTGACGCTCAAACGGATGTATCTAGCACTGAAATACGTCTAGATACATCTGTTTGAGAGTCATCTAATTCCAGACGGAGGGAG

-----
CLUSTAL format alignment by MAFFT L-INS-i (v7.453)


miRNA_MITE_6    -ttcctcagtccggaattagttgatgctcaaacagatgcatctagcattgaaatacgtct
MITE_926        cttccttcatccgaaattagttgacgctcaaacggatgtatctagcactgaaatacgtct
                 *****. .****.**********.********.****.********.************

miRNA_MITE_6    agatacatccgtttgagtgtcaactaattccgagggag-----
MITE_926        agatacatctgtttgagagtcatctaattccagacggagggag
                *********.******* **** ********... *..     
-----

>miRNA_MITE_7 sun_all_Cluster_28681_2B_5671327_5671460
TTACCTCCGTCCCGAATTAATTGTCTCAGATTTGTCCAGATACGGATGTATCTAGACACTTTTTAGTGTTTAGGTACATCCATATCTAGACAAATCTGAGACAACTAATTCAGGACAGAGGGAGTAGTAGTAA
>DTT_Hvul_Pan_M801L24-1
GTACTCCCTCTGTCCCAAAATTCTTGTCTTAGATTTGTCTACATACGGATGTATCTATTCACATTTTAGTGTTAGATACATCCGTATCTAGATAAATCTAAGACAAGAATTTTGGGAAGAGGGAGTAC

-----
CLUSTAL format alignment by MAFFT L-INS-i (v7.453)


miRNA_MITE_7    ---ttacctccgtcccgaattaattgtctcagatttgtccagatacggatgtatctagac
DTT_Hvul_Pan_M8 gtactccctctgtcccaaaattcttgtcttagatttgtctacatacggatgtatctattc
                   .* ****.*****.** *  ******.*********.* ***************  *

miRNA_MITE_7    actttttagtgtttaggtacatccatatctagacaaatctgagacaactaattcaggaca
DTT_Hvul_Pan_M8 acattttagtg-ttagatacatccgtatctagataaatctaagacaa-gaattttgggaa
                ** ******** ****.*******.********.******.******  ****. **. *

miRNA_MITE_7    gagggagtagtagtaa
DTT_Hvul_Pan_M8 gagggagtac------
                *********       
-----

>miRNA_MITE_8 sun_mites_MITE_T_53205_2B_84797244_84797457
CCTAGTTCTTTTGGGCAATTCTCCCAGAATCTTGAGAATCGGCTCTCCACCCAGCTTCTCCCAGAATCTTGTATCCATATGTTTTAACAATCCTAGTTGTTCACATCCTAACTAGTTAGGATTGTAAAAAAAATATGGGTTCAAGATTCTGGGAGAAGCTGGGTGGAGGGTCAATTCTCAAGATTATGGGAGAATCGGCCAAAAGAACTGGGC
>MITE_1243
TGAGGCCCAGTTCTTTTGGTCAATTCTCCCATAATCTTGAGAATCGACCCTCCACCTAGCTTCTCCCAGAATCTTGAACCCATATATTTTTACAATCCTAACTAGTTAGGATGTGAACAACTAGGATTGTACAAAAAAATATGGATACAAGATTCTGGTAGAAGCTGGACGGAGGGTCGATTCTCAAGATTCTGGGAGAATCGGTCAAAAGAACTGGGCCTGA

-----
CLUSTAL format alignment by MAFFT L-INS-i (v7.453)


miRNA_MITE_8    -----cctagttcttttgggcaattctcccagaatcttgagaatcggctctccacccagc
MITE_1243       tgaggcccagttcttttggtcaattctcccataatcttgagaatcgaccctccacctagc
                     **.*********** *********** **************.*.*******.***

miRNA_MITE_8    ttctcccagaatcttgtatccatatgttttaacaatcctagttgttcacatcctaactag
MITE_1243       ttctcccagaatcttgaacccatatatttttacaatcctaactagttaggatgtgaacaa
                **************** *.******.**** *********..*. *.* . . *.* .*.

miRNA_MITE_8    ttaggattgta-aaaaaaatatgggttcaagattctgggagaagctgggtggagggtcaa
MITE_1243       ctaggattgtacaaaaaaatatggatacaagattctggtagaagctggacggagggtcga
                .********** ************.* *********** *********..********.*

miRNA_MITE_8    ttctcaagattatgggagaatcggccaaaagaactgggc----
MITE_1243       ttctcaagattctgggagaatcggtcaaaagaactgggcctga
                *********** ************.**************    
-----

>miRNA_MITE_9 sun_all_Cluster_33132_2B_482720682_482720772
CCCTTCGTCCCACGATAGAAGATCGTTTTTCAAGCTATGTAAGCTTGAAAAACAATCTTCTATTGTGGGACGGAGGGAGTACATTACATC
>DTT_Taes_Athos_BJ320318-1
CTCCCTCCGTCCCACAATATAAGAACGTTTTTCAAGCTAACATAGGTTGAAATGATCTTATATTGTGGAACGGAGGAAG

-----
CLUSTAL format alignment by MAFFT L-INS-i (v7.453)


miRNA_MITE_9    --cccttcgtcccacgatagaagatcgtttttcaagctatgtaagcttgaaaaacaatct
DTT_Taes_Athos_ ctccctccgtcccacaatataagaacgtttttcaagctaacataggttg--aaatgatct
                  ****.********.*** **** **************    ** ***  ***..****

miRNA_MITE_9    tctattgtgggacggagggagtacattacatc
DTT_Taes_Athos_ tatattgtggaacggaggaag-----------
                * ********.*******.**           
-----

>miRNA_MITE_10 mrcv_mites_MITE_T_105526_3A_19302861_19302943
ACTCCCTCCGTTCCAATTACTCGTCGTGGTTTTAGTTCAAATTGAACTAAAACCACGACGAGTAATTAGAACAGAGGGAGTA
>DTT_Bdis_BdisStowawayT_consensus-1
TACTCCCTCCGTTCCTAAATACTTGTCGCTGTTTTAGTGCAAACTTGCACTAAAACAGCGACAAGTATTTAGGAACGGAGGGAGTA

-----
CLUSTAL format alignment by MAFFT L-INS-i (v7.453)


miRNA_MITE_10   -actccctccgttcc-aattactcgtcgtggttttagttcaaa-ttgaactaaaaccacg
DTT_Bdis_BdisSt tactccctccgttcctaaatacttgtcgctgttttagtgcaaacttgcactaaaacagcg
                 ************** ** ****.****. ******** **** *** ******** .**

miRNA_MITE_10   acgagtaatta-gaacagagggagta
DTT_Bdis_BdisSt acaagtatttaggaacggagggagta
                **.**** *** ****.*********
-----

>miRNA_MITE_11 mrcv_mites_MITE_T_120628_3B_253488744_253488823
TCCTTCTGTCACATAATATAAGAATGTTTTTTACACTACATTAGTGTCAAAAACGTTTTTATATTATGAGACGGAAGGA
>DTT_Taes_Athos_BJ275764-1
CTCCCTCTGTCCCATAATATAAGAACGTTTTTAACACTACACTAGTGTAAAAACGTTCTTATATTATGGGACGGAGGGAG

-----
CLUSTAL format alignment by MAFFT L-INS-i (v7.453)


miRNA_MITE_11   -tccttctgtcacataatataagaatgttttttacactacattagtgtcaaaaacgtttt
DTT_Taes_Athos_ ctccctctgtcccataatataagaacgtttttaacactacactagtgt-aaaaacgttct
                 ***.****** *************.****** ********.****** *********.*

miRNA_MITE_11   tatattatgagacggaagga-
DTT_Taes_Athos_ tatattatgggacggagggag
                *********.******.*** 
-----

>miRNA_MITE_12 mrcv_all_Cluster_13743_3B_587564305_587564383
ACTCCCTCTGTAAACAATCACAAGACGTTTTAGATAGTGATCTAAAGCGTCTTATTATTGTGTACAGAGGGAGTAGTA
>MITE_33
TGTACTCCCTCTGTAAAGAAATATAAGATCGTTTAGATCACTATGTAAACGATCTTATATTTCTTTACAGAGGGAGTACA

-----
CLUSTAL format alignment by MAFFT L-INS-i (v7.453)


miRNA_MITE_12   ---actccctctgtaaacaatcacaagacgttttagatagtgatctaaagcgtcttatta
MITE_33         tgtactccctctgtaaagaaatataagatcgtttagatcactatgtaaacgatcttatat
                   ************** ** .*.****.  ******* .. ** ****  .******  

miRNA_MITE_12   ttgtgtacagagggagtagta
MITE_33         ttctttacagagggagta-ca
                ** * ************* .*
-----

>miRNA_MITE_13 mrcv_mites_MITE_T_95737_3D_76935517_76935620
CCTCCAATCAATATTAATCGTCGCTCAAACGGATGTATCTAACACTAAAACACGTCTAGATACATCCATTTCAGCGACAACTAATATGGATCGGAGGGAGTAC
>DTT_Tmon_Icarus_BG607724-1
TCCCTCCGTTCCGAATTACTTGTCGCAGGTATGGATGTATCTAGATGTATTTTAGTTCTAGATACATCCATTTCTGCGACGAGTAATTTGGAACGGAGGGA

-----
CLUSTAL format alignment by MAFFT L-INS-i (v7.453)


miRNA_MITE_13   --cctccaatcaatattaatcgtcgctcaaacggatgtatctaacactaaaacacgtcta
DTT_Tmon_Icarus tccctccgttccgaattacttgtcgcaggtatggatgtatctagatgtattttagttcta
                  *****. ** . **** *.*****  . *.***********.   **   .*  ****

miRNA_MITE_13   gatacatccatttcagcgacaactaatatggatcggagggagtac
DTT_Tmon_Icarus gatacatccatttctgcgacgagtaatttggaacggaggga----
                ************** *****.* **** **** ********    
-----

>miRNA_MITE_14 mrcv_mites_MITE_T_110611_3D_472405006_472405092
ACTCCCTCCGATCGGAAATAAGTGTCGTGGTTTTAGTTCAAATTTGAAGTAAAACCACGGCACTTATTTCTGATCGGAGGGAGTAC
>MITE_361
AGTACTCCCTCAGATCCAAAAAAAGTGTCATGGCTTTAGTTCAAATTTGAACTAAAGCCACGACACTTTTTTTGGACTGGAGGGAGTACT

-----
CLUSTAL format alignment by MAFFT L-INS-i (v7.453)


miRNA_MITE_14   ---actccctccgatcggaaataagtgtcgtggttttagttcaaatttgaagtaaaacca
MITE_361        agtactccctcagatccaaaaaaagtgtcatggctttagttcaaatttgaactaaagcca
                   ******** **** .*** *******.***.***************** ****.***

miRNA_MITE_14   cggcacttatttctgatcggagggagtac-
MITE_361        cgacactttttttggactggagggagtact
                **.***** ***. **..*********** 
-----

>miRNA_MITE_15 mrcv_mites_MITE_T_121053_3D_508204974_508205052
TCCCTCCGTAAACTAATATATGAGCGTTTAAATCACTATTTTAGTAATATAAATGCTTTTATATTAGTTTACAGAGGG
>DTT_Taes_Athos_BJ282680-1
TCCCTCCGTAAACTAATATAAGAGTGTTTAGATCACTATTTTAGTGATCTAAACGCTCTTATATTAGTTTACAGAGGGA

-----
CLUSTAL format alignment by MAFFT L-INS-i (v7.453)


miRNA_MITE_15   tccctccgtaaactaatatatgagcgtttaaatcactattttagtaatataaatgctttt
DTT_Taes_Athos_ tccctccgtaaactaatataagagtgtttagatcactattttagtgatctaaacgctctt
                ******************** ***.*****.**************.** ****.***.**

miRNA_MITE_15   atattagtttacagaggg-
DTT_Taes_Athos_ atattagtttacagaggga
                ****************** 
-----

>miRNA_MITE_16 mrcv_mites_MITE_T_21345_4A_67171695_67171971
GAGTGAAGCGCATCCTAGGTCCTCAAACTATTTCAGAGGTGTCACATAGGTCCTCAAGCTATGAAAATAGTCATCCAGGTCCTCGAAGTGCAATATGTGTGCCATCTATGTCCTCGAACTATTTCAGAGGTGTCACATAGGTCCTCGAACTATTTCAGATGTGTCACTTATGTACACACTTATTGCACCTCGAGGACCTTAATGACACTTTTCATAGTTTGAGGACCTATGTGACACCTCTGAAATAGTTCAAGGACATAGGATGCACTTCACTCC
>MITE_1191
TTGAGTGAAGTGCACCCTAGGTCCTCGAACTATTTTAAAGGTGTCACATAGGTCCTCGAACTATGAAAAGTGTCATTCAGGTCCTCAAAAATCCTTGAAGTGCAATAAGTGTGTACGTATGTGACACATTTGAAATAGTTTAAGGACCTACATGACACCTCTATAATAGTTCGAGGACTTGGATGACACGCATATTGCACTGTGAGGACCTGAATGACCCTTTTCATAGTTCGAGGACCTACATAACACCTTTTAAATAGTTTGAGGACCTTTGATGCACTTCACTCAA

-----
CLUSTAL format alignment by MAFFT L-INS-i (v7.453)


miRNA_MITE_16   --gagtgaagcgcatcctaggtcctcaaactatttcagaggtgtcacataggtcctcaag
MITE_1191       ttgagtgaagtgcaccctaggtcctcgaactattttaaaggtgtcacataggtcctcgaa
                  ********.***.***********.********.*.*******************.*.

miRNA_MITE_16   ctatgaaaatagtcatccaggtcctc----------gaagtgcaatatgtgtgccatcta
MITE_1191       ctatgaaaagtgtcattcaggtcctcaaaaatccttgaagtgcaataagtgtg-----ta
                *********  *****.*********          *********** *****     **

miRNA_MITE_16   tgtcctcgaactatttcagaggtgtcacataggtcctcgaactatttcagatgtgtcact
MITE_1191       cgtatgtgacacatttgaaatagtttaaggacctacatgacacctctataatagttcgag
                .** . .**  .**** *.* .  *.* . *  * * .**  . *.*  .**.  **.  

miRNA_MITE_16   tatgt-----acacacttattgcacctcgaggaccttaatgacacttttcatagtttgag
MITE_1191       gacttggatgacacgcatattgcactgtgaggacctgaatgacccttttcatagttcgag
                 *. *     ****.* ********. .******** ****** ************.***

miRNA_MITE_16   gacctatgtgacacctctgaaatagttcaaggacataggatgcacttcactcc-
MITE_1191       gacctacataacaccttttaaatagtttgaggacctttgatgcacttcactcaa
                ******..*.******.* ********..***** *  **************  
-----

>miRNA_MITE_17 mrcv_mites_MITE_T_37538_4B_429353827_429354091
GTACTGCCTCCGTTCCATAATATAGTGCATATAGATTTTTTGAGAAGTTAAACATCACAAACTTTGGCCAAGTTTGTGGGGGAAAAATATTTACATCTAGAATATCAAACATGTATCATTAGATCCATCGTAAGATGTAGTTCCATATTTTATCTATTTGGTATTGTAGATATAAATAGTTTTCTCTACAAACTTGGTCAGAGTTTGTGAAGTTTGACTTTTCAAAAAATCTATACGCACTACATTATGAAACGGGGGGAGTAT
>MITE_1569
CTCCCTCCGTTCCTAAATCTAAGTCTTTTCACAGATTCCAGTACAAACTACATACTCCCTCCGTTCTATAATGTAGTGCCTATAAATTTTTTGAGAAGTCAAACTTTGCAAACTTTGACCAAGTTTGTAGAGAAAAATATTTATATCTACAATAGCAAAAATATATAATGTGAAACTACATCTTATGATGAATCTAGTGATATATGTTTCACACTCTAGATGTAAATATTTTTCTCCACAAACTTGGTCAAAGTTTATGAGGTTTGACTTTTCAAAAAATCTATAGGCACTACATTATGGAACGGAGGGAG

-----
CLUSTAL format alignment by MAFFT L-INS-i (v7.453)


miRNA_MITE_17   ---------------------------------------------------gtactgcct
MITE_1569       ctccctccgttcctaaatctaagtcttttcacagattccagtacaaactacatactccct
                                                                   .**** ***

miRNA_MITE_17   ccgttccataatatagtgcatatagattttttgagaagttaaacatcacaaactttggcc
MITE_1569       ccgttctataatgtagtgcctataaattttttgagaagtcaaactttgcaaactttgacc
                ******.*****.****** ****.**************.**** *..*********.**

miRNA_MITE_17   aagtttgtgggggaaaaatatttacatctagaatatcaaacatgtatcattagatccatc
MITE_1569       aagtttgt-agagaaaaatatttatatctacaatagcaaaaatatataatgtgaaactac
                ******** .*.************.***** **** **** **.*** **  **  *  *

miRNA_MITE_17   gtaagatgtagttccatattttatctatttggtattgtagatataaatagttttctctac
MITE_1569       atcttatgatgaatctagtgatatatgtttcacactctagatgtaaatatttttctccac
                .*   ***  *  .*  .*  *** *.*** ..*.* *****.****** *******.**

miRNA_MITE_17   aaacttggtcagagtttgtgaagtttgacttttcaaaaaatctatacgcactacattatg
MITE_1569       aaacttggtcaaagtttatgaggtttgacttttcaaaaaatctataggcactacattatg
                ***********.*****.***.************************ *************

miRNA_MITE_17   aaacggggggagtat
MITE_1569       gaacggagggag---
                .*****.*****   
-----

>miRNA_MITE_18 mrcv_mites_MITE_T_41663_4B_559539958_559540201
TACTTCCTCTATTTCATAATGTAGTGCGCCCGCGCTTTCCGAGATTTAAGTTTGACCGTAAATTTAACAAGCGAGACCAACGCGGCAGGAGGAAAAATTATATCACTGAATTCATATTGAAAATACGGATTCGGTGCCATAATTTTTACTTCTGCCATGGTCGGTCTCGTTGGTTAAATTTACGGTCAAACTTGAATCTCGGGAAACGCTGACGCACTACATTGTAGAACGAAGGGAATATGT
>MITE_1490
CTCCCTCCGTTCCACAATGTAGTGCGCCCGCGCTTCTCGAGATTGAAGTTTGACCATAAATTTAACCAACGAGACCGACATCGGCGGGAGCAAAAATTATACCACTGAATTCGTATTTTCAGTACGAATTCAATGATATAATTTTTGCTCCCGCCACAGTCGGCCTCGTTGGTTAAATTTACAGTCAAACTTGGATCTCGGAAAGCGCGGGCGCACTATATTGTGGAATGGAGGGAG

-----
CLUSTAL format alignment by MAFFT L-INS-i (v7.453)


miRNA_MITE_18   tacttcctctatttcataatgtagtgcgcccgcgctttccgagatttaagtttgaccgta
MITE_1490       --ctccctccgttccacaatgtagtgcgcccgcgcttctcgagattgaagtttgaccata
                  **.****..**.**.********************..******* **********.**

miRNA_MITE_18   aatttaacaagcgagaccaacg-cggcaggaggaaaaattatatcactgaattcatattg
MITE_1490       aatttaaccaacgagaccgacatcggcgggagcaaaaattataccactgaattcgtattt
                ******** *.*******.**. ****.**** **********.**********.**** 

miRNA_MITE_18   aaaatacggattcggtgccataatttttacttctgccatggtcggtctcgttggttaaat
MITE_1490       tcagtacgaattcaatgatataatttttgctcccgccacagtcggcctcgttggttaaat
                  *.****.****..** .*********.**.*.****..*****.**************

miRNA_MITE_18   ttacggtcaaacttgaatctcgggaaacgctgacgcactacattgtagaacgaagggaat
MITE_1490       ttacagtcaaacttggatctcggaaagcgcgggcgcactatattgtggaatggagggag-
                ****.**********.*******.**.*** *.*******.*****.***.*.*****. 

miRNA_MITE_18   atgt
MITE_1490       ----
                    
-----

>miRNA_MITE_19 mrcv_mites_MITE_T_93119_4D_18693428_18693534
ATAGTACTCCCTCCGTCCAGAATTACTTGACGCTCAAATGGATGTATCTAGCACTAAAATACGTCTAGATACATCCATTTGAGCGTCAAGCAATTCCGGACGGAAG
>DTT_Taes_Icarus_BQ281801-1
TCCCTCCGTTCGGAATTACTTGTCGCAAAAATGGATGTATCTAGACGTATTTTAGTTCTAGATACATCCATTTTTGAGACAAGTAATTCCGAACGGAGGGA

-----
CLUSTAL format alignment by MAFFT L-INS-i (v7.453)


miRNA_MITE_19   atagtactccctccgtccagaattacttgacgctcaaatggatgtatctagcactaaaat
DTT_Taes_Icarus -------tccctccgttcggaattacttgtcgcaaaaatggatgtatctagacgtatttt
                       *********.*.********** ***  ****************   **   *

miRNA_MITE_19   acgtctagatacatccatttgagcgtcaagcaattccggacggaag--
DTT_Taes_Icarus agttctagatacatccatttttgagacaagtaattccgaacggaggga
                *  *****************  * * ****.*******.*****.*  
-----

>miRNA_MITE_20 mrcv_mites_MITE_T_40344_4D_142764762_142764979
ATAGTAACACTAAACTAAGCGTGAGTGTAGAATAGCTTATTCTACATCCCAGTAGCGGTACATGCAAAATATAGTAATTTCCGTAAAAATATACTAAATTACAAACTTGATAAGTAAAAGAATATTTTCTGGATTACTACATTTTATACACCGTTTTACTAGATTTTGTATATAGTACTACTAGGGTGTAGAATAAGCTATTCTATAGTCACGCTTA
>MITE_1731
TATAGTAACGCTAAACTAAGCGTGAGTGTAGAATAGCTTATTCTACACCCCAGTAACGGTACATACAAAATACAGTAACACACTATGTAAAATATAGTAATTTTCGTAAAAATGTAGTAAATCACAAACTTAGATGATAAAAAAATATTTTCCGAATTACTACATTTTATACACCGTTTTACTAGATTTTGTACATAGCGTTACTAGGGGTGTAGAATAAGTTATTCTACACTCATGCTTAGAATAGTGTTACCCTATA

-----
CLUSTAL format alignment by MAFFT L-INS-i (v7.453)


miRNA_MITE_20   -atagtaacactaaactaagcgtgagtgtagaatagcttattctacatcccagtagcggt
MITE_1731       tatagtaacgctaaactaagcgtgagtgtagaatagcttattctacaccccagtaacggt
                 ********.*************************************.*******.****

miRNA_MITE_20   ac----------------------atgcaaaatatagtaatttccgtaaaaatatactaa
MITE_1731       acatacaaaatacagtaacacactatgtaaaatatagtaattttcgtaaaaatgtagtaa
                **                      ***.***************.*********.** ***

miRNA_MITE_20   attacaaacttgataagtaaaagaatattttctggattactacattttatacaccgtttt
MITE_1731       atcacaaacttagatgataaaaaaatattttccgaattactacattttatacaccgtttt
                **.********..  ..*****.*********.*.*************************

miRNA_MITE_20   actagattttgtatatagtactacta-gggtgtagaataagctattctatagtcacgctt
MITE_1731       actagattttgtacatagcgttactaggggtgtagaataagttattctacactcatgctt
                *************.****...***** **************.*******.* ***.****

miRNA_MITE_20   a------------------
MITE_1731       agaatagtgttaccctata
                *                  
-----

>miRNA_MITE_21 sun_all_Cluster_82408_4D_142764794_142764971
TAGCTTATTCTACATCCCAGTAGCGGTACATGCAAAATATAGTAATTTCCGTAAAAATATACTAAATTACAAACTTGATAAGTAAAAGAATATTTTCTGGATTACTACATTTTATACACCGTTTTACTAGATTTTGTATATAGTACTACTAGGGTGTAGAATAAGCTATTCTATAGT
>MITE_1731
TATAGTAACGCTAAACTAAGCGTGAGTGTAGAATAGCTTATTCTACACCCCAGTAACGGTACATACAAAATACAGTAACACACTATGTAAAATATAGTAATTTTCGTAAAAATGTAGTAAATCACAAACTTAGATGATAAAAAAATATTTTCCGAATTACTACATTTTATACACCGTTTTACTAGATTTTGTACATAGCGTTACTAGGGGTGTAGAATAAGTTATTCTACACTCATGCTTAGAATAGTGTTACCCTATA

-----
CLUSTAL format alignment by MAFFT L-INS-i (v7.453)


miRNA_MITE_21   ---------------------------------tagcttattctacatcccagtagcggt
MITE_1731       tatagtaacgctaaactaagcgtgagtgtagaatagcttattctacaccccagtaacggt
                                                 **************.*******.****

miRNA_MITE_21   ac----------------------atgcaaaatatagtaatttccgtaaaaatatactaa
MITE_1731       acatacaaaatacagtaacacactatgtaaaatatagtaattttcgtaaaaatgtagtaa
                **                      ***.***************.*********.** ***

miRNA_MITE_21   attacaaacttgataagtaaaagaatattttctggattactacattttatacaccgtttt
MITE_1731       atcacaaacttagatgataaaaaaatattttccgaattactacattttatacaccgtttt
                **.********..  ..*****.*********.*.*************************

miRNA_MITE_21   actagattttgtatatagtactacta-gggtgtagaataagctattctatagt-------
MITE_1731       actagattttgtacatagcgttactaggggtgtagaataagttattctacactcatgctt
                *************.****...***** **************.*******.* *       

miRNA_MITE_21   -------------------
MITE_1731       agaatagtgttaccctata
                                   
-----

>miRNA_MITE_22 sun_mites_MITE_T_95036_5A_478013119_478013226
TACTCCCTCCGTTTCGAATTACTTGTCACAGATATAGATGTTTCTAAATGTATTTTAGTTCTAGATACATTCATTTCTACGACGAGTAATTTGAAACGGAGGGAGTA
>DTT_Tmon_Icarus_BG607724-1
TCCCTCCGTTCCGAATTACTTGTCGCAGGTATGGATGTATCTAGATGTATTTTAGTTCTAGATACATCCATTTCTGCGACGAGTAATTTGGAACGGAGGGA

-----
CLUSTAL format alignment by MAFFT L-INS-i (v7.453)


miRNA_MITE_22   tactccctccgtttcgaattacttgtcacagatatagatgtttctaaatgtattttagtt
DTT_Tmon_Icarus ---tccctccgttccgaattacttgtcgcaggtatggatgtatctagatgtattttagtt
                   **********.*************.***.***.***** ****.*************

miRNA_MITE_22   ctagatacattcatttctacgacgagtaatttgaaacggagggagta
DTT_Tmon_Icarus ctagatacatccatttctgcgacgagtaatttggaacggaggga---
                **********.*******.**************.**********   
-----

>miRNA_MITE_23 mrcv_mites_MITE_T_95924_5A_552632192_552632284
AGTACTCCCTCCGTCCCAAAATAAGTGCCGCAGACTTAGTACAACTTTGTACTAATGTTGCACTACATCAGCGACACTTATGTTGGGACGGA
>DTT_Tdur_Hades_294D11-1
TACTTCCTCCGTCTCATATTAAGTATCGCTCATACCTCCGTCCCAAAATAAGTGTCGCTGATTTAGTACAAAGTCATACTAACTTTGTATTATACTAAATCAGCGACACTTATTTTGGAACGGAAGGAGTA

-----
CLUSTAL format alignment by MAFFT L-INS-i (v7.453)


miRNA_MITE_23   ---------------------agtac------tccctccgtcccaaaataagtgccgcag
DTT_Tdur_Hades_ tacttcctccgtctcatattaagtatcgctcatacctccgtcccaaaataagtgtcgctg
                                     ****.      * ********************.*** *

miRNA_MITE_23   acttagtacaactttgtactaa-----tgttgcactacatcagcgacacttatgttggga
DTT_Tdur_Hades_ atttagtacaaagtcatactaactttgtattatactaaatcagcgacacttattttggaa
                *.*********  *..******     *.**..**** *************** ****.*

miRNA_MITE_23   cgga-------
DTT_Tdur_Hades_ cggaaggagta
                ****       
-----

>miRNA_MITE_24 mrcv_mites_MITE_T_64580_5A_609867615_609867781
TATTCCCTTCGTTCCTAAATATAAGTCTTTGTAGAGCTTTCATTATGGACTATATACGAAGCAAAATAAGTGAATATGCACTCTAAAATGCATCTATATATATCCGTATATGGTCTATAGTGAAGTCTCTACAAAGACTTATATTTAGGAATGAAGGGAGTATACT
>DTT_Atau_Thalos_AF338431-1
CTCCCTCCGTTCCTAAATATAAGTCTCTGTAGAGATTTCACTATGGACTACATACGAAGCAAAATGAGTGAATCTACACTCTAAAATGCATCTATATACTATGTGGTCCATAGTGGAATCTCTACAAAGACTTATATTTAGGAACGGAGGGAG

-----
CLUSTAL format alignment by MAFFT L-INS-i (v7.453)


miRNA_MITE_24   tattcccttcgttcctaaatataagtctttgtagagctttcattatggactatatacgaa
DTT_Atau_Thalos --ctccctccgttcctaaatataagtctctgtagagatttcactatggactacatacgaa
                  .*****.*******************.******* *****.*********.*******

miRNA_MITE_24   gcaaaataagtgaatatgcactctaaaatgcatctatatatatccgtatatggtctatag
DTT_Atau_Thalos gcaaaatgagtgaatctacactctaaaatgcatctatatac-----tatgtggtccatag
                *******.******* *.**********************.     ***.*****.****

miRNA_MITE_24   tgaagtctctacaaagacttatatttaggaatgaagggagtatact
DTT_Atau_Thalos tggaatctctacaaagacttatatttaggaacggagggag------
                **.*.**************************.*.******      
-----

>miRNA_MITE_25 sun_mites_MITE_T_69567_5B_272441139_272441265
AATATAAGTCTTTCTAGAGATTACACTATGGACTACATACGGAGCAAAATGAGTGAATCTACACTCTAAAATATGTCTATATACATCTGTATGTAGTTTGTAGCGGAATGTCTAAAAAGACTTATA
>DTT_Hvul_Thalos_AF427791-1
CTCCCTCCGTTCCTAAATATAAGTTTTTTTAGAGATTTCACTATGAACTACATACGAAGCAAAATGAATGAACCTACACTCTAAAATATGTATATATACATCCGTATGTAGTTTGTAGTGGAATCTCTAAAAAGACTTACATTTAGGAACGGAGGGAG

-----
CLUSTAL format alignment by MAFFT L-INS-i (v7.453)


miRNA_MITE_25   ---------------aatataagtctttctagagattacactatggactacatacggagc
DTT_Hvul_Thalos ctccctccgttcctaaatataagtttttttagagatttcactatgaactacatacgaagc
                               *********.***.******** *******.**********.***

miRNA_MITE_25   aaaatgagtgaatctacactctaaaatatgtctatatacatctgtatgtagtttgtagcg
DTT_Hvul_Thalos aaaatgaatgaacctacactctaaaatatgtatatatacatccgtatgtagtttgtagtg
                *******.****.****************** **********.***************.*

miRNA_MITE_25   gaatgtctaaaaagacttata-----------------
DTT_Hvul_Thalos gaatctctaaaaagacttacatttaggaacggagggag
                **** **************.*                 
-----

>miRNA_MITE_26 mrcv_mites_MITE_T_672_5D_6108105_6108490
GCTCATCTGCTCCCGCTCAGAAAAGAAATCAAAACAAATGCTAGAAAAATTCAAAAAATTCCAAGTTTTTTTTGGGTGGTAGATAATTTGATGCGTGAGGTCCGCTCCAAATTTCAACTCATTTAGACATCTGAGCAGCTCCTGGCAAAAAACACAAAATTGGGGTATGTAAAAATGCTTACTGTTCACGCACTGTTTTGACCCGATTTGTATTTTTTGCGGAGAGCTTGTCAGATGTCCAAATTAGTTGAAATTTAGAACGGACCTCACGCATCAAATTATCTACCACCCAAAAAAATTGGATTTTTTTGAATTTTCCTAGTATTTCTTTTGATTTTTTTTCTAAGCGGGAGCAGATGAGCCTGGGCACCGAGTTCGATTTTCG
>MITE_1134
ACTTAGACTAGTAACATATGTATGGAGTGCGGCTAATTTGCACCTGGGCTCATCTGCACCCACGCTTAgaaacaaatttaaaaaaaatactagaaaaattcaaaaaaTTCCAAttttttttGTGGTGGTAGATAATTTGACGCGTGAGGTGCGCCCCAAAATTCATCTCATTTGAGCATCTGAGCAGCTCTCGGCAAAAAAGACAAAATCAGGGTCTGTAAAAATGTTCACTGTTCACGCACTGTTTTGACCCGATTTGTCTTTTTTGCCGAGAGCTGCTCAGATGTCCAAATGAGATGAATTTTGGGGCGCACCTCACGCGTCAAATTATCTACCACCACAAAAAaatttggaattttttgaatttttctagtatttttttaaattttttGCTGAGAGTGAGCAGATGAGCCCGGGCACCGTTTTGAGTTTTCGCATATGTATGTTACTAGTCTATGT

-----
CLUSTAL format alignment by MAFFT L-INS-i (v7.453)


miRNA_MITE_26   -----------------------------------------------gctcatctgctcc
MITE_1134       acttagactagtaacatatgtatggagtgcggctaatttgcacctgggctcatctgcacc
                                                               ********** **

miRNA_MITE_26   --cgctcagaaaagaaatcaaaacaaatgctagaaaaattcaaaaaattccaagtttttt
MITE_1134       cacgcttagaaacaaatttaaaaaaaatactagaaaaattcaaaaaattccaattttttt
                  ****.***** .** *.**** ****.************************ ******

miRNA_MITE_26   ttgggtggtagataatttgatgcgtgaggtccgctccaaatttcaactcatttagacatc
MITE_1134       tgtggtggtagataatttgacgcgtgaggtgcgccccaaaattcatctcatttgagcatc
                *  *****************.********* ***.***** **** *******...****

miRNA_MITE_26   tgagcagctcctggcaaaaaacacaaaattggggtatgtaaaaatgcttactgttcacgc
MITE_1134       tgagcagctctcggcaaaaaagacaaaatcagggtctgtaaaaatgttcactgttcacgc
                **********..********* *******..**** **********.*.***********

miRNA_MITE_26   actgttttgacccgatttgtattttttgcggagagcttgtcagatgtccaaattagttga
MITE_1134       actgttttgacccgatttgtcttttttgccgagagctgctcagatgtccaaatgagatga
                ******************** ******** *******  ************** ** ***

miRNA_MITE_26   aatttagaacggacctcacgcatcaaattatctaccac--ccaaaaaaattggatttttt
MITE_1134       attttggggcgcacctcacgcgtcaaattatctaccaccacaaaaaaatttggaattttt
                * ***.*..** *********.****************  * ****** ***** *****

miRNA_MITE_26   tgaattttcctagtatttcttttgattttttttctaagcgggagcagatgagcctgggca
MITE_1134       tgaatttttctagtattt-ttttaaattttttgctgagagtgagcagatgagcccgggca
                ********.********* ****.* ****** **.** * *************.*****

miRNA_MITE_26   ccgagttcgattttcg------------------------
MITE_1134       ccgttttgagttttcgcatatgtatgttactagtctatgt
                ***  ** ..******                        
-----

>miRNA_MITE_27 mrcv_mites_MITE_T_96247_5D_156814986_156815098
TCCCTCCGTCCGGAAATATTTGTGGGAGAAATGAATGTATCTAGATGGATTTTAGTTCTAAATACATCCATTTTTATCCATTTCTTCGACAAGTATTTCTGGGCGGAGGGAG
>DTT_Taes_Icarus_BJ263892-1
CTCCCTCCGTCCAGAAATACTTGTCGGAGAAATGGATGTATCTAGATGTATATTGGTCCTAGATACATTCATTTTTATGCATTTCTCCGACAAGTATTTCCGGACGGAGGGAG

-----
CLUSTAL format alignment by MAFFT L-INS-i (v7.453)


miRNA_MITE_27   -tccctccgtccggaaatatttgtgggagaaatgaatgtatctagatggattttagttct
DTT_Taes_Icarus ctccctccgtccagaaatacttgtcggagaaatggatgtatctagatgtatattggtcct
                 ***********.******.**** *********.************* ** **.**.**

miRNA_MITE_27   aaatacatccatttttatccatttcttcgacaagtatttctgggcggagggag
DTT_Taes_Icarus agatacattcatttttatgcatttctccgacaagtatttccggacggagggag
                *.******.********* *******.*************.**.*********
-----

>miRNA_MITE_28 mrcv_mites_MITE_T_64052_6A_23496429_23496595
ACTCCCTTTGTTCCCAAATAATATAATCCTTTTTAGAGATTCCGATACAGACTACATATGAAGCAAAATGAGTGAATCTGCACTCTAAAATACGTCTATATACATCCGTATGTAGTCCGTATTGAAACCTCTAAAAGGTCTTATATTTAGAAACGGAGGGAGTACA
>DTT_Taes_Thalos_BJ273584-1
CTCCCTCCGTTCCTAAAATATAAGACTTTAGAGATTTCAATATGGACTACATACGGAGCAAAATGAGTGAATCTACACTCTAAAATGCGTCTATATACATTCATATGTAGTCCGTATTGAAATCTCTAAAAGGGCTTATATTTAGAAACGGAGGGAG

-----
CLUSTAL format alignment by MAFFT L-INS-i (v7.453)


miRNA_MITE_28   actccctttgttcccaaataatataatcctttttagagattccgatacagactacatatg
DTT_Taes_Thalos -ctccctccgttcctaaaatataaga----ctttagagatttcaatatggactacatacg
                 ******..*****.***  *** .*    .**********.*.***..*********.*

miRNA_MITE_28   aagcaaaatgagtgaatctgcactctaaaatacgtctatatacatccgtatgtagtccgt
DTT_Taes_Thalos gagcaaaatgagtgaatctacactctaaaatgcgtctatatacattcatatgtagtccgt
                .******************.***********.*************.*.************

miRNA_MITE_28   attgaaacctctaaaaggtcttatatttagaaacggagggagtaca
DTT_Taes_Thalos attgaaatctctaaaagggcttatatttagaaacggagggag----
                *******.********** ***********************    
-----

>miRNA_MITE_29 mrcv_mites_MITE_T_61768_6B_89431495_89431654
ACTCCCTCCGTTCCTAGATGTAAGTCTTTGTAGAGATTTCATTATAAACCGCATACGGATGTATATAAATGCATTTTAAGTTTAGATTCATTCATTTTGCTTCGTATATAGTCCACCTAGTGGAATCTCTATAAAGACTTATATTTAGGAACGGAAGGA
>DTT_Hvul_Thalos_BJ486760-1
CTCCCTCCGTTCCTAAATATAAGTCTTTGGAGAGATTTCACTATGGACCACATACGGAGCAAAATGAATGAATCTACACACAAAATGCATCTATATACATCCGTATGTGGTCCATAGTGAAATAACTACAAAGACTTATATTTAGGAACGGAGGGAG

-----
CLUSTAL format alignment by MAFFT L-INS-i (v7.453)


miRNA_MITE_29   actccctccgttcctagatgtaagtctttgtagagatttcattataaaccgcatacggat
DTT_Hvul_Thalos -ctccctccgttcctaaatataagtctttggagagatttcactatggaccacatacggag
                 ***************.**.********** **********.***..***.******** 

miRNA_MITE_29   gtatataaatgcattttaagtttagattcattcattttgcttcgtatatagtccacctag
DTT_Hvul_Thalos caaaatgaatgaatctacacacaaaatgcatctatatacatccgtatgtggtcca--tag
                  * **.**** **.*  *  . *.** ***..** *   *.*****.*.*****  ***

miRNA_MITE_29   tggaatctctataaagacttatatttaggaacggaagga-
DTT_Hvul_Thalos tgaaataactacaaagacttatatttaggaacggagggag
                **.***  ***.***********************.*** 
-----

>miRNA_MITE_30 mrcv_mites_MITE_T_113737_6D_273095753_273095831
CCTCGGTAACTAAATATGAGACTTCTTTTTAGTTCAATTTGAACTGCAAAAACGTCTTATGTTTAGTTGCAGAGGTAG
>MITE_1736
CTTCCTCTGTATCAAAATATAAGACATTTTTGTAGTTTAAATTGAACTGCAAAAACGACTTATATTTTGATACAGAGGAG

-----
CLUSTAL format alignment by MAFFT L-INS-i (v7.453)


miRNA_MITE_30   ---cctcggtaactaaatatgagacttctttttagttcaatttgaactgcaaaaacgtct
MITE_1736       cttcctctgtatcaaaatataagacatttttgtagtttaaattgaactgcaaaaacgact
                   **** *** * ******.**** *.*** *****.** **************** **

miRNA_MITE_30   tatgtttagttgcagaggtag
MITE_1736       tatattttgatacagagg-ag
                ***.*** * *.****** **
-----

>miRNA_MITE_31 mrcv_mites_MITE_T_58879_6D_361524524_361524682
ACTCCCTCCGTTCCTAAATATAAGTCTTTTTAGACGATTTCAATATGGACTACATATGGAGCGAAATGGGTGAATCTCACTCTAAACTCCGTCTATATACATCCGTATCTAATCCACATTGAAATCTCTAAAAAGAGTTCTATTTAGAAATGGAGGGA
>DTT_Null_Thalos_consensus-1
CTCCCTCCGTTCCTAAATATAAGTCTTTTTAGAGATTTCAATAAGTGACTACATACGGAGCAAAATGAGTGAATCTACACTCTAAAATATGTCTATATACATCCGTATGTAGTCCATTTGAAATCTCTAAAAAGACTTATATTTAGGAACGGAGGGAG

-----
CLUSTAL format alignment by MAFFT L-INS-i (v7.453)


miRNA_MITE_31   actccctccgttcctaaatataagtctttttagacgatttcaatatggactacatatgga
DTT_Null_Thalos -ctccctccgttcctaaatataagtctttttagagatttcaataagtgactacatacgga
                 ********************************* . **. *  *  *********.***

miRNA_MITE_31   gcgaaatgggtgaatct-cactctaaactccgtctatatacatccgtatctaatccacat
DTT_Null_Thalos gcaaaatgagtgaatctacactctaaaatatgtctatatacatccgtatgtagtccat-t
                **.*****.******** ********* * .****************** **.****. *

miRNA_MITE_31   tgaaatctctaaaaagagttctatttagaaatggaggga-
DTT_Null_Thalos tgaaatctctaaaaagacttatatttaggaacggagggag
                ***************** ** *******.**.******* 
-----

>miRNA_MITE_32 mrcv_mites_MITE_T_6223_6D_461512362_461512720
ATCTGCACCCGCTGTGACGGAAAAAAAATCAAAACAAATATTAAAAAAATTCAAAAAAATCCAATTTTTTTGTTTGGTAGATAAGTTTATACGTGAGGTGCGCTCCAAGTTTCAGCTCATTTGGTCATCTGAGCAACTCTCAGCAAAAAAGACAAATTCAGGGTGTGTAAAAAAGTTTACTGTTCACACACTGTTCTGACCCGATTTGTTTTTTTTACTGAGAGCTGCTCAGATGTTCAAATAAGTTGAAATTTCGAGCGAACCTCACGCATAAACTTGTCTATCACCCACAAAAAAAATTGGATTTTTTTTGAATTTTTTGAGTATTTATTGTGATTTTTTTTTCTGACCGGGTGCA
>MITE_1134
ACTTAGACTAGTAACATATGTATGGAGTGCGGCTAATTTGCACCTGGGCTCATCTGCACCCACGCTTAgaaacaaatttaaaaaaaatactagaaaaattcaaaaaaTTCCAAttttttttGTGGTGGTAGATAATTTGACGCGTGAGGTGCGCCCCAAAATTCATCTCATTTGAGCATCTGAGCAGCTCTCGGCAAAAAAGACAAAATCAGGGTCTGTAAAAATGTTCACTGTTCACGCACTGTTTTGACCCGATTTGTCTTTTTTGCCGAGAGCTGCTCAGATGTCCAAATGAGATGAATTTTGGGGCGCACCTCACGCGTCAAATTATCTACCACCACAAAAAaatttggaattttttgaatttttctagtatttttttaaattttttGCTGAGAGTGAGCAGATGAGCCCGGGCACCGTTTTGAGTTTTCGCATATGTATGTTACTAGTCTATGT

-----
CLUSTAL format alignment by MAFFT L-INS-i (v7.453)


miRNA_MITE_32   ---------------------------------------------------atctgcacc
MITE_1134       acttagactagtaacatatgtatggagtgcggctaatttgcacctgggctcatctgcacc
                                                                   *********

miRNA_MITE_32   cgctgtgacggaaaaaaaatcaaaacaaatattaaaaaaattcaaaaaaatccaattttt
MITE_1134       cacgct--tagaaacaaatttaaaaaaaatactagaaaaattcaaaaaattccaattttt
                *.*  *  ..**** *** *.**** *****.**.************** **********

miRNA_MITE_32   ttgtt--tggtagataagtttatacgtgaggtgcgctccaagtttcagctcatttggtca
MITE_1134       tttgtggtggtagataatttgacgcgtgaggtgcgccccaaaattcatctcatttgagca
                **  *  ********** ** *..************.****. **** ********. **

miRNA_MITE_32   tctgagcaactctcagcaaaaaagacaaattcagggtgtgtaaaaaagtttactgttcac
MITE_1134       tctgagcagctctcggcaaaaaagacaaaatcagggtctgtaaaaatgttcactgttcac
                ********.*****.************** ******* ******** ***.*********

miRNA_MITE_32   acactgttctgacccgatttgttttttttactgagagctgctcagatgttcaaataagtt
MITE_1134       gcactgttttgacccgatttgtcttttttgccgagagctgctcagatgtccaaatgagat
                .*******.*************.******.*.*****************.*****.** *

miRNA_MITE_32   gaaatttcgagcgaacctcacgcataaacttgtctatcacccacaaaaaaaattggattt
MITE_1134       gaattttggggcgcacctcacgcgtcaaattatctaccacc--acaaaaaaatttggaat
                *** *** *.*** *********.* ** **.****.****    ********* *.  *

miRNA_MITE_32   tttttgaattttttgagtatttattgtgatttttttttctgaccgggtgca---------
MITE_1134       tttttgaatttttctagtatttttttaaattttttgctgagagtgagcagatgagcccgg
                *************. ******* **  .******* .*  ** .*.*.. *         

miRNA_MITE_32   -------------------------------------------
MITE_1134       gcaccgttttgagttttcgcatatgtatgttactagtctatgt
                                                           
-----

>miRNA_MITE_33 sun_mites_MITE_T_78325_7A_516155427_516155555
ACTCCCTCCGTCCGGAAATACTTGTCATCAAAATGAATAAAAGGAAATGTATCTAGATGTATTTTAGTTCTAGATACACCCCTTTTTGTCCATTTTGATGACAAGTATTTTCGGACAGAGGGAGTACA
>DTT_Taes_Icarus_42j2-9
CTCCCTCCGTCCGAAAATACTTGTCATCAAAATGGATAAAAAAAGATGCATCTAGAACTAAAATATATCTAGATACATTCCCTTTTATTCATTTTGATGACAAGTATTTCCGGACGGAGGGAG

-----
CLUSTAL format alignment by MAFFT L-INS-i (v7.453)


miRNA_MITE_33   actccctccgtccggaaatacttgtcatcaaaatgaataaaaggaaatgtatctagatgt
DTT_Taes_Icarus -ctccctccgtccgaaaatacttgtcatcaaaatggataaaaaaagatgcatctagaact
                 *************.********************.******..*.***.*******  *

miRNA_MITE_33   attttagttctagatacacccctttttgtccattttgatgacaagtattttcggacagag
DTT_Taes_Icarus aaaatatatctagatacattcccttttattcattttgatgacaagtatttccggacggag
                *   **  **********..**.****.*.********************.*****.***

miRNA_MITE_33   ggagtaca
DTT_Taes_Icarus ggag----
                ****    
-----

>miRNA_MITE_34 mrcv_mites_MITE_T_100589_7A_668530082_668530159
TACTTTCTCCCTTCTGATTTACTCGTCGTGGTTTTAGTTCAAAAACCATGACGAGTAAATCAGAACGGAGGGAGTAT
>DTT_Tdur_Icarus_103H9-1
CTCCCTCCGTTCCGATTTACTCTTGAACTAAAACCACGACGAGTAAATCGGAACGGAGGGAG

-----
CLUSTAL format alignment by MAFFT L-INS-i (v7.453)


miRNA_MITE_34   tactttctcccttctgatttactcgtcgtggttttagttcaaaaaccatgacgagtaaat
DTT_Tdur_Icarus --ctccctccgttccgatttactc----------ttgaactaaaaccacgacgagtaaat
                  **..**** ***.*********          * *  * *******.***********

miRNA_MITE_34   cagaacggagggagtat
DTT_Tdur_Icarus cggaacggagggag---
                *.************   
-----

>miRNA_MITE_35 sun_all_Cluster_136100_7A_668530089_668530164
TCCCTTCTGATTTACTCGTCGTGGTTTTAGTTCAAAAACCATGACGAGTAAATCAGAACGGAGGGAGTATCTGCT
>DTT_Tdur_Icarus_103H9-1
CTCCCTCCGTTCCGATTTACTCTTGAACTAAAACCACGACGAGTAAATCGGAACGGAGGGAG

-----
CLUSTAL format alignment by MAFFT L-INS-i (v7.453)


miRNA_MITE_35   -----tcccttctgatttactcgtcgtggttttagttcaaaaaccatgacgagtaaatca
DTT_Tdur_Icarus ctccctccgttccgatttactc----------ttgaactaaaaccacgacgagtaaatcg
                     *** ***.*********          * *  * *******.************.

miRNA_MITE_35   gaacggagggagtatctgct
DTT_Tdur_Icarus gaacggagggag--------
                ************        
-----

>miRNA_MITE_36 mrcv_mites_MITE_T_80536_7B_34679825_34679952
ACTCCCTCCAATCCCAAAATTCTTGTCGTAGATTTGTCTAGATATGGATGTACCTAATACTAAAACGTGACTTGATACATCTGTATTTGGACAAATTTAAGACAAGAATTTTAGGACGGAGGGAGTA
>DTT_Taes_Pan_42j2-6
CTCCCTCCGTCCCAAAATTCTTGTCTTAGATTTGTCTAAATATGGATGTATCAAGTCACATTTTAGTATTAGATACATCCGTATCTAGACTAATCTAAGACAAGAATTTTGGGACGGAGGAG

-----
CLUSTAL format alignment by MAFFT L-INS-i (v7.453)


miRNA_MITE_36   actccctccaatcccaaaattcttgtcgtagatttgtctagatatggatgtacctaatac
DTT_Taes_Pan_42 --ctccctccgtcccaaaattcttgtcttagatttgtctaaatatggatgtatcaagtca
                  ..**..* .**************** ************.***********.* *.*  

miRNA_MITE_36   taaaacgtgacttgatacatctgtatttggacaaatttaagacaagaattttaggacgga
DTT_Taes_Pan_42 cattttagtattagatacatccgtatctagactaatctaagacaagaattttgggacgga
                .*   ..  *.* ********.****.*.*** ***.***************.*******

miRNA_MITE_36   gggagta
DTT_Taes_Pan_42 ggag---
                **..   
-----

>miRNA_MITE_37 mrcv_all_Cluster_34208_7B_145795106_145795346
AGTACCCCCTCTGTAAACCAATATAAGAGCGTTTAGATTACTACTTTAGTATGCTCTTATATTAGTTTACCGAAAAAGGCTTTCGCCCCGCTTTATACATAAAACAAACCGCCACAGAGCATACAAACAGAAGCAAGTCCACACACGCCCACCCAAATCTCACGGCAAAGTACACAAGTTCTGCTGAGGGCACAGCTCAACAAGCCCATAAAATAAAAAAGAAAACAACACACTAGGGGC
>DTT_Tdur_Athos_103H9-1
CCCTCTGTAAACTAATATAAGAGCGTTTAGATCACTATTTTAGTATTCTAAACGCTCTTATATTAGTTTACGGAGGG

-----
CLUSTAL format alignment by MAFFT L-INS-i (v7.453)


miRNA_MITE_37   agtaccccctctgtaaaccaatataagagcgtttagattactactttagtat-------g
DTT_Tdur_Athos_ ------ccctctgtaaactaatataagagcgtttagatcactattttagtattctaaacg
                      ************.*******************.****.********       *

miRNA_MITE_37   ctcttatattagtttaccgaaaaaggctttcgccccgctttatacataaaacaaaccgcc
DTT_Tdur_Athos_ ctcttatattagtttacggaggg-------------------------------------
                ***************** **...                                     

miRNA_MITE_37   acagagcatacaaacagaagcaagtccacacacgcccacccaaatctcacggcaaagtac
DTT_Tdur_Athos_ ------------------------------------------------------------
                                                                            

miRNA_MITE_37   acaagttctgctgagggcacagctcaacaagcccataaaataaaaaagaaaacaacacac
DTT_Tdur_Athos_ ------------------------------------------------------------
                                                                            

miRNA_MITE_37   taggggc
DTT_Tdur_Athos_ -------
                       
-----

>miRNA_MITE_38 mrcv_all_Cluster_34329_7B_223173899_223174050
GATTTTTAGCATGGCAGGTCTAATGTTTTTCATGGCAATTTATGTCGGCGTGAGGATGGCAAATCTAGTTGGTGAGCACAGCAATTTCTGGCAAAAAAATTAAATTGAGGTGGATTTGCCATGCTCACCAACTAAACTTGCCACCCTCGGT
>MITE_955
TCAGATTTTCAGGCATGGAAAATCGAACGTTATTCATGGCAATTTATATTGGTGCGAGGATGGCAAATTTAGTTGGCAAGCACGGCAATTCCCTGGCAAAAAAATGAACTGAGGCGGATTTGCCATGCTCATCAACTAAACTTGCCGTCCTCGGCAAACATAATTTGCCATGGAAAAACGTTCGATTTTGCCATTCCTAAAAATCTGA

-----
CLUSTAL format alignment by MAFFT L-INS-i (v7.453)


miRNA_MITE_38   ----gatttttagcatggcaggtctaatgtttttcatggcaatttatgtcggcgtgagga
MITE_955        tcagattttcaggcatggaaaatcgaacgttattcatggcaatttatattggtgcgagga
                    . ***. .****** *..** **.*** ***************.*.**.*.*****

miRNA_MITE_38   tggcaaatctagttggtgagcacagcaatttctggcaaaaaaattaaattgaggtggatt
MITE_955        tggcaaatttagttggcaagcacggcaattccctggcaaaaaaatgaactgaggcggatt
                ********.*******..*****.******.*. *  ****** *.**.*****.*****

miRNA_MITE_38   tgccatgctcaccaactaaacttgccaccctcggt-------------------------
MITE_955        tgccatgctcatcaactaaacttgccgtcctcggcaaacataatttgccatggaaaaacg
                ***********.**************..******.                         

miRNA_MITE_38   ----------------------------
MITE_955        ttcgattttgccattcctaaaaatctga
                                            
-----
