# Supplementary material for: Genome-wide identification of MITE-derived microRNAs and their targets in bread wheat
Source: BMC Genomics. 2022 Feb 22;23:154. doi: 10.1186/s12864-022-08364-4 (PMC8862332; doi:10.1186/s12864-022-08364-4)
Supplement: Supplementary file 7 — Additional file 7 CSV file containing detailed information about all targets detected by Cleaveland and psRNATarget. Contains additional information about homology with MITEs and genomic annotations. [file 12864_2022_8364_MOESM7_ESM.csv]

Table S2: Detailed information of the 93 valid miRNA with target detected in the wheat genome. Additionally the name of the miRNA_MITEs described in Table 2 was add. The results obtainde from psRNATarget and Cleaveland were incorpporated. Additionally the homology of the targets with MITEs and the genome annotation of the target region were included.
miRNA_loci	miRNA_code_name	cluster_length	read_count	rpm	unique_reads	frac_top	strand	mirna_sequence	mirna_sequence_count	sequence_complexity	dicer_call	mirna_status	phase_score	short	long	20nt_count	21nt_count	22nt_count	23nt_count	24nt_count	mite_name	mirna_name	annotation	mirna_name_manuscript	mirna_gene	mirna_length	target_gene	Expectation	epu	mirna_start	mirna_end	target_start	target_end	mirna_aligned_fragment	alignment	target_aligned_fragment	inhibition	target_description	multiplicity	site_id	target_slice	mfe_perfect	mfe_site	mfe_ratio	allen_score	paired	unpaired	alignment_structure	alignment_sequence
1A:492271831-492271941	sun_all_Cluster_4365_1A_492271831_492271941	111	441	3.492	2	1	+	GAGGAGGAGGAGCAGGACAAG	336	0.043	21	Y	-1	9	0	70	360	1	1	0			exon		TraesCS1A02G297400.1	21	TraesCS5D02G334900.1	1.5	-1	1	21	174	194	GAGGAGGAGGAGCAGGACAAG	.: ::::::::.:::::::::	UUGGUCCUGCUUCUCCUCCUC	Cleavage	cdna chromosome:IWGSC:5D:424223039:424223784:-1 gene:TraesCS5D02G334900 gene_biotype:protein_coding transcript_biotype:protein_coding	1	TraesCS5D02G334900.1:185	185	-44.4	-39.2	0.882882882882883	4	1-18,194-177	19-21,176-174[UP3]	...((((((((((((((((((&))))))))))))))))))...	UUGGUCCUGCUUCUCCUCCUC&GAGGAGGAGGAGCAGGACAAG
1A:492271831-492271941	sun_all_Cluster_4365_1A_492271831_492271941	111	441	3.492	2	1	+	GAGGAGGAGGAGCAGGACAAG	336	0.043	21	Y	-1	9	0	70	360	1	1	0			exon		TraesCS1A02G297400.1	21	TraesCS5B02G329100.1	1.5	-1	1	21	34	54	GAGGAGGAGGAGCAGGACAAG	.: ::::::::.:::::::::	UUGGUCCUGCUUCUCCUCCUC	Cleavage	cdna chromosome:IWGSC:5B:513323706:513324058:-1 gene:TraesCS5B02G329100 gene_biotype:protein_coding transcript_biotype:protein_coding description:Defensin [Source:UniProtKB/TrEMBL;Acc:W5FHQ6]	1	TraesCS5B02G329100.1:45	45	-44.4	-39.2	0.882882882882883	4	1-18,54-37	19-21,36-34[UP3]	...((((((((((((((((((&))))))))))))))))))...	UUGGUCCUGCUUCUCCUCCUC&GAGGAGGAGGAGCAGGACAAG
1B:161992200-161992280	sun_all_Cluster_8835_1B_161992200_161992280	81	135	1.069	5	0.919	+	UCUGUUCACAAAUGUAAGACG	106	0.074	21	Y	-1	0	1	0	132	0	0	2	MITE_1125	hvu-miR6197	intron	miRNA_MITE_3	TraesCS1B02G130500.1	21	TraesCS5B02G218100.1	1	-1	1	21	1553	1573	UCUGUUCACAAAUGUAAGACG	: :::::.::::::::::.::	CAUCUUAUAUUUGUGAACGGA	Cleavage	cdna chromosome:IWGSC:5B:391827272:391830741:-1 gene:TraesCS5B02G218100 gene_biotype:protein_coding transcript_biotype:protein_coding	1	TraesCS5B02G218100.1:1564	1564	-32.4	-26.1	0.805555555555556	3.5	1-19,1573-1555	20-21,1554-1553[UP3]	..(((((((((((((((((((&)))))))))))))))))))..	CAUCUUAUAUUUGUGAACGGA&UCUGUUCACAAAUGUAAGACG
1B:357916189-357916332	mrcv_all_Cluster_2061_1B_357916189_357916332	144	47078	369.484	1	0	-	UCGGACCAGGCUUCAUUCCCC	46159	0.001	21	Y	-1	67	1	193	46378	427	10	2		aof-miR166d	exon		ENSRNA050017309-T1	21	TraesCS3A02G312800.2	1	-1	1	21	1150	1170	UCGGACCAGGCUUCAUUCCCC	::.:::::::::::::::.	CUGGGAUGAAGCCUGGUCCGG	Cleavage	cdna chromosome:IWGSC:3A:552610868:552615759:-1 gene:TraesCS3A02G312800 gene_biotype:protein_coding transcript_biotype:protein_coding	1	TraesCS3A02G312800.2:1161	1161	-44.1	-37.4	0.848072562358277	3.5	2-19,1169-1152	1-1,1170-1170[UP5];20-21,1151-1150[UP3]	..((((((((((((((((((.&.))))))))))))))))))..	CUGGGAUGAAGCCUGGUCCGG&UCGGACCAGGCUUCAUUCCCC
1B:357916189-357916332	mrcv_all_Cluster_2061_1B_357916189_357916332	144	47078	369.484	1	0	-	UCGGACCAGGCUUCAUUCCCC	46159	0.001	21	Y	-1	67	1	193	46378	427	10	2		aof-miR166d	exon		ENSRNA050017309-T1	21	TraesCS5A02G375800.1	1	-1	1	21	920	940	UCGGACCAGGCUUCAUUCCCC	::.:::::::::::::::.	UUGGGAUGAAGCCUGGUCCGG	Cleavage	cdna chromosome:IWGSC:5A:573645407:573651009:1 gene:TraesCS5A02G375800 gene_biotype:protein_coding transcript_biotype:protein_coding	1	TraesCS5A02G375800.1:931	931	-44.1	-37.9	0.859410430839002	3.5	2-19,939-922;20-21,919-918	1-1,940-940[UP5];x-x,921-920[BULt]	((..((((((((((((((((((.&.))))))))))))))))))--))	GGUUGGGAUGAAGCCUGGUCCGG&UCGGACCAGGCUUCAUUCC--CC
2A:133702671-133702770	sun_mites_MITE_T_99232_2A_133702671_133702770	100	2289	18.126	2181	0.983	+	UGAGACGGGUAAUUUGGAACGGAG	1484	0.047	24	Y	-1	29	17	29	59	53	101	2001	DTT_Tmon_Icarus_BG607724-1		promoter	miRNA_MITE_5	TraesCS2A02G175300	24	TraesCS7B02G175300.2	2.5	-1	1	24	1502	1525	UGAGACGGGUAAUUUGGAACGGAG	::::::::::::::::.:::: .:	CUCCGUUCCAAAUUACUCGUCGUA	Cleavage	cdna chromosome:IWGSC:7B:246505474:246508663:-1 gene:TraesCS7B02G175300 gene_biotype:protein_coding transcript_biotype:protein_coding	1	TraesCS7B02G175300.2:1516	1516	-44	-37.1	0.843181818181818	4	1-2,1525-1524;4-24,1522-1502	3-3,1523-1523[SIL]	(((((((((((((((((((((.((&)).)))))))))))))))))))))	CUCCGUUCCAAAUUACUCGUCGUA&UGAGACGGGUAAUUUGGAACGGAG
2A:133702671-133702770	sun_mites_MITE_T_99232_2A_133702671_133702770	100	2289	18.126	2181	0.983	+	UGAGACGGGUAAUUUGGAACGGAG	1484	0.047	24	Y	-1	29	17	29	59	53	101	2001	DTT_Tmon_Icarus_BG607724-1		promoter	miRNA_MITE_5	TraesCS2A02G175300	24	TraesCS2A02G281000.1	2.5	-1	1	24	1939	1962	UGAGACGGGUAAUUUGGAACGGAG	:::::::::.::::::..::::..	CUCCGUUCCGAAUUACUUGUCUUG	Cleavage	cdna chromosome:IWGSC:2A:469456196:469466847:-1 gene:TraesCS2A02G281000 gene_biotype:protein_coding transcript_biotype:protein_coding	1	TraesCS2A02G281000.1:1953	1953	-44	-37	0.840909090909091	4.5	2-24,1961-1939	1-1,1962-1962[UP5]	(((((((((((((((((((((((.&.)))))))))))))))))))))))	CUCCGUUCCGAAUUACUUGUCUUG&UGAGACGGGUAAUUUGGAACGGAG
2A:133702671-133702770	sun_mites_MITE_T_99232_2A_133702671_133702770	100	2289	18.126	2181	0.983	+	UGAGACGGGUAAUUUGGAACGGAG	1484	0.047	24	Y	-1	29	17	29	59	53	101	2001	DTT_Tmon_Icarus_BG607724-1		promoter	miRNA_MITE_5	TraesCS2A02G175300	24	TraesCS1A02G090300.1	4	-1	1	24	2024	2047	UGAGACGGGUAAUUUGGAACGGAG	:::::::: .::::::..::: ::	CUCCGUUCGGAAUUACUUGUCGCA	Cleavage	cdna chromosome:IWGSC:1A:80297144:80309314:1 gene:TraesCS1A02G090300 gene_biotype:protein_coding transcript_biotype:protein_coding	1	TraesCS1A02G090300.1:2038	2038	-44	-32.5	0.738636363636364	5.5	1-2,2047-2046;4-15,2044-2033;17-24,2031-2024	3-3,2045-2045[SIL];16-16,2032-2032[SIL]	((((((((.((((((((((((.((&)).)))))))))))).))))))))	CUCCGUUCGGAAUUACUUGUCGCA&UGAGACGGGUAAUUUGGAACGGAG
2A:149238439-149238616	mrcv_all_Cluster_5493_2A_149238439_149238616	178	2470	19.385	42	0.001	-	AUCAGGAGAGAUGACACCGAC	1936	0.021	21	Y	-1	80	8	219	2032	6	9	116		osa-miR1432-5p	intergenic			21	TraesCS6D02G142400.3	1	-1	1	21	172	192	AUCAGGAGAGAUGACACCGAC	::::::::::::::::::	UGCGGUGUCAUCUCUCCUGAG	Cleavage	cdna chromosome:IWGSC:6D:112456245:112468812:1 gene:TraesCS6D02G142400 gene_biotype:protein_coding transcript_biotype:protein_coding description:Calcium-transporting ATPase [Source:UniProtKB/TrEMBL;Acc:A0A1D6BC12]	1	TraesCS6D02G142400.3:183	183	-40.2	-37.2	0.925373134328358	2	2-19,191-174;20-21,172-171	1-1,192-192[UP5];x-x,173-173[BULt]	((.((((((((((((((((((.&.))))))))))))))))))-))	GUGCGGUGUCAUCUCUCCUGAG&AUCAGGAGAGAUGACACCG-AC
2A:593354657-593354808	mrcv_all_Cluster_6140_2A_593354657_593354808	152	7126	55.927	956	1	+	UUAGAUGACCAUCAGCAAACA	5977	0.004	21	Y	-1	40	1	147	6029	907	2	0		ssp-miR827	intergenic			21	TraesCS2A02G399200.1	1.5	-1	1	21	396	416	UUAGAUGACCAUCAGCAAACA	::::::::::: ::::::::	GGUUUGCUGAUGUUCAUCUAA	Cleavage	cdna chromosome:IWGSC:2A:652332902:652338994:-1 gene:TraesCS2A02G399200 gene_biotype:protein_coding transcript_biotype:protein_coding	1	TraesCS2A02G399200.1:407	407	-34.2	-27.8	0.812865497076023	3	1-8,416-409;10-20,407-397	9-9,408-408[SIL];21-21,396-396[UP3]	.(((((((((((.((((((((&)))))))).))))))))))).	GGUUUGCUGAUGUUCAUCUAA&UUAGAUGACCAUCAGCAAACA
2A:652328872-652329011	mrcv_all_Cluster_6309_2A_652328872_652329011	140	1185	9.3	1	0.001	-	UGCCAAAGGAGAGUUGCCCUG	1136	0.012	21	Y	-1	14	0	3	1155	11	2	0		tae-miR399	intergenic			21	TraesCS1B02G415800.1	1.5	-1	1	21	582	602	UGCCAAAGGAGAGUUGCCCUG	..:::::: ::::::::::::	UGGGGCAAAUCUCCUUUGGCA	Cleavage	cdna chromosome:IWGSC:1B:640845168:640852534:-1 gene:TraesCS1B02G415800 gene_biotype:protein_coding transcript_biotype:protein_coding	7	TraesCS1B02G415800.1:593	593	-41.9	-34.7	0.828162291169451	2.5	1-12,602-591;14-20,589-583	13-13,590-590[SIL];21-21,582-582[UP3]	.(((((((.((((((((((((&)))))))))))).))))))).	UGGGGCAAAUCUCCUUUGGCA&UGCCAAAGGAGAGUUGCCCUG
2A:745394307-745394375	sun_all_Cluster_27543_2A_745394307_745394375	69	407	3.223	12	0	-	UUCGUCGGACGAGCGUGCCUA	190	0.074	21	Y	-1	29	12	91	199	38	29	9			intergenic			21	TraesCS6D02G334000.2	3	-1	1	21	1632	1652	UUCGUCGGACGAGCGUGCCUA	:.:::.:::::::.:::: :.	UGGGCGCGCUCGUUCGACCAG	Cleavage	cdna chromosome:IWGSC:6D:436221659:436225654:-1 gene:TraesCS6D02G334000 gene_biotype:protein_coding transcript_biotype:protein_coding	1	TraesCS6D02G334000.2:1643	1643	-42.7	-35.6	0.833723653395784	7	4-21,1649-1632	1-3,1652-1650[UP5]	((((((((((((((((((...&...))))))))))))))))))	UGGGCGCGCUCGUUCGACCAG&UUCGUCGGACGAGCGUGCCUA
2A:759156472-759156641	sun_all_Cluster_27961_2A_759156472_759156641	170	14152	112.064	42	0	-	CAGUUGGGCUGUAUGAUGGCGA	13574	0.002	22	Y	-1	282	5	36	205	13607	12	5		tae-miR9666b-3p	intergenic			22	TraesCS7A02G301900.1	4.5	-1	1	22	5187	5208	CAGUUGGGCUGUAUGAUGGCGA	:::::: :::::::.::.::	UCGCCAGCAUACAGUCCGACAU	Cleavage	cdna chromosome:IWGSC:7A:421778086:421787052:-1 gene:TraesCS7A02G301900 gene_biotype:protein_coding transcript_biotype:protein_coding description:DNA-directed RNA polymerase subunit [Source:UniProtKB/TrEMBL;Acc:A0A341Y7L6]	10	TraesCS7A02G301900.1:5199	5199	-42.8	-33.1	0.773364485981308	6	3-15,5206-5194;17-22,5192-5187	1-2,5208-5207[UP5];16-16,5193-5193[SIL]	((((((.(((((((((((((..&..))))))))))))).))))))	UCGCCAGCAUACAGUCCGACAU&CAGUUGGGCUGUAUGAUGGCGA
2B:5671327-5671460	sun_all_Cluster_28681_2B_5671327_5671460	134	562	4.45	504	0.016	-	UAUCUGGACAAAUCUGAGACA	293	0.078	21	Y	-1	19	0	24	508	5	2	4	DTT_Hvul_Pan_M801L24-1		intron	miRNA_MITE_7	TraesCS2B02G010300.1	21	TraesCS4B02G021400.2	2.5	-1	1	21	2280	2300	UAUCUGGACAAAUCUGAGACA	:::::.:::::::::.: :::	UGUCUUAGAUUUGUCUAAAUA	Cleavage	cdna chromosome:IWGSC:4B:15416885:15421281:-1 gene:TraesCS4B02G021400 gene_biotype:protein_coding transcript_biotype:protein_coding	1	TraesCS4B02G021400.2:2291	2291	-34.6	-25	0.722543352601156	3.5	1-3,2300-2298;5-21,2296-2280	4-4,2297-2297[SIL]	(((((((((((((((((.(((&))).)))))))))))))))))	UGUCUUAGAUUUGUCUAAAUA&UAUCUGGACAAAUCUGAGACA
2B:5671327-5671460	sun_all_Cluster_28681_2B_5671327_5671460	134	562	4.45	504	0.016	-	UAUCUGGACAAAUCUGAGACA	293	0.078	21	Y	-1	19	0	24	508	5	2	4	DTT_Hvul_Pan_M801L24-1		intron	miRNA_MITE_7	TraesCS2B02G010300.1	21	TraesCS2D02G449600.1	2.5	-1	1	21	2626	2646	UAUCUGGACAAAUCUGAGACA	:::::.:::::::::.: :::	UGUCUUAGAUUUGUCUAAAUA	Cleavage	cdna chromosome:IWGSC:2D:559209709:559212871:-1 gene:TraesCS2D02G449600 gene_biotype:protein_coding transcript_biotype:protein_coding	1	TraesCS2D02G449600.1:2637	2637	-34.6	-25	0.722543352601156	3.5	1-3,2646-2644;5-21,2642-2626	4-4,2643-2643[SIL]	(((((((((((((((((.(((&))).)))))))))))))))))	UGUCUUAGAUUUGUCUAAAUA&UAUCUGGACAAAUCUGAGACA
2B:96381861-96381997	mrcv_all_Cluster_7316_2B_96381861_96381997	137	1585	12.44	7	1	+	UGGAGAAGCAGGGCACGUGCA	1130	0.016	21	Y	-1	17	1	65	1495	6	1	0		tae-miR164	exon, promoter		ENSRNA050023589-T1, TraesCS2B02G129100.1, ENSRNA050023589	21	TraesCS7D02G452500.1	1	-1	1	21	839	859	UGGAGAAGCAGGGCACGUGCA	::: ::::::::::::::::	AGCAAGUGCCCUGCUUCUCCA	Cleavage	cdna chromosome:IWGSC:7D:571972939:571977461:-1 gene:TraesCS7D02G452500 gene_biotype:protein_coding transcript_biotype:protein_coding	1	TraesCS7D02G452500.1:850	850	-44.3	-39.2	0.884875846501129	2	1-16,859-844;18-20,842-840	17-17,843-843[SIL];21-21,839-839[UP3]	.(((.((((((((((((((((&)))))))))))))))).))).	AGCAAGUGCCCUGCUUCUCCA&UGGAGAAGCAGGGCACGUGCA
2B:96381861-96381997	mrcv_all_Cluster_7316_2B_96381861_96381997	137	1585	12.44	7	1	+	UGGAGAAGCAGGGCACGUGCA	1130	0.016	21	Y	-1	17	1	65	1495	6	1	0		tae-miR164	exon, promoter		ENSRNA050023589-T1, TraesCS2B02G129100.1, ENSRNA050023589	21	TraesCS7B02G364600.1	1	-1	1	21	901	921	UGGAGAAGCAGGGCACGUGCA	::: ::::::::::::::::	AGCAAGUGCCCUGCUUCUCCA	Cleavage	cdna chromosome:IWGSC:7B:627610786:627614742:1 gene:TraesCS7B02G364600 gene_biotype:protein_coding transcript_biotype:protein_coding	1	TraesCS7B02G364600.1:912	912	-44.3	-39.2	0.884875846501129	2	1-16,921-906;18-20,904-902	17-17,905-905[SIL];21-21,901-901[UP3]	.(((.((((((((((((((((&)))))))))))))))).))).	AGCAAGUGCCCUGCUUCUCCA&UGGAGAAGCAGGGCACGUGCA
2B:96381861-96381997	mrcv_all_Cluster_7316_2B_96381861_96381997	137	1585	12.44	7	1	+	UGGAGAAGCAGGGCACGUGCA	1130	0.016	21	Y	-1	17	1	65	1495	6	1	0		tae-miR164	exon, promoter		ENSRNA050023589-T1, TraesCS2B02G129100.1, ENSRNA050023589	21	TraesCS7D02G451700.1	1	-1	1	21	864	884	UGGAGAAGCAGGGCACGUGCA	::: ::::::::::::::::	AGCAAGUGCCCUGCUUCUCCA	Cleavage	cdna chromosome:IWGSC:7D:571478742:571482691:1 gene:TraesCS7D02G451700 gene_biotype:protein_coding transcript_biotype:protein_coding	1	TraesCS7D02G451700.1:875	875	-44.3	-39.2	0.884875846501129	2	1-16,884-869;18-20,867-865	17-17,868-868[SIL];21-21,864-864[UP3]	.(((.((((((((((((((((&)))))))))))))))).))).	AGCAAGUGCCCUGCUUCUCCA&UGGAGAAGCAGGGCACGUGCA
2B:96381861-96381997	mrcv_all_Cluster_7316_2B_96381861_96381997	137	1585	12.44	7	1	+	UGGAGAAGCAGGGCACGUGCA	1130	0.016	21	Y	-1	17	1	65	1495	6	1	0		tae-miR164	exon, promoter		ENSRNA050023589-T1, TraesCS2B02G129100.1, ENSRNA050023589	21	TraesCS5D02G059700.1	1	-1	1	21	741	761	UGGAGAAGCAGGGCACGUGCA	::: ::::::::::::::::	AGCAAGUGCCCUGCUUCUCCA	Cleavage	cdna chromosome:IWGSC:5D:56454914:56459926:-1 gene:TraesCS5D02G059700 gene_biotype:protein_coding transcript_biotype:protein_coding description:NAC transcription factor [Source:UniProtKB/TrEMBL;Acc:T2BAM9]	1	TraesCS5D02G059700.1:752	752	-44.3	-39.2	0.884875846501129	2	1-16,761-746;18-20,744-742	17-17,745-745[SIL];21-21,741-741[UP3]	.(((.((((((((((((((((&)))))))))))))))).))).	AGCAAGUGCCCUGCUUCUCCA&UGGAGAAGCAGGGCACGUGCA
2B:96381861-96381997	mrcv_all_Cluster_7316_2B_96381861_96381997	137	1585	12.44	7	1	+	UGGAGAAGCAGGGCACGUGCA	1130	0.016	21	Y	-1	17	1	65	1495	6	1	0		tae-miR164	exon, promoter		ENSRNA050023589-T1, TraesCS2B02G129100.1, ENSRNA050023589	21	TraesCS5A02G049100.2	1	-1	1	21	789	809	UGGAGAAGCAGGGCACGUGCA	::: ::::::::::::::::	AGCAAGUGCCCUGCUUCUCCA	Cleavage	cdna chromosome:IWGSC:5A:44983772:44988434:-1 gene:TraesCS5A02G049100 gene_biotype:protein_coding transcript_biotype:protein_coding	1	TraesCS5A02G049100.2:800	800	-44.3	-39.2	0.884875846501129	2	1-16,809-794;18-20,792-790	17-17,793-793[SIL];21-21,789-789[UP3]	.(((.((((((((((((((((&)))))))))))))))).))).	AGCAAGUGCCCUGCUUCUCCA&UGGAGAAGCAGGGCACGUGCA
2B:96381861-96381997	mrcv_all_Cluster_7316_2B_96381861_96381997	137	1585	12.44	7	1	+	UGGAGAAGCAGGGCACGUGCA	1130	0.016	21	Y	-1	17	1	65	1495	6	1	0		tae-miR164	exon, promoter		ENSRNA050023589-T1, TraesCS2B02G129100.1, ENSRNA050023589	21	TraesCS5A02G049100.1	1	-1	1	21	786	806	UGGAGAAGCAGGGCACGUGCA	::: ::::::::::::::::	AGCAAGUGCCCUGCUUCUCCA	Cleavage	cdna chromosome:IWGSC:5A:44983772:44988434:-1 gene:TraesCS5A02G049100 gene_biotype:protein_coding transcript_biotype:protein_coding	1	TraesCS5A02G049100.1:797	797	-44.3	-39.2	0.884875846501129	2	1-16,806-791;18-20,789-787	17-17,790-790[SIL];21-21,786-786[UP3]	.(((.((((((((((((((((&)))))))))))))))).))).	AGCAAGUGCCCUGCUUCUCCA&UGGAGAAGCAGGGCACGUGCA
2B:96381861-96381997	mrcv_all_Cluster_7316_2B_96381861_96381997	137	1585	12.44	7	1	+	UGGAGAAGCAGGGCACGUGCA	1130	0.016	21	Y	-1	17	1	65	1495	6	1	0		tae-miR164	exon, promoter		ENSRNA050023589-T1, TraesCS2B02G129100.1, ENSRNA050023589	21	TraesCS7A02G422500.1	1.5	-1	1	21	169	189	UGGAGAAGCAGGGCACGUGCA	: ::::::.:::::::::::	CGGACGUGCUCUGCUUCUCCA	Cleavage	cdna chromosome:IWGSC:7A:612990989:612994043:-1 gene:TraesCS7A02G422500 gene_biotype:protein_coding transcript_biotype:protein_coding description:Mitogen-activated protein kinase [Source:UniProtKB/TrEMBL;Acc:A0A1D6BQ67]	1	TraesCS7A02G422500.1:180	180	-44.3	-37.9	0.855530474040632	3	1-18,189-172;20-20,170-170	19-19,171-171[SIL];21-21,169-169[UP3]	.(.((((((((((((((((((&)))))))))))))))))).).	CGGACGUGCUCUGCUUCUCCA&UGGAGAAGCAGGGCACGUGCA
2B:201471849-201471942	mrcv_all_Cluster_7577_2B_201471849_201471942	94	307	2.409	67	0	-	AUGCCAUGUUGUUCUGAAGAA	101	0.124	21	Y	-1	18	1	10	227	11	1	39			intron		TraesCS2B02G216100.1, TraesCS2B02G216100.2, TraesCS2B02G216100.3	21	TraesCS3B02G466100.1	5	-1	1	21	154	174	AUGCCAUGUUGUUCUGAAGAA	:::::::::.:.: :::::	UUCUUCAGAGCGAAAUGGCCG	Cleavage	cdna chromosome:IWGSC:3B:708716902:708717699:1 gene:TraesCS3B02G466100 gene_biotype:protein_coding transcript_biotype:protein_coding	1	TraesCS3B02G466100.1:165	165	-33.8	-26	0.769230769230769	7	3-7,172-168;9-21,166-154	1-2,174-173[UP5];8-8,167-167[SIL]	(((((((((((((.(((((..&..))))).)))))))))))))	UUCUUCAGAGCGAAAUGGCCG&AUGCCAUGUUGUUCUGAAGAA
2B:210254928-210255020	mrcv_all_Cluster_7586_2B_210254928_210255020	93	64	0.502	1	1	+	AUCAGGAGAGAUGACACCGAC	45	0.172	21	Y	-1	1	1	3	51	0	1	7		osa-miR1432-5p	intergenic			21	TraesCS7D02G252900.1	3	-1	1	21	397	417	AUCAGGAGAGAUGACACCGAC	::::::::.::::::::::	GUCGGUGUUAUCUCUCCUGCG	Cleavage	cdna chromosome:IWGSC:7D:228517494:228530488:1 gene:TraesCS7D02G252900 gene_biotype:protein_coding transcript_biotype:protein_coding description:Calcium-transporting ATPase [Source:UniProtKB/TrEMBL;Acc:A0A341YWH3]	1	TraesCS7D02G252900.1:408	408	-40.2	-36.6	0.91044776119403	3.5	3-21,415-397	1-2,417-416[UP5]	(((((((((((((((((((..&..)))))))))))))))))))	GUCGGUGUUAUCUCUCCUGCG&AUCAGGAGAGAUGACACCGAC
2B:528817625-528817847	sun_all_Cluster_33525_2B_528817625_528817847	223	4680	37.059	5	1	+	UUAGAUGACCAUCAGCAAACA	4575	0.004	21	Y	-1	27	0	43	4583	22	5	0		ssp-miR827	intergenic			21	TraesCS2D02G396700.1	1.5	-1	1	21	323	343	UUAGAUGACCAUCAGCAAACA	::::::::::: ::::::::	GGUUUGCUGAUGUUCAUCUAA	Cleavage	cdna chromosome:IWGSC:2D:507828166:507835364:-1 gene:TraesCS2D02G396700 gene_biotype:protein_coding transcript_biotype:protein_coding	1	TraesCS2D02G396700.1:334	334	-34.2	-27.8	0.812865497076023	3	1-8,343-336;10-20,334-324	9-9,335-335[SIL];21-21,323-323[UP3]	.(((((((((((.((((((((&)))))))).))))))))))).	GGUUUGCUGAUGUUCAUCUAA&UUAGAUGACCAUCAGCAAACA
2B:528817625-528817847	sun_all_Cluster_33525_2B_528817625_528817847	223	4680	37.059	5	1	+	UUAGAUGACCAUCAGCAAACA	4575	0.004	21	Y	-1	27	0	43	4583	22	5	0		ssp-miR827	intergenic			21	TraesCS2B02G417200.1	1.5	-1	1	21	358	378	UUAGAUGACCAUCAGCAAACA	::::::::::: ::::::::	GGUUUGCUGAUGUUCAUCUAA	Cleavage	cdna chromosome:IWGSC:2B:596652494:596658889:-1 gene:TraesCS2B02G417200 gene_biotype:protein_coding transcript_biotype:protein_coding	1	TraesCS2B02G417200.1:369	369	-34.2	-27.8	0.812865497076023	3	1-8,378-371;10-20,369-359	9-9,370-370[SIL];21-21,358-358[UP3]	.(((((((((((.((((((((&)))))))).))))))))))).	GGUUUGCUGAUGUUCAUCUAA&UUAGAUGACCAUCAGCAAACA
2B:537835518-537835688	mrcv_all_Cluster_8182_2B_537835518_537835688	171	5471	42.938	2	1	+	UGACAGAAGAGAGUGAGCAC	4289	0.005	20	Y	-1	22	0	4294	230	241	681	3		tae-miR156	intergenic			20	TraesCS5D02G273900.1	1	-1	1	20	861	880	UGACAGAAGAGAGUGAGCAC	:::::: :::::::::::::	GUGCUCUCUCUCUUCUGUCA	Cleavage	cdna chromosome:IWGSC:5D:376936839:376940093:-1 gene:TraesCS5D02G273900 gene_biotype:protein_coding transcript_biotype:protein_coding	1	TraesCS5D02G273900.1:871	871	-37.2	-34.6	0.93010752688172	1	1-13,880-868;15-20,866-861	14-14,867-867[SIL]	((((((.(((((((((((((&))))))))))))).))))))	GUGCUCUCUCUCUUCUGUCA&UGACAGAAGAGAGUGAGCAC
2B:537835518-537835688	mrcv_all_Cluster_8182_2B_537835518_537835688	171	5471	42.938	2	1	+	UGACAGAAGAGAGUGAGCAC	4289	0.005	20	Y	-1	22	0	4294	230	241	681	3		tae-miR156	intergenic			20	TraesCS6A02G110100.2	1	-1	1	20	1548	1567	UGACAGAAGAGAGUGAGCAC	::::: :::::::::::::	AUGCUCUCUCUCUUCUGUCA	Cleavage	cdna chromosome:IWGSC:6A:79267605:79271671:1 gene:TraesCS6A02G110100 gene_biotype:protein_coding transcript_biotype:protein_coding	1	TraesCS6A02G110100.2:1558	1558	-37.2	-31.7	0.852150537634409	2	1-13,1567-1555;15-19,1553-1549	14-14,1554-1554[SIL];20-20,1548-1548[UP3]	.(((((.(((((((((((((&))))))))))))).))))).	AUGCUCUCUCUCUUCUGUCA&UGACAGAAGAGAGUGAGCAC
2B:720801630-720801713	mrcv_all_Cluster_8534_2B_720801630_720801713	84	505	3.963	486	1	+	AUUGAACUAAGGAGGGGUGGA	386	0.034	21	Y	-1	12	0	88	400	5	0	0			intron		TraesCS2B02G526400.1	21	TraesCS5A02G085800.1	4.5	-1	1	21	2787	2807	AUUGAACUAAGGAGGGGUGGA	::.::.::::::::::..	CCCGCCUCUCCUUAGUUUGUC	Cleavage	cdna chromosome:IWGSC:5A:113717956:113722353:1 gene:TraesCS5A02G085800 gene_biotype:protein_coding transcript_biotype:protein_coding	1	TraesCS5A02G085800.1:2798	2798	-38.6	-30.4	0.787564766839378	8	4-20,2804-2788	1-3,2807-2805[UP5];21-21,2787-2787[UP3]	.(((((((((((((((((...&...))))))))))))))))).	CCCGCCUCUCCUUAGUUUGUC&AUUGAACUAAGGAGGGGUGGA
2B:775140912-775141406	sun_all_Cluster_36472_2B_775140912_775141406	495	836	6.62	23	0.978	+	UAGCCAAGAAUGACUUGCCUG	752	0.043	21	Y	-1	30	0	17	754	9	9	17		bdi-miR169d	intergenic			21	TraesCS4D02G033700.1	2	-1	1	21	1105	1125	UAGCCAAGAAUGACUUGCCUG	::::::: ::::::::::::	CAGGCAAUUCAUUCUUGGCUU	Cleavage	cdna chromosome:IWGSC:4D:15424018:15426948:1 gene:TraesCS4D02G033700 gene_biotype:protein_coding transcript_biotype:protein_coding	1	TraesCS4D02G033700.1:1116	1116	-37.7	-31.4	0.83289124668435	2	2-13,1124-1113;15-21,1111-1105	1-1,1125-1125[UP5];14-14,1112-1112[SIL]	(((((((.((((((((((((.&.)))))))))))).)))))))	CAGGCAAUUCAUUCUUGGCUU&UAGCCAAGAAUGACUUGCCUG
2B:775140912-775141406	sun_all_Cluster_36472_2B_775140912_775141406	495	836	6.62	23	0.978	+	UAGCCAAGAAUGACUUGCCUG	752	0.043	21	Y	-1	30	0	17	754	9	9	17		bdi-miR169d	intergenic			21	TraesCS4A02G277300.1	2	-1	1	21	1849	1869	UAGCCAAGAAUGACUUGCCUG	::::::: ::::::::::::	CAGGCAAUUCAUUCUUGGCUU	Cleavage	cdna chromosome:IWGSC:4A:585377193:585380035:-1 gene:TraesCS4A02G277300 gene_biotype:protein_coding transcript_biotype:protein_coding	1	TraesCS4A02G277300.1:1860	1860	-37.7	-31.4	0.83289124668435	2	2-13,1868-1857;15-21,1855-1849	1-1,1869-1869[UP5];14-14,1856-1856[SIL]	(((((((.((((((((((((.&.)))))))))))).)))))))	CAGGCAAUUCAUUCUUGGCUU&UAGCCAAGAAUGACUUGCCUG
2B:775140989-775141166	mrcv_all_Cluster_8688_2B_775140989_775141166	178	274	2.15	7	0.996	+	UAGCCAAGAAUGACUUGCCUG	237	0.047	21	Y	-1	6	0	23	237	3	2	3		bdi-miR169d	intergenic			21	TraesCS4A02G277300.1	2	-1	1	21	1849	1869	UAGCCAAGAAUGACUUGCCUG	::::::: ::::::::::::	CAGGCAAUUCAUUCUUGGCUU	Cleavage	cdna chromosome:IWGSC:4A:585377193:585380035:-1 gene:TraesCS4A02G277300 gene_biotype:protein_coding transcript_biotype:protein_coding	1	TraesCS4A02G277300.1:1860	1860	-37.7	-31.4	0.83289124668435	2	2-13,1868-1857;15-21,1855-1849	1-1,1869-1869[UP5];14-14,1856-1856[SIL]	(((((((.((((((((((((.&.)))))))))))).)))))))	CAGGCAAUUCAUUCUUGGCUU&UAGCCAAGAAUGACUUGCCUG
2D:151985102-151985200	mrcv_all_Cluster_9506_2D_151985102_151985200	99	3629	28.482	59	1	+	AUCAGGAGAGAUGACACCGAC	2759	0.012	21	Y	-1	98	2	331	3017	5	11	165		osa-miR1432-5p	intergenic			21	TraesCS6D02G142400.2	1	-1	1	21	300	320	AUCAGGAGAGAUGACACCGAC	::::::::::::::::::	UGCGGUGUCAUCUCUCCUGAG	Cleavage	cdna chromosome:IWGSC:6D:112454009:112465590:1 gene:TraesCS6D02G142400 gene_biotype:protein_coding transcript_biotype:protein_coding description:Calcium-transporting ATPase [Source:UniProtKB/TrEMBL;Acc:A0A1D6BC12]	1	TraesCS6D02G142400.2:311	311	-40.2	-37.2	0.925373134328358	2	2-19,319-302;20-21,300-299	1-1,320-320[UP5];x-x,301-301[BULt]	((.((((((((((((((((((.&.))))))))))))))))))-))	GUGCGGUGUCAUCUCUCCUGAG&AUCAGGAGAGAUGACACCG-AC
2D:629186111-629186240	mrcv_all_Cluster_10948_2D_629186111_629186240	130	250599	1966.783	18	0	-	UCCACAGGCUUUCUUGAACUG	202860	0	21	Y	-1	43670	4	2202	203385	1331	4	3		ata-miR396b-5p	intergenic			21	TraesCS6B02G267500.1	0	-1	1	21	564	584	UCCACAGGCUUUCUUGAACUG	: :::::::::::::::::::	CCGUUCAAGAAAGCCUGUGGA	Cleavage	cdna chromosome:IWGSC:6B:481089083:481090143:-1 gene:TraesCS6B02G267500 gene_biotype:protein_coding transcript_biotype:protein_coding description:Growth regulating factor 7-B1 [Source:UniProtKB/TrEMBL;Acc:A0A1D6ARX7]	1	TraesCS6B02G267500.1:575	575	-37.4	-35.4	0.946524064171123	2	1-19,584-566	20-21,565-564[UP3]	..(((((((((((((((((((&)))))))))))))))))))..	CCGUUCAAGAAAGCCUGUGGA&UCCACAGGCUUUCUUGAACUG
2D:629186111-629186240	mrcv_all_Cluster_10948_2D_629186111_629186240	130	250599	1966.783	18	0	-	UCCACAGGCUUUCUUGAACUG	202860	0	21	Y	-1	43670	4	2202	203385	1331	4	3		ata-miR396b-5p	intergenic			21	TraesCS7A02G049100.2	0	-1	1	21	204	224	UCCACAGGCUUUCUUGAACUG	: :::::::::::::::::::	CCGUUCAAGAAAGCCUGUGGA	Cleavage	cdna chromosome:IWGSC:7A:22937802:22943978:-1 gene:TraesCS7A02G049100 gene_biotype:protein_coding transcript_biotype:protein_coding description:Growth regulating factor 5-A1 [Source:UniProtKB/TrEMBL;Acc:A0A1D6BYE2]	1	TraesCS7A02G049100.2:215	215	-37.4	-35.4	0.946524064171123	2	1-19,224-206	20-21,205-204[UP3]	..(((((((((((((((((((&)))))))))))))))))))..	CCGUUCAAGAAAGCCUGUGGA&UCCACAGGCUUUCUUGAACUG
2D:629186111-629186240	mrcv_all_Cluster_10948_2D_629186111_629186240	130	250599	1966.783	18	0	-	UCCACAGGCUUUCUUGAACUG	202860	0	21	Y	-1	43670	4	2202	203385	1331	4	3		ata-miR396b-5p	intergenic			21	TraesCS7D02G044200.1	0	-1	1	21	432	452	UCCACAGGCUUUCUUGAACUG	: :::::::::::::::::::	CCGUUCAAGAAAGCCUGUGGA	Cleavage	cdna chromosome:IWGSC:7D:22586526:22589173:-1 gene:TraesCS7D02G044200 gene_biotype:protein_coding transcript_biotype:protein_coding description:Growth regulating factor 5-D1 [Source:UniProtKB/TrEMBL;Acc:A0A1D6CXC4]	1	TraesCS7D02G044200.1:443	443	-37.4	-35.4	0.946524064171123	2	1-19,452-434	20-21,433-432[UP3]	..(((((((((((((((((((&)))))))))))))))))))..	CCGUUCAAGAAAGCCUGUGGA&UCCACAGGCUUUCUUGAACUG
2D:629186111-629186240	mrcv_all_Cluster_10948_2D_629186111_629186240	130	250599	1966.783	18	0	-	UCCACAGGCUUUCUUGAACUG	202860	0	21	Y	-1	43670	4	2202	203385	1331	4	3		ata-miR396b-5p	intergenic			21	TraesCS7D02G166400.1	0	-1	1	21	477	497	UCCACAGGCUUUCUUGAACUG	: :::::::::::::::::::	CCGUUCAAGAAAGCCUGUGGA	Cleavage	cdna chromosome:IWGSC:7D:117132680:117134270:1 gene:TraesCS7D02G166400 gene_biotype:protein_coding transcript_biotype:protein_coding	1	TraesCS7D02G166400.1:488	488	-37.4	-35.4	0.946524064171123	2	1-19,497-479	20-21,478-477[UP3]	..(((((((((((((((((((&)))))))))))))))))))..	CCGUUCAAGAAAGCCUGUGGA&UCCACAGGCUUUCUUGAACUG
2D:629186111-629186240	mrcv_all_Cluster_10948_2D_629186111_629186240	130	250599	1966.783	18	0	-	UCCACAGGCUUUCUUGAACUG	202860	0	21	Y	-1	43670	4	2202	203385	1331	4	3		ata-miR396b-5p	intergenic			21	TraesCS6D02G245300.1	0	-1	1	21	617	637	UCCACAGGCUUUCUUGAACUG	: :::::::::::::::::::	CCGUUCAAGAAAGCCUGUGGA	Cleavage	cdna chromosome:IWGSC:6D:347433246:347436961:1 gene:TraesCS6D02G245300 gene_biotype:protein_coding transcript_biotype:protein_coding	1	TraesCS6D02G245300.1:628	628	-37.4	-35.4	0.946524064171123	2	1-19,637-619	20-21,618-617[UP3]	..(((((((((((((((((((&)))))))))))))))))))..	CCGUUCAAGAAAGCCUGUGGA&UCCACAGGCUUUCUUGAACUG
2D:629186111-629186240	mrcv_all_Cluster_10948_2D_629186111_629186240	130	250599	1966.783	18	0	-	UCCACAGGCUUUCUUGAACUG	202860	0	21	Y	-1	43670	4	2202	203385	1331	4	3		ata-miR396b-5p	intergenic			21	TraesCS2D02G435200.1	0	-1	1	21	662	682	UCCACAGGCUUUCUUGAACUG	: :::::::::::::::::::	CCGUUCAAGAAAGCCUGUGGA	Cleavage	cdna chromosome:IWGSC:2D:546208318:546212200:1 gene:TraesCS2D02G435200 gene_biotype:protein_coding transcript_biotype:protein_coding description:Growth regulating factor 4-D1 [Source:UniProtKB/TrEMBL;Acc:A0A1D5UNL9]	1	TraesCS2D02G435200.1:673	673	-37.4	-35.4	0.946524064171123	2	1-19,682-664	20-21,663-662[UP3]	..(((((((((((((((((((&)))))))))))))))))))..	CCGUUCAAGAAAGCCUGUGGA&UCCACAGGCUUUCUUGAACUG
2D:629186111-629186240	mrcv_all_Cluster_10948_2D_629186111_629186240	130	250599	1966.783	18	0	-	UCCACAGGCUUUCUUGAACUG	202860	0	21	Y	-1	43670	4	2202	203385	1331	4	3		ata-miR396b-5p	intergenic			21	TraesCS2A02G435100.1	0	-1	1	21	723	743	UCCACAGGCUUUCUUGAACUG	: :::::::::::::::::::	CCGUUCAAGAAAGCCUGUGGA	Cleavage	cdna chromosome:IWGSC:2A:687048698:687052485:1 gene:TraesCS2A02G435100 gene_biotype:protein_coding transcript_biotype:protein_coding description:Growth regulating factor 4-A1 [Source:UniProtKB/TrEMBL;Acc:A0A1D5TE71]	1	TraesCS2A02G435100.1:734	734	-37.4	-35.4	0.946524064171123	2	1-19,743-725	20-21,724-723[UP3]	..(((((((((((((((((((&)))))))))))))))))))..	CCGUUCAAGAAAGCCUGUGGA&UCCACAGGCUUUCUUGAACUG
2D:629186111-629186240	mrcv_all_Cluster_10948_2D_629186111_629186240	130	250599	1966.783	18	0	-	UCCACAGGCUUUCUUGAACUG	202860	0	21	Y	-1	43670	4	2202	203385	1331	4	3		ata-miR396b-5p	intergenic			21	TraesCS6A02G335900.1	0	-1	1	21	552	572	UCCACAGGCUUUCUUGAACUG	: :::::::::::::::::::	CCGUUCAAGAAAGCCUGUGGA	Cleavage	cdna chromosome:IWGSC:6A:568515906:568517951:-1 gene:TraesCS6A02G335900 gene_biotype:protein_coding transcript_biotype:protein_coding description:Growth regulating factor 1-A1 [Source:UniProtKB/TrEMBL;Acc:A0A1D6S7X5]	1	TraesCS6A02G335900.1:563	563	-37.4	-35.4	0.946524064171123	2	1-19,572-554	20-21,553-552[UP3]	..(((((((((((((((((((&)))))))))))))))))))..	CCGUUCAAGAAAGCCUGUGGA&UCCACAGGCUUUCUUGAACUG
2D:629186111-629186240	mrcv_all_Cluster_10948_2D_629186111_629186240	130	250599	1966.783	18	0	-	UCCACAGGCUUUCUUGAACUG	202860	0	21	Y	-1	43670	4	2202	203385	1331	4	3		ata-miR396b-5p	intergenic			21	TraesCS6B02G366700.1	0	-1	1	21	550	570	UCCACAGGCUUUCUUGAACUG	: :::::::::::::::::::	CCGUUCAAGAAAGCCUGUGGA	Cleavage	cdna chromosome:IWGSC:6B:639532839:639534932:-1 gene:TraesCS6B02G366700 gene_biotype:protein_coding transcript_biotype:protein_coding description:Growth regulating factor 1-B1 [Source:UniProtKB/TrEMBL;Acc:A0A1D6ANN3]	1	TraesCS6B02G366700.1:561	561	-37.4	-35.4	0.946524064171123	2	1-19,570-552	20-21,551-550[UP3]	..(((((((((((((((((((&)))))))))))))))))))..	CCGUUCAAGAAAGCCUGUGGA&UCCACAGGCUUUCUUGAACUG
2D:629186111-629186240	mrcv_all_Cluster_10948_2D_629186111_629186240	130	250599	1966.783	18	0	-	UCCACAGGCUUUCUUGAACUG	202860	0	21	Y	-1	43670	4	2202	203385	1331	4	3		ata-miR396b-5p	intergenic			21	TraesCS4D02G020300.1	0	-1	1	21	537	557	UCCACAGGCUUUCUUGAACUG	:::::::::::::::::::	UCGUUCAAGAAAGCCUGUGGA	Cleavage	cdna chromosome:IWGSC:4D:8777205:8779937:1 gene:TraesCS4D02G020300 gene_biotype:protein_coding transcript_biotype:protein_coding	1	TraesCS4D02G020300.1:548	548	-37.4	-35.4	0.946524064171123	2	1-19,557-539	20-21,538-537[UP3]	..(((((((((((((((((((&)))))))))))))))))))..	UCGUUCAAGAAAGCCUGUGGA&UCCACAGGCUUUCUUGAACUG
2D:629186111-629186240	mrcv_all_Cluster_10948_2D_629186111_629186240	130	250599	1966.783	18	0	-	UCCACAGGCUUUCUUGAACUG	202860	0	21	Y	-1	43670	4	2202	203385	1331	4	3		ata-miR396b-5p	intergenic			21	TraesCS4D02G059600.1	1.5	-1	1	21	965	985	UCCACAGGCUUUCUUGAACUG	:::::::::::: ::::::	UCGUUCAAGAAAGCAUGUGGA	Cleavage	cdna chromosome:IWGSC:4D:35476875:35481038:1 gene:TraesCS4D02G059600 gene_biotype:protein_coding transcript_biotype:protein_coding description:Growth regulating factor 6-D1 [Source:UniProtKB/TrEMBL;Acc:A0A1D5Y9H7]	1	TraesCS4D02G059600.1:976	976	-37.4	-28.8	0.770053475935829	4	1-6,985-980;8-19,978-967	7-7,979-979[SIL];20-21,966-965[UP3]	..((((((((((((.((((((&)))))).))))))))))))..	UCGUUCAAGAAAGCAUGUGGA&UCCACAGGCUUUCUUGAACUG
2D:629186111-629186240	mrcv_all_Cluster_10948_2D_629186111_629186240	130	250599	1966.783	18	0	-	UCCACAGGCUUUCUUGAACUG	202860	0	21	Y	-1	43670	4	2202	203385	1331	4	3		ata-miR396b-5p	intergenic			21	TraesCS4A02G255000.1	1.5	-1	1	21	1031	1051	UCCACAGGCUUUCUUGAACUG	:::::::::::: ::::::	UCGUUCAAGAAAGCAUGUGGA	Cleavage	cdna chromosome:IWGSC:4A:567181384:567185511:-1 gene:TraesCS4A02G255000 gene_biotype:protein_coding transcript_biotype:protein_coding description:Growth regulating factor 6-A1 [Source:UniProtKB/TrEMBL;Acc:W5DNQ4]	1	TraesCS4A02G255000.1:1042	1042	-37.4	-28.8	0.770053475935829	4	1-6,1051-1046;8-19,1044-1033	7-7,1045-1045[SIL];20-21,1032-1031[UP3]	..((((((((((((.((((((&)))))).))))))))))))..	UCGUUCAAGAAAGCAUGUGGA&UCCACAGGCUUUCUUGAACUG
3A:19302861-19302943	mrcv_mites_MITE_T_105526_3A_19302861_19302943	83	108	0.848	10	0.972	+	UCCAAUUACUCGUCGUGGUUU	89	0.083	21	Y	-1	0	2	0	99	4	0	3	DTT_Bdis_BdisStowawayT_consensus-1	tae-miR5175-5p	intron	miRNA_MITE_10	TraesCS3A02G033400.3, TraesCS3A02G033400.1, TraesCS3A02G033400.9, TraesCS3A02G033400.4, TraesCS3A02G033400.7, TraesCS3A02G033400.2, TraesCS3A02G033400.5, TraesCS3A02G033400.6, TraesCS3A02G033400.8	21	TraesCS2D02G578900.1	2	-1	1	21	1840	1860	UCCAAUUACUCGUCGUGGUUU	:::::::::::::::::: :.	AAACCACGACGAGUAAUUUGG	Cleavage	cdna chromosome:IWGSC:2D:641599690:641606211:1 gene:TraesCS2D02G578900 gene_biotype:protein_coding transcript_biotype:protein_coding	1	TraesCS2D02G578900.1:1851	1851	-34.6	-32.3	0.933526011560693	2	1-5,1861-1857;6-21,1855-1840	x-x,1856-1856[BULt]	((((((((((((((((.(((((&)))))-))))))))))))))))	AAACCACGACGAGUAAUUUGGA&UCCAA-UUACUCGUCGUGGUUU
3A:163805980-163806086	mrcv_all_Cluster_11549_3A_163805980_163806086	107	654	5.133	3	1	+	UACGGCCUGAUGACAUCCACG	626	0.011	21	Y	-1	1	0	12	638	3	0	0		tae-miR9676-5p	intergenic			21	TraesCS2A02G083000.1	5	-1	1	21	1354	1375	UACGGCC-UGAUGACAUCCACG	:::::.:::.:::: :::.::.	CGUGGGUGUUAUCAAGGCUGUG	Cleavage	cdna chromosome:IWGSC:2A:38217007:38220363:1 gene:TraesCS2A02G083000 gene_biotype:protein_coding transcript_biotype:protein_coding description:Elongation factor 1-alpha [Source:UniProtKB/TrEMBL;Acc:A0A1D5UZW7]	1	TraesCS2A02G083000.1:1365	1365	-41.3	-33.5	0.811138014527845	5	1-8,1375-1368;9-21,1366-1354	x-x,1367-1367[BULt]	(((((((((((((.((((((((&))))))))-)))))))))))))	CGUGGGUGUUAUCAAGGCUGUG&UACGGCCU-GAUGACAUCCACG
3A:709058820-709058969	sun_all_Cluster_51533_3A_709058820_709058969	150	5872	46.498	4364	0.001	-	CAGUAGGGCUGUAUGAUGGCGA	4135	0.006	22	Y	-1	253	13	50	537	4975	38	6		tae-miR9666a-3p	intergenic			22	TraesCS7B02G202000.1	3.5	-1	1	22	5355	5376	CAGUAGGGCUGUAUGAUGGCGA	::::: ::::::::::::::	UCGCCCUCAUACAGCCCUACAU	Cleavage	cdna chromosome:IWGSC:7B:369865741:369874787:-1 gene:TraesCS7B02G202000 gene_biotype:protein_coding transcript_biotype:protein_coding description:DNA-directed RNA polymerase subunit [Source:UniProtKB/TrEMBL;Acc:A0A341YD16]	9	TraesCS7B02G202000.1:5367	5367	-43.2	-36.8	0.851851851851852	4	3-16,5374-5361;18-22,5359-5355	1-2,5376-5375[UP5];17-17,5360-5360[SIL]	(((((.((((((((((((((..&..)))))))))))))).)))))	UCGCCCUCAUACAGCCCUACAU&CAGUAGGGCUGUAUGAUGGCGA
3A:709058820-709058969	sun_all_Cluster_51533_3A_709058820_709058969	150	5872	46.498	4364	0.001	-	CAGUAGGGCUGUAUGAUGGCGA	4135	0.006	22	Y	-1	253	13	50	537	4975	38	6		tae-miR9666a-3p	intergenic			22	TraesCS7D02G297100.1	3.5	-1	1	22	5377	5398	CAGUAGGGCUGUAUGAUGGCGA	::::: ::::::::::::::	UCGCCCUCAUACAGCCCUACAU	Cleavage	cdna chromosome:IWGSC:7D:375394052:375402823:-1 gene:TraesCS7D02G297100 gene_biotype:protein_coding transcript_biotype:protein_coding description:DNA-directed RNA polymerase subunit [Source:UniProtKB/TrEMBL;Acc:A0A341YY36]	11	TraesCS7D02G297100.1:5389	5389	-43.2	-36.8	0.851851851851852	4	3-16,5396-5383;18-22,5381-5377	1-2,5398-5397[UP5];17-17,5382-5382[SIL]	(((((.((((((((((((((..&..)))))))))))))).)))))	UCGCCCUCAUACAGCCCUACAU&CAGUAGGGCUGUAUGAUGGCGA
3A:746087222-746087306	mrcv_all_Cluster_12767_3A_746087222_746087306	85	181	1.421	16	0	-	UAAUAUGGAUUGGAGGGGGUA	74	0.099	21	Y	-1	5	0	2	153	3	5	13		oan-miR-1400-3p	exon, three_prime_UTR		TraesCS3A02G533300.2, TraesCS3A02G533300.1	21	TraesCS1B02G460500.1	1	-1	1	21	5624	5644	UAAUAUGGAUUGGAGGGGGUA	:::.::::::.::::::::::	UACUCCCUCCGAUCCAUAUUA	Cleavage	cdna chromosome:IWGSC:1B:673957452:673978537:-1 gene:TraesCS1B02G460500 gene_biotype:protein_coding transcript_biotype:protein_coding	1	TraesCS1B02G460500.1:5635	5635	-37	-35.2	0.951351351351351	1.5	1-21,5644-5624		(((((((((((((((((((((&)))))))))))))))))))))	UACUCCCUCCGAUCCAUAUUA&UAAUAUGGAUUGGAGGGGGUA
3A:746087222-746087306	mrcv_all_Cluster_12767_3A_746087222_746087306	85	181	1.421	16	0	-	UAAUAUGGAUUGGAGGGGGUA	74	0.099	21	Y	-1	5	0	2	153	3	5	13		oan-miR-1400-3p	exon, three_prime_UTR		TraesCS3A02G533300.2, TraesCS3A02G533300.1	21	TraesCS6A02G101900.1	2	-1	1	21	2209	2229	UAAUAUGGAUUGGAGGGGGUA	:::.::::::.:::::::::	UACUCCCUCCGAUCCAUAUUU	Cleavage	cdna chromosome:IWGSC:6A:70910457:70914348:1 gene:TraesCS6A02G101900 gene_biotype:protein_coding transcript_biotype:protein_coding	1	TraesCS6A02G101900.1:2220	2220	-37	-33.5	0.905405405405405	2.5	2-21,2228-2209	1-1,2229-2229[UP5]	((((((((((((((((((((.&.))))))))))))))))))))	UACUCCCUCCGAUCCAUAUUU&UAAUAUGGAUUGGAGGGGGUA
3B:109363642-109363755	mrcv_all_Cluster_13064_3B_109363642_109363755	114	2455	19.268	1	0	-	UGACAGAAGAGAGUGAGCAC	2151	0.007	20	Y	-1	11	0	2155	243	44	1	1		tae-miR156	intergenic			20	TraesCS5A02G265900.1	1	-1	1	20	905	924	UGACAGAAGAGAGUGAGCAC	:::::: :::::::::::::	GUGCUCUCUCUCUUCUGUCA	Cleavage	cdna chromosome:IWGSC:5A:477584230:477587453:-1 gene:TraesCS5A02G265900 gene_biotype:protein_coding transcript_biotype:protein_coding	1	TraesCS5A02G265900.1:915	915	-37.2	-34.6	0.93010752688172	1	1-13,924-912;15-20,910-905	14-14,911-911[SIL]	((((((.(((((((((((((&))))))))))))).))))))	GUGCUCUCUCUCUUCUGUCA&UGACAGAAGAGAGUGAGCAC
3B:109363642-109363755	mrcv_all_Cluster_13064_3B_109363642_109363755	114	2455	19.268	1	0	-	UGACAGAAGAGAGUGAGCAC	2151	0.007	20	Y	-1	11	0	2155	243	44	1	1		tae-miR156	intergenic			20	TraesCS5D02G294400.1	1	-1	1	20	1686	1705	UGACAGAAGAGAGUGAGCAC	:::::: :::::::::::::	GUGCUCUCUCUCUUCUGUCA	Cleavage	cdna chromosome:IWGSC:5D:391372552:391378851:1 gene:TraesCS5D02G294400 gene_biotype:protein_coding transcript_biotype:protein_coding	1	TraesCS5D02G294400.1:1696	1696	-37.2	-34.4	0.924731182795699	1	1-13,1705-1693;15-20,1691-1686	14-14,1692-1692[SIL]	((((((.(((((((((((((&))))))))))))).))))))	GUGCUCUCUCUCUUCUGUCA&UGACAGAAGAGAGUGAGCAC
3B:587564305-587564383	mrcv_all_Cluster_13743_3B_587564305_587564383	79	76	0.596	68	1	+	AUUGUGUACAGAGGGAGUAGU	67	0.039	21	Y	-1	0	0	0	75	1	0	0	MITE_33		intron	miRNA_MITE_12	TraesCS3B02G374400.1	21	TraesCS6B02G465800.1	4.5	-1	1	21	3605	3626	AUUGU-GUACAGAGGGAGUAGU	:.:::::::::::: : :::::	AUUACUCCCUCUGUCCCACAAU	Cleavage	cdna chromosome:IWGSC:6B:716361322:716368720:1 gene:TraesCS6B02G465800 gene_biotype:protein_coding transcript_biotype:protein_coding	1	TraesCS6B02G465800.1:3616	3616	-36.6	-29.1	0.795081967213115	4.5	1-6,3626-3621;8-21,3618-3605	7-7,3620-3619[AILt]	((((((((((((((..((((((&))))))-.))))))))))))))	AUUACUCCCUCUGUCCCACAAU&AUUGUG-UACAGAGGGAGUAGU
3D:65610096-65610378	sun_all_Cluster_62064_3D_65610096_65610378	283	61546	487.36	1	0	-	UGACAGAAGAGAGUGAGCAC	29615	0.001	20	Y	-1	576	2	44133	16245	581	7	2		tae-miR156	intergenic			20	TraesCS5B02G265600.2	1	-1	1	20	904	923	UGACAGAAGAGAGUGAGCAC	:::::: :::::::::::::	GUGCUCUCUCUCUUCUGUCA	Cleavage	cdna chromosome:IWGSC:5B:450105198:450108305:-1 gene:TraesCS5B02G265600 gene_biotype:protein_coding transcript_biotype:protein_coding	1	TraesCS5B02G265600.2:914	914	-37.2	-34.6	0.93010752688172	1	1-13,923-911;15-20,909-904	14-14,910-910[SIL]	((((((.(((((((((((((&))))))))))))).))))))	GUGCUCUCUCUCUUCUGUCA&UGACAGAAGAGAGUGAGCAC
3D:65610096-65610378	sun_all_Cluster_62064_3D_65610096_65610378	283	61546	487.36	1	0	-	UGACAGAAGAGAGUGAGCAC	29615	0.001	20	Y	-1	576	2	44133	16245	581	7	2		tae-miR156	intergenic			20	TraesCS5A02G265900.2	1	-1	1	20	908	927	UGACAGAAGAGAGUGAGCAC	:::::: :::::::::::::	GUGCUCUCUCUCUUCUGUCA	Cleavage	cdna chromosome:IWGSC:5A:477584230:477587453:-1 gene:TraesCS5A02G265900 gene_biotype:protein_coding transcript_biotype:protein_coding	1	TraesCS5A02G265900.2:918	918	-37.2	-34.6	0.93010752688172	1	1-13,927-915;15-20,913-908	14-14,914-914[SIL]	((((((.(((((((((((((&))))))))))))).))))))	GUGCUCUCUCUCUUCUGUCA&UGACAGAAGAGAGUGAGCAC
3D:76935517-76935620	mrcv_mites_MITE_T_95737_3D_76935517_76935620	104	11	0.086	2	0.182	-	AUCCAUAUUAGUUGUCGCUGA	6	0.545	21	Y	-1	0	0	0	8	1	0	2	DTT_Tmon_Icarus_BG607724-1	bdi-miR5067	promoter, intron	miRNA_MITE_13	TraesCS3D02G121000.1, TraesCS3D02G120900, TraesCS3D02G121000.2	21	TraesCS4B02G261400.1	1.5	-1	1	21	1597	1617	AUCCAUAUUAGUUGUCGCUGA	:::.:::::::::::::::	GCAGUGACAACUAAUAUGGAG	Cleavage	cdna chromosome:IWGSC:4B:530465777:530472375:-1 gene:TraesCS4B02G261400 gene_biotype:protein_coding transcript_biotype:protein_coding	1	TraesCS4B02G261400.1:1608	1608	-33.8	-31	0.91715976331361	2.5	2-20,1616-1598	1-1,1617-1617[UP5];21-21,1597-1597[UP3]	.(((((((((((((((((((.&.))))))))))))))))))).	GCAGUGACAACUAAUAUGGAG&AUCCAUAUUAGUUGUCGCUGA
3D:122668344-122668525	mrcv_all_Cluster_15025_3D_122668344_122668525	182	4240	33.277	8	0	-	CUUGGAUUGAAGGGAGCUCU	2710	0.013	20	Y	-1	612	6	3312	268	30	9	3		tae-miR159b	exon		ENSRNA050021641-T1	20	TraesCS3D02G329400.2	1.5	-1	1	20	1139	1158	CUUGGAUUGAAGGGAGCUCU	.:::::::::::: ::::::	GGAGCUCCCUUCACUCCAAG	Cleavage	cdna chromosome:IWGSC:3D:442172815:442176159:1 gene:TraesCS3D02G329400 gene_biotype:protein_coding transcript_biotype:protein_coding	1	TraesCS3D02G329400.2:1149	1149	-36.8	-34.5	0.9375	2.5	1-6,1158-1153;8-20,1151-1139	7-7,1152-1152[SIL]	(((((((((((((.((((((&)))))).)))))))))))))	GGAGCUCCCUUCACUCCAAG&CUUGGAUUGAAGGGAGCUCU
3D:122668344-122668525	mrcv_all_Cluster_15025_3D_122668344_122668525	182	4240	33.277	8	0	-	CUUGGAUUGAAGGGAGCUCU	2710	0.013	20	Y	-1	612	6	3312	268	30	9	3		tae-miR159b	exon		ENSRNA050021641-T1	20	TraesCS4B02G136000.3	2.5	-1	1	20	2804	2823	CUUGGAUUGAAGGGAGCUCU	:::::.::::::::: :.:	UGAGCUUCCUUCAAUCAAGG	Cleavage	cdna chromosome:IWGSC:4B:179296444:179314654:-1 gene:TraesCS4B02G136000 gene_biotype:protein_coding transcript_biotype:protein_coding	2	TraesCS4B02G136000.3:2814	2814	-36.8	-27.8	0.755434782608696	3.5	1-4,2822-2819;6-19,2818-2805	5-5,x-x[BULq];20-20,2804-2804[UP3]	.((((((((((((((-((((&)))).)))))))))))))).	UGAGCUUCCUUCAAU-CAAG&CUUGGAUUGAAGGGAGCUCU
3D:508204974-508205052	mrcv_mites_MITE_T_121053_3D_508204974_508205052	79	413	3.241	382	0.985	+	AACUGCUCCCUCCGUAAACUA	144	0.085	21	Y	-1	9	18	36	173	171	1	5	DTT_Taes_Athos_BJ282680-1		intergenic	miRNA_MITE_15		21	TraesCS1B02G479800.1	2	-1	1	21	3459	3479	AACUGCUCCCUCCGUAAACUA	::::::::::::::::.: ::	UAGUUUACGGAGGGAGUACUU	Cleavage	cdna chromosome:IWGSC:1B:687407942:687418205:-1 gene:TraesCS1B02G479800 gene_biotype:protein_coding transcript_biotype:protein_coding	2	TraesCS1B02G479800.1:3470	3470	-37.8	-32	0.846560846560847	6	4-21,3476-3459	1-3,3479-3477[UP5]	((((((((((((((((((...&...))))))))))))))))))	UAGUUUACGGAGGGAGUACUU&AACUGCUCCCUCCGUAAACUA
3D:575552146-575552698	sun_all_Cluster_66897_3D_575552146_575552698	553	2403	19.028	58	1	+	AGAAGAUUAGAAGAUUAAGCA	1566	0.032	21	Y	-1	126	0	188	1704	343	27	15			intergenic			21	TraesCS4D02G134300.1	4.5	-1	1	21	1421	1441	AGAAGAUUAGAAGAUUAAGCA	:::::..:::::::::. :.	UGCUUGGUCUUCUAAUUAUUG	Cleavage	cdna chromosome:IWGSC:4D:121075082:121078671:-1 gene:TraesCS4D02G134300 gene_biotype:protein_coding transcript_biotype:protein_coding	1	TraesCS4D02G134300.1:1432	1432	-29.8	-22.5	0.75503355704698	9	5-21,1437-1421	1-4,1441-1438[UP5]	(((((((((((((((((....&....)))))))))))))))))	UGCUUGGUCUUCUAAUUAUUG&AGAAGAUUAGAAGAUUAAGCA
4A:154525367-154525579	mrcv_all_Cluster_16843_4A_154525367_154525579	213	13506	106	16	1	+	AUGCCGUGUUGUUCUGAAAGAA	11522	0.005	22	Y	-1	54	90	82	1349	11766	152	13			intron		TraesCS4A02G123300.2, TraesCS4A02G123300.1, TraesCS4A02G123300.3	22	TraesCS2B02G172900.1	2	-1	1	22	646	667	AUGCCGUGUUGUUCUGAAAGAA	.:: ::::.::.::::::::	GGUUUGCAGAGCAGCACGGCAU	Cleavage	cdna chromosome:IWGSC:2B:146953410:146956506:1 gene:TraesCS2B02G172900 gene_biotype:protein_coding transcript_biotype:protein_coding	1	TraesCS2B02G172900.1:658	658	-36.1	-28.7	0.795013850415512	8	1-16,667-652	17-22,651-646[UP3]	......((((((((((((((((&))))))))))))))))......	GGUUUGCAGAGCAGCACGGCAU&AUGCCGUGUUGUUCUGAAAGAA
4A:494638262-494638437	sun_all_Cluster_70525_4A_494638262_494638437	176	237	1.877	40	0	-	UAGCCAAGAAUGACUUGCCUA	111	0.101	21	Y	-1	39	0	46	138	14	0	0		bdi-miR169d	intergenic			21	TraesCS5B02G375500.1	2	-1	1	21	1198	1218	UAGCCAAGAAUGACUUGCCUA	::::::: ::::::::::::	UAGGCAAAUCAUUCUUGGCUC	Cleavage	cdna chromosome:IWGSC:5B:552920780:552924444:1 gene:TraesCS5B02G375500 gene_biotype:protein_coding transcript_biotype:protein_coding	1	TraesCS5B02G375500.1:1209	1209	-36.4	-30	0.824175824175824	2	2-13,1217-1206;15-21,1204-1198	1-1,1218-1218[UP5];14-14,1205-1205[SIL]	(((((((.((((((((((((.&.)))))))))))).)))))))	UAGGCAAAUCAUUCUUGGCUC&UAGCCAAGAAUGACUUGCCUA
4A:494638262-494638437	sun_all_Cluster_70525_4A_494638262_494638437	176	237	1.877	40	0	-	UAGCCAAGAAUGACUUGCCUA	111	0.101	21	Y	-1	39	0	46	138	14	0	0		bdi-miR169d	intergenic			21	TraesCS5A02G029900.1	2	-1	1	21	1336	1356	UAGCCAAGAAUGACUUGCCUA	:.::::: ::::::::::::	UGGGCAAUUCAUUCUUGGCUC	Cleavage	cdna chromosome:IWGSC:5A:25887415:25891982:1 gene:TraesCS5A02G029900 gene_biotype:protein_coding transcript_biotype:protein_coding	1	TraesCS5A02G029900.1:1347	1347	-36.4	-29.7	0.815934065934066	2.5	2-13,1355-1344;15-21,1342-1336	1-1,1356-1356[UP5];14-14,1343-1343[SIL]	(((((((.((((((((((((.&.)))))))))))).)))))))	UGGGCAAUUCAUUCUUGGCUC&UAGCCAAGAAUGACUUGCCUA
4A:609396068-609396162	mrcv_all_Cluster_17677_4A_609396068_609396162	95	10779	84.597	661	1	+	UGAGAUGAGAUUACCCCAUAC	3009	0.005	21	Y	-1	1776	12	1331	7301	356	3	0		tae-miR9772	intergenic			21	TraesCSU02G027500.1	2	-1	1	21	632	652	UGAGAUGAGAUUACCCCAUAC	::::::::.::.:::::::	UUAUGGGGUGAUUUCAUCUCC	Cleavage	cdna chromosome:IWGSC:Un:27280851:27285270:-1 gene:TraesCSU02G027500 gene_biotype:protein_coding transcript_biotype:protein_coding	1	TraesCSU02G027500.1:643	643	-36.6	-31.3	0.855191256830601	4	2-20,651-633	1-1,652-652[UP5];21-21,632-632[UP3]	.(((((((((((((((((((.&.))))))))))))))))))).	UUAUGGGGUGAUUUCAUCUCC&UGAGAUGAGAUUACCCCAUAC
4A:609396068-609396162	mrcv_all_Cluster_17677_4A_609396068_609396162	95	10779	84.597	661	1	+	UGAGAUGAGAUUACCCCAUAC	3009	0.005	21	Y	-1	1776	12	1331	7301	356	3	0		tae-miR9772	intergenic			21	TraesCS6B02G084600.1	2	-1	1	21	661	681	UGAGAUGAGAUUACCCCAUAC	::::::::.:: ::::::::	UUAUGGGGUGAUGUCAUCUCA	Cleavage	cdna chromosome:IWGSC:6B:61789850:61794440:1 gene:TraesCS6B02G084600 gene_biotype:protein_coding transcript_biotype:protein_coding	1	TraesCS6B02G084600.1:672	672	-36.6	-31.7	0.866120218579235	4	1-8,681-674;10-20,672-662	9-9,673-673[SIL];21-21,661-661[UP3]	.(((((((((((.((((((((&)))))))).))))))))))).	UUAUGGGGUGAUGUCAUCUCA&UGAGAUGAGAUUACCCCAUAC
4A:609462095-609462215	sun_all_Cluster_72153_4A_609462095_609462215	121	5438	43.061	24	0.996	+	UGAGAUGAGAUUACCCCAUAC	4995	0.008	21	Y	-1	60	0	144	5060	151	5	18		tae-miR9772	intergenic			21	TraesCS6D02G071500.1	1.5	-1	1	21	604	624	UGAGAUGAGAUUACCCCAUAC	::::::::::::.:::::	AGCUGGGGUAAUCUCGUCUCA	Cleavage	cdna chromosome:IWGSC:6D:36122819:36125065:-1 gene:TraesCS6D02G071500 gene_biotype:protein_coding transcript_biotype:protein_coding	1	TraesCS6D02G071500.1:615	615	-36.6	-32.7	0.89344262295082	4	1-18,624-607	19-21,606-604[UP3]	...((((((((((((((((((&))))))))))))))))))...	AGCUGGGGUAAUCUCGUCUCA&UGAGAUGAGAUUACCCCAUAC
4A:609462095-609462215	sun_all_Cluster_72153_4A_609462095_609462215	121	5438	43.061	24	0.996	+	UGAGAUGAGAUUACCCCAUAC	4995	0.008	21	Y	-1	60	0	144	5060	151	5	18		tae-miR9772	intergenic			21	TraesCS4A02G375200.1	2	-1	1	21	161	181	UGAGAUGAGAUUACCCCAUAC	.::::: ::::::::::::	CCGUGGGGAAAUCUCAUCUCA	Cleavage	cdna chromosome:IWGSC:4A:649899040:649902738:-1 gene:TraesCS4A02G375200 gene_biotype:protein_coding transcript_biotype:protein_coding	1	TraesCS4A02G375200.1:172	172	-36.6	-29.8	0.814207650273224	3.5	1-12,181-170;14-19,168-163	13-13,169-169[SIL];20-21,162-161[UP3]	..((((((.((((((((((((&)))))))))))).))))))..	CCGUGGGGAAAUCUCAUCUCA&UGAGAUGAGAUUACCCCAUAC
4A:609462095-609462215	sun_all_Cluster_72153_4A_609462095_609462215	121	5438	43.061	24	0.996	+	UGAGAUGAGAUUACCCCAUAC	4995	0.008	21	Y	-1	60	0	144	5060	151	5	18		tae-miR9772	intergenic			21	TraesCS6D02G061100.1	2.5	-1	1	21	671	691	UGAGAUGAGAUUACCCCAUAC	:::::::: :.:::::::::.	GUAUGGGGAAGUCUCAUCUCG	Cleavage	cdna chromosome:IWGSC:6D:28653826:28658412:-1 gene:TraesCS6D02G061100 gene_biotype:protein_coding transcript_biotype:protein_coding	1	TraesCS6D02G061100.1:682	682	-36.6	-32.9	0.898907103825136	3	2-12,690-680;14-21,678-671	1-1,691-691[UP5];13-13,679-679[SIL]	((((((((.(((((((((((.&.))))))))))).))))))))	GUAUGGGGAAGUCUCAUCUCG&UGAGAUGAGAUUACCCCAUAC
4A:609462095-609462215	sun_all_Cluster_72153_4A_609462095_609462215	121	5438	43.061	24	0.996	+	UGAGAUGAGAUUACCCCAUAC	4995	0.008	21	Y	-1	60	0	144	5060	151	5	18		tae-miR9772	intergenic			21	TraesCS6A02G063700.1	2.5	-1	1	21	651	671	UGAGAUGAGAUUACCCCAUAC	:::::::: :.:::::::::.	GUAUGGGGAAGUCUCAUCUCG	Cleavage	cdna chromosome:IWGSC:6A:34029127:34033068:1 gene:TraesCS6A02G063700 gene_biotype:protein_coding transcript_biotype:protein_coding	1	TraesCS6A02G063700.1:662	662	-36.6	-32.9	0.898907103825136	3	2-12,670-660;14-21,658-651	1-1,671-671[UP5];13-13,659-659[SIL]	((((((((.(((((((((((.&.))))))))))).))))))))	GUAUGGGGAAGUCUCAUCUCG&UGAGAUGAGAUUACCCCAUAC
4A:620467157-620467258	sun_all_Cluster_72414_4A_620467157_620467258	102	103	0.816	73	0.01	-	UAGCCAAGGAUGAUUUGUCUGUG	25	0.165	22	Y	-1	8	0	7	9	54	25	0		ata-miR169a-5p	intergenic			23	TraesCS5D02G383000.1	2	-1	1	23	1091	1113	UAGCCAAGGAUGAUUUGUCUGUG	..:::.::::::::.:::::::	UGCAGGCAAAUCAUUCUUGGCUC	Cleavage	cdna chromosome:IWGSC:5D:452559984:452563571:1 gene:TraesCS5D02G383000 gene_biotype:protein_coding transcript_biotype:protein_coding	1	TraesCS5D02G383000.1:1104	1104	-40	-34.2	0.855	4	2-22,1112-1092	1-1,1113-1113[UP5];23-23,1091-1091[UP3]	.(((((((((((((((((((((.&.))))))))))))))))))))).	UGCAGGCAAAUCAUUCUUGGCUC&UAGCCAAGGAUGAUUUGUCUGUG
4A:620467157-620467258	sun_all_Cluster_72414_4A_620467157_620467258	102	103	0.816	73	0.01	-	UAGCCAAGGAUGAUUUGUCUGUG	25	0.165	22	Y	-1	8	0	7	9	54	25	0		ata-miR169a-5p	intergenic			23	TraesCS5A02G373500.1	2	-1	1	23	1218	1240	UAGCCAAGGAUGAUUUGUCUGUG	..:::.::::::::.:::::::	UGCAGGCAAAUCAUUCUUGGCUC	Cleavage	cdna chromosome:IWGSC:5A:571464299:571468087:1 gene:TraesCS5A02G373500 gene_biotype:protein_coding transcript_biotype:protein_coding	1	TraesCS5A02G373500.1:1231	1231	-40	-34.2	0.855	4	2-22,1239-1219	1-1,1240-1240[UP5];23-23,1218-1218[UP3]	.(((((((((((((((((((((.&.))))))))))))))))))))).	UGCAGGCAAAUCAUUCUUGGCUC&UAGCCAAGGAUGAUUUGUCUGUG
4A:620467157-620467258	sun_all_Cluster_72414_4A_620467157_620467258	102	103	0.816	73	0.01	-	UAGCCAAGGAUGAUUUGUCUGUG	25	0.165	22	Y	-1	8	0	7	9	54	25	0		ata-miR169a-5p	intergenic			23	TraesCS5B02G028500.2	3	-1	1	23	775	797	UAGCCAAGGAUGAUUUGUCUGUG	:.:.:.::: ::::.:::::::	CGCGGGCAAUUCAUUCUUGGCUC	Cleavage	cdna chromosome:IWGSC:5B:27508414:27510419:1 gene:TraesCS5B02G028500 gene_biotype:protein_coding transcript_biotype:protein_coding	1	TraesCS5B02G028500.2:788	788	-40	-32.1	0.8025	4.5	2-13,796-785;15-23,783-775	1-1,797-797[UP5];14-14,784-784[SIL]	(((((((((.((((((((((((.&.)))))))))))).)))))))))	CGCGGGCAAUUCAUUCUUGGCUC&UAGCCAAGGAUGAUUUGUCUGUG
4A:620467157-620467258	sun_all_Cluster_72414_4A_620467157_620467258	102	103	0.816	73	0.01	-	UAGCCAAGGAUGAUUUGUCUGUG	25	0.165	22	Y	-1	8	0	7	9	54	25	0		ata-miR169a-5p	intergenic			23	TraesCS5B02G028500.1	3	-1	1	23	1283	1305	UAGCCAAGGAUGAUUUGUCUGUG	:.:.:.::: ::::.:::::::	CGCGGGCAAUUCAUUCUUGGCUC	Cleavage	cdna chromosome:IWGSC:5B:27506083:27510419:1 gene:TraesCS5B02G028500 gene_biotype:protein_coding transcript_biotype:protein_coding	1	TraesCS5B02G028500.1:1296	1296	-40	-32.1	0.8025	4.5	2-13,1304-1293;15-23,1291-1283	1-1,1305-1305[UP5];14-14,1292-1292[SIL]	(((((((((.((((((((((((.&.)))))))))))).)))))))))	CGCGGGCAAUUCAUUCUUGGCUC&UAGCCAAGGAUGAUUUGUCUGUG
4B:654094054-654094301	mrcv_all_Cluster_19641_4B_654094054_654094301	248	2148	16.858	659	0.006	-	AUAGCAUCAUCCAUUCUACCA	629	0.03	21	Y	-1	247	14	88	1712	74	4	9		tae-miR9674b-5p	intergenic			21	TraesCS6A02G014800.1	1	-1	1	21	1989	2009	AUAGCAUCAUCCAUUCUACCA	:::: ::::::::::::::::	UGGUCGAAUGGAUGAUGCUAU	Cleavage	cdna chromosome:IWGSC:6A:7173529:7176806:-1 gene:TraesCS6A02G014800 gene_biotype:protein_coding transcript_biotype:protein_coding	1	TraesCS6A02G014800.1:2000	2000	-34.8	-31.7	0.910919540229885	1	1-16,2009-1994;18-21,1992-1989	17-17,1993-1993[SIL]	((((.((((((((((((((((&)))))))))))))))).))))	UGGUCGAAUGGAUGAUGCUAU&AUAGCAUCAUCCAUUCUACCA
4B:654094054-654094301	mrcv_all_Cluster_19641_4B_654094054_654094301	248	2148	16.858	659	0.006	-	AUAGCAUCAUCCAUUCUACCA	629	0.03	21	Y	-1	247	14	88	1712	74	4	9		tae-miR9674b-5p	intergenic			21	TraesCS6B02G021600.1	1	-1	1	21	2260	2280	AUAGCAUCAUCCAUUCUACCA	:::: ::::::::::::::::	UGGUCGAAUGGAUGAUGCUAU	Cleavage	cdna chromosome:IWGSC:6B:13651539:13655015:-1 gene:TraesCS6B02G021600 gene_biotype:protein_coding transcript_biotype:protein_coding	1	TraesCS6B02G021600.1:2271	2271	-34.8	-31.7	0.910919540229885	1	1-16,2280-2265;18-21,2263-2260	17-17,2264-2264[SIL]	((((.((((((((((((((((&)))))))))))))))).))))	UGGUCGAAUGGAUGAUGCUAU&AUAGCAUCAUCCAUUCUACCA
4B:654094054-654094301	mrcv_all_Cluster_19641_4B_654094054_654094301	248	2148	16.858	659	0.006	-	AUAGCAUCAUCCAUUCUACCA	629	0.03	21	Y	-1	247	14	88	1712	74	4	9		tae-miR9674b-5p	intergenic			21	TraesCS6A02G014625.1	2	-1	1	21	159	179	AUAGCAUCAUCCAUUCUACCA	::: ::::::::::::::::	UGGCCGAAUGGAUGAUGCUAU	Cleavage	cdna chromosome:IWGSC:6A:7091325:7092320:1 gene:TraesCS6A02G014625 gene_biotype:protein_coding transcript_biotype:protein_coding	1	TraesCS6A02G014625.1:170	170	-34.8	-29.5	0.847701149425287	2	1-16,179-164;19-21,161-159	17-18,163-162[SIL]	(((..((((((((((((((((&))))))))))))))))..)))	UGGCCGAAUGGAUGAUGCUAU&AUAGCAUCAUCCAUUCUACCA
4B:654094054-654094301	mrcv_all_Cluster_19641_4B_654094054_654094301	248	2148	16.858	659	0.006	-	AUAGCAUCAUCCAUUCUACCA	629	0.03	21	Y	-1	247	14	88	1712	74	4	9		tae-miR9674b-5p	intergenic			21	TraesCSU02G089700.1	2	-1	1	21	1239	1259	AUAGCAUCAUCCAUUCUACCA	::: ::::::::::::::::	UGGCCGAAUGGAUGAUGCUAU	Cleavage	cdna chromosome:IWGSC:Un:79930578:79932278:1 gene:TraesCSU02G089700 gene_biotype:protein_coding transcript_biotype:protein_coding	1	TraesCSU02G089700.1:1250	1250	-34.8	-29.5	0.847701149425287	2	1-16,1259-1244;19-21,1241-1239	17-18,1243-1242[SIL]	(((..((((((((((((((((&))))))))))))))))..)))	UGGCCGAAUGGAUGAUGCUAU&AUAGCAUCAUCCAUUCUACCA
4B:654094054-654094301	mrcv_all_Cluster_19641_4B_654094054_654094301	248	2148	16.858	659	0.006	-	AUAGCAUCAUCCAUUCUACCA	629	0.03	21	Y	-1	247	14	88	1712	74	4	9		tae-miR9674b-5p	intergenic			21	TraesCS7D02G487500.1	2	-1	1	21	1239	1259	AUAGCAUCAUCCAUUCUACCA	::: ::::::::::::::::	UGGCCGAAUGGAUGAUGCUAU	Cleavage	cdna chromosome:IWGSC:7D:597674985:597677132:-1 gene:TraesCS7D02G487500 gene_biotype:protein_coding transcript_biotype:protein_coding	1	TraesCS7D02G487500.1:1250	1250	-34.8	-29.5	0.847701149425287	2	1-16,1259-1244;19-21,1241-1239	17-18,1243-1242[SIL]	(((..((((((((((((((((&))))))))))))))))..)))	UGGCCGAAUGGAUGAUGCUAU&AUAGCAUCAUCCAUUCUACCA
4B:654094054-654094301	mrcv_all_Cluster_19641_4B_654094054_654094301	248	2148	16.858	659	0.006	-	AUAGCAUCAUCCAUUCUACCA	629	0.03	21	Y	-1	247	14	88	1712	74	4	9		tae-miR9674b-5p	intergenic			21	TraesCS6B02G045200.1	2	-1	1	21	1472	1492	AUAGCAUCAUCCAUUCUACCA	::: ::::::::::::::::	UGGCCGAAUGGAUGAUGCUAU	Cleavage	cdna chromosome:IWGSC:6B:26861494:26864140:1 gene:TraesCS6B02G045200 gene_biotype:protein_coding transcript_biotype:protein_coding	1	TraesCS6B02G045200.1:1483	1483	-34.8	-29.5	0.847701149425287	2	1-16,1492-1477;19-21,1474-1472	17-18,1476-1475[SIL]	(((..((((((((((((((((&))))))))))))))))..)))	UGGCCGAAUGGAUGAUGCUAU&AUAGCAUCAUCCAUUCUACCA
4B:654094054-654094301	mrcv_all_Cluster_19641_4B_654094054_654094301	248	2148	16.858	659	0.006	-	AUAGCAUCAUCCAUUCUACCA	629	0.03	21	Y	-1	247	14	88	1712	74	4	9		tae-miR9674b-5p	intergenic			21	TraesCSU02G090200.1	2	-1	1	21	1732	1752	AUAGCAUCAUCCAUUCUACCA	::: ::::::::::::::::	UGGCCGAAUGGAUGAUGCUAU	Cleavage	cdna chromosome:IWGSC:Un:80034617:80037700:-1 gene:TraesCSU02G090200 gene_biotype:protein_coding transcript_biotype:protein_coding	1	TraesCSU02G090200.1:1743	1743	-34.8	-29.5	0.847701149425287	2	1-16,1752-1737;19-21,1734-1732	17-18,1736-1735[SIL]	(((..((((((((((((((((&))))))))))))))))..)))	UGGCCGAAUGGAUGAUGCUAU&AUAGCAUCAUCCAUUCUACCA
4B:654094054-654094301	mrcv_all_Cluster_19641_4B_654094054_654094301	248	2148	16.858	659	0.006	-	AUAGCAUCAUCCAUUCUACCA	629	0.03	21	Y	-1	247	14	88	1712	74	4	9		tae-miR9674b-5p	intergenic			21	TraesCS5B02G250800.1	3	-1	1	21	1497	1517	AUAGCAUCAUCCAUUCUACCA	::::::::::::::::	UGACCGAAUGGAUGAUGCUAU	Cleavage	cdna chromosome:IWGSC:5B:432982267:432987138:1 gene:TraesCS5B02G250800 gene_biotype:protein_coding transcript_biotype:protein_coding	1	TraesCS5B02G250800.1:1508	1508	-34.8	-26.5	0.761494252873563	5	1-16,1517-1502	17-21,1501-1497[UP3]	.....((((((((((((((((&)))))))))))))))).....	UGACCGAAUGGAUGAUGCUAU&AUAGCAUCAUCCAUUCUACCA
4B:654094054-654094301	mrcv_all_Cluster_19641_4B_654094054_654094301	248	2148	16.858	659	0.006	-	AUAGCAUCAUCCAUUCUACCA	629	0.03	21	Y	-1	247	14	88	1712	74	4	9		tae-miR9674b-5p	intergenic			21	TraesCSU02G089705.1	2	-1	1	21	1239	1259	AUAGCAUCAUCCAUUCUACCA	:: ::::::::::::::::	GGGCCGAAUGGAUGAUGCUAU	Cleavage	cdna chromosome:IWGSC:Un:79937107:79938552:1 gene:TraesCSU02G089705 gene_biotype:protein_coding transcript_biotype:protein_coding	1	TraesCSU02G089705.1:1250	1250	-34.8	-29.2	0.839080459770115	3	1-16,1259-1244;19-21,1240-1238	17-18,1243-1241[AILt]	(((...((((((((((((((((&))))))))))))))))-..)))	UGGGCCGAAUGGAUGAUGCUAU&AUAGCAUCAUCCAUUC-UACCA
4B:654094054-654094301	mrcv_all_Cluster_19641_4B_654094054_654094301	248	2148	16.858	659	0.006	-	AUAGCAUCAUCCAUUCUACCA	629	0.03	21	Y	-1	247	14	88	1712	74	4	9		tae-miR9674b-5p	intergenic			21	TraesCS6D02G017700.1	2	-1	1	21	696	716	AUAGCAUCAUCCAUUCUACCA	:: ::::::::::::::::	GGGCCGAAUGGAUGAUGCUAU	Cleavage	cdna chromosome:IWGSC:6D:7343818:7345738:-1 gene:TraesCS6D02G017700 gene_biotype:protein_coding transcript_biotype:protein_coding	1	TraesCS6D02G017700.1:707	707	-34.8	-29.2	0.839080459770115	3	1-16,716-701;19-21,697-695	17-18,700-698[AILt]	(((...((((((((((((((((&))))))))))))))))-..)))	UGGGCCGAAUGGAUGAUGCUAU&AUAGCAUCAUCCAUUC-UACCA
4B:654094054-654094301	mrcv_all_Cluster_19641_4B_654094054_654094301	248	2148	16.858	659	0.006	-	AUAGCAUCAUCCAUUCUACCA	629	0.03	21	Y	-1	247	14	88	1712	74	4	9		tae-miR9674b-5p	intergenic			21	TraesCSU02G089563.1	2	-1	1	21	1585	1605	AUAGCAUCAUCCAUUCUACCA	:: ::::::::::::::::	GGGCCGAAUGGAUGAUGCUAU	Cleavage	cdna chromosome:IWGSC:Un:79854237:79856213:1 gene:TraesCSU02G089563 gene_biotype:protein_coding transcript_biotype:protein_coding	1	TraesCSU02G089563.1:1596	1596	-34.8	-29.2	0.839080459770115	3	1-16,1605-1590;19-21,1586-1584	17-18,1589-1587[AILt]	(((...((((((((((((((((&))))))))))))))))-..)))	UGGGCCGAAUGGAUGAUGCUAU&AUAGCAUCAUCCAUUC-UACCA
4B:654095132-654095244	mrcv_all_Cluster_19642_4B_654095132_654095244	113	1691	13.272	356	0.001	-	AUAGCAUCAUCCAUCCUGCCA	1078	0.023	21	Y	-1	150	1	26	1492	20	2	0		tae-miR9674b-5p	intergenic			21	TraesCS6A02G099407.1	0	-1	1	21	864	884	AUAGCAUCAUCCAUCCUGCCA	::::::::::::::::::::	GGGCAGGAUGGAUGAUGCUAU	Cleavage	cdna chromosome:IWGSC:6A:67051286:67055480:-1 gene:TraesCS6A02G099407 gene_biotype:protein_coding transcript_biotype:protein_coding	1	TraesCS6A02G099407.1:875	875	-39.2	-39.8	1	1	1-20,884-865	21-21,864-864[UP3]	.((((((((((((((((((((&)))))))))))))))))))).	GGGCAGGAUGGAUGAUGCUAU&AUAGCAUCAUCCAUCCUGCCA
4B:654095132-654095244	mrcv_all_Cluster_19642_4B_654095132_654095244	113	1691	13.272	356	0.001	-	AUAGCAUCAUCCAUCCUGCCA	1078	0.023	21	Y	-1	150	1	26	1492	20	2	0		tae-miR9674b-5p	intergenic			21	TraesCS6D02G089613.1	1	-1	1	21	357	377	AUAGCAUCAUCCAUCCUGCCA	:::: :::::::::::::::	GGGCAUGAUGGAUGAUGCUAU	Cleavage	cdna chromosome:IWGSC:6D:55629987:55630574:1 gene:TraesCS6D02G089613 gene_biotype:protein_coding transcript_biotype:protein_coding	2	TraesCS6D02G089613.1:368	368	-39.2	-33.2	0.846938775510204	2	1-15,377-363;17-20,361-358	16-16,362-362[SIL];21-21,357-357[UP3]	.((((.(((((((((((((((&))))))))))))))).)))).	GGGCAUGAUGGAUGAUGCUAU&AUAGCAUCAUCCAUCCUGCCA
4B:654095132-654095244	mrcv_all_Cluster_19642_4B_654095132_654095244	113	1691	13.272	356	0.001	-	AUAGCAUCAUCCAUCCUGCCA	1078	0.023	21	Y	-1	150	1	26	1492	20	2	0		tae-miR9674b-5p	intergenic			21	TraesCS6A02G101100.1	1	-1	1	21	1281	1301	AUAGCAUCAUCCAUCCUGCCA	:::: :::::::::::::::	GGGCAUGAUGGAUGAUGCUAU	Cleavage	cdna chromosome:IWGSC:6A:69132561:69134072:1 gene:TraesCS6A02G101100 gene_biotype:protein_coding transcript_biotype:protein_coding	2	TraesCS6A02G101100.1:1292	1292	-39.2	-33.2	0.846938775510204	2	1-15,1301-1287;17-20,1285-1282	16-16,1286-1286[SIL];21-21,1281-1281[UP3]	.((((.(((((((((((((((&))))))))))))))).)))).	GGGCAUGAUGGAUGAUGCUAU&AUAGCAUCAUCCAUCCUGCCA
4B:654095132-654095244	mrcv_all_Cluster_19642_4B_654095132_654095244	113	1691	13.272	356	0.001	-	AUAGCAUCAUCCAUCCUGCCA	1078	0.023	21	Y	-1	150	1	26	1492	20	2	0		tae-miR9674b-5p	intergenic			21	TraesCS6D02G089390.1	1	-1	1	21	1404	1424	AUAGCAUCAUCCAUCCUGCCA	:::: :::::::::::::::	GGGCAUGAUGGAUGAUGCUAU	Cleavage	cdna chromosome:IWGSC:6D:55104758:55106587:1 gene:TraesCS6D02G089390 gene_biotype:nontranslating_CDS transcript_biotype:nontranslating_CDS	1	TraesCS6D02G089390.1:1415	1415	-39.2	-33.2	0.846938775510204	2	1-15,1424-1410;17-20,1408-1405	16-16,1409-1409[SIL];21-21,1404-1404[UP3]	.((((.(((((((((((((((&))))))))))))))).)))).	GGGCAUGAUGGAUGAUGCUAU&AUAGCAUCAUCCAUCCUGCCA
4B:654095132-654095244	mrcv_all_Cluster_19642_4B_654095132_654095244	113	1691	13.272	356	0.001	-	AUAGCAUCAUCCAUCCUGCCA	1078	0.023	21	Y	-1	150	1	26	1492	20	2	0		tae-miR9674b-5p	intergenic			21	TraesCS6B02G129200.1	1	-1	1	21	1664	1684	AUAGCAUCAUCCAUCCUGCCA	:::: :::::::::::::::	GGGCAUGAUGGAUGAUGCUAU	Cleavage	cdna chromosome:IWGSC:6B:125404464:125406898:1 gene:TraesCS6B02G129200 gene_biotype:protein_coding transcript_biotype:protein_coding	2	TraesCS6B02G129200.1:1675	1675	-39.2	-33.2	0.846938775510204	2	1-15,1684-1670;17-20,1668-1665	16-16,1669-1669[SIL];21-21,1664-1664[UP3]	.((((.(((((((((((((((&))))))))))))))).)))).	GGGCAUGAUGGAUGAUGCUAU&AUAGCAUCAUCCAUCCUGCCA
4B:654095132-654095244	mrcv_all_Cluster_19642_4B_654095132_654095244	113	1691	13.272	356	0.001	-	AUAGCAUCAUCCAUCCUGCCA	1078	0.023	21	Y	-1	150	1	26	1492	20	2	0		tae-miR9674b-5p	intergenic			21	TraesCS6A02G099118.1	1.5	-1	1	21	755	775	AUAGCAUCAUCCAUCCUGCCA	:::::::::::::::::: :	GGGCAGGAUGGAUGAUGCUCU	Cleavage	cdna chromosome:IWGSC:6A:66379908:66382431:1 gene:TraesCS6A02G099118 gene_biotype:protein_coding transcript_biotype:protein_coding	2	TraesCS6A02G099118.1:766	766	-39.2	-37.1	0.946428571428571	4	3-20,773-756	1-2,775-774[UP5];21-21,755-755[UP3]	.((((((((((((((((((..&..)))))))))))))))))).	GGGCAGGAUGGAUGAUGCUCU&AUAGCAUCAUCCAUCCUGCCA
4B:654095132-654095244	mrcv_all_Cluster_19642_4B_654095132_654095244	113	1691	13.272	356	0.001	-	AUAGCAUCAUCCAUCCUGCCA	1078	0.023	21	Y	-1	150	1	26	1492	20	2	0		tae-miR9674b-5p	intergenic			21	TraesCS6A02G099100.1	1.5	-1	1	21	1390	1410	AUAGCAUCAUCCAUCCUGCCA	:::::::::::::::::: :	GGGCAGGAUGGAUGAUGCUCU	Cleavage	cdna chromosome:IWGSC:6A:66373343:66376095:1 gene:TraesCS6A02G099100 gene_biotype:protein_coding transcript_biotype:protein_coding	2	TraesCS6A02G099100.1:1401	1401	-39.2	-37.1	0.946428571428571	4	3-20,1408-1391	1-2,1410-1409[UP5];21-21,1390-1390[UP3]	.((((((((((((((((((..&..)))))))))))))))))).	GGGCAGGAUGGAUGAUGCUCU&AUAGCAUCAUCCAUCCUGCCA
4B:654095132-654095244	mrcv_all_Cluster_19642_4B_654095132_654095244	113	1691	13.272	356	0.001	-	AUAGCAUCAUCCAUCCUGCCA	1078	0.023	21	Y	-1	150	1	26	1492	20	2	0		tae-miR9674b-5p	intergenic			21	TraesCS6D02G083100.1	1.5	-1	1	21	1489	1509	AUAGCAUCAUCCAUCCUGCCA	:::::::::::::::::: :	GGGCAGGAUGGAUGAUGCUCU	Cleavage	cdna chromosome:IWGSC:6D:48081623:48084646:1 gene:TraesCS6D02G083100 gene_biotype:protein_coding transcript_biotype:protein_coding	2	TraesCS6D02G083100.1:1500	1500	-39.2	-37.1	0.946428571428571	4	3-20,1507-1490	1-2,1509-1508[UP5];21-21,1489-1489[UP3]	.((((((((((((((((((..&..)))))))))))))))))).	GGGCAGGAUGGAUGAUGCUCU&AUAGCAUCAUCCAUCCUGCCA
4B:654095132-654095244	mrcv_all_Cluster_19642_4B_654095132_654095244	113	1691	13.272	356	0.001	-	AUAGCAUCAUCCAUCCUGCCA	1078	0.023	21	Y	-1	150	1	26	1492	20	2	0		tae-miR9674b-5p	intergenic			21	TraesCS5B02G500800.2	3	-1	1	21	741	761	AUAGCAUCAUCCAUCCUGCCA	:::::::::::: :::::: :	UGGCAGGAUGGAGGAUGCUCU	Cleavage	cdna chromosome:IWGSC:5B:668188110:668191395:1 gene:TraesCS5B02G500800 gene_biotype:protein_coding transcript_biotype:protein_coding	1	TraesCS5B02G500800.2:752	752	-39.2	-33.6	0.857142857142857	5	3-8,759-754;10-21,752-741	1-2,761-760[UP5];9-9,753-753[SIL]	((((((((((((.((((((..&..)))))).))))))))))))	UGGCAGGAUGGAGGAUGCUCU&AUAGCAUCAUCCAUCCUGCCA
4D:450196309-450196399	mrcv_all_Cluster_20960_4D_450196309_450196399	91	366903	2879.576	4	1	+	UCGGACCAGGCUUCAUUCCCC	185543	0	21	Y	-1	360	0	887	365564	90	0	2		aof-miR166d	exon		ENSRNA050013963-T1	21	TraesCS5D02G052300.1	0.5	-1	1	21	677	697	UCGGACCAGGCUUCAUUCCCC	:::::::::::::::::::.	UGGGAAUGAAGCCUGGUCCGG	Cleavage	cdna chromosome:IWGSC:5D:50483246:50488859:1 gene:TraesCS5D02G052300 gene_biotype:protein_coding transcript_biotype:protein_coding	1	TraesCS5D02G052300.1:688	688	-44.1	-41.2	0.934240362811791	2	2-20,696-678	1-1,697-697[UP5];21-21,677-677[UP3]	.(((((((((((((((((((.&.))))))))))))))))))).	UGGGAAUGAAGCCUGGUCCGG&UCGGACCAGGCUUCAUUCCCC
4D:450196309-450196399	mrcv_all_Cluster_20960_4D_450196309_450196399	91	366903	2879.576	4	1	+	UCGGACCAGGCUUCAUUCCCC	185543	0	21	Y	-1	360	0	887	365564	90	0	2		aof-miR166d	exon		ENSRNA050013963-T1	21	TraesCS3D02G141500.2	1	-1	1	21	956	976	UCGGACCAGGCUUCAUUCCCC	::.:::::::::::::::.	CUGGGAUGAAGCCUGGUCCGG	Cleavage	cdna chromosome:IWGSC:3D:103645168:103649836:1 gene:TraesCS3D02G141500 gene_biotype:protein_coding transcript_biotype:protein_coding	1	TraesCS3D02G141500.2:967	967	-44.1	-37.4	0.848072562358277	3.5	2-19,975-958	1-1,976-976[UP5];20-21,957-956[UP3]	..((((((((((((((((((.&.))))))))))))))))))..	CUGGGAUGAAGCCUGGUCCGG&UCGGACCAGGCUUCAUUCCCC
4D:450196309-450196399	mrcv_all_Cluster_20960_4D_450196309_450196399	91	366903	2879.576	4	1	+	UCGGACCAGGCUUCAUUCCCC	185543	0	21	Y	-1	360	0	887	365564	90	0	2		aof-miR166d	exon		ENSRNA050013963-T1	21	TraesCS1A02G157500.1	1	-1	1	21	1104	1124	UCGGACCAGGCUUCAUUCCCC	::.:::::::::::::::.	CUGGGAUGAAGCCUGGUCCGG	Cleavage	cdna chromosome:IWGSC:1A:279732251:279742732:1 gene:TraesCS1A02G157500 gene_biotype:protein_coding transcript_biotype:protein_coding	1	TraesCS1A02G157500.1:1115	1115	-44.1	-37.4	0.848072562358277	3.5	2-19,1123-1106	1-1,1124-1124[UP5];20-21,1105-1104[UP3]	..((((((((((((((((((.&.))))))))))))))))))..	CUGGGAUGAAGCCUGGUCCGG&UCGGACCAGGCUUCAUUCCCC
4D:450196309-450196399	mrcv_all_Cluster_20960_4D_450196309_450196399	91	366903	2879.576	4	1	+	UCGGACCAGGCUUCAUUCCCC	185543	0	21	Y	-1	360	0	887	365564	90	0	2		aof-miR166d	exon		ENSRNA050013963-T1	21	TraesCS5B02G378000.1	1	-1	1	21	779	799	UCGGACCAGGCUUCAUUCCCC	::.:::::::::::::::.	UUGGGAUGAAGCCUGGUCCGG	Cleavage	cdna chromosome:IWGSC:5B:556177355:556182834:1 gene:TraesCS5B02G378000 gene_biotype:protein_coding transcript_biotype:protein_coding	1	TraesCS5B02G378000.1:790	790	-44.1	-37.9	0.859410430839002	3.5	2-19,798-781;20-21,778-777	1-1,799-799[UP5];x-x,780-779[BULt]	((..((((((((((((((((((.&.))))))))))))))))))--))	GGUUGGGAUGAAGCCUGGUCCGG&UCGGACCAGGCUUCAUUCC--CC
5A:53591761-53591922	sun_all_Cluster_86168_5A_53591761_53591922	162	241	1.908	3	0.017	-	UGAAGCUGCCAGCAUGAUCUAU	220	0.054	22	Y	-1	1	0	1	4	229	3	3		tae-miR167a	intergenic			22	TraesCS5D02G045700.2	3.5	-1	1	22	3261	3282	UGAAGCUGCCAGCAUGAUCUAU	:::::: :::::::::::	UAAGAUCAGGCUGGCAGCUUGU	Cleavage	cdna chromosome:IWGSC:5D:44907236:44913663:1 gene:TraesCS5D02G045700 gene_biotype:protein_coding transcript_biotype:protein_coding description:Auxin response factor [Source:UniProtKB/TrEMBL;Acc:A0A1D6A460]	1	TraesCS5D02G045700.2:3273	3273	-40	-30.9	0.7725	6	3-13,3280-3270;15-20,3268-3263	1-2,3282-3281[UP5];14-14,3269-3269[SIL];21-22,3262-3261[UP3]	..((((((.(((((((((((..&..))))))))))).))))))..	UAAGAUCAGGCUGGCAGCUUGU&UGAAGCUGCCAGCAUGAUCUAU
5A:53591761-53591922	sun_all_Cluster_86168_5A_53591761_53591922	162	241	1.908	3	0.017	-	UGAAGCUGCCAGCAUGAUCUAU	220	0.054	22	Y	-1	1	0	1	4	229	3	3		tae-miR167a	intergenic			22	TraesCS7A02G461700.2	3.5	-1	1	22	3465	3486	UGAAGCUGCCAGCAUGAUCUAU	:::::: :::::::::::	UGAGAUCAGGCUGGCAGCUUGU	Cleavage	cdna chromosome:IWGSC:7A:657715805:657722562:-1 gene:TraesCS7A02G461700 gene_biotype:protein_coding transcript_biotype:protein_coding description:Auxin response factor [Source:UniProtKB/TrEMBL;Acc:A0A1D6BLQ1]	1	TraesCS7A02G461700.2:3477	3477	-40	-31	0.775	6	3-13,3484-3474;15-20,3472-3467	1-2,3486-3485[UP5];14-14,3473-3473[SIL];21-22,3466-3465[UP3]	..((((((.(((((((((((..&..))))))))))).))))))..	UGAGAUCAGGCUGGCAGCUUGU&UGAAGCUGCCAGCAUGAUCUAU
5A:440504303-440504424	mrcv_all_Cluster_22114_5A_440504303_440504424	122	9797	76.89	4	0	-	UGACAGAAGAGAGUGAGCAC	8701	0.004	20	Y	-1	46	3	8747	951	49	1	0		tae-miR156	intergenic			20	TraesCS7D02G245200.2	1	-1	1	20	1186	1205	UGACAGAAGAGAGUGAGCAC	:::::: :::::::::::::	GUGCUCUCUCUCUUCUGUCA	Cleavage	cdna chromosome:IWGSC:7D:213786904:213791354:-1 gene:TraesCS7D02G245200 gene_biotype:protein_coding transcript_biotype:protein_coding	1	TraesCS7D02G245200.2:1196	1196	-37.2	-34.6	0.93010752688172	1	1-13,1205-1193;15-20,1191-1186	14-14,1192-1192[SIL]	((((((.(((((((((((((&))))))))))))).))))))	GUGCUCUCUCUCUUCUGUCA&UGACAGAAGAGAGUGAGCAC
5A:450881182-450881296	mrcv_all_Cluster_22138_5A_450881182_450881296	115	119741	939.767	552	1	+	UCGGACCAGGCUUCAAUCCCU	96704	0.001	21	Y	-1	2362	30	16997	98956	1184	204	8		ata-miR5168-3p	exon		ENSRNA050023024-T1	21	TraesCS5A02G043400.1	1.5	-1	1	21	778	798	UCGGACCAGGCUUCAAUCCCU	:::: ::::::::::::::.	UGGGAAUGAAGCCUGGUCCGG	Cleavage	cdna chromosome:IWGSC:5A:39845263:39851540:1 gene:TraesCS5A02G043400 gene_biotype:protein_coding transcript_biotype:protein_coding	1	TraesCS5A02G043400.1:789	789	-42.4	-37.7	0.889150943396226	3	2-15,797-784;17-20,782-779	1-1,798-798[UP5];16-16,783-783[SIL];21-21,778-778[UP3]	.((((.((((((((((((((.&.)))))))))))))).)))).	UGGGAAUGAAGCCUGGUCCGG&UCGGACCAGGCUUCAAUCCCU
5A:450881182-450881296	mrcv_all_Cluster_22138_5A_450881182_450881296	115	119741	939.767	552	1	+	UCGGACCAGGCUUCAAUCCCU	96704	0.001	21	Y	-1	2362	30	16997	98956	1184	204	8		ata-miR5168-3p	exon		ENSRNA050023024-T1	21	TraesCS3B02G159100.2	2	-1	1	21	933	953	UCGGACCAGGCUUCAAUCCCU	::. ::::::::::::::.	CUGGGAUGAAGCCUGGUCCGG	Cleavage	cdna chromosome:IWGSC:3B:154220332:154225077:1 gene:TraesCS3B02G159100 gene_biotype:protein_coding transcript_biotype:protein_coding	1	TraesCS3B02G159100.2:944	944	-42.4	-36.9	0.870283018867924	3	2-15,952-939;17-20,938-935	1-1,953-953[UP5];16-16,x-x[BULq];21-21,934-934[UP3]	.((((-((((((((((((((.&.)))))))))))))).)))).	UGGGA-UGAAGCCUGGUCCGG&UCGGACCAGGCUUCAAUCCCU
5A:450881182-450881296	mrcv_all_Cluster_22138_5A_450881182_450881296	115	119741	939.767	552	1	+	UCGGACCAGGCUUCAAUCCCU	96704	0.001	21	Y	-1	2362	30	16997	98956	1184	204	8		ata-miR5168-3p	exon		ENSRNA050023024-T1	21	TraesCS1A02G157500.1	2	-1	1	21	1104	1124	UCGGACCAGGCUUCAAUCCCU	::. ::::::::::::::.	CUGGGAUGAAGCCUGGUCCGG	Cleavage	cdna chromosome:IWGSC:1A:279732251:279742732:1 gene:TraesCS1A02G157500 gene_biotype:protein_coding transcript_biotype:protein_coding	1	TraesCS1A02G157500.1:1115	1115	-42.4	-36.9	0.870283018867924	3	2-15,1123-1110;17-20,1109-1106	1-1,1124-1124[UP5];16-16,x-x[BULq];21-21,1105-1105[UP3]	.((((-((((((((((((((.&.)))))))))))))).)))).	UGGGA-UGAAGCCUGGUCCGG&UCGGACCAGGCUUCAAUCCCU
5A:478013119-478013226	sun_mites_MITE_T_95036_5A_478013119_478013226	108	67	0.531	7	0.104	-	UCUGUGACAAGUAAUUCGAAACGG	38	0.209	24	Y	-1	1	0	2	1	0	2	61	DTT_Tmon_Icarus_BG607724-1	tae-miR1135	intron	miRNA_MITE_22	TraesCS5A02G266500.2	24	TraesCS7A02G355700.1	3.5	-1	1	24	977	1000	UCUGUGACAAGUAAUUCGAAACGG	::::: .:::::::::::: .:::	CCGUUCUGAAUUACUUGUCUUAGA	Cleavage	cdna chromosome:IWGSC:7A:520872031:520873251:-1 gene:TraesCS7A02G355700 gene_biotype:protein_coding transcript_biotype:protein_coding	1	TraesCS7A02G355700.1:991	991	-39.3	-27.7	0.704834605597964	4.5	1-4,1000-997;6-18,995-983;20-24,981-977	5-5,996-996[SIL];19-19,982-982[SIL]	(((((.(((((((((((((.((((&)))).))))))))))))).)))))	CCGUUCUGAAUUACUUGUCUUAGA&UCUGUGACAAGUAAUUCGAAACGG
5A:552632192-552632284	mrcv_mites_MITE_T_95924_5A_552632192_552632284	93	46	0.361	0	0	-	UGCGGCACUUAUUUUGGGACG	40	0.087	21	Y	-1	0	0	2	44	0	0	0	DTT_Tdur_Hades_294D11-1	hvu-miR5049c	intergenic	miRNA_MITE_23		21	TraesCS3A02G333900.1	2	-1	1	21	3585	3605	UGCGGCACUUAUUUUGGGACG	::::::::::::::::.: ::	CGUCCCAAAAUAAGUGUCUCA	Cleavage	cdna chromosome:IWGSC:3A:579367356:579371071:-1 gene:TraesCS3A02G333900 gene_biotype:protein_coding transcript_biotype:protein_coding	1	TraesCS3A02G333900.1:3596	3596	-38.1	-31.1	0.816272965879265	3	1-2,3605-3604;4-21,3602-3585	3-3,3603-3603[SIL]	((((((((((((((((((.((&)).))))))))))))))))))	CGUCCCAAAAUAAGUGUCUCA&UGCGGCACUUAUUUUGGGACG
5A:668149294-668149394	mrcv_all_Cluster_23039_5A_668149294_668149394	101	827	6.491	1	1	+	UGAUUGAGCCGUGCCAAUAUC	534	0.019	21	Y	-1	14	0	1	783	28	0	1		tae-miR171a	exon		ENSRNA050024055-T1	21	TraesCS5A02G535000.1	0	-1	1	21	888	908	UGAUUGAGCCGUGCCAAUAUC	:::::::::::::::::::::	GAUAUUGGCACGGCUCAAUCA	Cleavage	cdna chromosome:IWGSC:5A:691834107:691836020:-1 gene:TraesCS5A02G535000 gene_biotype:protein_coding transcript_biotype:protein_coding	1	TraesCS5A02G535000.1:899	899	-37.5	-39.1	1	0	1-21,908-888		(((((((((((((((((((((&)))))))))))))))))))))	GAUAUUGGCACGGCUCAAUCA&UGAUUGAGCCGUGCCAAUAUC
5A:668149294-668149394	mrcv_all_Cluster_23039_5A_668149294_668149394	101	827	6.491	1	1	+	UGAUUGAGCCGUGCCAAUAUC	534	0.019	21	Y	-1	14	0	1	783	28	0	1		tae-miR171a	exon		ENSRNA050024055-T1	21	TraesCS4D02G360200.1	0	-1	1	21	1157	1177	UGAUUGAGCCGUGCCAAUAUC	:::::::::::::::::::::	GAUAUUGGCACGGCUCAAUCA	Cleavage	cdna chromosome:IWGSC:4D:507271557:507274006:1 gene:TraesCS4D02G360200 gene_biotype:protein_coding transcript_biotype:protein_coding	1	TraesCS4D02G360200.1:1168	1168	-37.5	-39.1	1	0	1-21,1177-1157		(((((((((((((((((((((&)))))))))))))))))))))	GAUAUUGGCACGGCUCAAUCA&UGAUUGAGCCGUGCCAAUAUC
5A:668149294-668149394	mrcv_all_Cluster_23039_5A_668149294_668149394	101	827	6.491	1	1	+	UGAUUGAGCCGUGCCAAUAUC	534	0.019	21	Y	-1	14	0	1	783	28	0	1		tae-miR171a	exon		ENSRNA050024055-T1	21	TraesCS4B02G367300.1	0	-1	1	21	1151	1171	UGAUUGAGCCGUGCCAAUAUC	:::::::::::::::::::::	GAUAUUGGCACGGCUCAAUCA	Cleavage	cdna chromosome:IWGSC:4B:654273505:654275964:-1 gene:TraesCS4B02G367300 gene_biotype:protein_coding transcript_biotype:protein_coding	1	TraesCS4B02G367300.1:1162	1162	-37.5	-39.1	1	0	1-21,1171-1151		(((((((((((((((((((((&)))))))))))))))))))))	GAUAUUGGCACGGCUCAAUCA&UGAUUGAGCCGUGCCAAUAUC
5A:668149294-668149394	mrcv_all_Cluster_23039_5A_668149294_668149394	101	827	6.491	1	1	+	UGAUUGAGCCGUGCCAAUAUC	534	0.019	21	Y	-1	14	0	1	783	28	0	1		tae-miR171a	exon		ENSRNA050024055-T1	21	TraesCS6D02G229400.1	0.5	-1	1	21	1426	1446	UGAUUGAGCCGUGCCAAUAUC	:::::::::.:::::::::::	GAUAUUGGCGCGGCUCAAUCA	Cleavage	cdna chromosome:IWGSC:6D:321773997:321776843:-1 gene:TraesCS6D02G229400 gene_biotype:protein_coding transcript_biotype:protein_coding	1	TraesCS6D02G229400.1:1437	1437	-37.5	-38.7	1	1	1-21,1446-1426		(((((((((((((((((((((&)))))))))))))))))))))	GAUAUUGGCGCGGCUCAAUCA&UGAUUGAGCCGUGCCAAUAUC
5A:679655526-679655768	mrcv_all_Cluster_23101_5A_679655526_679655768	243	1391	10.917	9	0.999	+	UUUAUCACCGCCUCUUUCUC	885	0.037	20	Y	-1	51	10	939	113	122	153	3			exon, five_prime_UTR		TraesCS5A02G516000.1	20	TraesCS1A02G099300.1	3	-1	1	20	522	541	UUUAUCACCGCCUCUUUCUC	:::.:.:::::::::.:...	GAGGAGGAGGCGGUGGUGGG	Cleavage	cdna chromosome:IWGSC:1A:95820621:95826073:1 gene:TraesCS1A02G099300 gene_biotype:protein_coding transcript_biotype:protein_coding	1	TraesCS1A02G099300.1:532	532	-34.1	-33	0.967741935483871	5	2-20,540-522	1-1,541-541[UP5]	(((((((((((((((((((.&.)))))))))))))))))))	GAGGAGGAGGCGGUGGUGGG&UUUAUCACCGCCUCUUUCUC
5A:692390188-692390279	mrcv_all_Cluster_23181_5A_692390188_692390279	92	1957	15.359	7	0.999	+	AUAGCAUCAUCCAUCCUACCC	1731	0.012	21	Y	-1	8	6	4	1925	9	0	5		tae-miR9674b-5p	intergenic			21	TraesCS1B02G315508.1	2.5	-1	1	21	279	299	AUAGCAUCAUCCAUCCUACCC	::::::: :::: ::::::::	GGGUAGGUUGGACGAUGCUAU	Cleavage	cdna chromosome:IWGSC:1B:539931449:539932669:-1 gene:TraesCS1B02G315508 gene_biotype:protein_coding transcript_biotype:protein_coding	1	TraesCS1B02G315508.1:290	290	-38.9	-32	0.822622107969152	3	1-8,299-292;10-13,290-287;15-21,285-279	9-9,291-291[SIL];14-14,286-286[SIL]	(((((((.((((.((((((((&)))))))).)))).)))))))	GGGUAGGUUGGACGAUGCUAU&AUAGCAUCAUCCAUCCUACCC
5B:272441139-272441265	sun_mites_MITE_T_69567_5B_272441139_272441265	127	23	0.182	4	0.913	+	AUCUGUAUGUAGUUUGUAGCGGAA	6	0.435	24	Y	-1	1	0	1	0	0	4	17	DTT_Hvul_Thalos_AF427791-1		intergenic	miRNA_MITE_25		24	TraesCS7D02G415800.1	1	-1	1	24	1881	1904	AUCUGUAUGUAGUUUGUAGCGGAA	:::: ::::::::::.::::.:::	UUCCACUACAAACUAUAUACGGAU	Cleavage	cdna chromosome:IWGSC:7D:534654112:534657931:-1 gene:TraesCS7D02G415800 gene_biotype:protein_coding transcript_biotype:protein_coding description:RBR-type E3 ubiquitin transferase [Source:UniProtKB/TrEMBL;Acc:A0A1D6CTY8]	1	TraesCS7D02G415800.1:1895	1895	-39.1	-32.4	0.828644501278772	3	1-19,1904-1886;21-24,1884-1881	20-20,1885-1885[SIL]	((((.(((((((((((((((((((&))))))))))))))))))).))))	UUCCACUACAAACUAUAUACGGAU&AUCUGUAUGUAGUUUGUAGCGGAA
5B:398367361-398367540	mrcv_all_Cluster_24102_5B_398367361_398367540	180	14584	114.46	6	0	-	UGACAGAAGAGAGUGAGCAC	12989	0.003	20	Y	-1	77	8	13037	1361	99	2	0		tae-miR156	intergenic			20	TraesCS5A02G286700.2	1	-1	1	20	1578	1597	UGACAGAAGAGAGUGAGCAC	:::::: :::::::::::::	GUGCUCUCUCUCUUCUGUCA	Cleavage	cdna chromosome:IWGSC:5A:494569538:494575773:1 gene:TraesCS5A02G286700 gene_biotype:protein_coding transcript_biotype:protein_coding	1	TraesCS5A02G286700.2:1588	1588	-37.2	-34.4	0.924731182795699	1	1-13,1597-1585;15-20,1583-1578	14-14,1584-1584[SIL]	((((((.(((((((((((((&))))))))))))).))))))	GUGCUCUCUCUCUUCUGUCA&UGACAGAAGAGAGUGAGCAC
5B:398367361-398367540	mrcv_all_Cluster_24102_5B_398367361_398367540	180	14584	114.46	6	0	-	UGACAGAAGAGAGUGAGCAC	12989	0.003	20	Y	-1	77	8	13037	1361	99	2	0		tae-miR156	intergenic			20	TraesCS5B02G286000.1	1	-1	1	20	1671	1690	UGACAGAAGAGAGUGAGCAC	:::::: :::::::::::::	GUGCUCUCUCUCUUCUGUCA	Cleavage	cdna chromosome:IWGSC:5B:471401006:471406978:1 gene:TraesCS5B02G286000 gene_biotype:protein_coding transcript_biotype:protein_coding	1	TraesCS5B02G286000.1:1681	1681	-37.2	-34.4	0.924731182795699	1	1-13,1690-1678;15-20,1676-1671	14-14,1677-1677[SIL]	((((((.(((((((((((((&))))))))))))).))))))	GUGCUCUCUCUCUUCUGUCA&UGACAGAAGAGAGUGAGCAC
5B:411091719-411091846	mrcv_all_Cluster_24134_5B_411091719_411091846	128	567	4.45	2	1	+	UCGGACCAGGCUUCAAUCCCU	364	0.028	21	Y	-1	10	2	72	427	55	1	0		ata-miR5168-3p	exon, promoter		ENSRNA050022927, ENSRNA050022927-T1	21	TraesCS3A02G312800.1	2	-1	1	21	749	769	UCGGACCAGGCUUCAAUCCCU	::. ::::::::::::::.	CUGGGAUGAAGCCUGGUCCGG	Cleavage	cdna chromosome:IWGSC:3A:552610868:552615238:-1 gene:TraesCS3A02G312800 gene_biotype:protein_coding transcript_biotype:protein_coding	1	TraesCS3A02G312800.1:760	760	-42.4	-36.9	0.870283018867924	3	2-15,768-755;17-20,754-751	1-1,769-769[UP5];16-16,x-x[BULq];21-21,750-750[UP3]	.((((-((((((((((((((.&.)))))))))))))).)))).	UGGGA-UGAAGCCUGGUCCGG&UCGGACCAGGCUUCAAUCCCU
5B:411091719-411091846	mrcv_all_Cluster_24134_5B_411091719_411091846	128	567	4.45	2	1	+	UCGGACCAGGCUUCAAUCCCU	364	0.028	21	Y	-1	10	2	72	427	55	1	0		ata-miR5168-3p	exon, promoter		ENSRNA050022927, ENSRNA050022927-T1	21	TraesCS5D02G385300.1	2	-1	1	21	879	899	UCGGACCAGGCUUCAAUCCCU	::. ::::::::::::::.	UUGGGAUGAAGCCUGGUCCGG	Cleavage	cdna chromosome:IWGSC:5D:454414059:454419771:1 gene:TraesCS5D02G385300 gene_biotype:protein_coding transcript_biotype:protein_coding	1	TraesCS5D02G385300.1:890	890	-42.4	-36.9	0.870283018867924	3	2-15,898-885;17-20,884-881	1-1,899-899[UP5];16-16,x-x[BULq];21-21,880-880[UP3]	.((((-((((((((((((((.&.)))))))))))))).)))).	UGGGA-UGAAGCCUGGUCCGG&UCGGACCAGGCUUCAAUCCCU
5B:411091719-411091846	mrcv_all_Cluster_24134_5B_411091719_411091846	128	567	4.45	2	1	+	UCGGACCAGGCUUCAAUCCCU	364	0.028	21	Y	-1	10	2	72	427	55	1	0		ata-miR5168-3p	exon, promoter		ENSRNA050022927, ENSRNA050022927-T1	21	TraesCS3A02G312800.2	2	-1	1	21	1150	1170	UCGGACCAGGCUUCAAUCCCU	::. ::::::::::::::.	CUGGGAUGAAGCCUGGUCCGG	Cleavage	cdna chromosome:IWGSC:3A:552610868:552615759:-1 gene:TraesCS3A02G312800 gene_biotype:protein_coding transcript_biotype:protein_coding	1	TraesCS3A02G312800.2:1161	1161	-42.4	-36.9	0.870283018867924	3	2-15,1169-1156;17-20,1155-1152	1-1,1170-1170[UP5];16-16,x-x[BULq];21-21,1151-1151[UP3]	.((((-((((((((((((((.&.)))))))))))))).)))).	UGGGA-UGAAGCCUGGUCCGG&UCGGACCAGGCUUCAAUCCCU
5B:411091719-411091846	mrcv_all_Cluster_24134_5B_411091719_411091846	128	567	4.45	2	1	+	UCGGACCAGGCUUCAAUCCCU	364	0.028	21	Y	-1	10	2	72	427	55	1	0		ata-miR5168-3p	exon, promoter		ENSRNA050022927, ENSRNA050022927-T1	21	TraesCS1D02G155200.2	2	-1	1	21	1066	1086	UCGGACCAGGCUUCAAUCCCU	::. ::::::::::::::.	CUGGGAUGAAGCCUGGUCCGG	Cleavage	cdna chromosome:IWGSC:1D:217635210:217645127:1 gene:TraesCS1D02G155200 gene_biotype:protein_coding transcript_biotype:protein_coding	1	TraesCS1D02G155200.2:1077	1077	-42.4	-36.9	0.870283018867924	3	2-15,1085-1072;17-20,1071-1068	1-1,1086-1086[UP5];16-16,x-x[BULq];21-21,1067-1067[UP3]	.((((-((((((((((((((.&.)))))))))))))).)))).	UGGGA-UGAAGCCUGGUCCGG&UCGGACCAGGCUUCAAUCCCU
5B:411091719-411091846	mrcv_all_Cluster_24134_5B_411091719_411091846	128	567	4.45	2	1	+	UCGGACCAGGCUUCAAUCCCU	364	0.028	21	Y	-1	10	2	72	427	55	1	0		ata-miR5168-3p	exon, promoter		ENSRNA050022927, ENSRNA050022927-T1	21	TraesCS1D02G155200.3	2	-1	1	21	1066	1086	UCGGACCAGGCUUCAAUCCCU	::. ::::::::::::::.	CUGGGAUGAAGCCUGGUCCGG	Cleavage	cdna chromosome:IWGSC:1D:217635210:217645127:1 gene:TraesCS1D02G155200 gene_biotype:protein_coding transcript_biotype:protein_coding	1	TraesCS1D02G155200.3:1077	1077	-42.4	-36.9	0.870283018867924	3	2-15,1085-1072;17-20,1071-1068	1-1,1086-1086[UP5];16-16,x-x[BULq];21-21,1067-1067[UP3]	.((((-((((((((((((((.&.)))))))))))))).)))).	UGGGA-UGAAGCCUGGUCCGG&UCGGACCAGGCUUCAAUCCCU
5B:700661709-700661812	sun_all_Cluster_101739_5B_700661709_700661812	104	621	4.917	83	0	-	UAGCCAAGGAUGAUUUGCCUGUG	195	0.061	23	Y	-1	44	38	95	105	126	202	11		ata-miR169a-5p	intergenic			23	TraesCS4D02G289600.1	1	-1	1	23	978	1000	UAGCCAAGGAUGAUUUGCCUGUG	: : ::::::::::::::::::	CCCUGGCAAAUCAUCCUUGGCUU	Cleavage	cdna chromosome:IWGSC:4D:460712168:460715261:-1 gene:TraesCS4D02G289600 gene_biotype:protein_coding transcript_biotype:protein_coding description:CCAAT-box transcription factor complex WHAP6 [Source:UniProtKB/TrEMBL;Acc:Q6Q1C5]	1	TraesCS4D02G289600.1:991	991	-42.1	-34	0.807600950118765	5	2-19,999-982	1-1,1000-1000[UP5];20-23,981-978[UP3]	....((((((((((((((((((.&.))))))))))))))))))....	CCCUGGCAAAUCAUCCUUGGCUU&UAGCCAAGGAUGAUUUGCCUGUG
5B:700661709-700661812	sun_all_Cluster_101739_5B_700661709_700661812	104	621	4.917	83	0	-	UAGCCAAGGAUGAUUUGCCUGUG	195	0.061	23	Y	-1	44	38	95	105	126	202	11		ata-miR169a-5p	intergenic			23	TraesCS4B02G290400.1	1	-1	1	23	1020	1042	UAGCCAAGGAUGAUUUGCCUGUG	: : ::::::::::::::::::	CCCUGGCAAAUCAUCCUUGGCUU	Cleavage	cdna chromosome:IWGSC:4B:575524669:575528030:1 gene:TraesCS4B02G290400 gene_biotype:protein_coding transcript_biotype:protein_coding description:CCAAT-binding transcription factor B [Source:UniProtKB/TrEMBL;Acc:Q6Q1C7]	1	TraesCS4B02G290400.1:1033	1033	-42.1	-34	0.807600950118765	5	2-19,1041-1024	1-1,1042-1042[UP5];20-23,1023-1020[UP3]	....((((((((((((((((((.&.))))))))))))))))))....	CCCUGGCAAAUCAUCCUUGGCUU&UAGCCAAGGAUGAUUUGCCUGUG
5B:700661709-700661812	sun_all_Cluster_101739_5B_700661709_700661812	104	621	4.917	83	0	-	UAGCCAAGGAUGAUUUGCCUGUG	195	0.061	23	Y	-1	44	38	95	105	126	202	11		ata-miR169a-5p	intergenic			23	TraesCS5A02G373500.1	1.5	-1	1	23	1218	1240	UAGCCAAGGAUGAUUUGCCUGUG	..::::::::::::.:::::::	UGCAGGCAAAUCAUUCUUGGCUC	Cleavage	cdna chromosome:IWGSC:5A:571464299:571468087:1 gene:TraesCS5A02G373500 gene_biotype:protein_coding transcript_biotype:protein_coding	1	TraesCS5A02G373500.1:1231	1231	-42.1	-36.9	0.876484560570071	3.5	2-22,1239-1219	1-1,1240-1240[UP5];23-23,1218-1218[UP3]	.(((((((((((((((((((((.&.))))))))))))))))))))).	UGCAGGCAAAUCAUUCUUGGCUC&UAGCCAAGGAUGAUUUGCCUGUG
5B:700661709-700661812	sun_all_Cluster_101739_5B_700661709_700661812	104	621	4.917	83	0	-	UAGCCAAGGAUGAUUUGCCUGUG	195	0.061	23	Y	-1	44	38	95	105	126	202	11		ata-miR169a-5p	intergenic			23	TraesCS6B02G366100.1	2	-1	1	23	735	757	UAGCCAAGGAUGAUUUGCCUGUG	::::::: ::::::::::::	GUCAGGCAACUCAUCCUUGGCUU	Cleavage	cdna chromosome:IWGSC:6B:638828418:638830882:-1 gene:TraesCS6B02G366100 gene_biotype:protein_coding transcript_biotype:protein_coding description:CCAAT-binding transcription factor B [Source:UniProtKB/TrEMBL;Acc:W5GL75]	1	TraesCS6B02G366100.1:748	748	-42.1	-33.8	0.802850356294537	4	2-13,756-745;15-21,743-737	1-1,757-757[UP5];14-14,744-744[SIL];22-23,736-735[UP3]	..(((((((.((((((((((((.&.)))))))))))).)))))))..	GUCAGGCAACUCAUCCUUGGCUU&UAGCCAAGGAUGAUUUGCCUGUG
5B:700661709-700661812	sun_all_Cluster_101739_5B_700661709_700661812	104	621	4.917	83	0	-	UAGCCAAGGAUGAUUUGCCUGUG	195	0.061	23	Y	-1	44	38	95	105	126	202	11		ata-miR169a-5p	intergenic			23	TraesCS6B02G366100.2	2	-1	1	23	926	948	UAGCCAAGGAUGAUUUGCCUGUG	::::::: ::::::::::::	GUCAGGCAACUCAUCCUUGGCUU	Cleavage	cdna chromosome:IWGSC:6B:638828418:638831817:-1 gene:TraesCS6B02G366100 gene_biotype:protein_coding transcript_biotype:protein_coding description:CCAAT-binding transcription factor B [Source:UniProtKB/TrEMBL;Acc:W5GL75]	1	TraesCS6B02G366100.2:939	939	-42.1	-33.8	0.802850356294537	4	2-13,947-936;15-21,934-928	1-1,948-948[UP5];14-14,935-935[SIL];22-23,927-926[UP3]	..(((((((.((((((((((((.&.)))))))))))).)))))))..	GUCAGGCAACUCAUCCUUGGCUU&UAGCCAAGGAUGAUUUGCCUGUG
5B:700661709-700661812	sun_all_Cluster_101739_5B_700661709_700661812	104	621	4.917	83	0	-	UAGCCAAGGAUGAUUUGCCUGUG	195	0.061	23	Y	-1	44	38	95	105	126	202	11		ata-miR169a-5p	intergenic			23	TraesCS6A02G335400.1	2	-1	1	23	931	953	UAGCCAAGGAUGAUUUGCCUGUG	::::::: ::::::::::::	GUCAGGCAACUCAUCCUUGGCUU	Cleavage	cdna chromosome:IWGSC:6A:567933161:567936745:-1 gene:TraesCS6A02G335400 gene_biotype:protein_coding transcript_biotype:protein_coding description:CCAAT-binding transcription factor B [Source:UniProtKB/TrEMBL;Acc:W5GA07]	1	TraesCS6A02G335400.1:944	944	-42.1	-33.8	0.802850356294537	4	2-13,952-941;15-21,939-933	1-1,953-953[UP5];14-14,940-940[SIL];22-23,932-931[UP3]	..(((((((.((((((((((((.&.)))))))))))).)))))))..	GUCAGGCAACUCAUCCUUGGCUU&UAGCCAAGGAUGAUUUGCCUGUG
5B:700661709-700661812	sun_all_Cluster_101739_5B_700661709_700661812	104	621	4.917	83	0	-	UAGCCAAGGAUGAUUUGCCUGUG	195	0.061	23	Y	-1	44	38	95	105	126	202	11		ata-miR169a-5p	intergenic			23	TraesCS5B02G028500.1	2.5	-1	1	23	1283	1305	UAGCCAAGGAUGAUUUGCCUGUG	:.:.::::: ::::.:::::::	CGCGGGCAAUUCAUUCUUGGCUC	Cleavage	cdna chromosome:IWGSC:5B:27506083:27510419:1 gene:TraesCS5B02G028500 gene_biotype:protein_coding transcript_biotype:protein_coding	1	TraesCS5B02G028500.1:1296	1296	-42.1	-34.8	0.826603325415677	4	2-13,1304-1293;15-23,1291-1283	1-1,1305-1305[UP5];14-14,1292-1292[SIL]	(((((((((.((((((((((((.&.)))))))))))).)))))))))	CGCGGGCAAUUCAUUCUUGGCUC&UAGCCAAGGAUGAUUUGCCUGUG
5B:705495188-705495302	mrcv_all_Cluster_25030_5B_705495188_705495302	115	731	5.737	43	0.001	-	UGAGAUGAGAUUACCCCAUAC	203	0.051	21	Y	-1	143	0	85	474	29	0	0		tae-miR9772	intergenic			21	TraesCS3B02G075900.1	2.5	-1	1	21	538	558	UGAGAUGAGAUUACCCCAUAC	::::: ::::::::::::	CAAUGGGACAAUCUCAUCUCA	Cleavage	cdna chromosome:IWGSC:3B:46787309:46788448:-1 gene:TraesCS3B02G075900 gene_biotype:protein_coding transcript_biotype:protein_coding	1	TraesCS3B02G075900.1:549	549	-36.6	-25.8	0.704918032786885	4	1-12,558-547;15-19,544-540	13-14,546-545[SIL];20-21,539-538[UP3]	..(((((..((((((((((((&))))))))))))..)))))..	CAAUGGGACAAUCUCAUCUCA&UGAGAUGAGAUUACCCCAUAC
5D:63635082-63635162	mrcv_all_Cluster_25451_5D_63635082_63635162	81	294	2.307	6	0	-	UGAAGCUGCCAGCAUGAUCUA	197	0.048	21	Y	-1	9	0	4	244	34	3	0		tae-miR167a	intergenic			21	TraesCS7D02G449900.1	3.5	-1	1	21	1896	1916	UGAAGCUGCCAGCAUGAUCUA	:::::: :::::::::::	GAGAUCAGGCUGGCAGCUUGU	Cleavage	cdna chromosome:IWGSC:7D:568949472:568952883:-1 gene:TraesCS7D02G449900 gene_biotype:protein_coding transcript_biotype:protein_coding description:Auxin response factor [Source:UniProtKB/TrEMBL;Acc:A0A1D6CN46]	1	TraesCS7D02G449900.1:1907	1907	-38.9	-31	0.796915167095116	5	3-13,1914-1904;15-20,1902-1897	1-2,1916-1915[UP5];14-14,1903-1903[SIL];21-21,1896-1896[UP3]	.((((((.(((((((((((..&..))))))))))).)))))).	GAGAUCAGGCUGGCAGCUUGU&UGAAGCUGCCAGCAUGAUCUA
5D:63635082-63635162	mrcv_all_Cluster_25451_5D_63635082_63635162	81	294	2.307	6	0	-	UGAAGCUGCCAGCAUGAUCUA	197	0.048	21	Y	-1	9	0	4	244	34	3	0		tae-miR167a	intergenic			21	TraesCS5B02G039800.1	3.5	-1	1	21	3135	3155	UGAAGCUGCCAGCAUGAUCUA	:::::: :::::::::::	AAGAUCAGGCUGGCAGCUUGU	Cleavage	cdna chromosome:IWGSC:5B:44776428:44782874:1 gene:TraesCS5B02G039800 gene_biotype:protein_coding transcript_biotype:protein_coding description:Auxin response factor [Source:UniProtKB/TrEMBL;Acc:W5FLV0]	1	TraesCS5B02G039800.1:3146	3146	-38.9	-30.9	0.794344473007712	5	3-13,3153-3143;15-20,3141-3136	1-2,3155-3154[UP5];14-14,3142-3142[SIL];21-21,3135-3135[UP3]	.((((((.(((((((((((..&..))))))))))).)))))).	AAGAUCAGGCUGGCAGCUUGU&UGAAGCUGCCAGCAUGAUCUA
5D:156814986-156815098	mrcv_mites_MITE_T_96247_5D_156814986_156815098	113	15	0.118	9	0.8	+	CUCCGUCCGGAAAUAUUUGUGGGA	7	0.533	24	Y	-1	1	1	0	1	0	3	9	DTT_Taes_Icarus_BJ263892-1		intergenic	miRNA_MITE_27		24	TraesCS2B02G228200.1	0.5	-1	1	24	1188	1211	CUCCGUCCGGAAAUAUUUGUGGGA	::: ::::.:::::::::::::::	UCCGACAAGUAUUUCCGGACGGAG	Cleavage	cdna chromosome:IWGSC:2B:222093466:222095651:1 gene:TraesCS2B02G228200 gene_biotype:protein_coding transcript_biotype:protein_coding	1	TraesCS2B02G228200.1:1202	1202	-44.1	-42.2	0.956916099773243	1.5	1-20,1211-1192;22-24,1190-1188	21-21,1191-1191[SIL]	(((.((((((((((((((((((((&)))))))))))))))))))).)))	UCCGACAAGUAUUUCCGGACGGAG&CUCCGUCCGGAAAUAUUUGUGGGA
5D:156814986-156815098	mrcv_mites_MITE_T_96247_5D_156814986_156815098	113	15	0.118	9	0.8	+	CUCCGUCCGGAAAUAUUUGUGGGA	7	0.533	24	Y	-1	1	1	0	1	0	3	9	DTT_Taes_Icarus_BJ263892-1		intergenic	miRNA_MITE_27		24	TraesCS6B02G025200.2	0.5	-1	1	24	1581	1604	CUCCGUCCGGAAAUAUUUGUGGGA	..::::.:::::::::::::::	GAUUACAAGUAUUUCCGGACGGAG	Cleavage	cdna chromosome:IWGSC:6B:15246665:15249626:-1 gene:TraesCS6B02G025200 gene_biotype:protein_coding transcript_biotype:protein_coding	1	TraesCS6B02G025200.2:1595	1595	-44.1	-36.5	0.827664399092971	3.5	1-22,1604-1583	23-24,1582-1581[UP3]	..((((((((((((((((((((((&))))))))))))))))))))))..	GAUUACAAGUAUUUCCGGACGGAG&CUCCGUCCGGAAAUAUUUGUGGGA
5D:156814986-156815098	mrcv_mites_MITE_T_96247_5D_156814986_156815098	113	15	0.118	9	0.8	+	CUCCGUCCGGAAAUAUUUGUGGGA	7	0.533	24	Y	-1	1	1	0	1	0	3	9	DTT_Taes_Icarus_BJ263892-1		intergenic	miRNA_MITE_27		24	TraesCS6B02G069300.2	0.5	-1	1	24	412	435	CUCCGUCCGGAAAUAUUUGUGGGA	::::.:::::::::::::::	GAUGACAAGUAUUUCCGGACGGAG	Cleavage	cdna chromosome:IWGSC:6B:46751815:46754992:1 gene:TraesCS6B02G069300 gene_biotype:protein_coding transcript_biotype:protein_coding	1	TraesCS6B02G069300.2:426	426	-44.1	-35.7	0.80952380952381	4	1-20,435-416;22-22,414-414	21-21,415-415[SIL];23-24,413-412[UP3]	..(.((((((((((((((((((((&)))))))))))))))))))).)..	GAUGACAAGUAUUUCCGGACGGAG&CUCCGUCCGGAAAUAUUUGUGGGA
5D:156814986-156815098	mrcv_mites_MITE_T_96247_5D_156814986_156815098	113	15	0.118	9	0.8	+	CUCCGUCCGGAAAUAUUUGUGGGA	7	0.533	24	Y	-1	1	1	0	1	0	3	9	DTT_Taes_Icarus_BJ263892-1		intergenic	miRNA_MITE_27		24	TraesCS1B02G325200.1	1	-1	1	24	1910	1933	CUCCGUCCGGAAAUAUUUGUGGGA	::: ::.:.:::::::::::::::	UCCAACGAGUAUUUCCGGACGGAG	Cleavage	cdna chromosome:IWGSC:1B:551025197:551029011:-1 gene:TraesCS1B02G325200 gene_biotype:protein_coding transcript_biotype:protein_coding	1	TraesCS1B02G325200.1:1924	1924	-44.1	-39.3	0.891156462585034	2	1-20,1933-1914;22-24,1912-1910	21-21,1913-1913[SIL]	(((.((((((((((((((((((((&)))))))))))))))))))).)))	UCCAACGAGUAUUUCCGGACGGAG&CUCCGUCCGGAAAUAUUUGUGGGA
5D:156814986-156815098	mrcv_mites_MITE_T_96247_5D_156814986_156815098	113	15	0.118	9	0.8	+	CUCCGUCCGGAAAUAUUUGUGGGA	7	0.533	24	Y	-1	1	1	0	1	0	3	9	DTT_Taes_Icarus_BJ263892-1		intergenic	miRNA_MITE_27		24	TraesCS6B02G005300.1	1	-1	1	24	3239	3262	CUCCGUCCGGAAAUAUUUGUGGGA	::: ::::.:::::.:::::::::	UCCGACAAGUAUUUUCGGACGGAG	Cleavage	cdna chromosome:IWGSC:6B:3886559:3890912:-1 gene:TraesCS6B02G005300 gene_biotype:protein_coding transcript_biotype:protein_coding description:Enhancer of polycomb-like protein [Source:UniProtKB/TrEMBL;Acc:A0A1D6B0W9]	1	TraesCS6B02G005300.1:3253	3253	-44.1	-39.3	0.891156462585034	2.5	1-20,3262-3243;22-24,3241-3239	21-21,3242-3242[SIL]	(((.((((((((((((((((((((&)))))))))))))))))))).)))	UCCGACAAGUAUUUUCGGACGGAG&CUCCGUCCGGAAAUAUUUGUGGGA
5D:156814986-156815098	mrcv_mites_MITE_T_96247_5D_156814986_156815098	113	15	0.118	9	0.8	+	CUCCGUCCGGAAAUAUUUGUGGGA	7	0.533	24	Y	-1	1	1	0	1	0	3	9	DTT_Taes_Icarus_BJ263892-1		intergenic	miRNA_MITE_27		24	TraesCS6B02G036100.1	1.5	-1	1	24	1916	1939	CUCCGUCCGGAAAUAUUUGUGGGA	::::.: :::::::::::::	UGGGACAAGUUUUUCCGGACGGAG	Cleavage	cdna chromosome:IWGSC:6B:21132063:21138076:1 gene:TraesCS6B02G036100 gene_biotype:protein_coding transcript_biotype:protein_coding	1	TraesCS6B02G036100.1:1930	1930	-44.1	-31.7	0.718820861678005	5.5	1-13,1939-1927;15-20,1925-1920	14-14,1926-1926[SIL];21-24,1919-1916[UP3]	....((((((.(((((((((((((&))))))))))))).))))))....	UGGGACAAGUUUUUCCGGACGGAG&CUCCGUCCGGAAAUAUUUGUGGGA
5D:156814986-156815098	mrcv_mites_MITE_T_96247_5D_156814986_156815098	113	15	0.118	9	0.8	+	CUCCGUCCGGAAAUAUUUGUGGGA	7	0.533	24	Y	-1	1	1	0	1	0	3	9	DTT_Taes_Icarus_BJ263892-1		intergenic	miRNA_MITE_27		24	TraesCS3D02G030400.1	2	-1	1	24	831	854	CUCCGUCCGGAAAUAUUUGUGGGA	:::..: :::::::::::::	UGGGACAGGUUUUUCCGGACGGAG	Cleavage	cdna chromosome:IWGSC:3D:11288821:11290035:-1 gene:TraesCS3D02G030400 gene_biotype:protein_coding transcript_biotype:protein_coding	2	TraesCS3D02G030400.1:845	845	-44.1	-31.3	0.709750566893424	6	1-13,854-842;15-20,840-835	14-14,841-841[SIL];21-24,834-831[UP3]	....((((((.(((((((((((((&))))))))))))).))))))....	UGGGACAGGUUUUUCCGGACGGAG&CUCCGUCCGGAAAUAUUUGUGGGA
5D:156814986-156815098	mrcv_mites_MITE_T_96247_5D_156814986_156815098	113	15	0.118	9	0.8	+	CUCCGUCCGGAAAUAUUUGUGGGA	7	0.533	24	Y	-1	1	1	0	1	0	3	9	DTT_Taes_Icarus_BJ263892-1		intergenic	miRNA_MITE_27		24	TraesCS2D02G558100.2	0.5	-1	1	24	1716	1739	CUCCGUCCGGAAAUAUUUGUGGGA	::::.:::::::::::::::	UAUGACAAGUAUUUCCGGACGGAG	Cleavage	cdna chromosome:IWGSC:2D:631237295:631239413:-1 gene:TraesCS2D02G558100 gene_biotype:protein_coding transcript_biotype:protein_coding	1	TraesCS2D02G558100.2:1730	1730	-44.1	-35.8	0.811791383219955	4.5	1-20,1739-1720;21-24,1716-1713	x-x,1719-1717[BULt]	((((...((((((((((((((((((((&))))))))))))))))))))---))))	UUCUAUGACAAGUAUUUCCGGACGGAG&CUCCGUCCGGAAAUAUUUGU---GGGA
5D:339371559-339371743	mrcv_all_Cluster_26105_5D_339371559_339371743	185	4690	36.809	2	0	-	UGACAGAAGAGAGUGAGCAC	4296	0.006	20	Y	-1	25	2	4303	345	15	0	0		tae-miR156	intergenic			20	TraesCS5A02G265900.1	1	-1	1	20	905	924	UGACAGAAGAGAGUGAGCAC	:::::: :::::::::::::	GUGCUCUCUCUCUUCUGUCA	Cleavage	cdna chromosome:IWGSC:5A:477584230:477587453:-1 gene:TraesCS5A02G265900 gene_biotype:protein_coding transcript_biotype:protein_coding	1	TraesCS5A02G265900.1:915	915	-37.2	-34.6	0.93010752688172	1	1-13,924-912;15-20,910-905	14-14,911-911[SIL]	((((((.(((((((((((((&))))))))))))).))))))	GUGCUCUCUCUCUUCUGUCA&UGACAGAAGAGAGUGAGCAC
5D:350379771-350379930	mrcv_all_Cluster_26138_5D_350379771_350379930	160	2220	17.423	8	1	+	UCGGACCAGGCUUCAAUCCCU	1385	0.013	21	Y	-1	22	7	245	1701	238	5	2		ata-miR5168-3p	exon, promoter		ENSRNA050018903, ENSRNA050018903-T1	21	TraesCS3D02G141500.1	2	-1	1	21	845	865	UCGGACCAGGCUUCAAUCCCU	::. ::::::::::::::.	CUGGGAUGAAGCCUGGUCCGG	Cleavage	cdna chromosome:IWGSC:3D:103645168:103649836:1 gene:TraesCS3D02G141500 gene_biotype:protein_coding transcript_biotype:protein_coding	1	TraesCS3D02G141500.1:856	856	-42.4	-36.9	0.870283018867924	3	2-15,864-851;17-20,850-847	1-1,865-865[UP5];16-16,x-x[BULq];21-21,846-846[UP3]	.((((-((((((((((((((.&.)))))))))))))).)))).	UGGGA-UGAAGCCUGGUCCGG&UCGGACCAGGCUUCAAUCCCU
5D:350379771-350379930	mrcv_all_Cluster_26138_5D_350379771_350379930	160	2220	17.423	8	1	+	UCGGACCAGGCUUCAAUCCCU	1385	0.013	21	Y	-1	22	7	245	1701	238	5	2		ata-miR5168-3p	exon, promoter		ENSRNA050018903, ENSRNA050018903-T1	21	TraesCS3B02G159100.1	2	-1	1	21	923	943	UCGGACCAGGCUUCAAUCCCU	::. ::::::::::::::.	CUGGGAUGAAGCCUGGUCCGG	Cleavage	cdna chromosome:IWGSC:3B:154220237:154225077:1 gene:TraesCS3B02G159100 gene_biotype:protein_coding transcript_biotype:protein_coding	1	TraesCS3B02G159100.1:934	934	-42.4	-36.9	0.870283018867924	3	2-15,942-929;17-20,928-925	1-1,943-943[UP5];16-16,x-x[BULq];21-21,924-924[UP3]	.((((-((((((((((((((.&.)))))))))))))).)))).	UGGGA-UGAAGCCUGGUCCGG&UCGGACCAGGCUUCAAUCCCU
5D:350379771-350379930	mrcv_all_Cluster_26138_5D_350379771_350379930	160	2220	17.423	8	1	+	UCGGACCAGGCUUCAAUCCCU	1385	0.013	21	Y	-1	22	7	245	1701	238	5	2		ata-miR5168-3p	exon, promoter		ENSRNA050018903, ENSRNA050018903-T1	21	TraesCS1D02G155200.3	2	-1	1	21	1066	1086	UCGGACCAGGCUUCAAUCCCU	::. ::::::::::::::.	CUGGGAUGAAGCCUGGUCCGG	Cleavage	cdna chromosome:IWGSC:1D:217635210:217645127:1 gene:TraesCS1D02G155200 gene_biotype:protein_coding transcript_biotype:protein_coding	1	TraesCS1D02G155200.3:1077	1077	-42.4	-36.9	0.870283018867924	3	2-15,1085-1072;17-20,1071-1068	1-1,1086-1086[UP5];16-16,x-x[BULq];21-21,1067-1067[UP3]	.((((-((((((((((((((.&.)))))))))))))).)))).	UGGGA-UGAAGCCUGGUCCGG&UCGGACCAGGCUUCAAUCCCU
5D:350379771-350379930	mrcv_all_Cluster_26138_5D_350379771_350379930	160	2220	17.423	8	1	+	UCGGACCAGGCUUCAAUCCCU	1385	0.013	21	Y	-1	22	7	245	1701	238	5	2		ata-miR5168-3p	exon, promoter		ENSRNA050018903, ENSRNA050018903-T1	21	TraesCS1B02G173900.1	2	-1	1	21	1138	1158	UCGGACCAGGCUUCAAUCCCU	::. ::::::::::::::.	CUGGGAUGAAGCCUGGUCCGG	Cleavage	cdna chromosome:IWGSC:1B:311418203:311428280:1 gene:TraesCS1B02G173900 gene_biotype:protein_coding transcript_biotype:protein_coding	1	TraesCS1B02G173900.1:1149	1149	-42.4	-36.9	0.870283018867924	3	2-15,1157-1144;17-20,1143-1140	1-1,1158-1158[UP5];16-16,x-x[BULq];21-21,1139-1139[UP3]	.((((-((((((((((((((.&.)))))))))))))).)))).	UGGGA-UGAAGCCUGGUCCGG&UCGGACCAGGCUUCAAUCCCU
5D:458932211-458932386	mrcv_all_Cluster_26698_5D_458932211_458932386	176	917729	7202.639	10	0	-	UCGGACCAGGCUUCAUUCCCC	464078	0	21	Y	-1	1045	11	2160	914426	84	3	0		aof-miR166d	intergenic			21	TraesCS5A02G043400.1	0.5	-1	1	21	778	798	UCGGACCAGGCUUCAUUCCCC	:::::::::::::::::::.	UGGGAAUGAAGCCUGGUCCGG	Cleavage	cdna chromosome:IWGSC:5A:39845263:39851540:1 gene:TraesCS5A02G043400 gene_biotype:protein_coding transcript_biotype:protein_coding	1	TraesCS5A02G043400.1:789	789	-44.1	-41.2	0.934240362811791	2	2-20,797-779	1-1,798-798[UP5];21-21,778-778[UP3]	.(((((((((((((((((((.&.))))))))))))))))))).	UGGGAAUGAAGCCUGGUCCGG&UCGGACCAGGCUUCAUUCCCC
5D:458932211-458932386	mrcv_all_Cluster_26698_5D_458932211_458932386	176	917729	7202.639	10	0	-	UCGGACCAGGCUUCAUUCCCC	464078	0	21	Y	-1	1045	11	2160	914426	84	3	0		aof-miR166d	intergenic			21	TraesCS3B02G159100.1	1	-1	1	21	923	943	UCGGACCAGGCUUCAUUCCCC	::.:::::::::::::::.	CUGGGAUGAAGCCUGGUCCGG	Cleavage	cdna chromosome:IWGSC:3B:154220237:154225077:1 gene:TraesCS3B02G159100 gene_biotype:protein_coding transcript_biotype:protein_coding	1	TraesCS3B02G159100.1:934	934	-44.1	-37.4	0.848072562358277	3.5	2-19,942-925	1-1,943-943[UP5];20-21,924-923[UP3]	..((((((((((((((((((.&.))))))))))))))))))..	CUGGGAUGAAGCCUGGUCCGG&UCGGACCAGGCUUCAUUCCCC
5D:496357750-496357892	sun_all_Cluster_108302_5D_496357750_496357892	143	3393	26.868	1	0	-	UGAAGCUGCCAGCAUGAUCUA	3050	0.007	21	Y	-1	110	0	84	3078	19	102	0		tae-miR167a	intergenic			21	TraesCS5D02G045700.3	3.5	-1	1	21	3125	3145	UGAAGCUGCCAGCAUGAUCUA	:::::: :::::::::::	AAGAUCAGGCUGGCAGCUUGU	Cleavage	cdna chromosome:IWGSC:5D:44907236:44913663:1 gene:TraesCS5D02G045700 gene_biotype:protein_coding transcript_biotype:protein_coding description:Auxin response factor [Source:UniProtKB/TrEMBL;Acc:A0A1D6A460]	1	TraesCS5D02G045700.3:3136	3136	-38.9	-30.9	0.794344473007712	5	3-13,3143-3133;15-20,3131-3126	1-2,3145-3144[UP5];14-14,3132-3132[SIL];21-21,3125-3125[UP3]	.((((((.(((((((((((..&..))))))))))).)))))).	AAGAUCAGGCUGGCAGCUUGU&UGAAGCUGCCAGCAUGAUCUA
5D:496357750-496357892	sun_all_Cluster_108302_5D_496357750_496357892	143	3393	26.868	1	0	-	UGAAGCUGCCAGCAUGAUCUA	3050	0.007	21	Y	-1	110	0	84	3078	19	102	0		tae-miR167a	intergenic			21	TraesCS5B02G039800.1	3.5	-1	1	21	3135	3155	UGAAGCUGCCAGCAUGAUCUA	:::::: :::::::::::	AAGAUCAGGCUGGCAGCUUGU	Cleavage	cdna chromosome:IWGSC:5B:44776428:44782874:1 gene:TraesCS5B02G039800 gene_biotype:protein_coding transcript_biotype:protein_coding description:Auxin response factor [Source:UniProtKB/TrEMBL;Acc:W5FLV0]	1	TraesCS5B02G039800.1:3146	3146	-38.9	-30.9	0.794344473007712	5	3-13,3153-3143;15-20,3141-3136	1-2,3155-3154[UP5];14-14,3142-3142[SIL];21-21,3135-3135[UP3]	.((((((.(((((((((((..&..))))))))))).)))))).	AAGAUCAGGCUGGCAGCUUGU&UGAAGCUGCCAGCAUGAUCUA
5D:549199169-549199254	sun_all_Cluster_109589_5D_549199169_549199254	86	371	2.938	49	0	-	UAGCCAAGGAUGAUUUGCCUGUG	148	0.04	23	Y	-1	27	2	55	13	121	148	5		ata-miR169a-5p	intergenic			23	TraesCS4D02G289600.1	1	-1	1	23	978	1000	UAGCCAAGGAUGAUUUGCCUGUG	: : ::::::::::::::::::	CCCUGGCAAAUCAUCCUUGGCUU	Cleavage	cdna chromosome:IWGSC:4D:460712168:460715261:-1 gene:TraesCS4D02G289600 gene_biotype:protein_coding transcript_biotype:protein_coding description:CCAAT-box transcription factor complex WHAP6 [Source:UniProtKB/TrEMBL;Acc:Q6Q1C5]	1	TraesCS4D02G289600.1:991	991	-42.1	-34	0.807600950118765	5	2-19,999-982	1-1,1000-1000[UP5];20-23,981-978[UP3]	....((((((((((((((((((.&.))))))))))))))))))....	CCCUGGCAAAUCAUCCUUGGCUU&UAGCCAAGGAUGAUUUGCCUGUG
5D:549199169-549199254	sun_all_Cluster_109589_5D_549199169_549199254	86	371	2.938	49	0	-	UAGCCAAGGAUGAUUUGCCUGUG	148	0.04	23	Y	-1	27	2	55	13	121	148	5		ata-miR169a-5p	intergenic			23	TraesCS4B02G290400.1	1	-1	1	23	1020	1042	UAGCCAAGGAUGAUUUGCCUGUG	: : ::::::::::::::::::	CCCUGGCAAAUCAUCCUUGGCUU	Cleavage	cdna chromosome:IWGSC:4B:575524669:575528030:1 gene:TraesCS4B02G290400 gene_biotype:protein_coding transcript_biotype:protein_coding description:CCAAT-binding transcription factor B [Source:UniProtKB/TrEMBL;Acc:Q6Q1C7]	1	TraesCS4B02G290400.1:1033	1033	-42.1	-34	0.807600950118765	5	2-19,1041-1024	1-1,1042-1042[UP5];20-23,1023-1020[UP3]	....((((((((((((((((((.&.))))))))))))))))))....	CCCUGGCAAAUCAUCCUUGGCUU&UAGCCAAGGAUGAUUUGCCUGUG
5D:549199169-549199254	sun_all_Cluster_109589_5D_549199169_549199254	86	371	2.938	49	0	-	UAGCCAAGGAUGAUUUGCCUGUG	148	0.04	23	Y	-1	27	2	55	13	121	148	5		ata-miR169a-5p	intergenic			23	TraesCS5D02G383000.1	1.5	-1	1	23	1091	1113	UAGCCAAGGAUGAUUUGCCUGUG	..::::::::::::.:::::::	UGCAGGCAAAUCAUUCUUGGCUC	Cleavage	cdna chromosome:IWGSC:5D:452559984:452563571:1 gene:TraesCS5D02G383000 gene_biotype:protein_coding transcript_biotype:protein_coding	1	TraesCS5D02G383000.1:1104	1104	-42.1	-36.9	0.876484560570071	3.5	2-22,1112-1092	1-1,1113-1113[UP5];23-23,1091-1091[UP3]	.(((((((((((((((((((((.&.))))))))))))))))))))).	UGCAGGCAAAUCAUUCUUGGCUC&UAGCCAAGGAUGAUUUGCCUGUG
5D:549199169-549199254	sun_all_Cluster_109589_5D_549199169_549199254	86	371	2.938	49	0	-	UAGCCAAGGAUGAUUUGCCUGUG	148	0.04	23	Y	-1	27	2	55	13	121	148	5		ata-miR169a-5p	intergenic			23	TraesCS6B02G366100.2	2	-1	1	23	926	948	UAGCCAAGGAUGAUUUGCCUGUG	::::::: ::::::::::::	GUCAGGCAACUCAUCCUUGGCUU	Cleavage	cdna chromosome:IWGSC:6B:638828418:638831817:-1 gene:TraesCS6B02G366100 gene_biotype:protein_coding transcript_biotype:protein_coding description:CCAAT-binding transcription factor B [Source:UniProtKB/TrEMBL;Acc:W5GL75]	1	TraesCS6B02G366100.2:939	939	-42.1	-33.8	0.802850356294537	4	2-13,947-936;15-21,934-928	1-1,948-948[UP5];14-14,935-935[SIL];22-23,927-926[UP3]	..(((((((.((((((((((((.&.)))))))))))).)))))))..	GUCAGGCAACUCAUCCUUGGCUU&UAGCCAAGGAUGAUUUGCCUGUG
5D:549199169-549199254	sun_all_Cluster_109589_5D_549199169_549199254	86	371	2.938	49	0	-	UAGCCAAGGAUGAUUUGCCUGUG	148	0.04	23	Y	-1	27	2	55	13	121	148	5		ata-miR169a-5p	intergenic			23	TraesCS6A02G335400.1	2	-1	1	23	931	953	UAGCCAAGGAUGAUUUGCCUGUG	::::::: ::::::::::::	GUCAGGCAACUCAUCCUUGGCUU	Cleavage	cdna chromosome:IWGSC:6A:567933161:567936745:-1 gene:TraesCS6A02G335400 gene_biotype:protein_coding transcript_biotype:protein_coding description:CCAAT-binding transcription factor B [Source:UniProtKB/TrEMBL;Acc:W5GA07]	1	TraesCS6A02G335400.1:944	944	-42.1	-33.8	0.802850356294537	4	2-13,952-941;15-21,939-933	1-1,953-953[UP5];14-14,940-940[SIL];22-23,932-931[UP3]	..(((((((.((((((((((((.&.)))))))))))).)))))))..	GUCAGGCAACUCAUCCUUGGCUU&UAGCCAAGGAUGAUUUGCCUGUG
5D:549199169-549199254	sun_all_Cluster_109589_5D_549199169_549199254	86	371	2.938	49	0	-	UAGCCAAGGAUGAUUUGCCUGUG	148	0.04	23	Y	-1	27	2	55	13	121	148	5		ata-miR169a-5p	intergenic			23	TraesCS5B02G028500.2	2.5	-1	1	23	775	797	UAGCCAAGGAUGAUUUGCCUGUG	:.:.::::: ::::.:::::::	CGCGGGCAAUUCAUUCUUGGCUC	Cleavage	cdna chromosome:IWGSC:5B:27508414:27510419:1 gene:TraesCS5B02G028500 gene_biotype:protein_coding transcript_biotype:protein_coding	1	TraesCS5B02G028500.2:788	788	-42.1	-34.8	0.826603325415677	4	2-13,796-785;15-23,783-775	1-1,797-797[UP5];14-14,784-784[SIL]	(((((((((.((((((((((((.&.)))))))))))).)))))))))	CGCGGGCAAUUCAUUCUUGGCUC&UAGCCAAGGAUGAUUUGCCUGUG
5D:557480986-557481105	sun_all_Cluster_109797_5D_557480986_557481105	120	147	1.164	3	0.98	+	UGAGACGAGAUCUCCCCAUAC	109	0.095	21	Y	-1	6	1	2	135	0	0	3			intergenic			21	TraesCS4A02G375400.1	0	-1	1	21	349	369	UGAGACGAGAUCUCCCCAUAC	:::::::::::::::::::	UAAUGGGGAGAUCUCGUCUCA	Cleavage	cdna chromosome:IWGSC:4A:650041359:650046207:-1 gene:TraesCS4A02G375400 gene_biotype:protein_coding transcript_biotype:protein_coding	1	TraesCS4A02G375400.1:360	360	-40.5	-38.3	0.945679012345679	2	1-19,369-351	20-21,350-349[UP3]	..(((((((((((((((((((&)))))))))))))))))))..	UAAUGGGGAGAUCUCGUCUCA&UGAGACGAGAUCUCCCCAUAC
6A:106878785-106878868	sun_all_Cluster_111904_6A_106878785_106878868	84	1324	10.484	45	0.027	-	UUGAGUGCAGCGUUGAUGAAC	829	0.039	21	Y	-1	96	15	41	1083	60	5	24		bdi-miR397b-5p	exon, three_prime_UTR		TraesCS6A02G134500.1	21	TraesCS6A02G134500.1	0	-1	1	21	553	573	UUGAGUGCAGCGUUGAUGAAC	:::::::::::::::::::::	GUUCAUCAACGCUGCACUCAA	Cleavage	cdna chromosome:IWGSC:6A:106878295:106879256:1 gene:TraesCS6A02G134500 gene_biotype:protein_coding transcript_biotype:protein_coding	1	TraesCS6A02G134500.1:564	564	-37	-38.5	1	0	1-21,573-553		(((((((((((((((((((((&)))))))))))))))))))))	GUUCAUCAACGCUGCACUCAA&UUGAGUGCAGCGUUGAUGAAC
6A:127182459-127182779	sun_all_Cluster_112106_6A_127182459_127182779	321	539353	4270.935	26	1	+	UGACAGAAGAGAGUGAGCAC	367910	0	20	Y	-1	4845	2	368687	163781	1202	765	71		tae-miR156	intergenic			20	TraesCS7D02G245200.2	1	-1	1	20	1186	1205	UGACAGAAGAGAGUGAGCAC	:::::: :::::::::::::	GUGCUCUCUCUCUUCUGUCA	Cleavage	cdna chromosome:IWGSC:7D:213786904:213791354:-1 gene:TraesCS7D02G245200 gene_biotype:protein_coding transcript_biotype:protein_coding	1	TraesCS7D02G245200.2:1196	1196	-37.2	-34.6	0.93010752688172	1	1-13,1205-1193;15-20,1191-1186	14-14,1192-1192[SIL]	((((((.(((((((((((((&))))))))))))).))))))	GUGCUCUCUCUCUUCUGUCA&UGACAGAAGAGAGUGAGCAC
6A:127182459-127182779	sun_all_Cluster_112106_6A_127182459_127182779	321	539353	4270.935	26	1	+	UGACAGAAGAGAGUGAGCAC	367910	0	20	Y	-1	4845	2	368687	163781	1202	765	71		tae-miR156	intergenic			20	TraesCS6A02G110100.1	1	-1	1	20	1519	1538	UGACAGAAGAGAGUGAGCAC	::::: :::::::::::::	AUGCUCUCUCUCUUCUGUCA	Cleavage	cdna chromosome:IWGSC:6A:79267605:79271671:1 gene:TraesCS6A02G110100 gene_biotype:protein_coding transcript_biotype:protein_coding	1	TraesCS6A02G110100.1:1529	1529	-37.2	-31.7	0.852150537634409	2	1-13,1538-1526;15-19,1524-1520	14-14,1525-1525[SIL];20-20,1519-1519[UP3]	.(((((.(((((((((((((&))))))))))))).))))).	AUGCUCUCUCUCUUCUGUCA&UGACAGAAGAGAGUGAGCAC
6A:185314625-185314719	sun_all_Cluster_112486_6A_185314625_185314719	95	189	1.497	2	0.995	+	UGAUUGAGCCGCGCCAAUAUC	167	0.048	21	Y	-1	9	0	5	173	2	0	0		tae-miR171a	exon		ENSRNA050021477-T1	21	TraesCS7D02G011400.1	0	-1	1	21	564	584	UGAUUGAGCCGCGCCAAUAUC	:::::::::::::::::::::	GAUAUUGGCGCGGCUCAAUCA	Cleavage	cdna chromosome:IWGSC:7D:5091682:5093280:-1 gene:TraesCS7D02G011400 gene_biotype:protein_coding transcript_biotype:protein_coding	1	TraesCS7D02G011400.1:575	575	-39	-40.6	1	0	1-21,584-564		(((((((((((((((((((((&)))))))))))))))))))))	GAUAUUGGCGCGGCUCAAUCA&UGAUUGAGCCGCGCCAAUAUC
6A:185314625-185314719	sun_all_Cluster_112486_6A_185314625_185314719	95	189	1.497	2	0.995	+	UGAUUGAGCCGCGCCAAUAUC	167	0.048	21	Y	-1	9	0	5	173	2	0	0		tae-miR171a	exon		ENSRNA050021477-T1	21	TraesCS6B02G277400.1	0	-1	1	21	1083	1103	UGAUUGAGCCGCGCCAAUAUC	:::::::::::::::::::::	GAUAUUGGCGCGGCUCAAUCA	Cleavage	cdna chromosome:IWGSC:6B:501771019:501773121:1 gene:TraesCS6B02G277400 gene_biotype:protein_coding transcript_biotype:protein_coding	1	TraesCS6B02G277400.1:1094	1094	-39	-40.6	1	0	1-21,1103-1083		(((((((((((((((((((((&)))))))))))))))))))))	GAUAUUGGCGCGGCUCAAUCA&UGAUUGAGCCGCGCCAAUAUC
6A:185314625-185314719	sun_all_Cluster_112486_6A_185314625_185314719	95	189	1.497	2	0.995	+	UGAUUGAGCCGCGCCAAUAUC	167	0.048	21	Y	-1	9	0	5	173	2	0	0		tae-miR171a	exon		ENSRNA050021477-T1	21	TraesCS4A02G482000.1	0	-1	1	21	619	639	UGAUUGAGCCGCGCCAAUAUC	:::::::::::::::::::::	GAUAUUGGCGCGGCUCAAUCA	Cleavage	cdna chromosome:IWGSC:4A:737479588:737483224:1 gene:TraesCS4A02G482000 gene_biotype:protein_coding transcript_biotype:protein_coding	1	TraesCS4A02G482000.1:630	630	-39	-40.6	1	0	1-21,639-619		(((((((((((((((((((((&)))))))))))))))))))))	GAUAUUGGCGCGGCUCAAUCA&UGAUUGAGCCGCGCCAAUAUC
6A:185314625-185314719	sun_all_Cluster_112486_6A_185314625_185314719	95	189	1.497	2	0.995	+	UGAUUGAGCCGCGCCAAUAUC	167	0.048	21	Y	-1	9	0	5	173	2	0	0		tae-miR171a	exon		ENSRNA050021477-T1	21	TraesCS6D02G229400.1	0	-1	1	21	1426	1446	UGAUUGAGCCGCGCCAAUAUC	:::::::::::::::::::::	GAUAUUGGCGCGGCUCAAUCA	Cleavage	cdna chromosome:IWGSC:6D:321773997:321776843:-1 gene:TraesCS6D02G229400 gene_biotype:protein_coding transcript_biotype:protein_coding	1	TraesCS6D02G229400.1:1437	1437	-39	-40.6	1	0	1-21,1446-1426		(((((((((((((((((((((&)))))))))))))))))))))	GAUAUUGGCGCGGCUCAAUCA&UGAUUGAGCCGCGCCAAUAUC
6A:185314625-185314719	sun_all_Cluster_112486_6A_185314625_185314719	95	189	1.497	2	0.995	+	UGAUUGAGCCGCGCCAAUAUC	167	0.048	21	Y	-1	9	0	5	173	2	0	0		tae-miR171a	exon		ENSRNA050021477-T1	21	TraesCS6A02G247200.1	0	-1	1	21	1433	1453	UGAUUGAGCCGCGCCAAUAUC	:::::::::::::::::::::	GAUAUUGGCGCGGCUCAAUCA	Cleavage	cdna chromosome:IWGSC:6A:459074425:459077418:-1 gene:TraesCS6A02G247200 gene_biotype:protein_coding transcript_biotype:protein_coding	1	TraesCS6A02G247200.1:1444	1444	-39	-40.6	1	0	1-21,1453-1433		(((((((((((((((((((((&)))))))))))))))))))))	GAUAUUGGCGCGGCUCAAUCA&UGAUUGAGCCGCGCCAAUAUC
6A:185314625-185314719	sun_all_Cluster_112486_6A_185314625_185314719	95	189	1.497	2	0.995	+	UGAUUGAGCCGCGCCAAUAUC	167	0.048	21	Y	-1	9	0	5	173	2	0	0		tae-miR171a	exon		ENSRNA050021477-T1	21	TraesCS1D02G212800.1	0.5	-1	1	21	1124	1144	UGAUUGAGCCGCGCCAAUAUC	:::::::::::::::::::.:	GAUAUUGGCGCGGCUCAAUUA	Cleavage	cdna chromosome:IWGSC:1D:298444632:298447115:-1 gene:TraesCS1D02G212800 gene_biotype:protein_coding transcript_biotype:protein_coding	1	TraesCS1D02G212800.1:1135	1135	-39	-38.4	0.984615384615385	1	1-21,1144-1124		(((((((((((((((((((((&)))))))))))))))))))))	GAUAUUGGCGCGGCUCAAUUA&UGAUUGAGCCGCGCCAAUAUC
6A:437636848-437637102	sun_all_Cluster_113258_6A_437636848_437637102	255	60033	475.379	5	0	-	UGACAGAAGAGAGUGAGCAC	58722	0.001	20	Y	-1	718	4	58780	449	30	49	3		tae-miR156	intergenic			20	TraesCS5D02G273900.2	1	-1	1	20	864	883	UGACAGAAGAGAGUGAGCAC	:::::: :::::::::::::	GUGCUCUCUCUCUUCUGUCA	Cleavage	cdna chromosome:IWGSC:5D:376936978:376940093:-1 gene:TraesCS5D02G273900 gene_biotype:protein_coding transcript_biotype:protein_coding	1	TraesCS5D02G273900.2:874	874	-37.2	-34.6	0.93010752688172	1	1-13,883-871;15-20,869-864	14-14,870-870[SIL]	((((((.(((((((((((((&))))))))))))).))))))	GUGCUCUCUCUCUUCUGUCA&UGACAGAAGAGAGUGAGCAC
6A:467774396-467774534	sun_all_Cluster_113543_6A_467774396_467774534	139	1940	15.362	20	0.999	+	UUGGCAUUCUGUCCACCUCC	1698	0.015	20	Y	-1	115	0	1716	102	3	4	0		aof-miR394	intergenic			20	TraesCS3B02G470300.2	0	-1	1	20	1479	1498	UUGGCAUUCUGUCCACCUCC	::::::::::::::::::::	GGAGGUGGACAGAAUGCCAA	Cleavage	cdna chromosome:IWGSC:3B:718289433:718293205:-1 gene:TraesCS3B02G470300 gene_biotype:protein_coding transcript_biotype:protein_coding	1	TraesCS3B02G470300.2:1489	1489	-39.2	-40.9	1	0	1-20,1498-1479		((((((((((((((((((((&))))))))))))))))))))	GGAGGUGGACAGAAUGCCAA&UUGGCAUUCUGUCCACCUCC
6A:467774396-467774534	sun_all_Cluster_113543_6A_467774396_467774534	139	1940	15.362	20	0.999	+	UUGGCAUUCUGUCCACCUCC	1698	0.015	20	Y	-1	115	0	1716	102	3	4	0		aof-miR394	intergenic			20	TraesCS3D02G428200.2	0	-1	1	20	1333	1352	UUGGCAUUCUGUCCACCUCC	::::::::::::::::::::	GGAGGUGGACAGAAUGCCAA	Cleavage	cdna chromosome:IWGSC:3D:542381878:542385572:-1 gene:TraesCS3D02G428200 gene_biotype:protein_coding transcript_biotype:protein_coding	1	TraesCS3D02G428200.2:1343	1343	-39.2	-40.9	1	0	1-20,1352-1333		((((((((((((((((((((&))))))))))))))))))))	GGAGGUGGACAGAAUGCCAA&UUGGCAUUCUGUCCACCUCC
6A:467774396-467774534	sun_all_Cluster_113543_6A_467774396_467774534	139	1940	15.362	20	0.999	+	UUGGCAUUCUGUCCACCUCC	1698	0.015	20	Y	-1	115	0	1716	102	3	4	0		aof-miR394	intergenic			20	TraesCS3A02G435400.2	0	-1	1	20	1322	1341	UUGGCAUUCUGUCCACCUCC	::::::::::::::::::::	GGAGGUGGACAGAAUGCCAA	Cleavage	cdna chromosome:IWGSC:3A:678500286:678503878:-1 gene:TraesCS3A02G435400 gene_biotype:protein_coding transcript_biotype:protein_coding	1	TraesCS3A02G435400.2:1332	1332	-39.2	-40.9	1	0	1-20,1341-1322		((((((((((((((((((((&))))))))))))))))))))	GGAGGUGGACAGAAUGCCAA&UUGGCAUUCUGUCCACCUCC
6A:467774396-467774534	sun_all_Cluster_113543_6A_467774396_467774534	139	1940	15.362	20	0.999	+	UUGGCAUUCUGUCCACCUCC	1698	0.015	20	Y	-1	115	0	1716	102	3	4	0		aof-miR394	intergenic			20	TraesCS3D02G428200.1	0	-1	1	20	1255	1274	UUGGCAUUCUGUCCACCUCC	::::::::::::::::::::	GGAGGUGGACAGAAUGCCAA	Cleavage	cdna chromosome:IWGSC:3D:542382006:542385572:-1 gene:TraesCS3D02G428200 gene_biotype:protein_coding transcript_biotype:protein_coding	1	TraesCS3D02G428200.1:1265	1265	-39.2	-40.9	1	0	1-20,1274-1255		((((((((((((((((((((&))))))))))))))))))))	GGAGGUGGACAGAAUGCCAA&UUGGCAUUCUGUCCACCUCC
6A:467774396-467774534	sun_all_Cluster_113543_6A_467774396_467774534	139	1940	15.362	20	0.999	+	UUGGCAUUCUGUCCACCUCC	1698	0.015	20	Y	-1	115	0	1716	102	3	4	0		aof-miR394	intergenic			20	TraesCS3B02G470300.1	0	-1	1	20	1401	1420	UUGGCAUUCUGUCCACCUCC	::::::::::::::::::::	GGAGGUGGACAGAAUGCCAA	Cleavage	cdna chromosome:IWGSC:3B:718289671:718293205:-1 gene:TraesCS3B02G470300 gene_biotype:protein_coding transcript_biotype:protein_coding	1	TraesCS3B02G470300.1:1411	1411	-39.2	-40.9	1	0	1-20,1420-1401		((((((((((((((((((((&))))))))))))))))))))	GGAGGUGGACAGAAUGCCAA&UUGGCAUUCUGUCCACCUCC
6A:467774396-467774534	sun_all_Cluster_113543_6A_467774396_467774534	139	1940	15.362	20	0.999	+	UUGGCAUUCUGUCCACCUCC	1698	0.015	20	Y	-1	115	0	1716	102	3	4	0		aof-miR394	intergenic			20	TraesCS3A02G435400.1	0	-1	1	20	1244	1263	UUGGCAUUCUGUCCACCUCC	::::::::::::::::::::	GGAGGUGGACAGAAUGCCAA	Cleavage	cdna chromosome:IWGSC:3A:678500391:678503878:-1 gene:TraesCS3A02G435400 gene_biotype:protein_coding transcript_biotype:protein_coding	1	TraesCS3A02G435400.1:1254	1254	-39.2	-40.9	1	0	1-20,1263-1244		((((((((((((((((((((&))))))))))))))))))))	GGAGGUGGACAGAAUGCCAA&UUGGCAUUCUGUCCACCUCC
6A:574411501-574411585	mrcv_all_Cluster_28462_6A_574411501_574411585	85	466	3.657	1	0	-	UGGAGAAGCAGGGCACGUGCU	410	0.021	21	Y	-1	0	1	7	456	1	0	1		tae-miR164	exon, promoter		ENSRNA050019863-T1, ENSRNA050019863	21	TraesCS7D02G452500.1	1	-1	1	21	839	859	UGGAGAAGCAGGGCACGUGCU	:::: ::::::::::::::::	AGCAAGUGCCCUGCUUCUCCA	Cleavage	cdna chromosome:IWGSC:7D:571972939:571977461:-1 gene:TraesCS7D02G452500 gene_biotype:protein_coding transcript_biotype:protein_coding	1	TraesCS7D02G452500.1:850	850	-44.3	-40	0.90293453724605	1	1-16,859-844;18-21,842-839	17-17,843-843[SIL]	((((.((((((((((((((((&)))))))))))))))).))))	AGCAAGUGCCCUGCUUCUCCA&UGGAGAAGCAGGGCACGUGCU
6A:607452425-607452573	sun_all_Cluster_115609_6A_607452425_607452573	149	61225	484.818	1	0	-	AGAAUCUUGAUGAUGCUGCAU	59801	0	21	Y	-1	27	0	966	60151	80	0	1		aof-miR172	intergenic			21	TraesCS5B02G486900.1	0.5	-1	1	21	727	747	AGAAUCUUGAUGAUGCUGCAU	:::::::::::::.::::::	CUGCAGCAUCAUCAGGAUUCU	Cleavage	cdna chromosome:IWGSC:5B:658092415:658095219:-1 gene:TraesCS5B02G486900 gene_biotype:protein_coding transcript_biotype:protein_coding	1	TraesCS5B02G486900.1:738	738	-34.3	-34.2	0.997084548104956	2	1-20,747-728	21-21,727-727[UP3]	.((((((((((((((((((((&)))))))))))))))))))).	CUGCAGCAUCAUCAGGAUUCU&AGAAUCUUGAUGAUGCUGCAU
6A:607452425-607452573	sun_all_Cluster_115609_6A_607452425_607452573	149	61225	484.818	1	0	-	AGAAUCUUGAUGAUGCUGCAU	59801	0	21	Y	-1	27	0	966	60151	80	0	1		aof-miR172	intergenic			21	TraesCS5D02G486600.2	0.5	-1	1	21	1363	1383	AGAAUCUUGAUGAUGCUGCAU	:::::::::::::.::::::	CUGCAGCAUCAUCAGGAUUCU	Cleavage	cdna chromosome:IWGSC:5D:521712820:521716475:-1 gene:TraesCS5D02G486600 gene_biotype:protein_coding transcript_biotype:protein_coding description:Floral homeotic protein [Source:UniProtKB/TrEMBL;Acc:G8E2S5]	1	TraesCS5D02G486600.2:1374	1374	-34.3	-34.2	0.997084548104956	2	1-20,1383-1364	21-21,1363-1363[UP3]	.((((((((((((((((((((&)))))))))))))))))))).	CUGCAGCAUCAUCAGGAUUCU&AGAAUCUUGAUGAUGCUGCAU
6A:607452425-607452573	sun_all_Cluster_115609_6A_607452425_607452573	149	61225	484.818	1	0	-	AGAAUCUUGAUGAUGCUGCAU	59801	0	21	Y	-1	27	0	966	60151	80	0	1		aof-miR172	intergenic			21	TraesCS1A02G058400.2	0.5	-1	1	21	1710	1730	AGAAUCUUGAUGAUGCUGCAU	:::::::::::::.::::::	CUGCAGCAUCAUCAGGAUUCU	Cleavage	cdna chromosome:IWGSC:1A:38728807:38733500:-1 gene:TraesCS1A02G058400 gene_biotype:protein_coding transcript_biotype:protein_coding	1	TraesCS1A02G058400.2:1721	1721	-34.3	-34.2	0.997084548104956	2	1-20,1730-1711	21-21,1710-1710[UP3]	.((((((((((((((((((((&)))))))))))))))))))).	CUGCAGCAUCAUCAGGAUUCU&AGAAUCUUGAUGAUGCUGCAU
6A:607452425-607452573	sun_all_Cluster_115609_6A_607452425_607452573	149	61225	484.818	1	0	-	AGAAUCUUGAUGAUGCUGCAU	59801	0	21	Y	-1	27	0	966	60151	80	0	1		aof-miR172	intergenic			21	TraesCS1D02G059200.1	0.5	-1	1	21	1699	1719	AGAAUCUUGAUGAUGCUGCAU	:::::::::::::.::::::	CUGCAGCAUCAUCAGGAUUCU	Cleavage	cdna chromosome:IWGSC:1D:39287710:39292285:-1 gene:TraesCS1D02G059200 gene_biotype:protein_coding transcript_biotype:protein_coding	1	TraesCS1D02G059200.1:1710	1710	-34.3	-34.2	0.997084548104956	2	1-20,1719-1700	21-21,1699-1699[UP3]	.((((((((((((((((((((&)))))))))))))))))))).	CUGCAGCAUCAUCAGGAUUCU&AGAAUCUUGAUGAUGCUGCAU
6A:607452425-607452573	sun_all_Cluster_115609_6A_607452425_607452573	149	61225	484.818	1	0	-	AGAAUCUUGAUGAUGCUGCAU	59801	0	21	Y	-1	27	0	966	60151	80	0	1		aof-miR172	intergenic			21	TraesCS7D02G512600.1	1.5	-1	1	21	1539	1559	AGAAUCUUGAUGAUGCUGCAU	::::::::::::.:::::	CAGCAGCAUCAUCAGGAUUCC	Cleavage	cdna chromosome:IWGSC:7D:614165669:614168999:-1 gene:TraesCS7D02G512600 gene_biotype:protein_coding transcript_biotype:protein_coding	1	TraesCS7D02G512600.1:1550	1550	-34.3	-32.2	0.938775510204082	4	2-19,1558-1541	1-1,1559-1559[UP5];20-21,1540-1539[UP3]	..((((((((((((((((((.&.))))))))))))))))))..	CAGCAGCAUCAUCAGGAUUCC&AGAAUCUUGAUGAUGCUGCAU
6A:607452425-607452573	sun_all_Cluster_115609_6A_607452425_607452573	149	61225	484.818	1	0	-	AGAAUCUUGAUGAUGCUGCAU	59801	0	21	Y	-1	27	0	966	60151	80	0	1		aof-miR172	intergenic			21	TraesCS2A02G514200.1	2.5	-1	1	21	1016	1036	AGAAUCUUGAUGAUGCUGCAU	::::::::::::: :::::	CUGCAGCAUCAUCACGAUUCC	Cleavage	cdna chromosome:IWGSC:2A:738436440:738439082:-1 gene:TraesCS2A02G514200 gene_biotype:protein_coding transcript_biotype:protein_coding	1	TraesCS2A02G514200.1:1027	1027	-34.3	-29.2	0.85131195335277	4	2-6,1035-1031;8-20,1029-1017	1-1,1036-1036[UP5];7-7,1030-1030[SIL];21-21,1016-1016[UP3]	.(((((((((((((.(((((.&.))))).))))))))))))).	CUGCAGCAUCAUCACGAUUCC&AGAAUCUUGAUGAUGCUGCAU
6A:607452425-607452573	sun_all_Cluster_115609_6A_607452425_607452573	149	61225	484.818	1	0	-	AGAAUCUUGAUGAUGCUGCAU	59801	0	21	Y	-1	27	0	966	60151	80	0	1		aof-miR172	intergenic			21	TraesCS2B02G542400.1	2.5	-1	1	21	1277	1297	AGAAUCUUGAUGAUGCUGCAU	:::::::::::: :::::	CCGCAGCAUCAUCACGAUUCC	Cleavage	cdna chromosome:IWGSC:2B:740215359:740218373:1 gene:TraesCS2B02G542400 gene_biotype:protein_coding transcript_biotype:protein_coding description:TaAP2-B [Source:UniProtKB/TrEMBL;Acc:M5AAW8]	1	TraesCS2B02G542400.1:1288	1288	-34.3	-28.3	0.825072886297376	5	2-6,1296-1292;8-19,1290-1279	1-1,1297-1297[UP5];7-7,1291-1291[SIL];20-21,1278-1277[UP3]	..((((((((((((.(((((.&.))))).))))))))))))..	CCGCAGCAUCAUCACGAUUCC&AGAAUCUUGAUGAUGCUGCAU
6A:607452425-607452573	sun_all_Cluster_115609_6A_607452425_607452573	149	61225	484.818	1	0	-	AGAAUCUUGAUGAUGCUGCAU	59801	0	21	Y	-1	27	0	966	60151	80	0	1		aof-miR172	intergenic			21	TraesCS2B02G542400.2	2.5	-1	1	21	1361	1381	AGAAUCUUGAUGAUGCUGCAU	:::::::::::: :::::	CCGCAGCAUCAUCACGAUUCC	Cleavage	cdna chromosome:IWGSC:2B:740215359:740218373:1 gene:TraesCS2B02G542400 gene_biotype:protein_coding transcript_biotype:protein_coding description:TaAP2-B [Source:UniProtKB/TrEMBL;Acc:M5AAW8]	1	TraesCS2B02G542400.2:1372	1372	-34.3	-28.3	0.825072886297376	5	2-6,1380-1376;8-19,1374-1363	1-1,1381-1381[UP5];7-7,1375-1375[SIL];20-21,1362-1361[UP3]	..((((((((((((.(((((.&.))))).))))))))))))..	CCGCAGCAUCAUCACGAUUCC&AGAAUCUUGAUGAUGCUGCAU
6B:35632988-35633099	mrcv_all_Cluster_28847_6B_35632988_35633099	112	1112	8.727	3	1	+	AUAGCAUCAUCCAUCCUACCC	993	0.014	21	Y	-1	2	1	3	1100	6	0	0		tae-miR9674b-5p	intergenic			21	TraesCS2B02G345200.1	3.5	-1	1	21	969	989	AUAGCAUCAUCCAUCCUACCC	:: :::::::::::::: :	AGGGAGGAUGGAUGAUGCAAC	Cleavage	cdna chromosome:IWGSC:2B:492143680:492146404:1 gene:TraesCS2B02G345200 gene_biotype:protein_coding transcript_biotype:protein_coding	1	TraesCS2B02G345200.1:980	980	-38.9	-32.5	0.83547557840617	6	4-17,986-973;19-21,972-970	1-3,989-987[UP5];18-18,x-x[BULq]	(((-((((((((((((((...&...)))))))))))))).)))	GGG-AGGAUGGAUGAUGCAAC&AUAGCAUCAUCCAUCCUACCC
6B:103294145-103294316	mrcv_all_Cluster_29015_6B_103294145_103294316	172	3294	25.852	2	0	-	UCGCUUGGUGCAGAUCGGGAC	1719	0.011	21	Y	-1	19	26	192	3004	49	2	2		ata-miR168-5p	intergenic			21	TraesCS7A02G040700.5	3.5	-1	1	21	803	823	UCGCUUGGUGCAGAUCGGGAC	:::::: :::::::::::	UUCCCGAGCUGCACCAAGCCC	Cleavage	cdna chromosome:IWGSC:7A:18877009:18883267:-1 gene:TraesCS7A02G040700 gene_biotype:protein_coding transcript_biotype:protein_coding	1	TraesCS7A02G040700.5:814	814	-43.4	-33.5	0.771889400921659	5	3-13,821-811;15-20,809-804	1-2,823-822[UP5];14-14,810-810[SIL];21-21,803-803[UP3]	.((((((.(((((((((((..&..))))))))))).)))))).	UUCCCGAGCUGCACCAAGCCC&UCGCUUGGUGCAGAUCGGGAC
6B:448349631-448349916	mrcv_all_Cluster_29631_6B_448349631_448349916	286	24797	194.615	11	1	+	UGACAGAAGAGAGUGAGCAC	21822	0.003	20	Y	-1	121	27	21839	426	902	1463	19		tae-miR156	intergenic			20	TraesCS7B02G144900.1	1	-1	1	20	1024	1043	UGACAGAAGAGAGUGAGCAC	:::::: :::::::::::::	GUGCUCUCUCUCUUCUGUCA	Cleavage	cdna chromosome:IWGSC:7B:187777243:187781491:1 gene:TraesCS7B02G144900 gene_biotype:protein_coding transcript_biotype:protein_coding	1	TraesCS7B02G144900.1:1034	1034	-37.2	-34.6	0.93010752688172	1	1-13,1043-1031;15-20,1029-1024	14-14,1030-1030[SIL]	((((((.(((((((((((((&))))))))))))).))))))	GUGCUCUCUCUCUUCUGUCA&UGACAGAAGAGAGUGAGCAC
6B:561106577-561106695	mrcv_all_Cluster_29887_6B_561106577_561106695	119	620	4.866	104	0	-	GCGCUACCGCCGCUGCCCGGACAG	383	0.04	24	Y	-1	2	11	1	6	1	31	568			intergenic			24	TraesCS6A02G386500.1	5	-1	1	24	844	868	GCGCUACCGCCGCUGCC-CGGACAG	::::::: ::: ::::::::.: ::	CUGUCCGCGGCCGCGGCGGUGGGGC	Cleavage	cdna chromosome:IWGSC:6A:603275630:603278499:1 gene:TraesCS6A02G386500 gene_biotype:protein_coding transcript_biotype:protein_coding	1	TraesCS6A02G386500.1:859	859	-57.6	-46.9	0.814236111111111	5	1-2,868-867;4-13,865-856;15-17,854-852;18-24,850-844	3-3,866-866[SIL];14-14,855-855[SIL];x-x,851-851[BULt]	(((((((.(((.((((((((((.((&)).)))))))))).)))-)))))))	CUGUCCGCGGCCGCGGCGGUGGGGC&GCGCUACCGCCGCUGCC-CGGACAG
6B:630041099-630041320	mrcv_all_Cluster_30021_6B_630041099_630041320	222	18579	145.814	1	1	+	UCGGACCAGGCUUCAUUCCCU	11889	0.002	21	Y	-1	94	0	256	18040	174	14	1		csi-miR166f-3p	exon, promoter		ENSRNA050020879-T1, ENSRNA050020879, ENSRNA050020878-T1	21	TraesCS5B02G047200.1	0.5	-1	1	21	766	786	UCGGACCAGGCUUCAUUCCCU	:::::::::::::::::::.	UGGGAAUGAAGCCUGGUCCGG	Cleavage	cdna chromosome:IWGSC:5B:53246526:53252633:1 gene:TraesCS5B02G047200 gene_biotype:protein_coding transcript_biotype:protein_coding	1	TraesCS5B02G047200.1:777	777	-42.4	-41.6	0.981132075471698	2	2-20,785-767	1-1,786-786[UP5];21-21,766-766[UP3]	.(((((((((((((((((((.&.))))))))))))))))))).	UGGGAAUGAAGCCUGGUCCGG&UCGGACCAGGCUUCAUUCCCU
6B:630041099-630041320	mrcv_all_Cluster_30021_6B_630041099_630041320	222	18579	145.814	1	1	+	UCGGACCAGGCUUCAUUCCCU	11889	0.002	21	Y	-1	94	0	256	18040	174	14	1		csi-miR166f-3p	exon, promoter		ENSRNA050020879-T1, ENSRNA050020879, ENSRNA050020878-T1	21	TraesCS3A02G312800.1	1	-1	1	21	749	769	UCGGACCAGGCUUCAUUCCCU	::.:::::::::::::::.	CUGGGAUGAAGCCUGGUCCGG	Cleavage	cdna chromosome:IWGSC:3A:552610868:552615238:-1 gene:TraesCS3A02G312800 gene_biotype:protein_coding transcript_biotype:protein_coding	1	TraesCS3A02G312800.1:760	760	-42.4	-37.4	0.882075471698113	3.5	2-19,768-751	1-1,769-769[UP5];20-21,750-749[UP3]	..((((((((((((((((((.&.))))))))))))))))))..	CUGGGAUGAAGCCUGGUCCGG&UCGGACCAGGCUUCAUUCCCU
6B:630041099-630041320	mrcv_all_Cluster_30021_6B_630041099_630041320	222	18579	145.814	1	1	+	UCGGACCAGGCUUCAUUCCCU	11889	0.002	21	Y	-1	94	0	256	18040	174	14	1		csi-miR166f-3p	exon, promoter		ENSRNA050020879-T1, ENSRNA050020879, ENSRNA050020878-T1	21	TraesCS3D02G141500.2	1	-1	1	21	956	976	UCGGACCAGGCUUCAUUCCCU	::.:::::::::::::::.	CUGGGAUGAAGCCUGGUCCGG	Cleavage	cdna chromosome:IWGSC:3D:103645168:103649836:1 gene:TraesCS3D02G141500 gene_biotype:protein_coding transcript_biotype:protein_coding	1	TraesCS3D02G141500.2:967	967	-42.4	-37.4	0.882075471698113	3.5	2-19,975-958	1-1,976-976[UP5];20-21,957-956[UP3]	..((((((((((((((((((.&.))))))))))))))))))..	CUGGGAUGAAGCCUGGUCCGG&UCGGACCAGGCUUCAUUCCCU
6B:630041099-630041320	mrcv_all_Cluster_30021_6B_630041099_630041320	222	18579	145.814	1	1	+	UCGGACCAGGCUUCAUUCCCU	11889	0.002	21	Y	-1	94	0	256	18040	174	14	1		csi-miR166f-3p	exon, promoter		ENSRNA050020879-T1, ENSRNA050020879, ENSRNA050020878-T1	21	TraesCS1D02G155200.2	1	-1	1	21	1066	1086	UCGGACCAGGCUUCAUUCCCU	::.:::::::::::::::.	CUGGGAUGAAGCCUGGUCCGG	Cleavage	cdna chromosome:IWGSC:1D:217635210:217645127:1 gene:TraesCS1D02G155200 gene_biotype:protein_coding transcript_biotype:protein_coding	1	TraesCS1D02G155200.2:1077	1077	-42.4	-37.4	0.882075471698113	3.5	2-19,1085-1068	1-1,1086-1086[UP5];20-21,1067-1066[UP3]	..((((((((((((((((((.&.))))))))))))))))))..	CUGGGAUGAAGCCUGGUCCGG&UCGGACCAGGCUUCAUUCCCU
6B:630041099-630041320	mrcv_all_Cluster_30021_6B_630041099_630041320	222	18579	145.814	1	1	+	UCGGACCAGGCUUCAUUCCCU	11889	0.002	21	Y	-1	94	0	256	18040	174	14	1		csi-miR166f-3p	exon, promoter		ENSRNA050020879-T1, ENSRNA050020879, ENSRNA050020878-T1	21	TraesCS1B02G173900.1	1	-1	1	21	1138	1158	UCGGACCAGGCUUCAUUCCCU	::.:::::::::::::::.	CUGGGAUGAAGCCUGGUCCGG	Cleavage	cdna chromosome:IWGSC:1B:311418203:311428280:1 gene:TraesCS1B02G173900 gene_biotype:protein_coding transcript_biotype:protein_coding	1	TraesCS1B02G173900.1:1149	1149	-42.4	-37.4	0.882075471698113	3.5	2-19,1157-1140	1-1,1158-1158[UP5];20-21,1139-1138[UP3]	..((((((((((((((((((.&.))))))))))))))))))..	CUGGGAUGAAGCCUGGUCCGG&UCGGACCAGGCUUCAUUCCCU
6B:630041099-630041320	mrcv_all_Cluster_30021_6B_630041099_630041320	222	18579	145.814	1	1	+	UCGGACCAGGCUUCAUUCCCU	11889	0.002	21	Y	-1	94	0	256	18040	174	14	1		csi-miR166f-3p	exon, promoter		ENSRNA050020879-T1, ENSRNA050020879, ENSRNA050020878-T1	21	TraesCS3B02G137000.1	4	-1	1	21	529	551	UCGGACCAGGCUUC--AUUCCCU	:::.:: ::::.::::::::.	CGGGGAUCUGAAGUCUGGUCCGG	Cleavage	cdna chromosome:IWGSC:3B:120403055:120405228:-1 gene:TraesCS3B02G137000 gene_biotype:protein_coding transcript_biotype:protein_coding	1	TraesCS3B02G137000.1:542	542	-42.4	-34.9	0.82311320754717	4.5	2-15,550-537;17-21,534-530	1-1,551-551[UP5];16-16,536-535[AILt]	(((((..((((((((((((((.&.))))))))))))))-.)))))	GGGGAUCUGAAGUCUGGUCCGG&UCGGACCAGGCUUCA-UUCCCU
6B:646613370-646613445	mrcv_all_Cluster_30061_6B_646613370_646613445	76	443	3.477	1	0	-	UGGAGAAGCAGGGCACGUGCU	394	0.023	21	Y	-1	0	1	5	435	1	0	1		tae-miR164	exon		ENSRNA050023043-T1	21	TraesCS7A02G464100.1	1	-1	1	21	876	896	UGGAGAAGCAGGGCACGUGCU	:::: ::::::::::::::::	AGCAAGUGCCCUGCUUCUCCA	Cleavage	cdna chromosome:IWGSC:7A:660495082:660499083:1 gene:TraesCS7A02G464100 gene_biotype:protein_coding transcript_biotype:protein_coding	1	TraesCS7A02G464100.1:887	887	-44.3	-40	0.90293453724605	1	1-16,896-881;18-21,879-876	17-17,880-880[SIL]	((((.((((((((((((((((&)))))))))))))))).))))	AGCAAGUGCCCUGCUUCUCCA&UGGAGAAGCAGGGCACGUGCU
6B:646613370-646613445	mrcv_all_Cluster_30061_6B_646613370_646613445	76	443	3.477	1	0	-	UGGAGAAGCAGGGCACGUGCU	394	0.023	21	Y	-1	0	1	5	435	1	0	1		tae-miR164	exon		ENSRNA050023043-T1	21	TraesCS5D02G059700.1	1	-1	1	21	741	761	UGGAGAAGCAGGGCACGUGCU	:::: ::::::::::::::::	AGCAAGUGCCCUGCUUCUCCA	Cleavage	cdna chromosome:IWGSC:5D:56454914:56459926:-1 gene:TraesCS5D02G059700 gene_biotype:protein_coding transcript_biotype:protein_coding description:NAC transcription factor [Source:UniProtKB/TrEMBL;Acc:T2BAM9]	1	TraesCS5D02G059700.1:752	752	-44.3	-40	0.90293453724605	1	1-16,761-746;18-21,744-741	17-17,745-745[SIL]	((((.((((((((((((((((&)))))))))))))))).))))	AGCAAGUGCCCUGCUUCUCCA&UGGAGAAGCAGGGCACGUGCU
6B:646613370-646613445	mrcv_all_Cluster_30061_6B_646613370_646613445	76	443	3.477	1	0	-	UGGAGAAGCAGGGCACGUGCU	394	0.023	21	Y	-1	0	1	5	435	1	0	1		tae-miR164	exon		ENSRNA050023043-T1	21	TraesCS7A02G464800.1	1	-1	1	21	845	865	UGGAGAAGCAGGGCACGUGCU	:::: ::::::::::::::::	AGCAAGUGCCCUGCUUCUCCA	Cleavage	cdna chromosome:IWGSC:7A:661277484:661281454:-1 gene:TraesCS7A02G464800 gene_biotype:protein_coding transcript_biotype:protein_coding	1	TraesCS7A02G464800.1:856	856	-44.3	-40	0.90293453724605	1	1-16,865-850;18-21,848-845	17-17,849-849[SIL]	((((.((((((((((((((((&)))))))))))))))).))))	AGCAAGUGCCCUGCUUCUCCA&UGGAGAAGCAGGGCACGUGCU
6B:646613370-646613445	mrcv_all_Cluster_30061_6B_646613370_646613445	76	443	3.477	1	0	-	UGGAGAAGCAGGGCACGUGCU	394	0.023	21	Y	-1	0	1	5	435	1	0	1		tae-miR164	exon		ENSRNA050023043-T1	21	TraesCS7D02G302000.1	2	-1	1	21	719	739	UGGAGAAGCAGGGCACGUGCU	:::: :::.:::::::::::.	AGCAAGUGUCCUGCUUCUCCG	Cleavage	cdna chromosome:IWGSC:7D:382255258:382258222:1 gene:TraesCS7D02G302000 gene_biotype:protein_coding transcript_biotype:protein_coding	1	TraesCS7D02G302000.1:730	730	-44.3	-36.4	0.821670428893905	2	1-16,739-724;18-21,722-719	17-17,723-723[SIL]	((((.((((((((((((((((&)))))))))))))))).))))	AGCAAGUGUCCUGCUUCUCCG&UGGAGAAGCAGGGCACGUGCU
6B:702433187-702433277	mrcv_all_Cluster_30239_6B_702433187_702433277	91	286	2.245	3	0	-	AGAAUCUUGAUGAUGCUGCAU	237	0.045	21	Y	-1	5	3	2	275	1	0	0		aof-miR172	intergenic			21	TraesCS5D02G486600.2	0.5	-1	1	21	1363	1383	AGAAUCUUGAUGAUGCUGCAU	:::::::::::::.::::::	CUGCAGCAUCAUCAGGAUUCU	Cleavage	cdna chromosome:IWGSC:5D:521712820:521716475:-1 gene:TraesCS5D02G486600 gene_biotype:protein_coding transcript_biotype:protein_coding description:Floral homeotic protein [Source:UniProtKB/TrEMBL;Acc:G8E2S5]	1	TraesCS5D02G486600.2:1374	1374	-34.3	-34.2	0.997084548104956	2	1-20,1383-1364	21-21,1363-1363[UP3]	.((((((((((((((((((((&)))))))))))))))))))).	CUGCAGCAUCAUCAGGAUUCU&AGAAUCUUGAUGAUGCUGCAU
6B:702433187-702433277	mrcv_all_Cluster_30239_6B_702433187_702433277	91	286	2.245	3	0	-	AGAAUCUUGAUGAUGCUGCAU	237	0.045	21	Y	-1	5	3	2	275	1	0	0		aof-miR172	intergenic			21	TraesCS1B02G076300.3	0.5	-1	1	21	1683	1703	AGAAUCUUGAUGAUGCUGCAU	:::::::::::::.::::::	CUGCAGCAUCAUCAGGAUUCU	Cleavage	cdna chromosome:IWGSC:1B:59192914:59197530:1 gene:TraesCS1B02G076300 gene_biotype:protein_coding transcript_biotype:protein_coding description:Target of EAT1-B1 [Source:UniProtKB/TrEMBL;Acc:W5ABU9]	1	TraesCS1B02G076300.3:1694	1694	-34.3	-34.2	0.997084548104956	2	1-20,1703-1684	21-21,1683-1683[UP3]	.((((((((((((((((((((&)))))))))))))))))))).	CUGCAGCAUCAUCAGGAUUCU&AGAAUCUUGAUGAUGCUGCAU
6B:702433187-702433277	mrcv_all_Cluster_30239_6B_702433187_702433277	91	286	2.245	3	0	-	AGAAUCUUGAUGAUGCUGCAU	237	0.045	21	Y	-1	5	3	2	275	1	0	0		aof-miR172	intergenic			21	TraesCS1D02G059200.2	0.5	-1	1	21	1726	1746	AGAAUCUUGAUGAUGCUGCAU	:::::::::::::.::::::	CUGCAGCAUCAUCAGGAUUCU	Cleavage	cdna chromosome:IWGSC:1D:39287710:39292333:-1 gene:TraesCS1D02G059200 gene_biotype:protein_coding transcript_biotype:protein_coding	1	TraesCS1D02G059200.2:1737	1737	-34.3	-34.2	0.997084548104956	2	1-20,1746-1727	21-21,1726-1726[UP3]	.((((((((((((((((((((&)))))))))))))))))))).	CUGCAGCAUCAUCAGGAUUCU&AGAAUCUUGAUGAUGCUGCAU
6B:702433187-702433277	mrcv_all_Cluster_30239_6B_702433187_702433277	91	286	2.245	3	0	-	AGAAUCUUGAUGAUGCUGCAU	237	0.045	21	Y	-1	5	3	2	275	1	0	0		aof-miR172	intergenic			21	TraesCS2D02G515800.1	2.5	-1	1	21	1703	1723	AGAAUCUUGAUGAUGCUGCAU	::::::::::::: :::::	CUGCAGCAUCAUCACGAUUCC	Cleavage	cdna chromosome:IWGSC:2D:606752469:606756015:-1 gene:TraesCS2D02G515800 gene_biotype:protein_coding transcript_biotype:protein_coding description:TaAP2-D [Source:UniProtKB/TrEMBL;Acc:M5AB40]	1	TraesCS2D02G515800.1:1714	1714	-34.3	-29.2	0.85131195335277	4	2-6,1722-1718;8-20,1716-1704	1-1,1723-1723[UP5];7-7,1717-1717[SIL];21-21,1703-1703[UP3]	.(((((((((((((.(((((.&.))))).))))))))))))).	CUGCAGCAUCAUCACGAUUCC&AGAAUCUUGAUGAUGCUGCAU
6B:702433187-702433277	mrcv_all_Cluster_30239_6B_702433187_702433277	91	286	2.245	3	0	-	AGAAUCUUGAUGAUGCUGCAU	237	0.045	21	Y	-1	5	3	2	275	1	0	0		aof-miR172	intergenic			21	TraesCS2B02G542400.1	2.5	-1	1	21	1277	1297	AGAAUCUUGAUGAUGCUGCAU	:::::::::::: :::::	CCGCAGCAUCAUCACGAUUCC	Cleavage	cdna chromosome:IWGSC:2B:740215359:740218373:1 gene:TraesCS2B02G542400 gene_biotype:protein_coding transcript_biotype:protein_coding description:TaAP2-B [Source:UniProtKB/TrEMBL;Acc:M5AAW8]	1	TraesCS2B02G542400.1:1288	1288	-34.3	-28.3	0.825072886297376	5	2-6,1296-1292;8-19,1290-1279	1-1,1297-1297[UP5];7-7,1291-1291[SIL];20-21,1278-1277[UP3]	..((((((((((((.(((((.&.))))).))))))))))))..	CCGCAGCAUCAUCACGAUUCC&AGAAUCUUGAUGAUGCUGCAU
6D:43191622-43191830	mrcv_all_Cluster_30556_6D_43191622_43191830	209	149335	1172.03	92	1	+	UCGCUUGGUGCAGAUCGGGAC	77744	0.001	21	Y	-1	1010	98	8922	137267	2000	20	18		ata-miR168-5p	intergenic			21	TraesCS2A02G403100.2	3.5	-1	1	21	712	732	UCGCUUGGUGCAGAUCGGGAC	:::::: :::::::::::	UUCCCGAACUGCACCAAGCCC	Cleavage	cdna chromosome:IWGSC:2A:657514102:657525670:1 gene:TraesCS2A02G403100 gene_biotype:protein_coding transcript_biotype:protein_coding	1	TraesCS2A02G403100.2:723	723	-43.4	-33.5	0.771889400921659	5	3-13,730-720;15-20,718-713	1-2,732-731[UP5];14-14,719-719[SIL];21-21,712-712[UP3]	.((((((.(((((((((((..&..))))))))))).)))))).	UUCCCGAACUGCACCAAGCCC&UCGCUUGGUGCAGAUCGGGAC
6D:43191622-43191830	mrcv_all_Cluster_30556_6D_43191622_43191830	209	149335	1172.03	92	1	+	UCGCUUGGUGCAGAUCGGGAC	77744	0.001	21	Y	-1	1010	98	8922	137267	2000	20	18		ata-miR168-5p	intergenic			21	TraesCS2B02G421000.2	3.5	-1	1	21	646	666	UCGCUUGGUGCAGAUCGGGAC	:::::: :::::::::::	UUCCCGAGCUGCACCAAGCCC	Cleavage	cdna chromosome:IWGSC:2B:604982495:605001955:1 gene:TraesCS2B02G421000 gene_biotype:protein_coding transcript_biotype:protein_coding	1	TraesCS2B02G421000.2:657	657	-43.4	-33.5	0.771889400921659	5	3-13,664-654;15-20,652-647	1-2,666-665[UP5];14-14,653-653[SIL];21-21,646-646[UP3]	.((((((.(((((((((((..&..))))))))))).)))))).	UUCCCGAGCUGCACCAAGCCC&UCGCUUGGUGCAGAUCGGGAC
6D:51973019-51973102	mrcv_all_Cluster_30597_6D_51973019_51973102	84	4904	38.488	11	0	-	UGGCUACUUCCUUUCCCUUGCC	4495	0.005	22	Y	-1	23	6	19	140	4713	1	2		tae-miR9655-3p	intergenic			22	TraesCS5A02G180600.1	4.5	-1	1	22	617	640	UGGCUACUUCCUUUCC--CUUGCC	:::.:: ::.:.::::::.::::	GGCGAGCGGGGAGGGAAGUGGCCA	Cleavage	cdna chromosome:IWGSC:5A:379343370:379344497:1 gene:TraesCS5A02G180600 gene_biotype:protein_coding transcript_biotype:protein_coding	1	TraesCS5A02G180600.1:631	631	-43.2	-38.3	0.886574074074074	5	1-17,640-624;18-22,621-617	x-x,623-622[BULt]	(((((..(((((((((((((((((&)))))))))))))))))--)))))	GGCGAGCGGGGAGGGAAGUGGCCA&UGGCUACUUCCUUUCCC--UUGCC
6D:95858420-95858697	mrcv_all_Cluster_30793_6D_95858420_95858697	278	11821	92.775	34	1	+	GCGGCUCUGUGGUGUUCAAGC	7921	0.008	21	Y	-1	91	28	423	11234	31	13	1			promoter		ENSRNA050020091	21	TraesCS5A02G350600.1	4	-1	1	21	233	253	GCGGCUCUGUGGUGUUCAAGC	::: :.:::::.:.:.::.:.	GCUGGGACACCGCGGGGCUGU	Cleavage	cdna chromosome:IWGSC:5A:553420891:553421688:1 gene:TraesCS5A02G350600 gene_biotype:protein_coding transcript_biotype:protein_coding description:Chlorophyll a-b binding protein, chloroplastic [Source:UniProtKB/TrEMBL;Acc:A0A1D5ZLT0]	1	TraesCS5A02G350600.1:244	244	-43	-34.2	0.795348837209302	6	1-17,253-237;19-21,235-233	18-18,236-236[SIL]	(((.(((((((((((((((((&))))))))))))))))).)))	GCUGGGACACCGCGGGGCUGU&GCGGCUCUGUGGUGUUCAAGC
6D:104978685-104978970	sun_all_Cluster_125062_6D_104978685_104978970	286	2348858	18599.731	110	1	+	UGACAGAAGAGAGUGAGCAC	1605627	0	20	Y	-1	21240	10	1608634	709797	5493	3463	221		tae-miR156	intergenic			20	TraesCS7D02G245200.1	1	-1	1	20	1183	1202	UGACAGAAGAGAGUGAGCAC	:::::: :::::::::::::	GUGCUCUCUCUCUUCUGUCA	Cleavage	cdna chromosome:IWGSC:7D:213786904:213791354:-1 gene:TraesCS7D02G245200 gene_biotype:protein_coding transcript_biotype:protein_coding	1	TraesCS7D02G245200.1:1193	1193	-37.2	-34.6	0.93010752688172	1	1-13,1202-1190;15-20,1188-1183	14-14,1189-1189[SIL]	((((((.(((((((((((((&))))))))))))).))))))	GUGCUCUCUCUCUUCUGUCA&UGACAGAAGAGAGUGAGCAC
6D:273095753-273095831	mrcv_mites_MITE_T_113737_6D_273095753_273095831	79	11	0.086	11	1	+	UCGGUAACUAAAUAUGAGACU	10	0.182	21	Y	-1	0	0	0	11	0	0	0	MITE_1736		intergenic	miRNA_MITE_30		21	TraesCSU02G056800.1	5	-1	1	21	824	844	UCGGUAACUAAAUAUGAGACU	:::.:.:::::::.::	ACCCUCGUGUUUAGUUGCCAC	Cleavage	cdna chromosome:IWGSC:Un:43670773:43673016:-1 gene:TraesCSU02G056800 gene_biotype:protein_coding transcript_biotype:protein_coding	1	TraesCSU02G056800.1:835	835	-31.6	-23.7	0.75	8	3-18,842-827	1-2,844-843[UP5];19-21,826-824[UP3]	...((((((((((((((((..&..))))))))))))))))...	ACCCUCGUGUUUAGUUGCCAC&UCGGUAACUAAAUAUGAGACU
6D:287888760-287889044	mrcv_all_Cluster_31132_6D_287888760_287889044	285	10562	82.894	6	1	+	UGACAGAAGAGAGUGAGCAC	8762	0.005	20	Y	-1	48	17	8776	171	625	919	6		tae-miR156	intergenic			20	TraesCS6B02G183400.1	1	-1	1	20	900	919	UGACAGAAGAGAGUGAGCAC	:::::: :::::::::::::	GUGCUCUCUCUCUUCUGUCA	Cleavage	cdna chromosome:IWGSC:6B:204923634:204927878:-1 gene:TraesCS6B02G183400 gene_biotype:protein_coding transcript_biotype:protein_coding	1	TraesCS6B02G183400.1:910	910	-37.2	-34.9	0.938172043010753	1	1-13,919-907;15-20,905-900	14-14,906-906[SIL]	((((((.(((((((((((((&))))))))))))).))))))	GUGCUCUCUCUCUUCUGUCA&UGACAGAAGAGAGUGAGCAC
6D:287888760-287889044	mrcv_all_Cluster_31132_6D_287888760_287889044	285	10562	82.894	6	1	+	UGACAGAAGAGAGUGAGCAC	8762	0.005	20	Y	-1	48	17	8776	171	625	919	6		tae-miR156	intergenic			20	TraesCS6B02G138400.1	1	-1	1	20	1270	1289	UGACAGAAGAGAGUGAGCAC	::::: :::::::::::::	AUGCUCUCUCUCUUCUGUCA	Cleavage	cdna chromosome:IWGSC:6B:135858620:135862931:1 gene:TraesCS6B02G138400 gene_biotype:protein_coding transcript_biotype:protein_coding	1	TraesCS6B02G138400.1:1280	1280	-37.2	-31.7	0.852150537634409	2	1-13,1289-1277;15-19,1275-1271	14-14,1276-1276[SIL];20-20,1270-1270[UP3]	.(((((.(((((((((((((&))))))))))))).))))).	AUGCUCUCUCUCUUCUGUCA&UGACAGAAGAGAGUGAGCAC
6D:396521419-396521544	sun_all_Cluster_127074_6D_396521419_396521544	126	2337	18.506	119	1	+	UAGCCAAGGAUGACUUGCCG	1040	0.009	21	Y	-1	37	0	1132	1158	7	3	0		ata-miR169h-5p	intergenic			20	TraesCS2B02G198700.1	2	-1	1	20	1030	1049	UAGCCAAGGAUGACUUGCCG	.::::: ::::::::::::	UGGCAAUUCAUCCUUGGCUU	Cleavage	cdna chromosome:IWGSC:2B:176406136:176409334:1 gene:TraesCS2B02G198700 gene_biotype:protein_coding transcript_biotype:protein_coding	1	TraesCS2B02G198700.1:1040	1040	-38.3	-30.4	0.793733681462141	2.5	2-13,1048-1037;15-20,1035-1030	1-1,1049-1049[UP5];14-14,1036-1036[SIL]	((((((.((((((((((((.&.)))))))))))).))))))	UGGCAAUUCAUCCUUGGCUU&UAGCCAAGGAUGACUUGCCG
6D:396521419-396521544	sun_all_Cluster_127074_6D_396521419_396521544	126	2337	18.506	119	1	+	UAGCCAAGGAUGACUUGCCG	1040	0.009	21	Y	-1	37	0	1132	1158	7	3	0		ata-miR169h-5p	intergenic			20	TraesCS2A02G172500.1	2	-1	1	20	1143	1162	UAGCCAAGGAUGACUUGCCG	.::::: ::::::::::::	UGGCAAUUCAUCCUUGGCUU	Cleavage	cdna chromosome:IWGSC:2A:129096332:129100670:1 gene:TraesCS2A02G172500 gene_biotype:protein_coding transcript_biotype:protein_coding	1	TraesCS2A02G172500.1:1153	1153	-38.3	-30.4	0.793733681462141	2.5	2-13,1161-1150;15-20,1148-1143	1-1,1162-1162[UP5];14-14,1149-1149[SIL]	((((((.((((((((((((.&.)))))))))))).))))))	UGGCAAUUCAUCCUUGGCUU&UAGCCAAGGAUGACUUGCCG
6D:396521419-396521544	sun_all_Cluster_127074_6D_396521419_396521544	126	2337	18.506	119	1	+	UAGCCAAGGAUGACUUGCCG	1040	0.009	21	Y	-1	37	0	1132	1158	7	3	0		ata-miR169h-5p	intergenic			20	TraesCS2D02G179600.2	2	-1	1	20	1197	1216	UAGCCAAGGAUGACUUGCCG	.::::: ::::::::::::	UGGCAAUUCAUCCUUGGCUU	Cleavage	cdna chromosome:IWGSC:2D:123802015:123806522:1 gene:TraesCS2D02G179600 gene_biotype:protein_coding transcript_biotype:protein_coding	1	TraesCS2D02G179600.2:1207	1207	-38.3	-30.4	0.793733681462141	2.5	2-13,1215-1204;15-20,1202-1197	1-1,1216-1216[UP5];14-14,1203-1203[SIL]	((((((.((((((((((((.&.)))))))))))).))))))	UGGCAAUUCAUCCUUGGCUU&UAGCCAAGGAUGACUUGCCG
6D:396521419-396521544	sun_all_Cluster_127074_6D_396521419_396521544	126	2337	18.506	119	1	+	UAGCCAAGGAUGACUUGCCG	1040	0.009	21	Y	-1	37	0	1132	1158	7	3	0		ata-miR169h-5p	intergenic			20	TraesCS6D02G315300.1	2	-1	1	20	1140	1159	UAGCCAAGGAUGACUUGCCG	.::::: ::::::::::::	UGGCAACUCAUCCUUGGCUU	Cleavage	cdna chromosome:IWGSC:6D:423749502:423753558:1 gene:TraesCS6D02G315300 gene_biotype:protein_coding transcript_biotype:protein_coding	1	TraesCS6D02G315300.1:1150	1150	-38.3	-30.5	0.796344647519582	2.5	2-13,1158-1147;15-20,1145-1140	1-1,1159-1159[UP5];14-14,1146-1146[SIL]	((((((.((((((((((((.&.)))))))))))).))))))	UGGCAACUCAUCCUUGGCUU&UAGCCAAGGAUGACUUGCCG
6D:396521419-396521544	sun_all_Cluster_127074_6D_396521419_396521544	126	2337	18.506	119	1	+	UAGCCAAGGAUGACUUGCCG	1040	0.009	21	Y	-1	37	0	1132	1158	7	3	0		ata-miR169h-5p	intergenic			20	TraesCS2D02G179600.1	2	-1	1	20	1234	1253	UAGCCAAGGAUGACUUGCCG	.::::: ::::::::::::	UGGCAAUUCAUCCUUGGCUU	Cleavage	cdna chromosome:IWGSC:2D:123802027:123806522:1 gene:TraesCS2D02G179600 gene_biotype:protein_coding transcript_biotype:protein_coding	1	TraesCS2D02G179600.1:1244	1244	-38.3	-30.4	0.793733681462141	2.5	2-13,1252-1241;15-20,1239-1234	1-1,1253-1253[UP5];14-14,1240-1240[SIL]	((((((.((((((((((((.&.)))))))))))).))))))	UGGCAAUUCAUCCUUGGCUU&UAGCCAAGGAUGACUUGCCG
6D:396521419-396521544	sun_all_Cluster_127074_6D_396521419_396521544	126	2337	18.506	119	1	+	UAGCCAAGGAUGACUUGCCG	1040	0.009	21	Y	-1	37	0	1132	1158	7	3	0		ata-miR169h-5p	intergenic			20	TraesCS2D02G179600.3	2	-1	1	20	2417	2436	UAGCCAAGGAUGACUUGCCG	.::::: ::::::::::::	UGGCAAUUCAUCCUUGGCUU	Cleavage	cdna chromosome:IWGSC:2D:123802729:123806522:1 gene:TraesCS2D02G179600 gene_biotype:protein_coding transcript_biotype:protein_coding	1	TraesCS2D02G179600.3:2427	2427	-38.3	-30.4	0.793733681462141	2.5	2-13,2435-2424;15-20,2422-2417	1-1,2436-2436[UP5];14-14,2423-2423[SIL]	((((((.((((((((((((.&.)))))))))))).))))))	UGGCAAUUCAUCCUUGGCUU&UAGCCAAGGAUGACUUGCCG
6D:429212151-429212229	sun_all_Cluster_127595_6D_429212151_429212229	79	1298	10.278	0	0	-	UGGAGAAGCAGGGCACGUGCU	1260	0.009	21	Y	-1	2	0	9	1282	3	1	1		tae-miR164	exon		ENSRNA050020008-T1	21	TraesCS7D02G452500.1	1	-1	1	21	839	859	UGGAGAAGCAGGGCACGUGCU	:::: ::::::::::::::::	AGCAAGUGCCCUGCUUCUCCA	Cleavage	cdna chromosome:IWGSC:7D:571972939:571977461:-1 gene:TraesCS7D02G452500 gene_biotype:protein_coding transcript_biotype:protein_coding	1	TraesCS7D02G452500.1:850	850	-44.3	-40	0.90293453724605	1	1-16,859-844;18-21,842-839	17-17,843-843[SIL]	((((.((((((((((((((((&)))))))))))))))).))))	AGCAAGUGCCCUGCUUCUCCA&UGGAGAAGCAGGGCACGUGCU
6D:429212151-429212229	sun_all_Cluster_127595_6D_429212151_429212229	79	1298	10.278	0	0	-	UGGAGAAGCAGGGCACGUGCU	1260	0.009	21	Y	-1	2	0	9	1282	3	1	1		tae-miR164	exon		ENSRNA050020008-T1	21	TraesCS7B02G365300.1	1	-1	1	21	900	920	UGGAGAAGCAGGGCACGUGCU	:::: ::::::::::::::::	AGCAAGUGCCCUGCUUCUCCA	Cleavage	cdna chromosome:IWGSC:7B:628732665:628736836:-1 gene:TraesCS7B02G365300 gene_biotype:protein_coding transcript_biotype:protein_coding	1	TraesCS7B02G365300.1:911	911	-44.3	-40	0.90293453724605	1	1-16,920-905;18-21,903-900	17-17,904-904[SIL]	((((.((((((((((((((((&)))))))))))))))).))))	AGCAAGUGCCCUGCUUCUCCA&UGGAGAAGCAGGGCACGUGCU
6D:429212151-429212229	sun_all_Cluster_127595_6D_429212151_429212229	79	1298	10.278	0	0	-	UGGAGAAGCAGGGCACGUGCU	1260	0.009	21	Y	-1	2	0	9	1282	3	1	1		tae-miR164	exon		ENSRNA050020008-T1	21	TraesCS5B02G054200.2	1	-1	1	21	783	803	UGGAGAAGCAGGGCACGUGCU	:::: ::::::::::::::::	AGCAAGUGCCCUGCUUCUCCA	Cleavage	cdna chromosome:IWGSC:5B:59165228:59170277:-1 gene:TraesCS5B02G054200 gene_biotype:protein_coding transcript_biotype:protein_coding description:NAC transcription factor 6A [Source:UniProtKB/TrEMBL;Acc:A0A088AX61]	1	TraesCS5B02G054200.2:794	794	-44.3	-40	0.90293453724605	1	1-16,803-788;18-21,786-783	17-17,787-787[SIL]	((((.((((((((((((((((&)))))))))))))))).))))	AGCAAGUGCCCUGCUUCUCCA&UGGAGAAGCAGGGCACGUGCU
6D:429212151-429212229	sun_all_Cluster_127595_6D_429212151_429212229	79	1298	10.278	0	0	-	UGGAGAAGCAGGGCACGUGCU	1260	0.009	21	Y	-1	2	0	9	1282	3	1	1		tae-miR164	exon		ENSRNA050020008-T1	21	TraesCS5B02G054200.1	1	-1	1	21	780	800	UGGAGAAGCAGGGCACGUGCU	:::: ::::::::::::::::	AGCAAGUGCCCUGCUUCUCCA	Cleavage	cdna chromosome:IWGSC:5B:59165237:59170277:-1 gene:TraesCS5B02G054200 gene_biotype:protein_coding transcript_biotype:protein_coding description:NAC transcription factor 6A [Source:UniProtKB/TrEMBL;Acc:A0A088AX61]	1	TraesCS5B02G054200.1:791	791	-44.3	-40	0.90293453724605	1	1-16,800-785;18-21,783-780	17-17,784-784[SIL]	((((.((((((((((((((((&)))))))))))))))).))))	AGCAAGUGCCCUGCUUCUCCA&UGGAGAAGCAGGGCACGUGCU
6D:429212151-429212229	sun_all_Cluster_127595_6D_429212151_429212229	79	1298	10.278	0	0	-	UGGAGAAGCAGGGCACGUGCU	1260	0.009	21	Y	-1	2	0	9	1282	3	1	1		tae-miR164	exon		ENSRNA050020008-T1	21	TraesCS5D02G059700.2	1	-1	1	21	744	764	UGGAGAAGCAGGGCACGUGCU	:::: ::::::::::::::::	AGCAAGUGCCCUGCUUCUCCA	Cleavage	cdna chromosome:IWGSC:5D:56454927:56459926:-1 gene:TraesCS5D02G059700 gene_biotype:protein_coding transcript_biotype:protein_coding description:NAC transcription factor [Source:UniProtKB/TrEMBL;Acc:T2BAM9]	1	TraesCS5D02G059700.2:755	755	-44.3	-40	0.90293453724605	1	1-16,764-749;18-21,747-744	17-17,748-748[SIL]	((((.((((((((((((((((&)))))))))))))))).))))	AGCAAGUGCCCUGCUUCUCCA&UGGAGAAGCAGGGCACGUGCU
6D:429212151-429212229	sun_all_Cluster_127595_6D_429212151_429212229	79	1298	10.278	0	0	-	UGGAGAAGCAGGGCACGUGCU	1260	0.009	21	Y	-1	2	0	9	1282	3	1	1		tae-miR164	exon		ENSRNA050020008-T1	21	TraesCS5A02G049100.2	1	-1	1	21	789	809	UGGAGAAGCAGGGCACGUGCU	:::: ::::::::::::::::	AGCAAGUGCCCUGCUUCUCCA	Cleavage	cdna chromosome:IWGSC:5A:44983772:44988434:-1 gene:TraesCS5A02G049100 gene_biotype:protein_coding transcript_biotype:protein_coding	1	TraesCS5A02G049100.2:800	800	-44.3	-40	0.90293453724605	1	1-16,809-794;18-21,792-789	17-17,793-793[SIL]	((((.((((((((((((((((&)))))))))))))))).))))	AGCAAGUGCCCUGCUUCUCCA&UGGAGAAGCAGGGCACGUGCU
6D:429212151-429212229	sun_all_Cluster_127595_6D_429212151_429212229	79	1298	10.278	0	0	-	UGGAGAAGCAGGGCACGUGCU	1260	0.009	21	Y	-1	2	0	9	1282	3	1	1		tae-miR164	exon		ENSRNA050020008-T1	21	TraesCS7A02G422500.1	1.5	-1	1	21	169	189	UGGAGAAGCAGGGCACGUGCU	: ::::::.:::::::::::	CGGACGUGCUCUGCUUCUCCA	Cleavage	cdna chromosome:IWGSC:7A:612990989:612994043:-1 gene:TraesCS7A02G422500 gene_biotype:protein_coding transcript_biotype:protein_coding description:Mitogen-activated protein kinase [Source:UniProtKB/TrEMBL;Acc:A0A1D6BQ67]	1	TraesCS7A02G422500.1:180	180	-44.3	-37.8	0.853273137697517	3	1-18,189-172;20-20,170-170	19-19,171-171[SIL];21-21,169-169[UP3]	.(.((((((((((((((((((&)))))))))))))))))).).	CGGACGUGCUCUGCUUCUCCA&UGGAGAAGCAGGGCACGUGCU
6D:461512362-461512720	mrcv_mites_MITE_T_6223_6D_461512362_461512720	359	409	3.21	294	0.064	-	AGAUGACCAAAUGAGCUGAAACUU	192	0.215	24	Y	-1	10	14	8	79	9	21	268	MITE_1134		promoter	miRNA_MITE_32	TraesCS6D02G380900	24	TraesCS3B02G129400.1	3.5	-1	1	24	1093	1116	AGAUGACCAAAUGAGCUGAAACUU	:::::::: ::::::::: ::::	AAGUUUCAACUCAUUUGGACAUCG	Cleavage	cdna chromosome:IWGSC:3B:110227707:110230658:1 gene:TraesCS3B02G129400 gene_biotype:protein_coding transcript_biotype:protein_coding	1	TraesCS3B02G129400.1:1107	1107	-39.1	-27.4	0.70076726342711	4	2-5,1115-1112;7-15,1110-1102;17-24,1100-1093	1-1,1116-1116[UP5];6-6,1111-1111[SIL];16-16,1101-1101[SIL]	((((((((.(((((((((.((((.&.)))).))))))))).))))))))	AAGUUUCAACUCAUUUGGACAUCG&AGAUGACCAAAUGAGCUGAAACUU
6D:469433469-469433665	mrcv_all_Cluster_31933_6D_469433469_469433665	197	42038	329.928	4	0	-	UCCACAGGCUUUCUUGAACUG	33663	0.001	21	Y	-1	7388	2	402	33960	240	43	3		ata-miR396b-5p	intergenic			21	TraesCS6D02G238900.1	0	-1	1	21	577	597	UCCACAGGCUUUCUUGAACUG	: :::::::::::::::::::	CCGUUCAAGAAAGCCUGUGGA	Cleavage	cdna chromosome:IWGSC:6D:339389350:339390413:1 gene:TraesCS6D02G238900 gene_biotype:protein_coding transcript_biotype:protein_coding description:Growth regulating factor 7-D1 [Source:UniProtKB/TrEMBL;Acc:A0A1D6B5T3]	1	TraesCS6D02G238900.1:588	588	-37.4	-35.4	0.946524064171123	2	1-19,597-579	20-21,578-577[UP3]	..(((((((((((((((((((&)))))))))))))))))))..	CCGUUCAAGAAAGCCUGUGGA&UCCACAGGCUUUCUUGAACUG
6D:469433469-469433665	mrcv_all_Cluster_31933_6D_469433469_469433665	197	42038	329.928	4	0	-	UCCACAGGCUUUCUUGAACUG	33663	0.001	21	Y	-1	7388	2	402	33960	240	43	3		ata-miR396b-5p	intergenic			21	TraesCS7A02G049100.2	0	-1	1	21	204	224	UCCACAGGCUUUCUUGAACUG	: :::::::::::::::::::	CCGUUCAAGAAAGCCUGUGGA	Cleavage	cdna chromosome:IWGSC:7A:22937802:22943978:-1 gene:TraesCS7A02G049100 gene_biotype:protein_coding transcript_biotype:protein_coding description:Growth regulating factor 5-A1 [Source:UniProtKB/TrEMBL;Acc:A0A1D6BYE2]	1	TraesCS7A02G049100.2:215	215	-37.4	-35.4	0.946524064171123	2	1-19,224-206	20-21,205-204[UP3]	..(((((((((((((((((((&)))))))))))))))))))..	CCGUUCAAGAAAGCCUGUGGA&UCCACAGGCUUUCUUGAACUG
6D:469433469-469433665	mrcv_all_Cluster_31933_6D_469433469_469433665	197	42038	329.928	4	0	-	UCCACAGGCUUUCUUGAACUG	33663	0.001	21	Y	-1	7388	2	402	33960	240	43	3		ata-miR396b-5p	intergenic			21	TraesCS7D02G044200.1	0	-1	1	21	432	452	UCCACAGGCUUUCUUGAACUG	: :::::::::::::::::::	CCGUUCAAGAAAGCCUGUGGA	Cleavage	cdna chromosome:IWGSC:7D:22586526:22589173:-1 gene:TraesCS7D02G044200 gene_biotype:protein_coding transcript_biotype:protein_coding description:Growth regulating factor 5-D1 [Source:UniProtKB/TrEMBL;Acc:A0A1D6CXC4]	1	TraesCS7D02G044200.1:443	443	-37.4	-35.4	0.946524064171123	2	1-19,452-434	20-21,433-432[UP3]	..(((((((((((((((((((&)))))))))))))))))))..	CCGUUCAAGAAAGCCUGUGGA&UCCACAGGCUUUCUUGAACUG
6D:469433469-469433665	mrcv_all_Cluster_31933_6D_469433469_469433665	197	42038	329.928	4	0	-	UCCACAGGCUUUCUUGAACUG	33663	0.001	21	Y	-1	7388	2	402	33960	240	43	3		ata-miR396b-5p	intergenic			21	TraesCS7A02G049100.1	0	-1	1	21	438	458	UCCACAGGCUUUCUUGAACUG	: :::::::::::::::::::	CCGUUCAAGAAAGCCUGUGGA	Cleavage	cdna chromosome:IWGSC:7A:22937762:22940558:-1 gene:TraesCS7A02G049100 gene_biotype:protein_coding transcript_biotype:protein_coding description:Growth regulating factor 5-A1 [Source:UniProtKB/TrEMBL;Acc:A0A1D6BYE2]	1	TraesCS7A02G049100.1:449	449	-37.4	-35.4	0.946524064171123	2	1-19,458-440	20-21,439-438[UP3]	..(((((((((((((((((((&)))))))))))))))))))..	CCGUUCAAGAAAGCCUGUGGA&UCCACAGGCUUUCUUGAACUG
6D:469433469-469433665	mrcv_all_Cluster_31933_6D_469433469_469433665	197	42038	329.928	4	0	-	UCCACAGGCUUUCUUGAACUG	33663	0.001	21	Y	-1	7388	2	402	33960	240	43	3		ata-miR396b-5p	intergenic			21	TraesCS6D02G315700.1	0	-1	1	21	546	566	UCCACAGGCUUUCUUGAACUG	: :::::::::::::::::::	CCGUUCAAGAAAGCCUGUGGA	Cleavage	cdna chromosome:IWGSC:6D:423814859:423816885:-1 gene:TraesCS6D02G315700 gene_biotype:protein_coding transcript_biotype:protein_coding description:Growth regulating factor 1-D1 [Source:UniProtKB/TrEMBL;Acc:W5GW32]	1	TraesCS6D02G315700.1:557	557	-37.4	-35.4	0.946524064171123	2	1-19,566-548	20-21,547-546[UP3]	..(((((((((((((((((((&)))))))))))))))))))..	CCGUUCAAGAAAGCCUGUGGA&UCCACAGGCUUUCUUGAACUG
6D:469433469-469433665	mrcv_all_Cluster_31933_6D_469433469_469433665	197	42038	329.928	4	0	-	UCCACAGGCUUUCUUGAACUG	33663	0.001	21	Y	-1	7388	2	402	33960	240	43	3		ata-miR396b-5p	intergenic			21	TraesCS6A02G335900.1	0	-1	1	21	552	572	UCCACAGGCUUUCUUGAACUG	: :::::::::::::::::::	CCGUUCAAGAAAGCCUGUGGA	Cleavage	cdna chromosome:IWGSC:6A:568515906:568517951:-1 gene:TraesCS6A02G335900 gene_biotype:protein_coding transcript_biotype:protein_coding description:Growth regulating factor 1-A1 [Source:UniProtKB/TrEMBL;Acc:A0A1D6S7X5]	1	TraesCS6A02G335900.1:563	563	-37.4	-35.4	0.946524064171123	2	1-19,572-554	20-21,553-552[UP3]	..(((((((((((((((((((&)))))))))))))))))))..	CCGUUCAAGAAAGCCUGUGGA&UCCACAGGCUUUCUUGAACUG
6D:469433469-469433665	mrcv_all_Cluster_31933_6D_469433469_469433665	197	42038	329.928	4	0	-	UCCACAGGCUUUCUUGAACUG	33663	0.001	21	Y	-1	7388	2	402	33960	240	43	3		ata-miR396b-5p	intergenic			21	TraesCS6B02G366700.1	0	-1	1	21	550	570	UCCACAGGCUUUCUUGAACUG	: :::::::::::::::::::	CCGUUCAAGAAAGCCUGUGGA	Cleavage	cdna chromosome:IWGSC:6B:639532839:639534932:-1 gene:TraesCS6B02G366700 gene_biotype:protein_coding transcript_biotype:protein_coding description:Growth regulating factor 1-B1 [Source:UniProtKB/TrEMBL;Acc:A0A1D6ANN3]	1	TraesCS6B02G366700.1:561	561	-37.4	-35.4	0.946524064171123	2	1-19,570-552	20-21,551-550[UP3]	..(((((((((((((((((((&)))))))))))))))))))..	CCGUUCAAGAAAGCCUGUGGA&UCCACAGGCUUUCUUGAACUG
6D:469433469-469433665	mrcv_all_Cluster_31933_6D_469433469_469433665	197	42038	329.928	4	0	-	UCCACAGGCUUUCUUGAACUG	33663	0.001	21	Y	-1	7388	2	402	33960	240	43	3		ata-miR396b-5p	intergenic			21	TraesCS4D02G020300.1	0	-1	1	21	537	557	UCCACAGGCUUUCUUGAACUG	:::::::::::::::::::	UCGUUCAAGAAAGCCUGUGGA	Cleavage	cdna chromosome:IWGSC:4D:8777205:8779937:1 gene:TraesCS4D02G020300 gene_biotype:protein_coding transcript_biotype:protein_coding	1	TraesCS4D02G020300.1:548	548	-37.4	-35.4	0.946524064171123	2	1-19,557-539	20-21,538-537[UP3]	..(((((((((((((((((((&)))))))))))))))))))..	UCGUUCAAGAAAGCCUGUGGA&UCCACAGGCUUUCUUGAACUG
6D:469433469-469433665	mrcv_all_Cluster_31933_6D_469433469_469433665	197	42038	329.928	4	0	-	UCCACAGGCUUUCUUGAACUG	33663	0.001	21	Y	-1	7388	2	402	33960	240	43	3		ata-miR396b-5p	intergenic			21	TraesCS4A02G291500.1	0	-1	1	21	642	662	UCCACAGGCUUUCUUGAACUG	:::::::::::::::::::	UCGUUCAAGAAAGCCUGUGGA	Cleavage	cdna chromosome:IWGSC:4A:594532829:594535533:-1 gene:TraesCS4A02G291500 gene_biotype:protein_coding transcript_biotype:protein_coding description:Growth regulating factor 9-A1 [Source:UniProtKB/TrEMBL;Acc:A0A1D5X8M0]	1	TraesCS4A02G291500.1:653	653	-37.4	-35.4	0.946524064171123	2	1-19,662-644	20-21,643-642[UP3]	..(((((((((((((((((((&)))))))))))))))))))..	UCGUUCAAGAAAGCCUGUGGA&UCCACAGGCUUUCUUGAACUG
6D:469433469-469433665	mrcv_all_Cluster_31933_6D_469433469_469433665	197	42038	329.928	4	0	-	UCCACAGGCUUUCUUGAACUG	33663	0.001	21	Y	-1	7388	2	402	33960	240	43	3		ata-miR396b-5p	intergenic			21	TraesCS4D02G059600.1	1.5	-1	1	21	965	985	UCCACAGGCUUUCUUGAACUG	:::::::::::: ::::::	UCGUUCAAGAAAGCAUGUGGA	Cleavage	cdna chromosome:IWGSC:4D:35476875:35481038:1 gene:TraesCS4D02G059600 gene_biotype:protein_coding transcript_biotype:protein_coding description:Growth regulating factor 6-D1 [Source:UniProtKB/TrEMBL;Acc:A0A1D5Y9H7]	1	TraesCS4D02G059600.1:976	976	-37.4	-28.8	0.770053475935829	4	1-6,985-980;8-19,978-967	7-7,979-979[SIL];20-21,966-965[UP3]	..((((((((((((.((((((&)))))).))))))))))))..	UCGUUCAAGAAAGCAUGUGGA&UCCACAGGCUUUCUUGAACUG
7A:8252397-8252530	sun_all_Cluster_129257_7A_8252397_8252530	134	181870	1440.161	11	1	+	AGAAUCUUGAUGAUGCUGCAU	178771	0	21	Y	-1	53	0	2700	178951	165	1	0		aof-miR172	exon, three_prime_UTR		TraesCS7A02G020100.1	21	TraesCS5B02G486900.1	0.5	-1	1	21	727	747	AGAAUCUUGAUGAUGCUGCAU	:::::::::::::.::::::	CUGCAGCAUCAUCAGGAUUCU	Cleavage	cdna chromosome:IWGSC:5B:658092415:658095219:-1 gene:TraesCS5B02G486900 gene_biotype:protein_coding transcript_biotype:protein_coding	1	TraesCS5B02G486900.1:738	738	-34.3	-34.2	0.997084548104956	2	1-20,747-728	21-21,727-727[UP3]	.((((((((((((((((((((&)))))))))))))))))))).	CUGCAGCAUCAUCAGGAUUCU&AGAAUCUUGAUGAUGCUGCAU
7A:8252397-8252530	sun_all_Cluster_129257_7A_8252397_8252530	134	181870	1440.161	11	1	+	AGAAUCUUGAUGAUGCUGCAU	178771	0	21	Y	-1	53	0	2700	178951	165	1	0		aof-miR172	exon, three_prime_UTR		TraesCS7A02G020100.1	21	TraesCS1D02G059200.3	0.5	-1	1	21	1737	1757	AGAAUCUUGAUGAUGCUGCAU	:::::::::::::.::::::	CUGCAGCAUCAUCAGGAUUCU	Cleavage	cdna chromosome:IWGSC:1D:39287734:39292321:-1 gene:TraesCS1D02G059200 gene_biotype:protein_coding transcript_biotype:protein_coding	1	TraesCS1D02G059200.3:1748	1748	-34.3	-34.2	0.997084548104956	2	1-20,1757-1738	21-21,1737-1737[UP3]	.((((((((((((((((((((&)))))))))))))))))))).	CUGCAGCAUCAUCAGGAUUCU&AGAAUCUUGAUGAUGCUGCAU
7A:8252397-8252530	sun_all_Cluster_129257_7A_8252397_8252530	134	181870	1440.161	11	1	+	AGAAUCUUGAUGAUGCUGCAU	178771	0	21	Y	-1	53	0	2700	178951	165	1	0		aof-miR172	exon, three_prime_UTR		TraesCS7A02G020100.1	21	TraesCS1A02G058400.1	0.5	-1	1	21	1755	1775	AGAAUCUUGAUGAUGCUGCAU	:::::::::::::.::::::	CUGCAGCAUCAUCAGGAUUCU	Cleavage	cdna chromosome:IWGSC:1A:38728807:38733500:-1 gene:TraesCS1A02G058400 gene_biotype:protein_coding transcript_biotype:protein_coding	1	TraesCS1A02G058400.1:1766	1766	-34.3	-34.2	0.997084548104956	2	1-20,1775-1756	21-21,1755-1755[UP3]	.((((((((((((((((((((&)))))))))))))))))))).	CUGCAGCAUCAUCAGGAUUCU&AGAAUCUUGAUGAUGCUGCAU
7A:8252397-8252530	sun_all_Cluster_129257_7A_8252397_8252530	134	181870	1440.161	11	1	+	AGAAUCUUGAUGAUGCUGCAU	178771	0	21	Y	-1	53	0	2700	178951	165	1	0		aof-miR172	exon, three_prime_UTR		TraesCS7A02G020100.1	21	TraesCS1B02G076300.1	0.5	-1	1	21	1728	1748	AGAAUCUUGAUGAUGCUGCAU	:::::::::::::.::::::	CUGCAGCAUCAUCAGGAUUCU	Cleavage	cdna chromosome:IWGSC:1B:59192914:59197530:1 gene:TraesCS1B02G076300 gene_biotype:protein_coding transcript_biotype:protein_coding description:Target of EAT1-B1 [Source:UniProtKB/TrEMBL;Acc:W5ABU9]	1	TraesCS1B02G076300.1:1739	1739	-34.3	-34.2	0.997084548104956	2	1-20,1748-1729	21-21,1728-1728[UP3]	.((((((((((((((((((((&)))))))))))))))))))).	CUGCAGCAUCAUCAGGAUUCU&AGAAUCUUGAUGAUGCUGCAU
7A:8252397-8252530	sun_all_Cluster_129257_7A_8252397_8252530	134	181870	1440.161	11	1	+	AGAAUCUUGAUGAUGCUGCAU	178771	0	21	Y	-1	53	0	2700	178951	165	1	0		aof-miR172	exon, three_prime_UTR		TraesCS7A02G020100.1	21	TraesCS2D02G515800.1	2.5	-1	1	21	1703	1723	AGAAUCUUGAUGAUGCUGCAU	::::::::::::: :::::	CUGCAGCAUCAUCACGAUUCC	Cleavage	cdna chromosome:IWGSC:2D:606752469:606756015:-1 gene:TraesCS2D02G515800 gene_biotype:protein_coding transcript_biotype:protein_coding description:TaAP2-D [Source:UniProtKB/TrEMBL;Acc:M5AB40]	1	TraesCS2D02G515800.1:1714	1714	-34.3	-29.2	0.85131195335277	4	2-6,1722-1718;8-20,1716-1704	1-1,1723-1723[UP5];7-7,1717-1717[SIL];21-21,1703-1703[UP3]	.(((((((((((((.(((((.&.))))).))))))))))))).	CUGCAGCAUCAUCACGAUUCC&AGAAUCUUGAUGAUGCUGCAU
7A:8252397-8252530	sun_all_Cluster_129257_7A_8252397_8252530	134	181870	1440.161	11	1	+	AGAAUCUUGAUGAUGCUGCAU	178771	0	21	Y	-1	53	0	2700	178951	165	1	0		aof-miR172	exon, three_prime_UTR		TraesCS7A02G020100.1	21	TraesCS2B02G542400.2	2.5	-1	1	21	1361	1381	AGAAUCUUGAUGAUGCUGCAU	:::::::::::: :::::	CCGCAGCAUCAUCACGAUUCC	Cleavage	cdna chromosome:IWGSC:2B:740215359:740218373:1 gene:TraesCS2B02G542400 gene_biotype:protein_coding transcript_biotype:protein_coding description:TaAP2-B [Source:UniProtKB/TrEMBL;Acc:M5AAW8]	1	TraesCS2B02G542400.2:1372	1372	-34.3	-28.3	0.825072886297376	5	2-6,1380-1376;8-19,1374-1363	1-1,1381-1381[UP5];7-7,1375-1375[SIL];20-21,1362-1361[UP3]	..((((((((((((.(((((.&.))))).))))))))))))..	CCGCAGCAUCAUCACGAUUCC&AGAAUCUUGAUGAUGCUGCAU
7A:561152157-561152395	sun_all_Cluster_134645_7A_561152157_561152395	239	43387	343.565	2	0	-	UCGGACCAGGCUUCAUUCCCC	38241	0.001	21	Y	-1	3529	3	1140	38647	61	3	4		aof-miR166d	exon, promoter		ENSRNA050021738, ENSRNA050021738-T1	21	TraesCS3B02G159100.2	1	-1	1	21	933	953	UCGGACCAGGCUUCAUUCCCC	::.:::::::::::::::.	CUGGGAUGAAGCCUGGUCCGG	Cleavage	cdna chromosome:IWGSC:3B:154220332:154225077:1 gene:TraesCS3B02G159100 gene_biotype:protein_coding transcript_biotype:protein_coding	1	TraesCS3B02G159100.2:944	944	-44.1	-37.4	0.848072562358277	3.5	2-19,952-935	1-1,953-953[UP5];20-21,934-933[UP3]	..((((((((((((((((((.&.))))))))))))))))))..	CUGGGAUGAAGCCUGGUCCGG&UCGGACCAGGCUUCAUUCCCC
7A:561152157-561152395	sun_all_Cluster_134645_7A_561152157_561152395	239	43387	343.565	2	0	-	UCGGACCAGGCUUCAUUCCCC	38241	0.001	21	Y	-1	3529	3	1140	38647	61	3	4		aof-miR166d	exon, promoter		ENSRNA050021738, ENSRNA050021738-T1	21	TraesCS5A02G375800.1	1	-1	1	21	920	940	UCGGACCAGGCUUCAUUCCCC	::.:::::::::::::::.	UUGGGAUGAAGCCUGGUCCGG	Cleavage	cdna chromosome:IWGSC:5A:573645407:573651009:1 gene:TraesCS5A02G375800 gene_biotype:protein_coding transcript_biotype:protein_coding	1	TraesCS5A02G375800.1:931	931	-44.1	-37.9	0.859410430839002	3.5	2-19,939-922;20-21,919-918	1-1,940-940[UP5];x-x,921-920[BULt]	((..((((((((((((((((((.&.))))))))))))))))))--))	GGUUGGGAUGAAGCCUGGUCCGG&UCGGACCAGGCUUCAUUCC--CC
7A:660171733-660171901	mrcv_all_Cluster_33483_7A_660171733_660171901	169	1593	12.502	1	1	+	UGCCUGGCUCCCUGUAUGCCA	1423	0.017	21	Y	-1	10	22	25	1527	9	0	0		tae-miR160	intergenic			21	TraesCS7D02G436800.1	0	-1	1	21	1910	1930	UGCCUGGCUCCCUGUAUGCCA	::::::::::::::::::::	AGGCAUACAGGGAGCCAGGCA	Cleavage	cdna chromosome:IWGSC:7D:556120190:556124226:1 gene:TraesCS7D02G436800 gene_biotype:protein_coding transcript_biotype:protein_coding description:Auxin response factor [Source:UniProtKB/TrEMBL;Acc:A0A1D6CM59]	1	TraesCS7D02G436800.1:1921	1921	-45.4	-45.9	1	1	1-20,1930-1911	21-21,1910-1910[UP3]	.((((((((((((((((((((&)))))))))))))))))))).	AGGCAUACAGGGAGCCAGGCA&UGCCUGGCUCCCUGUAUGCCA
7A:660171733-660171901	mrcv_all_Cluster_33483_7A_660171733_660171901	169	1593	12.502	1	1	+	UGCCUGGCUCCCUGUAUGCCA	1423	0.017	21	Y	-1	10	22	25	1527	9	0	0		tae-miR160	intergenic			21	TraesCS1B02G173700.1	0	-1	1	21	1925	1945	UGCCUGGCUCCCUGUAUGCCA	::::::::::::::::::::	AGGCAUACAGGGAGCCAGGCA	Cleavage	cdna chromosome:IWGSC:1B:310926364:310931299:1 gene:TraesCS1B02G173700 gene_biotype:protein_coding transcript_biotype:protein_coding description:Auxin response factor [Source:UniProtKB/TrEMBL;Acc:A0A1D5SG93]	1	TraesCS1B02G173700.1:1936	1936	-45.4	-45.9	1	1	1-20,1945-1926	21-21,1925-1925[UP3]	.((((((((((((((((((((&)))))))))))))))))))).	AGGCAUACAGGGAGCCAGGCA&UGCCUGGCUCCCUGUAUGCCA
7A:660171733-660171901	mrcv_all_Cluster_33483_7A_660171733_660171901	169	1593	12.502	1	1	+	UGCCUGGCUCCCUGUAUGCCA	1423	0.017	21	Y	-1	10	22	25	1527	9	0	0		tae-miR160	intergenic			21	TraesCS1D02G155100.1	0	-1	1	21	1749	1769	UGCCUGGCUCCCUGUAUGCCA	::::::::::::::::::::	AGGCAUACAGGGAGCCAGGCA	Cleavage	cdna chromosome:IWGSC:1D:217142447:217147277:1 gene:TraesCS1D02G155100 gene_biotype:protein_coding transcript_biotype:protein_coding description:Auxin response factor [Source:UniProtKB/TrEMBL;Acc:A0A1D5SVE0]	1	TraesCS1D02G155100.1:1760	1760	-45.4	-45.9	1	1	1-20,1769-1750	21-21,1749-1749[UP3]	.((((((((((((((((((((&)))))))))))))))))))).	AGGCAUACAGGGAGCCAGGCA&UGCCUGGCUCCCUGUAUGCCA
7A:660171733-660171901	mrcv_all_Cluster_33483_7A_660171733_660171901	169	1593	12.502	1	1	+	UGCCUGGCUCCCUGUAUGCCA	1423	0.017	21	Y	-1	10	22	25	1527	9	0	0		tae-miR160	intergenic			21	TraesCS7B02G346700.1	0	-1	1	21	1753	1773	UGCCUGGCUCCCUGUAUGCCA	::::::::::::::::::::	AGGCAUACAGGGAGCCAGGCA	Cleavage	cdna chromosome:IWGSC:7B:602937797:602941577:1 gene:TraesCS7B02G346700 gene_biotype:protein_coding transcript_biotype:protein_coding description:Auxin response factor [Source:UniProtKB/TrEMBL;Acc:A0A1D6C1P2]	1	TraesCS7B02G346700.1:1764	1764	-45.4	-45.9	1	1	1-20,1773-1754	21-21,1753-1753[UP3]	.((((((((((((((((((((&)))))))))))))))))))).	AGGCAUACAGGGAGCCAGGCA&UGCCUGGCUCCCUGUAUGCCA
7A:660171733-660171901	mrcv_all_Cluster_33483_7A_660171733_660171901	169	1593	12.502	1	1	+	UGCCUGGCUCCCUGUAUGCCA	1423	0.017	21	Y	-1	10	22	25	1527	9	0	0		tae-miR160	intergenic			21	TraesCS7A02G446900.1	0	-1	1	21	1705	1725	UGCCUGGCUCCCUGUAUGCCA	::::::::::::::::::::	AGGCAUACAGGGAGCCAGGCA	Cleavage	cdna chromosome:IWGSC:7A:641577992:641581799:-1 gene:TraesCS7A02G446900 gene_biotype:protein_coding transcript_biotype:protein_coding description:Auxin response factor [Source:UniProtKB/TrEMBL;Acc:A0A1D6BQA8]	1	TraesCS7A02G446900.1:1716	1716	-45.4	-45.9	1	1	1-20,1725-1706	21-21,1705-1705[UP3]	.((((((((((((((((((((&)))))))))))))))))))).	AGGCAUACAGGGAGCCAGGCA&UGCCUGGCUCCCUGUAUGCCA
7A:660171733-660171901	mrcv_all_Cluster_33483_7A_660171733_660171901	169	1593	12.502	1	1	+	UGCCUGGCUCCCUGUAUGCCA	1423	0.017	21	Y	-1	10	22	25	1527	9	0	0		tae-miR160	intergenic			21	TraesCS6D02G212700.1	0	-1	1	21	1557	1577	UGCCUGGCUCCCUGUAUGCCA	::::::::::::::::::::	AGGCAUACAGGGAGCCAGGCA	Cleavage	cdna chromosome:IWGSC:6D:301268010:301270782:1 gene:TraesCS6D02G212700 gene_biotype:protein_coding transcript_biotype:protein_coding description:Auxin response factor [Source:UniProtKB/TrEMBL;Acc:A0A341XPG8]	1	TraesCS6D02G212700.1:1568	1568	-45.4	-45.9	1	1	1-20,1577-1558	21-21,1557-1557[UP3]	.((((((((((((((((((((&)))))))))))))))))))).	AGGCAUACAGGGAGCCAGGCA&UGCCUGGCUCCCUGUAUGCCA
7A:660171733-660171901	mrcv_all_Cluster_33483_7A_660171733_660171901	169	1593	12.502	1	1	+	UGCCUGGCUCCCUGUAUGCCA	1423	0.017	21	Y	-1	10	22	25	1527	9	0	0		tae-miR160	intergenic			21	TraesCS6B02G258800.1	0	-1	1	21	1500	1520	UGCCUGGCUCCCUGUAUGCCA	::::::::::::::::::::	AGGCAUACAGGGAGCCAGGCA	Cleavage	cdna chromosome:IWGSC:6B:466695618:466698313:1 gene:TraesCS6B02G258800 gene_biotype:protein_coding transcript_biotype:protein_coding description:Auxin response factor [Source:UniProtKB/TrEMBL;Acc:A0A1D6AKX2]	1	TraesCS6B02G258800.1:1511	1511	-45.4	-45.9	1	1	1-20,1520-1501	21-21,1500-1500[UP3]	.((((((((((((((((((((&)))))))))))))))))))).	AGGCAUACAGGGAGCCAGGCA&UGCCUGGCUCCCUGUAUGCCA
7A:660171733-660171901	mrcv_all_Cluster_33483_7A_660171733_660171901	169	1593	12.502	1	1	+	UGCCUGGCUCCCUGUAUGCCA	1423	0.017	21	Y	-1	10	22	25	1527	9	0	0		tae-miR160	intergenic			21	TraesCS7B02G346700.2	0	-1	1	21	1294	1314	UGCCUGGCUCCCUGUAUGCCA	::::::::::::::::::::	AGGCAUACAGGGAGCCAGGCA	Cleavage	cdna chromosome:IWGSC:7B:602938407:602941577:1 gene:TraesCS7B02G346700 gene_biotype:protein_coding transcript_biotype:protein_coding description:Auxin response factor [Source:UniProtKB/TrEMBL;Acc:A0A1D6C1P2]	1	TraesCS7B02G346700.2:1305	1305	-45.4	-45.9	1	1	1-20,1314-1295	21-21,1294-1294[UP3]	.((((((((((((((((((((&)))))))))))))))))))).	AGGCAUACAGGGAGCCAGGCA&UGCCUGGCUCCCUGUAUGCCA
7A:660171733-660171901	mrcv_all_Cluster_33483_7A_660171733_660171901	169	1593	12.502	1	1	+	UGCCUGGCUCCCUGUAUGCCA	1423	0.017	21	Y	-1	10	22	25	1527	9	0	0		tae-miR160	intergenic			21	TraesCS1A02G156600.1	0	-1	1	21	1329	1349	UGCCUGGCUCCCUGUAUGCCA	::::::::::::::::::::	AGGCAUACAGGGAGCCAGGCA	Cleavage	cdna chromosome:IWGSC:1A:278141903:278145724:1 gene:TraesCS1A02G156600 gene_biotype:protein_coding transcript_biotype:protein_coding description:Auxin response factor [Source:UniProtKB/TrEMBL;Acc:A0A1D5RTK2]	1	TraesCS1A02G156600.1:1340	1340	-45.4	-45.9	1	1	1-20,1349-1330	21-21,1329-1329[UP3]	.((((((((((((((((((((&)))))))))))))))))))).	AGGCAUACAGGGAGCCAGGCA&UGCCUGGCUCCCUGUAUGCCA
7A:660171733-660171901	mrcv_all_Cluster_33483_7A_660171733_660171901	169	1593	12.502	1	1	+	UGCCUGGCUCCCUGUAUGCCA	1423	0.017	21	Y	-1	10	22	25	1527	9	0	0		tae-miR160	intergenic			21	TraesCS6A02G222300.1	0	-1	1	21	1332	1352	UGCCUGGCUCCCUGUAUGCCA	::::::::::::::::::::	AGGCAUACAGGGAGCCAGGCA	Cleavage	cdna chromosome:IWGSC:6A:415905558:415907673:-1 gene:TraesCS6A02G222300 gene_biotype:protein_coding transcript_biotype:protein_coding description:Auxin response factor [Source:UniProtKB/TrEMBL;Acc:A0A341WTT9]	1	TraesCS6A02G222300.1:1343	1343	-45.4	-45.9	1	1	1-20,1352-1333	21-21,1332-1332[UP3]	.((((((((((((((((((((&)))))))))))))))))))).	AGGCAUACAGGGAGCCAGGCA&UGCCUGGCUCCCUGUAUGCCA
7A:660171733-660171901	mrcv_all_Cluster_33483_7A_660171733_660171901	169	1593	12.502	1	1	+	UGCCUGGCUCCCUGUAUGCCA	1423	0.017	21	Y	-1	10	22	25	1527	9	0	0		tae-miR160	intergenic			21	TraesCS2B02G397300.1	1	-1	1	21	1551	1571	UGCCUGGCUCCCUGUAUGCCA	:: :::::::::::::::::	AGGGAUACAGGGAGCCAGGCA	Cleavage	cdna chromosome:IWGSC:2B:563921112:563924301:-1 gene:TraesCS2B02G397300 gene_biotype:protein_coding transcript_biotype:protein_coding description:Auxin response factor [Source:UniProtKB/TrEMBL;Acc:A0A1D6RL08]	1	TraesCS2B02G397300.1:1562	1562	-45.4	-41.8	0.920704845814978	2	1-17,1571-1555;19-20,1553-1552	18-18,1554-1554[SIL];21-21,1551-1551[UP3]	.((.(((((((((((((((((&))))))))))))))))).)).	AGGGAUACAGGGAGCCAGGCA&UGCCUGGCUCCCUGUAUGCCA
7A:660171733-660171901	mrcv_all_Cluster_33483_7A_660171733_660171901	169	1593	12.502	1	1	+	UGCCUGGCUCCCUGUAUGCCA	1423	0.017	21	Y	-1	10	22	25	1527	9	0	0		tae-miR160	intergenic			21	TraesCS2A02G380300.1	1	-1	1	21	1520	1540	UGCCUGGCUCCCUGUAUGCCA	:: :::::::::::::::::	AGGGAUACAGGGAGCCAGGCA	Cleavage	cdna chromosome:IWGSC:2A:623561951:623564926:-1 gene:TraesCS2A02G380300 gene_biotype:protein_coding transcript_biotype:protein_coding	1	TraesCS2A02G380300.1:1531	1531	-45.4	-41.8	0.920704845814978	2	1-17,1540-1524;19-20,1522-1521	18-18,1523-1523[SIL];21-21,1520-1520[UP3]	.((.(((((((((((((((((&))))))))))))))))).)).	AGGGAUACAGGGAGCCAGGCA&UGCCUGGCUCCCUGUAUGCCA
7A:660171733-660171901	mrcv_all_Cluster_33483_7A_660171733_660171901	169	1593	12.502	1	1	+	UGCCUGGCUCCCUGUAUGCCA	1423	0.017	21	Y	-1	10	22	25	1527	9	0	0		tae-miR160	intergenic			21	TraesCS2D02G376600.1	1	-1	1	21	1405	1425	UGCCUGGCUCCCUGUAUGCCA	:: :::::::::::::::::	AGGGAUACAGGGAGCCAGGCA	Cleavage	cdna chromosome:IWGSC:2D:480775965:480778720:-1 gene:TraesCS2D02G376600 gene_biotype:protein_coding transcript_biotype:protein_coding description:Auxin response factor [Source:UniProtKB/TrEMBL;Acc:A0A1D5UQG9]	1	TraesCS2D02G376600.1:1416	1416	-45.4	-41.8	0.920704845814978	2	1-17,1425-1409;19-20,1407-1406	18-18,1408-1408[SIL];21-21,1405-1405[UP3]	.((.(((((((((((((((((&))))))))))))))))).)).	AGGGAUACAGGGAGCCAGGCA&UGCCUGGCUCCCUGUAUGCCA
7A:660171733-660171901	mrcv_all_Cluster_33483_7A_660171733_660171901	169	1593	12.502	1	1	+	UGCCUGGCUCCCUGUAUGCCA	1423	0.017	21	Y	-1	10	22	25	1527	9	0	0		tae-miR160	intergenic			21	TraesCS5B02G404800.1	3.5	-1	1	21	388	408	UGCCUGGCUCCCUGUAUGCCA	::::.:::.:::::.: :::.	UGGCGUACGGGGAGUCCGGCG	Cleavage	cdna chromosome:IWGSC:5B:580681433:580685745:1 gene:TraesCS5B02G404800 gene_biotype:protein_coding transcript_biotype:protein_coding	1	TraesCS5B02G404800.1:399	399	-45.4	-37.4	0.823788546255507	5	2-4,407-405;6-21,403-388	1-1,408-408[UP5];5-5,404-404[SIL]	((((((((((((((((.(((.&.))).))))))))))))))))	UGGCGUACGGGGAGUCCGGCG&UGCCUGGCUCCCUGUAUGCCA
7A:668530082-668530159	mrcv_mites_MITE_T_100589_7A_668530082_668530159	78	577	4.528	10	0.972	+	AUGACGAGUAAAUCAGAACGG	257	0.042	21	Y	-1	6	0	7	427	27	29	81	DTT_Tdur_Icarus_103H9-1		intergenic	miRNA_MITE_34		21	TraesCS5B02G444200.1	1.5	-1	1	21	3871	3891	AUGACGAGUAAAUCAGAACGG	:::::: ::::::::::::.:	CCGUUCCGAUUUACUCGUCGU	Cleavage	cdna chromosome:IWGSC:5B:616967129:616971751:-1 gene:TraesCS5B02G444200 gene_biotype:protein_coding transcript_biotype:protein_coding	1	TraesCS5B02G444200.1:3882	3882	-34.3	-30.5	0.889212827988338	2	1-14,3891-3878;16-21,3876-3871	15-15,3877-3877[SIL]	((((((.((((((((((((((&)))))))))))))).))))))	CCGUUCCGAUUUACUCGUCGU&AUGACGAGUAAAUCAGAACGG
7A:668530082-668530159	mrcv_mites_MITE_T_100589_7A_668530082_668530159	78	577	4.528	10	0.972	+	AUGACGAGUAAAUCAGAACGG	257	0.042	21	Y	-1	6	0	7	427	27	29	81	DTT_Tdur_Icarus_103H9-1		intergenic	miRNA_MITE_34		21	TraesCS4D02G124600.1	3.5	-1	1	21	904	924	AUGACGAGUAAAUCAGAACGG	::::::::: :::::.::: :	CCGUUCUGAAUUACUUGUCUU	Cleavage	cdna chromosome:IWGSC:4D:108906137:108907350:-1 gene:TraesCS4D02G124600 gene_biotype:protein_coding transcript_biotype:protein_coding	1	TraesCS4D02G124600.1:915	915	-34.3	-27.3	0.795918367346939	6	3-11,922-914;13-21,912-904	1-2,924-923[UP5];12-12,913-913[SIL]	(((((((((.(((((((((..&..))))))))).)))))))))	CCGUUCUGAAUUACUUGUCUU&AUGACGAGUAAAUCAGAACGG
7A:668530082-668530159	mrcv_mites_MITE_T_100589_7A_668530082_668530159	78	577	4.528	10	0.972	+	AUGACGAGUAAAUCAGAACGG	257	0.042	21	Y	-1	6	0	7	427	27	29	81	DTT_Tdur_Icarus_103H9-1		intergenic	miRNA_MITE_34		21	TraesCS1A02G090300.1	4.5	-1	1	21	2026	2046	AUGACGAGUAAAUCAGAACGG	:::::: :: :::::.:::.	CCGUUCGGAAUUACUUGUCGC	Cleavage	cdna chromosome:IWGSC:1A:80297144:80309314:1 gene:TraesCS1A02G090300 gene_biotype:protein_coding transcript_biotype:protein_coding	1	TraesCS1A02G090300.1:2037	2037	-34.3	-22.9	0.667638483965015	7	3-11,2044-2036;13-14,2034-2033;16-21,2031-2026	1-2,2046-2045[UP5];12-12,2035-2035[SIL];15-15,2032-2032[SIL]	((((((.((.(((((((((..&..))))))))).)).))))))	CCGUUCGGAAUUACUUGUCGC&AUGACGAGUAAAUCAGAACGG
7B:34679825-34679952	mrcv_mites_MITE_T_80536_7B_34679825_34679952	128	184	1.444	26	0.989	+	UGUCGUAGAUUUGUCUAGAUA	99	0.114	21	Y	-1	4	26	0	139	0	1	14	DTT_Taes_Pan_42j2-6	hvu-miR6191	intergenic	miRNA_MITE_36		21	TraesCS2A02G281000.3	1.5	-1	1	21	2615	2635	UGUCGUAGAUUUGUCUAGAUA	:::::::::::::::: ::::	UAUCUAGACAAAUCUAAGACA	Cleavage	cdna chromosome:IWGSC:2A:469456196:469469049:-1 gene:TraesCS2A02G281000 gene_biotype:protein_coding transcript_biotype:protein_coding	1	TraesCS2A02G281000.3:2626	2626	-31.9	-27.5	0.862068965517241	2	1-4,2635-2632;6-21,2630-2615	5-5,2631-2631[SIL]	((((((((((((((((.((((&)))).))))))))))))))))	UAUCUAGACAAAUCUAAGACA&UGUCGUAGAUUUGUCUAGAUA
7B:34679825-34679952	mrcv_mites_MITE_T_80536_7B_34679825_34679952	128	184	1.444	26	0.989	+	UGUCGUAGAUUUGUCUAGAUA	99	0.114	21	Y	-1	4	26	0	139	0	1	14	DTT_Taes_Pan_42j2-6	hvu-miR6191	intergenic	miRNA_MITE_36		21	TraesCS2A02G281000.2	1.5	-1	1	21	2627	2647	UGUCGUAGAUUUGUCUAGAUA	:::::::::::::::: ::::	UAUCUAGACAAAUCUAAGACA	Cleavage	cdna chromosome:IWGSC:2A:469456196:469469049:-1 gene:TraesCS2A02G281000 gene_biotype:protein_coding transcript_biotype:protein_coding	1	TraesCS2A02G281000.2:2638	2638	-31.9	-27.5	0.862068965517241	2	1-4,2647-2644;6-21,2642-2627	5-5,2643-2643[SIL]	((((((((((((((((.((((&)))).))))))))))))))))	UAUCUAGACAAAUCUAAGACA&UGUCGUAGAUUUGUCUAGAUA
7B:34679825-34679952	mrcv_mites_MITE_T_80536_7B_34679825_34679952	128	184	1.444	26	0.989	+	UGUCGUAGAUUUGUCUAGAUA	99	0.114	21	Y	-1	4	26	0	139	0	1	14	DTT_Taes_Pan_42j2-6	hvu-miR6191	intergenic	miRNA_MITE_36		21	TraesCS7B02G184300.8	1.5	-1	1	21	3253	3273	UGUCGUAGAUUUGUCUAGAUA	:::::::::::::::: ::::	UAUCUAGACAAAUCUAAGACA	Cleavage	cdna chromosome:IWGSC:7B:296319712:296357738:1 gene:TraesCS7B02G184300 gene_biotype:protein_coding transcript_biotype:protein_coding	1	TraesCS7B02G184300.8:3264	3264	-31.9	-27.5	0.862068965517241	2	1-4,3273-3270;6-21,3268-3253	5-5,3269-3269[SIL]	((((((((((((((((.((((&)))).))))))))))))))))	UAUCUAGACAAAUCUAAGACA&UGUCGUAGAUUUGUCUAGAUA
7B:34679825-34679952	mrcv_mites_MITE_T_80536_7B_34679825_34679952	128	184	1.444	26	0.989	+	UGUCGUAGAUUUGUCUAGAUA	99	0.114	21	Y	-1	4	26	0	139	0	1	14	DTT_Taes_Pan_42j2-6	hvu-miR6191	intergenic	miRNA_MITE_36		21	TraesCS2A02G544900.1	3.5	-1	1	21	1853	1873	UGUCGUAGAUUUGUCUAGAUA	: :::.:::::::: :.:::	UUUCUGGACAAAUCGAUGACU	Cleavage	cdna chromosome:IWGSC:2A:754031503:754042879:-1 gene:TraesCS2A02G544900 gene_biotype:protein_coding transcript_biotype:protein_coding	1	TraesCS2A02G544900.1:1864	1864	-31.9	-23.2	0.727272727272727	6.5	2-6,1872-1868;8-19,1866-1855	1-1,1873-1873[UP5];7-7,1867-1867[SIL];20-21,1854-1853[UP3]	..((((((((((((.(((((.&.))))).))))))))))))..	UUUCUGGACAAAUCGAUGACU&UGUCGUAGAUUUGUCUAGAUA
7B:145795106-145795346	mrcv_all_Cluster_34208_7B_145795106_145795346	241	448	3.516	22	0.047	-	UCGGUAAACUAAUAUAAGAGC	407	0.058	21	Y	-1	0	2	3	410	3	6	24	DTT_Tdur_Athos_103H9-1		intergenic	miRNA_MITE_37		21	TraesCS1D02G273500.1	1.5	-1	1	21	971	991	UCGGUAAACUAAUAUAAGAGC	:::::::::::::::::: ::	GCUCUUAUAUUAGUUUACGGA	Cleavage	cdna chromosome:IWGSC:1D:367847620:367849526:1 gene:TraesCS1D02G273500 gene_biotype:protein_coding transcript_biotype:protein_coding	1	TraesCS1D02G273500.1:982	982	-31	-28.6	0.92258064516129	2	1-2,991-990;4-21,988-971	3-3,989-989[SIL]	((((((((((((((((((.((&)).))))))))))))))))))	GCUCUUAUAUUAGUUUACGGA&UCGGUAAACUAAUAUAAGAGC
7B:145795106-145795346	mrcv_all_Cluster_34208_7B_145795106_145795346	241	448	3.516	22	0.047	-	UCGGUAAACUAAUAUAAGAGC	407	0.058	21	Y	-1	0	2	3	410	3	6	24	DTT_Tdur_Athos_103H9-1		intergenic	miRNA_MITE_37		21	TraesCS3A02G274100.1	1.5	-1	1	21	1132	1152	UCGGUAAACUAAUAUAAGAGC	:::::::::::::::::: ::	GCUCUUAUAUUAGUUUACAGA	Cleavage	cdna chromosome:IWGSC:3A:502841059:502843172:-1 gene:TraesCS3A02G274100 gene_biotype:protein_coding transcript_biotype:protein_coding	1	TraesCS3A02G274100.1:1143	1143	-31	-26.7	0.861290322580645	2	1-2,1152-1151;4-21,1149-1132	3-3,1150-1150[SIL]	((((((((((((((((((.((&)).))))))))))))))))))	GCUCUUAUAUUAGUUUACAGA&UCGGUAAACUAAUAUAAGAGC
7B:145795106-145795346	mrcv_all_Cluster_34208_7B_145795106_145795346	241	448	3.516	22	0.047	-	UCGGUAAACUAAUAUAAGAGC	407	0.058	21	Y	-1	0	2	3	410	3	6	24	DTT_Tdur_Athos_103H9-1		intergenic	miRNA_MITE_37		21	TraesCS6B02G168300.1	1.5	-1	1	21	1197	1217	UCGGUAAACUAAUAUAAGAGC	:::::::::::::::::: ::	GCUCUUAUAUUAGUUUACAGA	Cleavage	cdna chromosome:IWGSC:6B:178271886:178274391:-1 gene:TraesCS6B02G168300 gene_biotype:protein_coding transcript_biotype:protein_coding	1	TraesCS6B02G168300.1:1208	1208	-31	-26.7	0.861290322580645	2	1-2,1217-1216;4-21,1214-1197	3-3,1215-1215[SIL]	((((((((((((((((((.((&)).))))))))))))))))))	GCUCUUAUAUUAGUUUACAGA&UCGGUAAACUAAUAUAAGAGC
7B:145795106-145795346	mrcv_all_Cluster_34208_7B_145795106_145795346	241	448	3.516	22	0.047	-	UCGGUAAACUAAUAUAAGAGC	407	0.058	21	Y	-1	0	2	3	410	3	6	24	DTT_Tdur_Athos_103H9-1		intergenic	miRNA_MITE_37		21	TraesCS6A02G276700.1	1.5	-1	1	21	3149	3169	UCGGUAAACUAAUAUAAGAGC	:::::::::::::::::: ::	GCUCUUAUAUUAGUUUACGGA	Cleavage	cdna chromosome:IWGSC:6A:503761416:503767648:1 gene:TraesCS6A02G276700 gene_biotype:protein_coding transcript_biotype:protein_coding	1	TraesCS6A02G276700.1:3160	3160	-31	-28.6	0.92258064516129	2	1-2,3169-3168;4-21,3166-3149	3-3,3167-3167[SIL]	((((((((((((((((((.((&)).))))))))))))))))))	GCUCUUAUAUUAGUUUACGGA&UCGGUAAACUAAUAUAAGAGC
7B:145795106-145795346	mrcv_all_Cluster_34208_7B_145795106_145795346	241	448	3.516	22	0.047	-	UCGGUAAACUAAUAUAAGAGC	407	0.058	21	Y	-1	0	2	3	410	3	6	24	DTT_Tdur_Athos_103H9-1		intergenic	miRNA_MITE_37		21	TraesCSU02G068000.1	1.5	-1	1	21	2436	2456	UCGGUAAACUAAUAUAAGAGC	:::::::::::::::::: ::	GCUCUUAUAUUAGUUUACGGA	Cleavage	cdna chromosome:IWGSC:Un:55724103:55727427:-1 gene:TraesCSU02G068000 gene_biotype:protein_coding transcript_biotype:protein_coding	1	TraesCSU02G068000.1:2447	2447	-31	-28.6	0.92258064516129	2	1-2,2456-2455;4-21,2453-2436	3-3,2454-2454[SIL]	((((((((((((((((((.((&)).))))))))))))))))))	GCUCUUAUAUUAGUUUACGGA&UCGGUAAACUAAUAUAAGAGC
7B:145795106-145795346	mrcv_all_Cluster_34208_7B_145795106_145795346	241	448	3.516	22	0.047	-	UCGGUAAACUAAUAUAAGAGC	407	0.058	21	Y	-1	0	2	3	410	3	6	24	DTT_Tdur_Athos_103H9-1		intergenic	miRNA_MITE_37		21	TraesCS1B02G479800.1	1.5	-1	1	21	3449	3469	UCGGUAAACUAAUAUAAGAGC	:::::::::::::::::: ::	GCUCUUAUAUUAGUUUACGGA	Cleavage	cdna chromosome:IWGSC:1B:687407942:687418205:-1 gene:TraesCS1B02G479800 gene_biotype:protein_coding transcript_biotype:protein_coding	1	TraesCS1B02G479800.1:3460	3460	-31	-28.6	0.92258064516129	2	1-2,3469-3468;4-21,3466-3449	3-3,3467-3467[SIL]	((((((((((((((((((.((&)).))))))))))))))))))	GCUCUUAUAUUAGUUUACGGA&UCGGUAAACUAAUAUAAGAGC
7B:164100280-164100366	mrcv_all_Cluster_34236_7B_164100280_164100366	87	1034	8.115	68	0.994	+	UGCCUGGCUCCCUGAAUGCCA	773	0.023	21	Y	-1	8	0	11	1013	2	0	0		tae-miR160	intergenic			21	TraesCS7D02G436800.1	1	-1	1	21	1910	1930	UGCCUGGCUCCCUGAAUGCCA	::::: ::::::::::::::	AGGCAUACAGGGAGCCAGGCA	Cleavage	cdna chromosome:IWGSC:7D:556120190:556124226:1 gene:TraesCS7D02G436800 gene_biotype:protein_coding transcript_biotype:protein_coding description:Auxin response factor [Source:UniProtKB/TrEMBL;Acc:A0A1D6CM59]	1	TraesCS7D02G436800.1:1921	1921	-45.2	-41.2	0.911504424778761	2	1-14,1930-1917;16-20,1915-1911	15-15,1916-1916[SIL];21-21,1910-1910[UP3]	.(((((.((((((((((((((&)))))))))))))).))))).	AGGCAUACAGGGAGCCAGGCA&UGCCUGGCUCCCUGAAUGCCA
7B:164100280-164100366	mrcv_all_Cluster_34236_7B_164100280_164100366	87	1034	8.115	68	0.994	+	UGCCUGGCUCCCUGAAUGCCA	773	0.023	21	Y	-1	8	0	11	1013	2	0	0		tae-miR160	intergenic			21	TraesCS1D02G155100.1	1	-1	1	21	1749	1769	UGCCUGGCUCCCUGAAUGCCA	::::: ::::::::::::::	AGGCAUACAGGGAGCCAGGCA	Cleavage	cdna chromosome:IWGSC:1D:217142447:217147277:1 gene:TraesCS1D02G155100 gene_biotype:protein_coding transcript_biotype:protein_coding description:Auxin response factor [Source:UniProtKB/TrEMBL;Acc:A0A1D5SVE0]	1	TraesCS1D02G155100.1:1760	1760	-45.2	-41.2	0.911504424778761	2	1-14,1769-1756;16-20,1754-1750	15-15,1755-1755[SIL];21-21,1749-1749[UP3]	.(((((.((((((((((((((&)))))))))))))).))))).	AGGCAUACAGGGAGCCAGGCA&UGCCUGGCUCCCUGAAUGCCA
7B:164100280-164100366	mrcv_all_Cluster_34236_7B_164100280_164100366	87	1034	8.115	68	0.994	+	UGCCUGGCUCCCUGAAUGCCA	773	0.023	21	Y	-1	8	0	11	1013	2	0	0		tae-miR160	intergenic			21	TraesCS7B02G346700.1	1	-1	1	21	1753	1773	UGCCUGGCUCCCUGAAUGCCA	::::: ::::::::::::::	AGGCAUACAGGGAGCCAGGCA	Cleavage	cdna chromosome:IWGSC:7B:602937797:602941577:1 gene:TraesCS7B02G346700 gene_biotype:protein_coding transcript_biotype:protein_coding description:Auxin response factor [Source:UniProtKB/TrEMBL;Acc:A0A1D6C1P2]	1	TraesCS7B02G346700.1:1764	1764	-45.2	-41.2	0.911504424778761	2	1-14,1773-1760;16-20,1758-1754	15-15,1759-1759[SIL];21-21,1753-1753[UP3]	.(((((.((((((((((((((&)))))))))))))).))))).	AGGCAUACAGGGAGCCAGGCA&UGCCUGGCUCCCUGAAUGCCA
7B:164100280-164100366	mrcv_all_Cluster_34236_7B_164100280_164100366	87	1034	8.115	68	0.994	+	UGCCUGGCUCCCUGAAUGCCA	773	0.023	21	Y	-1	8	0	11	1013	2	0	0		tae-miR160	intergenic			21	TraesCS7A02G446900.1	1	-1	1	21	1705	1725	UGCCUGGCUCCCUGAAUGCCA	::::: ::::::::::::::	AGGCAUACAGGGAGCCAGGCA	Cleavage	cdna chromosome:IWGSC:7A:641577992:641581799:-1 gene:TraesCS7A02G446900 gene_biotype:protein_coding transcript_biotype:protein_coding description:Auxin response factor [Source:UniProtKB/TrEMBL;Acc:A0A1D6BQA8]	1	TraesCS7A02G446900.1:1716	1716	-45.2	-41.2	0.911504424778761	2	1-14,1725-1712;16-20,1710-1706	15-15,1711-1711[SIL];21-21,1705-1705[UP3]	.(((((.((((((((((((((&)))))))))))))).))))).	AGGCAUACAGGGAGCCAGGCA&UGCCUGGCUCCCUGAAUGCCA
7B:164100280-164100366	mrcv_all_Cluster_34236_7B_164100280_164100366	87	1034	8.115	68	0.994	+	UGCCUGGCUCCCUGAAUGCCA	773	0.023	21	Y	-1	8	0	11	1013	2	0	0		tae-miR160	intergenic			21	TraesCS1A02G156600.1	1	-1	1	21	1329	1349	UGCCUGGCUCCCUGAAUGCCA	::::: ::::::::::::::	AGGCAUACAGGGAGCCAGGCA	Cleavage	cdna chromosome:IWGSC:1A:278141903:278145724:1 gene:TraesCS1A02G156600 gene_biotype:protein_coding transcript_biotype:protein_coding description:Auxin response factor [Source:UniProtKB/TrEMBL;Acc:A0A1D5RTK2]	1	TraesCS1A02G156600.1:1340	1340	-45.2	-41.2	0.911504424778761	2	1-14,1349-1336;16-20,1334-1330	15-15,1335-1335[SIL];21-21,1329-1329[UP3]	.(((((.((((((((((((((&)))))))))))))).))))).	AGGCAUACAGGGAGCCAGGCA&UGCCUGGCUCCCUGAAUGCCA
7B:164100280-164100366	mrcv_all_Cluster_34236_7B_164100280_164100366	87	1034	8.115	68	0.994	+	UGCCUGGCUCCCUGAAUGCCA	773	0.023	21	Y	-1	8	0	11	1013	2	0	0		tae-miR160	intergenic			21	TraesCS6A02G222300.1	1	-1	1	21	1332	1352	UGCCUGGCUCCCUGAAUGCCA	::::: ::::::::::::::	AGGCAUACAGGGAGCCAGGCA	Cleavage	cdna chromosome:IWGSC:6A:415905558:415907673:-1 gene:TraesCS6A02G222300 gene_biotype:protein_coding transcript_biotype:protein_coding description:Auxin response factor [Source:UniProtKB/TrEMBL;Acc:A0A341WTT9]	1	TraesCS6A02G222300.1:1343	1343	-45.2	-41.2	0.911504424778761	2	1-14,1352-1339;16-20,1337-1333	15-15,1338-1338[SIL];21-21,1332-1332[UP3]	.(((((.((((((((((((((&)))))))))))))).))))).	AGGCAUACAGGGAGCCAGGCA&UGCCUGGCUCCCUGAAUGCCA
7B:164100280-164100366	mrcv_all_Cluster_34236_7B_164100280_164100366	87	1034	8.115	68	0.994	+	UGCCUGGCUCCCUGAAUGCCA	773	0.023	21	Y	-1	8	0	11	1013	2	0	0		tae-miR160	intergenic			21	TraesCS2B02G397300.1	2	-1	1	21	1551	1571	UGCCUGGCUCCCUGAAUGCCA	:: :: ::::::::::::::	AGGGAUACAGGGAGCCAGGCA	Cleavage	cdna chromosome:IWGSC:2B:563921112:563924301:-1 gene:TraesCS2B02G397300 gene_biotype:protein_coding transcript_biotype:protein_coding description:Auxin response factor [Source:UniProtKB/TrEMBL;Acc:A0A1D6RL08]	1	TraesCS2B02G397300.1:1562	1562	-45.2	-37.1	0.820796460176991	3	1-14,1571-1558;16-17,1556-1555;19-20,1553-1552	15-15,1557-1557[SIL];18-18,1554-1554[SIL];21-21,1551-1551[UP3]	.((.((.((((((((((((((&)))))))))))))).)).)).	AGGGAUACAGGGAGCCAGGCA&UGCCUGGCUCCCUGAAUGCCA
7B:164100280-164100366	mrcv_all_Cluster_34236_7B_164100280_164100366	87	1034	8.115	68	0.994	+	UGCCUGGCUCCCUGAAUGCCA	773	0.023	21	Y	-1	8	0	11	1013	2	0	0		tae-miR160	intergenic			21	TraesCS2A02G380300.1	2	-1	1	21	1520	1540	UGCCUGGCUCCCUGAAUGCCA	:: :: ::::::::::::::	AGGGAUACAGGGAGCCAGGCA	Cleavage	cdna chromosome:IWGSC:2A:623561951:623564926:-1 gene:TraesCS2A02G380300 gene_biotype:protein_coding transcript_biotype:protein_coding	1	TraesCS2A02G380300.1:1531	1531	-45.2	-37.1	0.820796460176991	3	1-14,1540-1527;16-17,1525-1524;19-20,1522-1521	15-15,1526-1526[SIL];18-18,1523-1523[SIL];21-21,1520-1520[UP3]	.((.((.((((((((((((((&)))))))))))))).)).)).	AGGGAUACAGGGAGCCAGGCA&UGCCUGGCUCCCUGAAUGCCA
7B:732433215-732433366	mrcv_all_Cluster_35319_7B_732433215_732433366	152	5006	39.289	2	0	-	UGAGAAAGGACUGCAUCAUCU	2751	0.004	21	Y	-1	10	1	2199	2781	9	0	6			intergenic			21	TraesCS5B02G563600.1	0.5	-1	1	21	211	231	UGAGAAAGGACUGCAUCAUCU	: ::::::::::::::::::.	AAAUGAUGCAGUCCUUUCUCG	Cleavage	cdna chromosome:IWGSC:5B:709159261:709176307:-1 gene:TraesCS5B02G563600 gene_biotype:protein_coding transcript_biotype:protein_coding	1	TraesCS5B02G563600.1:222	222	-36.6	-32.7	0.89344262295082	2.5	1-19,231-213	20-21,212-211[UP3]	..(((((((((((((((((((&)))))))))))))))))))..	AAAUGAUGCAGUCCUUUCUCG&UGAGAAAGGACUGCAUCAUCU
7B:732433215-732433366	mrcv_all_Cluster_35319_7B_732433215_732433366	152	5006	39.289	2	0	-	UGAGAAAGGACUGCAUCAUCU	2751	0.004	21	Y	-1	10	1	2199	2781	9	0	6			intergenic			21	TraesCS6A02G007100.1	1.5	-1	1	21	137	157	UGAGAAAGGACUGCAUCAUCU	:::::::::::::::: ::::	AGAUGAUGCAGUCCUUCCUCA	Cleavage	cdna chromosome:IWGSC:6A:2790533:2795156:1 gene:TraesCS6A02G007100 gene_biotype:protein_coding transcript_biotype:protein_coding	1	TraesCS6A02G007100.1:148	148	-36.6	-33.5	0.915300546448087	2	1-4,157-154;6-21,152-137	5-5,153-153[SIL]	((((((((((((((((.((((&)))).))))))))))))))))	AGAUGAUGCAGUCCUUCCUCA&UGAGAAAGGACUGCAUCAUCU
7B:732433215-732433366	mrcv_all_Cluster_35319_7B_732433215_732433366	152	5006	39.289	2	0	-	UGAGAAAGGACUGCAUCAUCU	2751	0.004	21	Y	-1	10	1	2199	2781	9	0	6			intergenic			21	TraesCS6D02G011500.1	1.5	-1	1	21	248	268	UGAGAAAGGACUGCAUCAUCU	:::::::::::::::: ::::	AGAUGAUGCAGUCCUUCCUCA	Cleavage	cdna chromosome:IWGSC:6D:4403984:4411139:1 gene:TraesCS6D02G011500 gene_biotype:protein_coding transcript_biotype:protein_coding	1	TraesCS6D02G011500.1:259	259	-36.6	-33.5	0.915300546448087	2	1-4,268-265;6-21,263-248	5-5,264-264[SIL]	((((((((((((((((.((((&)))).))))))))))))))))	AGAUGAUGCAGUCCUUCCUCA&UGAGAAAGGACUGCAUCAUCU
7B:732449739-732449841	sun_all_Cluster_144895_7B_732449739_732449841	103	3142	24.88	566	0.002	-	UGCAUCAUCUCGAACUCGUCGG	928	0.02	21	Y	-1	184	0	223	1625	1049	54	7		tae-miR9778	intergenic			22	TraesCS1A02G021800.1	1.5	-1	1	22	318	339	UGCAUCAUCUCGAACUCGUCGG	:: :.::: :::::::::::::	CCAAUGAGCUCGAGAUGAUGCA	Cleavage	cdna chromosome:IWGSC:1A:10481359:10491160:-1 gene:TraesCS1A02G021800 gene_biotype:protein_coding transcript_biotype:protein_coding	1	TraesCS1A02G021800.1:330	330	-41.7	-31.5	0.755395683453237	2.5	1-13,339-327;15-19,325-321;21-22,319-318	14-14,326-326[SIL];20-20,320-320[SIL]	((.(((((.(((((((((((((&))))))))))))).))))).))	CCAAUGAGCUCGAGAUGAUGCA&UGCAUCAUCUCGAACUCGUCGG
[truncated: 6 more columns]
