# Supplementary material for: Genome-wide identification of MITE-derived microRNAs and their targets in bread wheat
Source: BMC Genomics. 2022 Feb 22;23:154. doi: 10.1186/s12864-022-08364-4 (PMC8862332; doi:10.1186/s12864-022-08364-4)
Supplement: Supplementary file 9 — Additional file 9 MITE-derived miRNA expression profiles in different ages and high level tissues. [file 12864_2022_8364_MOESM9_ESM.csv]

Locus	Name	main	embryo of germinating seed	seedling leaf	stems in the jointing stage	10-15 mm young spike	grain of 8 days after pollination	dry grain	seedling shoot	seedling root	0-5 mm young spikes	flag leaf	grain of 15 days after pollination	miRNA_loci	miRNA_code_name	cluster_length	read_count	rpm	unique_reads	frac_top	strand	mirna_sequence	mirna_sequence_count	sequence_complexity	dicer_call	mirna_status	phase_score	short	long	20nt_count	21nt_count	22nt_count	23nt_count	24nt_count	mite_name	mirna_name	annotation	mirna_name_manuscript	mirna_gene	mirna_length	target_gene	Expectation	epu	mirna_start	mirna_end	target_start	target_end	mirna_aligned_fragment	alignment
1B:161992200-161992280	sun_all_1B:161992200-161992280	135	1.3156014182183289	2.650497119666916	2.0199588570027163	0.16619358278380733	0.42007324187008627	1.8648023284667794	8.882653614390945	1.3300388271584618	1.1835324160383276	1.224869317926927	1.465657191786164	1B:161992200-161992280	sun_all_Cluster_8835_1B_161992200_161992280	81	135	1.069	5	0.919	+	UCUGUUCACAAAUGUAAGACG	106	0.07400000000000001	21	Y	-1	0	1	0	132	0	0	2	MITE_1125	hvu-miR6197	intron	miRNA_MITE_3	TraesCS1B02G130500.1	21	TraesCS5B02G218100.1	1.0	-1	1	21	1553	1573	UCUGUUCACAAAUGUAAGACG	: :::::.::::::::::.::
2B:5671327-5671460	sun_all_2B:5671327-5671460	562	3.5880038678681694	3.029139565333618	7.842193209539957	3.0745812815004356	3.2555676244931684	11.437454281262914	19.071579819133497	10.196964341548208	3.8733788161254354	3.827716618521647	7.537665557757415	2B:5671327-5671460	sun_all_Cluster_28681_2B_5671327_5671460	134	562	4.45	504	0.016	-	UAUCUGGACAAAUCUGAGACA	293	0.078	21	Y	-1	19	0	24	508	5	2	4	DTT_Hvul_Pan_M801L24-1		intron	miRNA_MITE_7	TraesCS2B02G010300.1	21	TraesCS4B02G021400.2	2.5	-1	1	21	2280	2300	UAUCUGGACAAAUCUGAGACA	:::::.:::::::::.: :::
2B:5671327-5671460	sun_all_2B:5671327-5671460	562	3.5880038678681694	3.029139565333618	7.842193209539957	3.0745812815004356	3.2555676244931684	11.437454281262914	19.071579819133497	10.196964341548208	3.8733788161254354	3.827716618521647	7.537665557757415	2B:5671327-5671460	sun_all_Cluster_28681_2B_5671327_5671460	134	562	4.45	504	0.016	-	UAUCUGGACAAAUCUGAGACA	293	0.078	21	Y	-1	19	0	24	508	5	2	4	DTT_Hvul_Pan_M801L24-1		intron	miRNA_MITE_7	TraesCS2B02G010300.1	21	TraesCS2D02G449600.1	2.5	-1	1	21	2626	2646	UAUCUGGACAAAUCUGAGACA	:::::.:::::::::.: :::
2A:133702671-133702770	sun_mites_2A:133702671-133702770	2289	1.1960012892893899	0.0	1.5446744200609006	0.6647743311352293	42.32237911841119	15.41569924865871	1.5675271084219313	0.0	0.7531569920243902	0.9186519884451952	179.2289365955652	2A:133702671-133702770	sun_mites_MITE_T_99232_2A_133702671_133702770	100	2289	18.125999999999998	2181	0.983	+	UGAGACGGGUAAUUUGGAACGGAG	1484	0.047	24	Y	-1	29	17	29	59	53	101	2001	DTT_Tmon_Icarus_BG607724-1		promoter	miRNA_MITE_5	TraesCS2A02G175300	24	TraesCS7B02G175300.2	2.5	-1	1	24	1502	1525	UGAGACGGGUAAUUUGGAACGGAG	::::::::::::::::.:::: .:
2A:133702671-133702770	sun_mites_2A:133702671-133702770	2289	1.1960012892893899	0.0	1.5446744200609006	0.6647743311352293	42.32237911841119	15.41569924865871	1.5675271084219313	0.0	0.7531569920243902	0.9186519884451952	179.2289365955652	2A:133702671-133702770	sun_mites_MITE_T_99232_2A_133702671_133702770	100	2289	18.125999999999998	2181	0.983	+	UGAGACGGGUAAUUUGGAACGGAG	1484	0.047	24	Y	-1	29	17	29	59	53	101	2001	DTT_Tmon_Icarus_BG607724-1		promoter	miRNA_MITE_5	TraesCS2A02G175300	24	TraesCS2A02G281000.1	2.5	-1	1	24	1939	1962	UGAGACGGGUAAUUUGGAACGGAG	:::::::::.::::::..::::..
2A:133702671-133702770	sun_mites_2A:133702671-133702770	2289	1.1960012892893899	0.0	1.5446744200609006	0.6647743311352293	42.32237911841119	15.41569924865871	1.5675271084219313	0.0	0.7531569920243902	0.9186519884451952	179.2289365955652	2A:133702671-133702770	sun_mites_MITE_T_99232_2A_133702671_133702770	100	2289	18.125999999999998	2181	0.983	+	UGAGACGGGUAAUUUGGAACGGAG	1484	0.047	24	Y	-1	29	17	29	59	53	101	2001	DTT_Tmon_Icarus_BG607724-1		promoter	miRNA_MITE_5	TraesCS2A02G175300	24	TraesCS1A02G090300.1	4.0	-1	1	24	2024	2047	UGAGACGGGUAAUUUGGAACGGAG	:::::::: .::::::..::: ::
3A:19302861-19302943	sun_mites_3A:19302861-19302943	153	0.4784005157157559	0.0	5.1093076971245175	1.495742245054266	0.8401464837401725	0.4972806209244745	0.7837635542109657	0.5541828446493591	3.5505972481149826	1.071760653186061	2.931314383572328	3A:19302861-19302943	mrcv_mites_MITE_T_105526_3A_19302861_19302943	83	108	0.848	10	0.972	+	UCCAAUUACUCGUCGUGGUUU	89	0.083	21	Y	-1	0	2	0	99	4	0	3	DTT_Bdis_BdisStowawayT_consensus-1	tae-miR5175-5p	intron	miRNA_MITE_10	TraesCS3A02G033400.3, TraesCS3A02G033400.1, TraesCS3A02G033400.9, TraesCS3A02G033400.4, TraesCS3A02G033400.7, TraesCS3A02G033400.2, TraesCS3A02G033400.5, TraesCS3A02G033400.6, TraesCS3A02G033400.8	21	TraesCS2D02G578900.1	2.0	-1	1	21	1840	1860	UCCAAUUACUCGUCGUGGUUU	:::::::::::::::::: :.
3D:508204974-508205052	sun_mites_3D:508204974-508205052	118	0.7176007735736339	0.37864244566670224	0.23764221847090777	0.0	1.0501831046752157	0.6216007761555932	1.8287816264922532	0.0	0.0	11.636258520305807	1.1515877935462717	3D:508204974-508205052	mrcv_mites_MITE_T_121053_3D_508204974_508205052	79	413	3.241	382	0.985	+	AACUGCUCCCUCCGUAAACUA	144	0.085	21	Y	-1	9	18	36	173	171	1	5	DTT_Taes_Athos_BJ282680-1		intergenic	miRNA_MITE_15		21	TraesCS1B02G479800.1	2.0	-1	1	21	3459	3479	AACUGCUCCCUCCGUAAACUA	::::::::::::::::.: ::
5A:478013119-478013226	sun_mites_5A:478013119-478013226	67	0.4784005157157559	0.0	2.13877996623817	0.9971614967028439	0.0	0.4972806209244745	1.0450180722812876	0.44334627571948726	1.1835324160383276	0.30621732948173175	0.8375183953063794	5A:478013119-478013226	sun_mites_MITE_T_95036_5A_478013119_478013226	108	67	0.531	7	0.10400000000000001	-	UCUGUGACAAGUAAUUCGAAACGG	38	0.209	24	Y	-1	1	0	2	1	0	2	61	DTT_Tmon_Icarus_BG607724-1	tae-miR1135	intron	miRNA_MITE_22	TraesCS5A02G266500.2	24	TraesCS7A02G355700.1	3.5	-1	1	24	977	1000	UCUGUGACAAGUAAUUCGAAACGG	::::: .:::::::::::: .:::
5A:552632192-552632284	sun_mites_5A:552632192-552632284	52	0.9568010314315119	0.0	1.4258533108254468	0.16619358278380733	0.21003662093504313	0.3729604656933559	1.0450180722812876	0.33250970678961544	0.6455631360209059	1.071760653186061	0.5234489970664872	5A:552632192-552632284	mrcv_mites_MITE_T_95924_5A_552632192_552632284	93	46	0.361	0	0.0	-	UGCGGCACUUAUUUUGGGACG	40	0.087	21	Y	-1	0	0	2	44	0	0	0	DTT_Tdur_Hades_294D11-1	hvu-miR5049c	intergenic	miRNA_MITE_23		21	TraesCS3A02G333900.1	2.0	-1	1	21	3585	3605	UGCGGCACUUAUUUUGGGACG	::::::::::::::::.: ::
5B:272441139-272441265	sun_mites_5B:272441139-272441265	23	0.11960012892893898	0.0	0.5941055461772694	0.08309679139190367	0.0	0.24864031046223725	0.5225090361406438	0.5541828446493591	0.21518771200696865	0.0	0.5234489970664872	5B:272441139-272441265	sun_mites_MITE_T_69567_5B_272441139_272441265	127	23	0.182	4	0.9129999999999999	+	AUCUGUAUGUAGUUUGUAGCGGAA	6	0.435	24	Y	-1	1	0	1	0	0	4	17	DTT_Hvul_Thalos_AF427791-1		intergenic	miRNA_MITE_25		24	TraesCS7D02G415800.1	1.0	-1	1	24	1881	1904	AUCUGUAUGUAGUUUGUAGCGGAA	:::: ::::::::::.::::.:::
6D:461512362-461512720	sun_mites_6D:461512362-461512720	31	0.11960012892893898	0.37864244566670224	0.47528443694181555	0.0	0.21003662093504313	0.0	0.2612545180703219	0.11083656892987181	0.4303754240139373	2.143521306372122	0.3140693982398923	6D:461512362-461512720	mrcv_mites_MITE_T_6223_6D_461512362_461512720	359	409	3.21	294	0.064	-	AGAUGACCAAAUGAGCUGAAACUU	192	0.215	24	Y	-1	10	14	8	79	9	21	268	MITE_1134		promoter	miRNA_MITE_32	TraesCS6D02G380900	24	TraesCS3B02G129400.1	3.5	-1	1	24	1093	1116	AGAUGACCAAAUGAGCUGAAACUU	:::::::: ::::::::: ::::
7A:668530082-668530159	sun_mites_7A:668530082-668530159	96	0.0	0.0	1.4258533108254468	0.8309679139190367	0.0	0.12432015523111863	2.351290662632897	0.44334627571948726	0.21518771200696865	8.267867896006758	0.4187591976531897	7A:668530082-668530159	mrcv_mites_MITE_T_100589_7A_668530082_668530159	78	577	4.5280000000000005	10	0.972	+	AUGACGAGUAAAUCAGAACGG	257	0.042	21	Y	-1	6	0	7	427	27	29	81	DTT_Tdur_Icarus_103H9-1		intergenic	miRNA_MITE_34		21	TraesCS5B02G444200.1	1.5	-1	1	21	3871	3891	AUGACGAGUAAAUCAGAACGG	:::::: ::::::::::::.:
7A:668530082-668530159	sun_mites_7A:668530082-668530159	96	0.0	0.0	1.4258533108254468	0.8309679139190367	0.0	0.12432015523111863	2.351290662632897	0.44334627571948726	0.21518771200696865	8.267867896006758	0.4187591976531897	7A:668530082-668530159	mrcv_mites_MITE_T_100589_7A_668530082_668530159	78	577	4.5280000000000005	10	0.972	+	AUGACGAGUAAAUCAGAACGG	257	0.042	21	Y	-1	6	0	7	427	27	29	81	DTT_Tdur_Icarus_103H9-1		intergenic	miRNA_MITE_34		21	TraesCS4D02G124600.1	3.5	-1	1	21	904	924	AUGACGAGUAAAUCAGAACGG	::::::::: :::::.::: :
7A:668530082-668530159	sun_mites_7A:668530082-668530159	96	0.0	0.0	1.4258533108254468	0.8309679139190367	0.0	0.12432015523111863	2.351290662632897	0.44334627571948726	0.21518771200696865	8.267867896006758	0.4187591976531897	7A:668530082-668530159	mrcv_mites_MITE_T_100589_7A_668530082_668530159	78	577	4.5280000000000005	10	0.972	+	AUGACGAGUAAAUCAGAACGG	257	0.042	21	Y	-1	6	0	7	427	27	29	81	DTT_Tdur_Icarus_103H9-1		intergenic	miRNA_MITE_34		21	TraesCS1A02G090300.1	4.5	-1	1	21	2026	2046	AUGACGAGUAAAUCAGAACGG	:::::: :: :::::.:::.
[truncated: 20 more columns]
